# Supplementary material for: Genome-wide identification and characterization of long non-coding RNAs involved in fruit ripening and the climacteric in Cucumis melo
Source: BMC Plant Biol. 2019 Aug 22;19:369. doi: 10.1186/s12870-019-1942-4 (PMC6704668; doi:10.1186/s12870-019-1942-4)
Supplement: Supplementary file 1 — Details of lncRNAs. (XLSX 275 kb) [file 12870_2019_1942_MOESM1_ESM.xlsx]

## Sheet: NATs
lncRNA_ID	lncRNA_Gene_ID	Gene_Type	Status	Chromosome	Start	End	Strand	Exon_number	Length	ORF
LNC_001986	XLOC_012584	antisense_lncRNA	lncRNA	chr12	11067775	11070039	+	2	2178	86
LNC_001987	XLOC_012584	antisense_lncRNA	lncRNA	chr12	11067775	11071694	+	2	1684	89
LNC_003618	XLOC_031545	antisense_lncRNA	lncRNA	chr8	14813052	14813343	-	1	292	96
LNC_001963	XLOC_012444	antisense_lncRNA	lncRNA	chr12	5105473	5108590	+	2	691	99
LNC_002822	XLOC_022784	antisense_lncRNA	lncRNA	chr5	24957913	24961884	+	5	1147	116
LNC_003268	XLOC_027817	antisense_lncRNA	lncRNA	chr7	21084090	21087837	+	2	3670	96
LNC_003463	XLOC_029755	antisense_lncRNA	lncRNA	chr8	5375534	5378168	+	1	2635	103
LNC_003465	XLOC_029788	antisense_lncRNA	lncRNA	chr8	5674974	5676073	+	1	1100	115
LNC_003467	XLOC_029852	antisense_lncRNA	lncRNA	chr8	6428345	6429083	+	1	739	101
LNC_003469	XLOC_029876	antisense_lncRNA	lncRNA	chr8	6669571	6670647	+	1	1077	74
LNC_003468	XLOC_029857	antisense_lncRNA	lncRNA	chr8	6468898	6471817	+	1	2920	87
LNC_001434	XLOC_006474	antisense_lncRNA	lncRNA	chr1	2373289	2376162	-	1	2874	95
LNC_002185	XLOC_015100	antisense_lncRNA	lncRNA	chr2	17968160	17975122	+	3	691	80
LNC_002187	XLOC_015105	antisense_lncRNA	lncRNA	chr2	18136104	18136529	+	1	426	125
LNC_003590	XLOC_031303	antisense_lncRNA	lncRNA	chr8	7163182	7163739	-	2	362	80
LNC_003598	XLOC_031411	antisense_lncRNA	lncRNA	chr8	9613974	9617532	-	4	1695	93
LNC_002823	XLOC_022784	antisense_lncRNA	lncRNA	chr5	24957959	24961884	+	3	2067	96
LNC_001501	XLOC_007194	antisense_lncRNA	lncRNA	chr1	23672429	23681859	-	2	8524	134
LNC_003040	XLOC_025077	antisense_lncRNA	lncRNA	chr6	22511030	22513116	+	2	1299	148
LNC_002510	XLOC_018980	antisense_lncRNA	lncRNA	chr4	731790	734408	+	2	1125	60
LNC_000746	XLOC_003170	antisense_lncRNA	lncRNA	chr0	14694305	14694773	-	1	469	102
LNC_003139	XLOC_026388	antisense_lncRNA	lncRNA	chr6	16135220	16140198	-	4	1043	134
LNC_003612	XLOC_031482	antisense_lncRNA	lncRNA	chr8	12154231	12155517	-	2	1184	81
LNC_002422	XLOC_017933	antisense_lncRNA	lncRNA	chr3	4753862	4757059	-	2	657	113
LNC_003758	XLOC_033098	antisense_lncRNA	lncRNA	chr9	23877377	23881271	+	2	3751	127
LNC_002736	XLOC_021760	antisense_lncRNA	lncRNA	chr4	31603349	31604402	-	2	685	152
LNC_002737	XLOC_021778	antisense_lncRNA	lncRNA	chr4	31864345	31865143	-	2	707	81
LNC_002735	XLOC_021752	antisense_lncRNA	lncRNA	chr4	31449875	31459020	-	3	566	73
LNC_002079	XLOC_013751	antisense_lncRNA	lncRNA	chr12	12909529	12912104	-	2	2430	175
LNC_001357	XLOC_005611	antisense_lncRNA	lncRNA	chr1	21041562	21047214	+	1	5653	254
LNC_002881	XLOC_023408	antisense_lncRNA	lncRNA	chr5	10428047	10430707	-	1	2661	131
LNC_001821	XLOC_010500	antisense_lncRNA	lncRNA	chr11	21961141	21963305	+	2	1904	176
LNC_002956	XLOC_024166	antisense_lncRNA	lncRNA	chr6	1006967	1008821	+	3	1602	132
LNC_002957	XLOC_024206	antisense_lncRNA	lncRNA	chr6	1419484	1419822	+	1	339	59
LNC_002954	XLOC_024106	antisense_lncRNA	lncRNA	chr6	395782	398803	+	2	978	82
LNC_002955	XLOC_024106	antisense_lncRNA	lncRNA	chr6	395792	398803	+	2	931	121
LNC_003757	XLOC_033060	antisense_lncRNA	lncRNA	chr9	23428766	23430145	+	2	1203	105
LNC_003731	XLOC_032707	antisense_lncRNA	lncRNA	chr9	17020855	17022370	+	2	549	136
LNC_003730	XLOC_032707	antisense_lncRNA	lncRNA	chr9	17020784	17022370	+	3	718	122
LNC_003734	XLOC_032726	antisense_lncRNA	lncRNA	chr9	17471049	17477005	+	2	753	88
LNC_002311	XLOC_016465	antisense_lncRNA	lncRNA	chr2	24552875	24553299	-	1	425	65
LNC_003455	XLOC_029650	antisense_lncRNA	lncRNA	chr8	3634920	3635773	+	1	854	72
LNC_003450	XLOC_029590	antisense_lncRNA	lncRNA	chr8	2741712	2742248	+	1	537	68
LNC_003451	XLOC_029591	antisense_lncRNA	lncRNA	chr8	2751443	2752272	+	1	830	88
LNC_003453	XLOC_029623	antisense_lncRNA	lncRNA	chr8	3095323	3095771	+	1	449	75
LNC_001426	XLOC_006275	antisense_lncRNA	lncRNA	chr1	35082315	35084012	+	2	1579	123
LNC_001425	XLOC_006275	antisense_lncRNA	lncRNA	chr1	35076104	35077033	+	2	387	75
LNC_001424	XLOC_006209	antisense_lncRNA	lncRNA	chr1	34165616	34166171	+	1	556	70
LNC_002939	XLOC_023903	antisense_lncRNA	lncRNA	chr5	26080386	26080748	-	1	363	82
LNC_003752	XLOC_032875	antisense_lncRNA	lncRNA	chr9	20651950	20654111	+	1	2162	173
LNC_001515	XLOC_007329	antisense_lncRNA	lncRNA	chr1	27798244	27799259	-	2	893	126
LNC_001514	XLOC_007329	antisense_lncRNA	lncRNA	chr1	27794803	27799214	-	4	775	99
LNC_000772	XLOC_003280	antisense_lncRNA	lncRNA	chr0	16388278	16388499	-	1	222	73
LNC_001606	XLOC_008653	antisense_lncRNA	lncRNA	chr10	20566297	20569228	+	2	1878	89
LNC_001604	XLOC_008641	antisense_lncRNA	lncRNA	chr10	20165531	20165771	+	1	241	79
LNC_002553	XLOC_019482	antisense_lncRNA	lncRNA	chr4	14516852	14517622	+	1	771	196
LNC_003816	XLOC_033747	antisense_lncRNA	lncRNA	chr9	17453493	17454242	-	1	750	73
LNC_003147	XLOC_026450	antisense_lncRNA	lncRNA	chr6	18892028	18893633	-	2	1122	87
LNC_003142	XLOC_026404	antisense_lncRNA	lncRNA	chr6	16908571	16912716	-	5	3335	132
LNC_003143	XLOC_026404	antisense_lncRNA	lncRNA	chr6	16908571	16912716	-	3	3874	193
LNC_003141	XLOC_026404	antisense_lncRNA	lncRNA	chr6	16908571	16912584	-	3	3853	193
LNC_000487	XLOC_002012	antisense_lncRNA	lncRNA	chr0	33764356	33764691	+	1	336	112
LNC_001777	XLOC_010214	antisense_lncRNA	lncRNA	chr11	13475234	13478402	+	2	1557	128
LNC_001778	XLOC_010220	antisense_lncRNA	lncRNA	chr11	13665296	13668602	+	4	489	102
LNC_002603	XLOC_019882	antisense_lncRNA	lncRNA	chr4	26484085	26484502	+	1	418	80
LNC_002721	XLOC_021561	antisense_lncRNA	lncRNA	chr4	28903587	28906271	-	2	893	104
LNC_002722	XLOC_021562	antisense_lncRNA	lncRNA	chr4	28907299	28912316	-	3	1733	82
LNC_000165	XLOC_001010	antisense_lncRNA	lncRNA	chr0	18080470	18080958	+	1	489	88
LNC_000163	XLOC_001005	antisense_lncRNA	lncRNA	chr0	18046068	18046691	+	1	624	195
LNC_002945	XLOC_024067	antisense_lncRNA	lncRNA	chr5	28210977	28212004	-	1	1028	89
LNC_002944	XLOC_023978	antisense_lncRNA	lncRNA	chr5	27107690	27109183	-	2	846	84
LNC_001948	XLOC_012253	antisense_lncRNA	lncRNA	chr12	603096	604650	+	2	1459	113
LNC_001944	XLOC_012165	antisense_lncRNA	lncRNA	chr11	30458544	30461426	-	3	1702	118
LNC_001945	XLOC_012165	antisense_lncRNA	lncRNA	chr11	30458544	30461513	-	3	813	86
LNC_001388	XLOC_005790	antisense_lncRNA	lncRNA	chr1	26877436	26881670	+	6	1333	109
LNC_001389	XLOC_005790	antisense_lncRNA	lncRNA	chr1	26877452	26880879	+	5	887	103
LNC_003449	XLOC_029588	antisense_lncRNA	lncRNA	chr8	2724139	2724737	+	1	599	70
LNC_003447	XLOC_029502	antisense_lncRNA	lncRNA	chr8	1822733	1825390	+	2	2503	85
LNC_003446	XLOC_029446	antisense_lncRNA	lncRNA	chr8	1146931	1147375	+	1	445	60
LNC_003445	XLOC_029443	antisense_lncRNA	lncRNA	chr8	1111290	1112187	+	2	786	78
LNC_003444	XLOC_029427	antisense_lncRNA	lncRNA	chr8	927841	928293	+	1	453	67
LNC_003184	XLOC_027024	antisense_lncRNA	lncRNA	chr7	27355	39183	+	2	2321	115
LNC_003466	XLOC_029789	antisense_lncRNA	lncRNA	chr8	5676830	5677356	+	1	527	129
LNC_001569	XLOC_008376	antisense_lncRNA	lncRNA	chr10	10167080	10167361	+	1	282	64
LNC_003759	XLOC_033098	antisense_lncRNA	lncRNA	chr9	23877377	23881271	+	3	3354	127
LNC_002097	XLOC_013927	antisense_lncRNA	lncRNA	chr12	18271616	18277925	-	3	5626	224
LNC_002096	XLOC_013927	antisense_lncRNA	lncRNA	chr12	18270787	18277929	-	2	1778	190
LNC_002095	XLOC_013927	antisense_lncRNA	lncRNA	chr12	18270787	18277925	-	3	1936	190
LNC_002098	XLOC_013927	antisense_lncRNA	lncRNA	chr12	18271616	18277929	-	2	6215	224
LNC_003157	XLOC_026631	antisense_lncRNA	lncRNA	chr6	26146648	26147277	-	1	630	80
LNC_003159	XLOC_026660	antisense_lncRNA	lncRNA	chr6	27258021	27258961	-	3	611	111
LNC_001669	XLOC_009300	antisense_lncRNA	lncRNA	chr10	7383340	7388268	-	5	2170	137
LNC_001668	XLOC_009295	antisense_lncRNA	lncRNA	chr10	7140928	7144470	-	3	1112	109
LNC_002400	XLOC_017666	antisense_lncRNA	lncRNA	chr3	28320750	28321067	+	1	318	100
LNC_002401	XLOC_017695	antisense_lncRNA	lncRNA	chr3	28663212	28666257	+	1	3046	126
LNC_002403	XLOC_017723	antisense_lncRNA	lncRNA	chr3	28978548	28979100	+	1	553	67
LNC_002405	XLOC_017739	antisense_lncRNA	lncRNA	chr3	29116455	29118251	+	3	863	119
LNC_002406	XLOC_017740	antisense_lncRNA	lncRNA	chr3	29122590	29124229	+	1	1640	66
LNC_002407	XLOC_017748	antisense_lncRNA	lncRNA	chr3	29255907	29257175	+	1	1269	80
LNC_002408	XLOC_017769	antisense_lncRNA	lncRNA	chr3	500770	501525	-	3	416	73
LNC_001704	XLOC_009545	antisense_lncRNA	lncRNA	chr10	17708763	17709763	-	1	1001	84
LNC_003195	XLOC_027115	antisense_lncRNA	lncRNA	chr7	1233941	1235585	+	1	1645	123
LNC_003847	XLOC_033999	antisense_lncRNA	lncRNA	chr9	22020477	22021537	-	1	1061	151
LNC_003843	XLOC_033973	antisense_lncRNA	lncRNA	chr9	21579062	21580355	-	2	1171	98
LNC_003848	XLOC_034045	antisense_lncRNA	lncRNA	chr9	22579180	22581601	-	1	2422	107
LNC_001666	XLOC_009295	antisense_lncRNA	lncRNA	chr10	7136510	7144450	-	4	1234	109
LNC_001374	XLOC_005706	antisense_lncRNA	lncRNA	chr1	23901203	23904536	+	2	544	109
LNC_003624	XLOC_031568	antisense_lncRNA	lncRNA	chr8	15496003	15496589	-	1	587	175
LNC_003623	XLOC_031567	antisense_lncRNA	lncRNA	chr8	15494889	15495871	-	1	983	61
LNC_002978	XLOC_024577	antisense_lncRNA	lncRNA	chr6	7061383	7061642	+	1	260	65
LNC_002979	XLOC_024578	antisense_lncRNA	lncRNA	chr6	7061951	7062334	+	1	384	112
LNC_002970	XLOC_024429	antisense_lncRNA	lncRNA	chr6	4582348	4584421	+	5	1479	201
LNC_002971	XLOC_024429	antisense_lncRNA	lncRNA	chr6	4583061	4585634	+	6	1020	163
LNC_001953	XLOC_012341	antisense_lncRNA	lncRNA	chr12	2629123	2631814	+	1	2692	110
LNC_001956	XLOC_012362	antisense_lncRNA	lncRNA	chr12	3054798	3056293	+	2	811	75
LNC_003679	XLOC_032047	antisense_lncRNA	lncRNA	chr8	30833039	30833469	-	1	431	52
LNC_000026	XLOC_000123	antisense_lncRNA	lncRNA	chr0	3179644	3180687	+	1	1044	138
LNC_003435	XLOC_029285	antisense_lncRNA	lncRNA	chr7	25837589	25838556	-	1	968	84
LNC_002828	XLOC_022892	antisense_lncRNA	lncRNA	chr5	26903462	26905829	+	2	609	82
LNC_002650	XLOC_020619	antisense_lncRNA	lncRNA	chr4	3836923	3838662	-	1	1740	80
LNC_002829	XLOC_022898	antisense_lncRNA	lncRNA	chr5	26985092	26988385	+	2	1847	125
LNC_002652	XLOC_020659	antisense_lncRNA	lncRNA	chr4	4801118	4801480	-	1	363	53
LNC_000844	XLOC_003585	antisense_lncRNA	lncRNA	chr0	21241171	21241839	-	1	669	168
LNC_002398	XLOC_017640	antisense_lncRNA	lncRNA	chr3	27937480	27937932	+	1	453	57
LNC_003548	XLOC_030385	antisense_lncRNA	lncRNA	chr8	23000585	23003918	+	1	3334	108
LNC_002498	XLOC_018711	antisense_lncRNA	lncRNA	chr3	26889634	26890992	-	2	1245	93
LNC_003178	XLOC_026909	antisense_lncRNA	lncRNA	chr6	34033096	34034127	-	1	1032	177
LNC_001574	XLOC_008380	antisense_lncRNA	lncRNA	chr10	10181672	10182036	+	1	365	66
LNC_001571	XLOC_008377	antisense_lncRNA	lncRNA	chr10	10177699	10178940	+	2	1113	177
LNC_001570	XLOC_008377	antisense_lncRNA	lncRNA	chr10	10177699	10178940	+	2	1123	139
LNC_001573	XLOC_008378	antisense_lncRNA	lncRNA	chr10	10179202	10180633	+	2	1245	121
LNC_001572	XLOC_008377	antisense_lncRNA	lncRNA	chr10	10177708	10196581	+	3	738	197
LNC_003094	XLOC_025899	antisense_lncRNA	lncRNA	chr6	3962046	3963659	-	2	985	87
LNC_003096	XLOC_025927	antisense_lncRNA	lncRNA	chr6	4307087	4308580	-	2	870	99
LNC_003097	XLOC_025959	antisense_lncRNA	lncRNA	chr6	4768703	4777862	-	7	878	70
LNC_003090	XLOC_025800	antisense_lncRNA	lncRNA	chr6	2759408	2759761	-	1	354	101
LNC_003091	XLOC_025801	antisense_lncRNA	lncRNA	chr6	2762193	2764122	-	2	1796	205
LNC_003092	XLOC_025892	antisense_lncRNA	lncRNA	chr6	3884961	3888763	-	2	782	116
LNC_003093	XLOC_025898	antisense_lncRNA	lncRNA	chr6	3948475	3950344	-	2	803	155
LNC_003098	XLOC_025959	antisense_lncRNA	lncRNA	chr6	4774788	4778068	-	3	1970	140
LNC_000716	XLOC_002979	antisense_lncRNA	lncRNA	chr0	11799213	11799687	-	1	475	96
LNC_002577	XLOC_019682	antisense_lncRNA	lncRNA	chr4	21339909	21340406	+	1	498	117
LNC_002378	XLOC_017260	antisense_lncRNA	lncRNA	chr3	22431889	22434163	+	1	2275	93
LNC_002372	XLOC_017142	antisense_lncRNA	lncRNA	chr3	19285415	19286515	+	1	1101	138
LNC_003171	XLOC_026804	antisense_lncRNA	lncRNA	chr6	32074253	32074652	-	1	400	110
LNC_002709	XLOC_021357	antisense_lncRNA	lncRNA	chr4	25416406	25423664	-	3	1681	64
LNC_002708	XLOC_021334	antisense_lncRNA	lncRNA	chr4	24738066	24751000	-	2	221	49
LNC_002706	XLOC_021330	antisense_lncRNA	lncRNA	chr4	24648144	24648347	-	1	204	67
LNC_002757	XLOC_022022	antisense_lncRNA	lncRNA	chr5	1881361	1882682	+	3	588	67
LNC_002847	XLOC_023163	antisense_lncRNA	lncRNA	chr5	2699185	2701409	-	3	712	158
LNC_002967	XLOC_024336	antisense_lncRNA	lncRNA	chr6	3253911	3256281	+	3	1449	189
LNC_001927	XLOC_011787	antisense_lncRNA	lncRNA	chr11	23462848	23464665	-	2	1619	113
LNC_001928	XLOC_011787	antisense_lncRNA	lncRNA	chr11	23462848	23464665	-	2	599	66
LNC_001610	XLOC_008695	antisense_lncRNA	lncRNA	chr10	22035666	22048777	+	2	1044	80
LNC_003766	XLOC_033188	antisense_lncRNA	lncRNA	chr9	951212	956661	-	4	1389	134
LNC_003767	XLOC_033188	antisense_lncRNA	lncRNA	chr9	953222	956661	-	4	1379	189
LNC_003765	XLOC_033162	antisense_lncRNA	lncRNA	chr9	651263	652365	-	1	1103	72
LNC_003762	XLOC_033116	antisense_lncRNA	lncRNA	chr9	24087900	24088258	+	1	359	65
LNC_003763	XLOC_033132	antisense_lncRNA	lncRNA	chr9	309936	311037	-	1	1102	101
LNC_003761	XLOC_033114	antisense_lncRNA	lncRNA	chr9	24063047	24064519	+	1	1473	158
LNC_003768	XLOC_033188	antisense_lncRNA	lncRNA	chr9	955033	956629	-	3	1192	189
LNC_001810	XLOC_010402	antisense_lncRNA	lncRNA	chr11	19609031	19609864	+	1	834	83
LNC_001811	XLOC_010403	antisense_lncRNA	lncRNA	chr11	19609970	19610852	+	1	883	79
LNC_002072	XLOC_013640	antisense_lncRNA	lncRNA	chr12	8765007	8772656	-	2	2074	172
LNC_003420	XLOC_029055	antisense_lncRNA	lncRNA	chr7	22593269	22593866	-	1	598	110
LNC_002141	XLOC_014621	antisense_lncRNA	lncRNA	chr2	2879439	2882959	+	3	3121	122
LNC_002140	XLOC_014621	antisense_lncRNA	lncRNA	chr2	2879359	2882959	+	2	3504	106
LNC_003398	XLOC_028803	antisense_lncRNA	lncRNA	chr7	15200138	15202564	-	2	242	66
LNC_003553	XLOC_030505	antisense_lncRNA	lncRNA	chr8	27292063	27297135	+	2	3416	136
LNC_001540	XLOC_007827	antisense_lncRNA	lncRNA	chr10	757	13316	+	3	1526	153
LNC_001541	XLOC_007827	antisense_lncRNA	lncRNA	chr10	757	13316	+	3	874	110
LNC_001542	XLOC_007827	antisense_lncRNA	lncRNA	chr10	757	13316	+	4	936	125
LNC_001544	XLOC_007921	antisense_lncRNA	lncRNA	chr10	1186923	1189430	+	2	1465	101
LNC_001546	XLOC_007996	antisense_lncRNA	lncRNA	chr10	2205763	2206974	+	2	1009	115
LNC_001547	XLOC_007998	antisense_lncRNA	lncRNA	chr10	2234484	2235190	+	1	707	52
LNC_001549	XLOC_008087	antisense_lncRNA	lncRNA	chr10	3357882	3359410	+	3	1125	126
LNC_003089	XLOC_025789	antisense_lncRNA	lncRNA	chr6	2618252	2618759	-	1	508	108
LNC_003086	XLOC_025771	antisense_lncRNA	lncRNA	chr6	2381773	2382676	-	1	904	70
LNC_003085	XLOC_025747	antisense_lncRNA	lncRNA	chr6	2067617	2071275	-	4	545	179
LNC_003786	XLOC_033380	antisense_lncRNA	lncRNA	chr9	4710598	4711449	-	2	522	106
LNC_002044	XLOC_013441	antisense_lncRNA	lncRNA	chr12	1551860	1557760	-	3	816	89
LNC_002999	XLOC_024711	antisense_lncRNA	lncRNA	chr6	9839969	9844458	+	4	3095	90
LNC_003486	XLOC_030096	antisense_lncRNA	lncRNA	chr8	12491391	12492667	+	2	1169	133
LNC_000706	XLOC_002914	antisense_lncRNA	lncRNA	chr0	10683812	10684216	-	1	405	134
LNC_002045	XLOC_013441	antisense_lncRNA	lncRNA	chr12	1555590	1557746	-	2	1456	107
LNC_002569	XLOC_019660	antisense_lncRNA	lncRNA	chr4	20495847	20497827	+	3	808	114
LNC_002562	XLOC_019615	antisense_lncRNA	lncRNA	chr4	18882088	18885946	+	2	531	77
LNC_002561	XLOC_019615	antisense_lncRNA	lncRNA	chr4	18881945	18885946	+	2	2171	79
LNC_002364	XLOC_017037	antisense_lncRNA	lncRNA	chr3	15250282	15250616	+	1	335	65
LNC_001870	XLOC_011093	antisense_lncRNA	lncRNA	chr11	1843703	1845045	-	2	1202	101
LNC_001876	XLOC_011329	antisense_lncRNA	lncRNA	chr11	7218483	7233780	-	3	426	142
LNC_001877	XLOC_011329	antisense_lncRNA	lncRNA	chr11	7229422	7233946	-	2	3385	120
LNC_002742	XLOC_021828	antisense_lncRNA	lncRNA	chr4	32308970	32311851	-	2	2779	147
LNC_002607	XLOC_019962	antisense_lncRNA	lncRNA	chr4	27788220	27821170	+	5	792	63
LNC_000454	XLOC_001936	antisense_lncRNA	lncRNA	chr0	32563080	32563334	+	1	255	77
LNC_000456	XLOC_001943	antisense_lncRNA	lncRNA	chr0	32668815	32669171	+	2	247	66
LNC_002916	XLOC_023640	antisense_lncRNA	lncRNA	chr5	19770117	19770545	-	1	429	80
LNC_002915	XLOC_023634	antisense_lncRNA	lncRNA	chr5	19530507	19530990	-	1	484	63
LNC_001935	XLOC_011890	antisense_lncRNA	lncRNA	chr11	26038720	26041414	-	4	2393	129
LNC_001934	XLOC_011829	antisense_lncRNA	lncRNA	chr11	24956688	24958425	-	4	625	90
LNC_001936	XLOC_011961	antisense_lncRNA	lncRNA	chr11	27186691	27188988	-	2	2106	118
LNC_001931	XLOC_011829	antisense_lncRNA	lncRNA	chr11	24952879	24954500	-	3	735	97
LNC_001930	XLOC_011828	antisense_lncRNA	lncRNA	chr11	24952131	24952421	-	1	291	45
LNC_001933	XLOC_011829	antisense_lncRNA	lncRNA	chr11	24956688	24958425	-	4	636	90
LNC_001932	XLOC_011829	antisense_lncRNA	lncRNA	chr11	24952879	24958430	-	4	597	83
LNC_001939	XLOC_012045	antisense_lncRNA	lncRNA	chr11	28555246	28555854	-	1	609	76
LNC_000044	XLOC_000264	antisense_lncRNA	lncRNA	chr0	6671951	6674637	+	1	2687	189
LNC_003771	XLOC_033240	antisense_lncRNA	lncRNA	chr9	1745151	1746900	-	3	1249	83
LNC_003773	XLOC_033245	antisense_lncRNA	lncRNA	chr9	1837346	1838995	-	1	1650	114
LNC_003772	XLOC_033240	antisense_lncRNA	lncRNA	chr9	1745151	1747109	-	2	1453	148
LNC_001801	XLOC_010380	antisense_lncRNA	lncRNA	chr11	18943274	18944661	+	2	1267	138
LNC_001802	XLOC_010380	antisense_lncRNA	lncRNA	chr11	18943388	18945731	+	3	541	87
LNC_001807	XLOC_010398	antisense_lncRNA	lncRNA	chr11	19552103	19553204	+	2	987	159
LNC_001809	XLOC_010399	antisense_lncRNA	lncRNA	chr11	19560836	19565012	+	2	697	75
LNC_001808	XLOC_010398	antisense_lncRNA	lncRNA	chr11	19552114	19553204	+	3	518	172
LNC_002821	XLOC_022783	antisense_lncRNA	lncRNA	chr5	24954220	24956005	+	1	1786	132
LNC_002826	XLOC_022873	antisense_lncRNA	lncRNA	chr5	26452923	26456050	+	3	1136	127
LNC_002827	XLOC_022873	antisense_lncRNA	lncRNA	chr5	26452930	26454008	+	2	953	127
LNC_002825	XLOC_022873	antisense_lncRNA	lncRNA	chr5	26452733	26456050	+	3	959	127
LNC_000199	XLOC_001141	antisense_lncRNA	lncRNA	chr0	19985043	19985709	+	1	667	67
LNC_003713	XLOC_032553	antisense_lncRNA	lncRNA	chr9	11919717	11923491	+	2	1421	145
LNC_003712	XLOC_032553	antisense_lncRNA	lncRNA	chr9	11919281	11920945	+	2	1514	87
LNC_002170	XLOC_014916	antisense_lncRNA	lncRNA	chr2	13168126	13171878	+	3	2880	194
LNC_003717	XLOC_032587	antisense_lncRNA	lncRNA	chr9	13016535	13019039	+	3	633	81
LNC_003716	XLOC_032587	antisense_lncRNA	lncRNA	chr9	13015929	13019039	+	3	1411	81
LNC_003560	XLOC_030582	antisense_lncRNA	lncRNA	chr8	29802648	29808171	+	2	5078	116
LNC_003561	XLOC_030582	antisense_lncRNA	lncRNA	chr8	29802707	29807924	+	2	1709	116
LNC_003714	XLOC_032579	antisense_lncRNA	lncRNA	chr9	12729444	12729883	+	1	440	54
LNC_002639	XLOC_020431	antisense_lncRNA	lncRNA	chr4	1061465	1062572	-	2	991	71
LNC_001557	XLOC_008185	antisense_lncRNA	lncRNA	chr10	4637254	4637781	+	2	347	90
LNC_001552	XLOC_008132	antisense_lncRNA	lncRNA	chr10	3985242	3988909	+	2	2119	133
LNC_001550	XLOC_008095	antisense_lncRNA	lncRNA	chr10	3439211	3448394	+	3	629	109
LNC_002287	XLOC_016262	antisense_lncRNA	lncRNA	chr2	20601520	20602917	-	2	775	83
LNC_003326	XLOC_028237	antisense_lncRNA	lncRNA	chr7	541765	548371	-	2	766	85
LNC_000732	XLOC_003089	antisense_lncRNA	lncRNA	chr0	13628268	13628599	-	1	332	87
LNC_000735	XLOC_003108	antisense_lncRNA	lncRNA	chr0	13953658	13953977	-	1	320	64
LNC_000736	XLOC_003109	antisense_lncRNA	lncRNA	chr0	13954235	13954487	-	1	253	83
LNC_000737	XLOC_003111	antisense_lncRNA	lncRNA	chr0	13974471	13975383	-	1	913	121
LNC_002592	XLOC_019752	antisense_lncRNA	lncRNA	chr4	23574373	23577101	+	3	772	105
LNC_002591	XLOC_019752	antisense_lncRNA	lncRNA	chr4	23574372	23577101	+	2	1190	94
LNC_002596	XLOC_019819	antisense_lncRNA	lncRNA	chr4	25106305	25110583	+	3	551	111
LNC_002594	XLOC_019811	antisense_lncRNA	lncRNA	chr4	24971952	24973598	+	2	1531	139
LNC_002599	XLOC_019851	antisense_lncRNA	lncRNA	chr4	26019094	26020929	+	1	1836	104
LNC_001484	XLOC_007049	antisense_lncRNA	lncRNA	chr1	18952633	18955631	-	4	2065	102
LNC_001481	XLOC_007049	antisense_lncRNA	lncRNA	chr1	18952633	18955624	-	3	1837	102
LNC_001483	XLOC_007049	antisense_lncRNA	lncRNA	chr1	18952633	18955631	-	2	2881	102
LNC_001482	XLOC_007049	antisense_lncRNA	lncRNA	chr1	18952633	18955624	-	3	2616	102
LNC_003348	XLOC_028524	antisense_lncRNA	lncRNA	chr7	5677844	5678160	-	1	317	55
LNC_002739	XLOC_021787	antisense_lncRNA	lncRNA	chr4	31945356	31946382	-	1	1027	76
LNC_003180	XLOC_026935	antisense_lncRNA	lncRNA	chr6	34455319	34456854	-	1	1536	135
LNC_002074	XLOC_013679	antisense_lncRNA	lncRNA	chr12	10262529	10265290	-	4	708	87
LNC_002611	XLOC_019995	antisense_lncRNA	lncRNA	chr4	28261139	28262246	+	1	1108	127
LNC_002617	XLOC_020044	antisense_lncRNA	lncRNA	chr4	28920182	28922393	+	2	1667	79
LNC_002616	XLOC_020044	antisense_lncRNA	lncRNA	chr4	28920161	28922393	+	3	999	78
LNC_003711	XLOC_032553	antisense_lncRNA	lncRNA	chr9	11919271	11923491	+	3	2153	145
LNC_003710	XLOC_032553	antisense_lncRNA	lncRNA	chr9	11919210	11920945	+	2	1554	74
LNC_003324	XLOC_028191	antisense_lncRNA	lncRNA	chr7	26683248	26698569	+	3	780	115
LNC_001232	XLOC_004645	antisense_lncRNA	lncRNA	chr0	38044431	38044696	-	1	266	88
LNC_002904	XLOC_023533	antisense_lncRNA	lncRNA	chr5	16150857	16153377	-	3	574	131
LNC_000052	XLOC_000404	antisense_lncRNA	lncRNA	chr0	8902662	8902944	+	1	283	70
LNC_001837	XLOC_010645	antisense_lncRNA	lncRNA	chr11	25998192	25999130	+	2	820	134
LNC_002831	XLOC_022926	antisense_lncRNA	lncRNA	chr5	27577254	27582026	+	3	696	82
LNC_002830	XLOC_022926	antisense_lncRNA	lncRNA	chr5	27577253	27578620	+	2	1285	93
LNC_002833	XLOC_022985	antisense_lncRNA	lncRNA	chr5	231733	232266	-	1	534	65
LNC_003405	XLOC_028887	antisense_lncRNA	lncRNA	chr7	18931293	18932739	-	2	1344	69
LNC_000180	XLOC_001078	antisense_lncRNA	lncRNA	chr0	19175837	19176347	+	1	511	77
LNC_001905	XLOC_011545	antisense_lncRNA	lncRNA	chr11	15821351	15822012	-	1	662	121
LNC_002678	XLOC_020938	antisense_lncRNA	lncRNA	chr4	14730022	14730848	-	1	827	62
LNC_002169	XLOC_014916	antisense_lncRNA	lncRNA	chr2	13168100	13171878	+	3	3549	185
LNC_002393	XLOC_017541	antisense_lncRNA	lncRNA	chr3	26683722	26684959	+	1	1238	74
LNC_003573	XLOC_030937	antisense_lncRNA	lncRNA	chr8	2733959	2734824	-	1	866	84
LNC_002394	XLOC_017567	antisense_lncRNA	lncRNA	chr3	27063567	27064621	+	1	1055	80
LNC_002395	XLOC_017579	antisense_lncRNA	lncRNA	chr3	27210898	27211983	+	1	1086	75
LNC_002396	XLOC_017627	antisense_lncRNA	lncRNA	chr3	27803994	27805197	+	1	1204	164
LNC_000983	XLOC_004034	antisense_lncRNA	lncRNA	chr0	27564425	27564891	-	1	467	155
LNC_000723	XLOC_003046	antisense_lncRNA	lncRNA	chr0	12903732	12904469	-	1	738	245
LNC_002588	XLOC_019731	antisense_lncRNA	lncRNA	chr4	22740132	22741037	+	2	455	131
LNC_002341	XLOC_016886	antisense_lncRNA	lncRNA	chr3	8875684	8875932	+	1	249	59
LNC_002340	XLOC_016884	antisense_lncRNA	lncRNA	chr3	8868054	8875568	+	2	489	84
LNC_002346	XLOC_016928	antisense_lncRNA	lncRNA	chr3	10565557	10568415	+	2	380	88
LNC_001584	XLOC_008469	antisense_lncRNA	lncRNA	chr10	13408094	13408397	+	1	304	84
LNC_003549	XLOC_030393	antisense_lncRNA	lncRNA	chr8	23463596	23467104	+	2	1179	84
LNC_002754	XLOC_021930	antisense_lncRNA	lncRNA	chr5	333880	335843	+	2	773	116
LNC_001059	XLOC_004241	antisense_lncRNA	lncRNA	chr0	30524184	30524543	-	1	360	87
LNC_000479	XLOC_001994	antisense_lncRNA	lncRNA	chr0	33420668	33421001	+	1	334	111
LNC_002628	XLOC_020249	antisense_lncRNA	lncRNA	chr4	31873958	31874437	+	1	480	71
LNC_001856	XLOC_010819	antisense_lncRNA	lncRNA	chr11	28549236	28551859	+	1	2624	75
LNC_002932	XLOC_023794	antisense_lncRNA	lncRNA	chr5	23951700	23955287	-	5	1662	119
LNC_002933	XLOC_023794	antisense_lncRNA	lncRNA	chr5	23951700	23955293	-	4	1545	104
LNC_002934	XLOC_023846	antisense_lncRNA	lncRNA	chr5	24924363	24924877	-	1	515	67
LNC_002959	XLOC_024286	antisense_lncRNA	lncRNA	chr6	2585169	2585866	+	1	698	151
LNC_002763	XLOC_022136	antisense_lncRNA	lncRNA	chr5	3880360	3888021	+	2	3134	88
LNC_001748	XLOC_009946	antisense_lncRNA	lncRNA	chr11	4576769	4577192	+	1	424	105
LNC_000065	XLOC_000527	antisense_lncRNA	lncRNA	chr0	11061881	11062150	+	1	270	71
LNC_000265	XLOC_001411	antisense_lncRNA	lncRNA	chr0	24102062	24102615	+	1	554	103
LNC_001822	XLOC_010525	antisense_lncRNA	lncRNA	chr11	22758142	22760765	+	2	1729	162
LNC_001667	XLOC_009295	antisense_lncRNA	lncRNA	chr10	7136510	7144455	-	4	885	109
LNC_002303	XLOC_016429	antisense_lncRNA	lncRNA	chr2	24108316	24109869	-	4	1215	62
LNC_002302	XLOC_016422	antisense_lncRNA	lncRNA	chr2	23975108	23975839	-	1	732	98
LNC_002119	XLOC_014250	antisense_lncRNA	lncRNA	chr12	23950570	23953657	-	3	997	99
LNC_002117	XLOC_014163	antisense_lncRNA	lncRNA	chr12	22672016	22673841	-	1	1826	103
LNC_002114	XLOC_014078	antisense_lncRNA	lncRNA	chr12	21372159	21373845	-	1	1687	112
LNC_002112	XLOC_014049	antisense_lncRNA	lncRNA	chr12	20888208	20891348	-	2	3028	133
LNC_002110	XLOC_014046	antisense_lncRNA	lncRNA	chr12	20864037	20864535	-	1	499	96
LNC_002111	XLOC_014049	antisense_lncRNA	lncRNA	chr12	20888208	20891348	-	3	2839	130
LNC_003502	XLOC_030211	antisense_lncRNA	lncRNA	chr8	16862757	16880239	+	2	888	120
LNC_000083	XLOC_000625	antisense_lncRNA	lncRNA	chr0	12628709	12629302	+	1	594	198
LNC_000081	XLOC_000621	antisense_lncRNA	lncRNA	chr0	12593284	12594000	+	1	717	57
LNC_003715	XLOC_032587	antisense_lncRNA	lncRNA	chr9	13015904	13019039	+	3	721	125
LNC_003742	XLOC_032773	antisense_lncRNA	lncRNA	chr9	18773564	18775377	+	2	626	96
LNC_003739	XLOC_032763	antisense_lncRNA	lncRNA	chr9	18443465	18443822	+	1	358	118
LNC_002758	XLOC_022022	antisense_lncRNA	lncRNA	chr5	1881392	1882526	+	3	569	67
LNC_003804	XLOC_033617	antisense_lncRNA	lncRNA	chr9	14310587	14310845	-	1	259	68
LNC_002334	XLOC_016857	antisense_lncRNA	lncRNA	chr3	7785361	7787091	+	2	1570	124
LNC_003327	XLOC_028237	antisense_lncRNA	lncRNA	chr7	541765	548430	-	3	933	94
LNC_003323	XLOC_028191	antisense_lncRNA	lncRNA	chr7	26683212	26698569	+	5	1079	115
LNC_003320	XLOC_028191	antisense_lncRNA	lncRNA	chr7	26683163	26698569	+	5	826	115
LNC_003321	XLOC_028191	antisense_lncRNA	lncRNA	chr7	26683163	26698569	+	5	1038	115
LNC_003733	XLOC_032711	antisense_lncRNA	lncRNA	chr9	17052298	17052815	+	1	518	87
LNC_003328	XLOC_028268	antisense_lncRNA	lncRNA	chr7	950482	950809	-	1	328	60
LNC_003732	XLOC_032710	antisense_lncRNA	lncRNA	chr9	17049650	17052131	+	2	441	66
LNC_002998	XLOC_024711	antisense_lncRNA	lncRNA	chr6	9839962	9844458	+	3	4259	90
LNC_002242	XLOC_015874	antisense_lncRNA	lncRNA	chr2	8224412	8227241	-	4	1468	100
LNC_002243	XLOC_015874	antisense_lncRNA	lncRNA	chr2	8225503	8227290	-	2	1349	100
LNC_003038	XLOC_025077	antisense_lncRNA	lncRNA	chr6	22510150	22513116	+	2	400	79
LNC_003039	XLOC_025077	antisense_lncRNA	lncRNA	chr6	22510155	22513116	+	2	1885	148
LNC_002745	XLOC_021851	antisense_lncRNA	lncRNA	chr4	32503648	32506190	-	2	970	98
LNC_002743	XLOC_021848	antisense_lncRNA	lncRNA	chr4	32471671	32473363	-	2	1204	151
LNC_002740	XLOC_021801	antisense_lncRNA	lncRNA	chr4	32084163	32087822	-	3	2564	100
LNC_002618	XLOC_020044	antisense_lncRNA	lncRNA	chr4	28920190	28922393	+	2	872	78
LNC_002630	XLOC_020281	antisense_lncRNA	lncRNA	chr4	32180221	32181156	+	1	936	95
LNC_000400	XLOC_001791	antisense_lncRNA	lncRNA	chr0	30241186	30241591	+	1	406	88
LNC_003696	XLOC_032419	antisense_lncRNA	lncRNA	chr9	6449584	6450980	+	2	1200	195
LNC_003697	XLOC_032426	antisense_lncRNA	lncRNA	chr9	6823580	6828345	+	2	586	71
LNC_000274	XLOC_001442	antisense_lncRNA	lncRNA	chr0	24543479	24544028	+	1	550	183
LNC_001854	XLOC_010797	antisense_lncRNA	lncRNA	chr11	28176952	28178141	+	1	1190	82
LNC_002104	XLOC_014006	antisense_lncRNA	lncRNA	chr12	20184204	20185484	-	1	1281	91
LNC_000098	XLOC_000731	antisense_lncRNA	lncRNA	chr0	14228808	14229022	+	1	215	71
LNC_000095	XLOC_000713	antisense_lncRNA	lncRNA	chr0	13939416	13939645	+	1	230	74
LNC_002033	XLOC_013263	antisense_lncRNA	lncRNA	chr12	25103513	25105834	+	3	2109	178
LNC_002032	XLOC_013194	antisense_lncRNA	lncRNA	chr12	24172234	24173670	+	2	1307	113
LNC_002034	XLOC_013263	antisense_lncRNA	lncRNA	chr12	25103513	25105834	+	4	1905	168
LNC_003201	XLOC_027145	antisense_lncRNA	lncRNA	chr7	1560180	1561299	+	1	1120	62
LNC_003203	XLOC_027184	antisense_lncRNA	lncRNA	chr7	2162911	2164492	+	2	1471	137
LNC_003205	XLOC_027208	antisense_lncRNA	lncRNA	chr7	2400778	2401282	+	1	505	62
LNC_003204	XLOC_027207	antisense_lncRNA	lncRNA	chr7	2398229	2399879	+	1	1651	86
LNC_002415	XLOC_017837	antisense_lncRNA	lncRNA	chr3	1969894	1970849	-	1	956	84
LNC_002412	XLOC_017827	antisense_lncRNA	lncRNA	chr3	1795505	1796331	-	2	744	109
LNC_001422	XLOC_006169	antisense_lncRNA	lncRNA	chr1	33668561	33670274	+	1	1714	122
LNC_002325	XLOC_016745	antisense_lncRNA	lncRNA	chr3	3457908	3460761	+	2	654	79
LNC_002324	XLOC_016745	antisense_lncRNA	lncRNA	chr3	3457906	3460761	+	3	733	69
LNC_002320	XLOC_016688	antisense_lncRNA	lncRNA	chr3	2067335	2067859	+	1	525	106
LNC_003337	XLOC_028401	antisense_lncRNA	lncRNA	chr7	2886874	2892659	-	2	4001	91
LNC_003336	XLOC_028401	antisense_lncRNA	lncRNA	chr7	2886874	2890168	-	2	3125	100
LNC_003330	XLOC_028309	antisense_lncRNA	lncRNA	chr7	1533869	1534521	-	1	653	107
LNC_003338	XLOC_028401	antisense_lncRNA	lncRNA	chr7	2890271	2892660	-	2	1970	86
LNC_001429	XLOC_006388	antisense_lncRNA	lncRNA	chr1	1313836	1314666	-	1	831	98
LNC_003029	XLOC_025003	antisense_lncRNA	lncRNA	chr6	19863943	19864234	+	1	292	92
LNC_002958	XLOC_024242	antisense_lncRNA	lncRNA	chr6	1908852	1912848	+	2	2778	220
LNC_003025	XLOC_024993	antisense_lncRNA	lncRNA	chr6	19408675	19414022	+	2	5188	125
LNC_003027	XLOC_024998	antisense_lncRNA	lncRNA	chr6	19733722	19738698	+	2	551	66
LNC_003026	XLOC_024993	antisense_lncRNA	lncRNA	chr6	19408675	19414022	+	3	2088	132
LNC_001650	XLOC_009100	antisense_lncRNA	lncRNA	chr10	3589003	3589898	-	1	896	110
LNC_001678	XLOC_009356	antisense_lncRNA	lncRNA	chr10	10148490	10148964	-	1	475	73
LNC_001679	XLOC_009366	antisense_lncRNA	lncRNA	chr10	10431875	10433044	-	3	674	65
LNC_001670	XLOC_009300	antisense_lncRNA	lncRNA	chr10	7383340	7388312	-	4	1844	73
LNC_001671	XLOC_009300	antisense_lncRNA	lncRNA	chr10	7383340	7388330	-	4	2862	202
LNC_001676	XLOC_009338	antisense_lncRNA	lncRNA	chr10	9482867	9483295	-	1	429	65
LNC_002646	XLOC_020497	antisense_lncRNA	lncRNA	chr4	2165669	2167966	-	2	592	84
LNC_002644	XLOC_020484	antisense_lncRNA	lncRNA	chr4	1961171	1961530	-	1	360	60
LNC_002645	XLOC_020496	antisense_lncRNA	lncRNA	chr4	2162939	2165425	-	2	1944	144
LNC_002643	XLOC_020453	antisense_lncRNA	lncRNA	chr4	1343586	1344401	-	2	669	96
LNC_002481	XLOC_018456	antisense_lncRNA	lncRNA	chr3	22831720	22832966	-	2	1142	63
LNC_003689	XLOC_032222	antisense_lncRNA	lncRNA	chr9	2041592	2041851	+	1	260	76
LNC_003681	XLOC_032064	antisense_lncRNA	lncRNA	chr8	31156427	31157057	-	2	557	115
LNC_003680	XLOC_032063	antisense_lncRNA	lncRNA	chr8	31153377	31156033	-	3	1157	125
LNC_003663	XLOC_031779	antisense_lncRNA	lncRNA	chr8	23568702	23571449	-	3	1278	96
LNC_002649	XLOC_020600	antisense_lncRNA	lncRNA	chr4	3431508	3433703	-	2	1504	113
LNC_001844	XLOC_010747	antisense_lncRNA	lncRNA	chr11	27500566	27504299	+	4	776	103
LNC_001843	XLOC_010726	antisense_lncRNA	lncRNA	chr11	27196236	27196912	+	1	677	130
LNC_001842	XLOC_010725	antisense_lncRNA	lncRNA	chr11	27189705	27191282	+	2	1491	166
LNC_002862	XLOC_023274	antisense_lncRNA	lncRNA	chr5	5681080	5681557	-	1	478	150
LNC_002132	XLOC_014482	antisense_lncRNA	lncRNA	chr2	580811	581935	+	2	441	112
LNC_002133	XLOC_014494	antisense_lncRNA	lncRNA	chr2	703001	703559	+	2	478	112
LNC_002139	XLOC_014621	antisense_lncRNA	lncRNA	chr2	2879359	2882959	+	2	3500	122
LNC_003520	XLOC_030281	antisense_lncRNA	lncRNA	chr8	19508522	19512011	+	6	1170	130
LNC_000939	XLOC_003915	antisense_lncRNA	lncRNA	chr0	25845887	25846093	-	1	207	69
LNC_002003	XLOC_012737	antisense_lncRNA	lncRNA	chr12	15857956	15858750	+	1	795	83
LNC_003231	XLOC_027506	antisense_lncRNA	lncRNA	chr7	10148923	10154039	+	2	5009	158
LNC_001687	XLOC_009459	antisense_lncRNA	lncRNA	chr10	14167925	14170775	-	3	1809	111
LNC_001686	XLOC_009459	antisense_lncRNA	lncRNA	chr10	14167925	14170775	-	3	2039	111
LNC_001688	XLOC_009459	antisense_lncRNA	lncRNA	chr10	14167925	14170775	-	2	1686	111
LNC_001443	XLOC_006672	antisense_lncRNA	lncRNA	chr1	7233670	7235451	-	2	1647	96
LNC_002312	XLOC_016480	antisense_lncRNA	lncRNA	chr2	24729744	24732077	-	3	648	75
LNC_003302	XLOC_028099	antisense_lncRNA	lncRNA	chr7	25518537	25519343	+	2	514	84
LNC_003303	XLOC_028111	antisense_lncRNA	lncRNA	chr7	25683366	25683996	+	2	516	95
LNC_003404	XLOC_028887	antisense_lncRNA	lncRNA	chr7	18929660	18932739	-	3	868	76
LNC_000644	XLOC_002445	antisense_lncRNA	lncRNA	chr0	689252	691166	-	2	1229	109
LNC_002265	XLOC_016092	antisense_lncRNA	lncRNA	chr2	15428581	15429070	-	1	490	106
LNC_001661	XLOC_009266	antisense_lncRNA	lncRNA	chr10	6295859	6296197	-	1	339	55
LNC_001660	XLOC_009257	antisense_lncRNA	lncRNA	chr10	6110887	6111718	-	2	766	141
LNC_001664	XLOC_009290	antisense_lncRNA	lncRNA	chr10	6918672	6919046	-	1	375	124
LNC_002659	XLOC_020687	antisense_lncRNA	lncRNA	chr4	5494458	5495460	-	1	1003	92
LNC_002658	XLOC_020687	antisense_lncRNA	lncRNA	chr4	5489036	5495460	-	2	1830	102
LNC_001909	XLOC_011602	antisense_lncRNA	lncRNA	chr11	18142085	18151403	-	4	1591	77
LNC_002496	XLOC_018677	antisense_lncRNA	lncRNA	chr3	26415597	26418239	-	1	2643	117
LNC_002491	XLOC_018649	antisense_lncRNA	lncRNA	chr3	25965607	25966136	-	1	530	81
LNC_003836	XLOC_033834	antisense_lncRNA	lncRNA	chr9	19311812	19312351	-	1	540	108
LNC_000339	XLOC_001636	antisense_lncRNA	lncRNA	chr0	27744550	27744781	+	1	232	56
LNC_002040	XLOC_013370	antisense_lncRNA	lncRNA	chr12	177032	177898	-	1	867	64
LNC_001609	XLOC_008695	antisense_lncRNA	lncRNA	chr10	22035663	22048777	+	3	1212	80
LNC_002041	XLOC_013371	antisense_lncRNA	lncRNA	chr12	178189	179090	-	1	902	122
LNC_001307	XLOC_004909	antisense_lncRNA	lncRNA	chr1	748858	750313	+	2	1332	134
LNC_001305	XLOC_004885	antisense_lncRNA	lncRNA	chr1	569480	569861	+	1	382	127
LNC_001878	XLOC_011329	antisense_lncRNA	lncRNA	chr11	7229422	7233946	-	2	3418	120
LNC_001891	XLOC_011463	antisense_lncRNA	lncRNA	chr11	11814007	11814663	-	1	657	105
LNC_003386	XLOC_028725	antisense_lncRNA	lncRNA	chr7	12323128	12325729	-	2	729	65
LNC_002127	XLOC_014397	antisense_lncRNA	lncRNA	chr12	25731361	25732388	-	1	1028	109
LNC_002125	XLOC_014341	antisense_lncRNA	lncRNA	chr12	25031216	25034607	-	1	3392	72
LNC_002122	XLOC_014291	antisense_lncRNA	lncRNA	chr12	24333054	24333473	-	1	420	104
LNC_002018	XLOC_012899	antisense_lncRNA	lncRNA	chr12	20230697	20231604	+	1	908	71
LNC_003220	XLOC_027403	antisense_lncRNA	lncRNA	chr7	7007771	7012172	+	2	3597	106
LNC_001477	XLOC_006974	antisense_lncRNA	lncRNA	chr1	16443647	16458274	-	3	1979	73
LNC_001472	XLOC_006898	antisense_lncRNA	lncRNA	chr1	14954700	14956515	-	1	1816	86
LNC_001473	XLOC_006899	antisense_lncRNA	lncRNA	chr1	14963917	14966336	-	1	2420	96
LNC_003319	XLOC_028191	antisense_lncRNA	lncRNA	chr7	26683163	26698569	+	5	1097	115
LNC_003317	XLOC_028191	antisense_lncRNA	lncRNA	chr7	26683116	26698569	+	4	1821	115
LNC_001863	XLOC_011035	antisense_lncRNA	lncRNA	chr11	475872	481151	-	3	820	171
LNC_001860	XLOC_010896	antisense_lncRNA	lncRNA	chr11	29943140	29948139	+	4	1050	100
LNC_002841	XLOC_023134	antisense_lncRNA	lncRNA	chr5	2407917	2408949	-	1	1033	72
LNC_001090	XLOC_004317	antisense_lncRNA	lncRNA	chr0	31745866	31746236	-	1	371	115
LNC_001098	XLOC_004337	antisense_lncRNA	lncRNA	chr0	31954212	31954483	-	1	272	90
LNC_000786	XLOC_003356	antisense_lncRNA	lncRNA	chr0	17544165	17544928	-	1	764	99
LNC_001406	XLOC_005959	antisense_lncRNA	lncRNA	chr1	30652079	30652556	+	1	478	74
LNC_002660	XLOC_020688	antisense_lncRNA	lncRNA	chr4	5493526	5494127	-	1	602	72
LNC_002661	XLOC_020705	antisense_lncRNA	lncRNA	chr4	6329494	6331564	-	1	2071	89
LNC_000434	XLOC_001887	antisense_lncRNA	lncRNA	chr0	31671703	31671999	+	1	297	88
LNC_003799	XLOC_033506	antisense_lncRNA	lncRNA	chr9	9708616	9711498	-	3	820	171
LNC_003798	XLOC_033506	antisense_lncRNA	lncRNA	chr9	9708616	9711498	-	3	1515	168
LNC_003797	XLOC_033506	antisense_lncRNA	lncRNA	chr9	9708616	9711484	-	2	1433	171
LNC_000227	XLOC_001276	antisense_lncRNA	lncRNA	chr0	22295713	22296267	+	1	555	77
LNC_001311	XLOC_005003	antisense_lncRNA	lncRNA	chr1	2161645	2162315	+	1	671	73
LNC_001312	XLOC_005008	antisense_lncRNA	lncRNA	chr1	2288354	2290017	+	1	1664	232
LNC_001317	XLOC_005046	antisense_lncRNA	lncRNA	chr1	2795051	2795641	+	1	591	130
LNC_001318	XLOC_005047	antisense_lncRNA	lncRNA	chr1	2796447	2796882	+	1	436	56
LNC_002844	XLOC_023157	antisense_lncRNA	lncRNA	chr5	2634046	2637704	-	1	3659	197
LNC_001869	XLOC_011093	antisense_lncRNA	lncRNA	chr11	1843703	1845006	-	2	1199	101
LNC_002682	XLOC_021012	antisense_lncRNA	lncRNA	chr4	16600418	16603539	-	2	803	116
LNC_003851	XLOC_034060	antisense_lncRNA	lncRNA	chr9	22819643	22820328	-	1	686	92
LNC_002715	XLOC_021418	antisense_lncRNA	lncRNA	chr4	26420887	26426237	-	5	1987	115
LNC_003642	XLOC_031622	antisense_lncRNA	lncRNA	chr8	17983143	17986420	-	2	3193	111
LNC_002069	XLOC_013604	antisense_lncRNA	lncRNA	chr12	7606989	7607829	-	1	841	163
LNC_002640	XLOC_020439	antisense_lncRNA	lncRNA	chr4	1129784	1130204	-	1	421	57
LNC_001469	XLOC_006872	antisense_lncRNA	lncRNA	chr1	14207741	14216648	-	2	1001	102
LNC_001467	XLOC_006853	antisense_lncRNA	lncRNA	chr1	13560483	13560848	-	1	366	90
LNC_002724	XLOC_021649	antisense_lncRNA	lncRNA	chr4	30239058	30240543	-	2	1415	170
LNC_003572	XLOC_030789	antisense_lncRNA	lncRNA	chr8	1134499	1136320	-	2	654	126
LNC_001791	XLOC_010329	antisense_lncRNA	lncRNA	chr11	16786875	16789490	+	2	2184	106
LNC_001792	XLOC_010329	antisense_lncRNA	lncRNA	chr11	16786905	16789490	+	2	1941	106
LNC_002207	XLOC_015423	antisense_lncRNA	lncRNA	chr2	24873325	24873616	+	1	292	88
LNC_002204	XLOC_015387	antisense_lncRNA	lncRNA	chr2	24413479	24422324	+	2	8718	141
LNC_002202	XLOC_015321	antisense_lncRNA	lncRNA	chr2	23535836	23537387	+	1	1552	188
LNC_002922	XLOC_023672	antisense_lncRNA	lncRNA	chr5	20864737	20865460	-	2	647	111
LNC_003074	XLOC_025607	antisense_lncRNA	lncRNA	chr6	280686	283707	-	2	635	66
LNC_003075	XLOC_025607	antisense_lncRNA	lncRNA	chr6	280686	283732	-	3	848	101
LNC_003079	XLOC_025643	antisense_lncRNA	lncRNA	chr6	695479	695791	-	1	313	67
LNC_002624	XLOC_020174	antisense_lncRNA	lncRNA	chr4	30874116	30874359	+	1	244	59
LNC_002411	XLOC_017827	antisense_lncRNA	lncRNA	chr3	1794573	1796539	-	3	886	100
LNC_003194	XLOC_027109	antisense_lncRNA	lncRNA	chr7	1164754	1165152	+	1	399	51
LNC_002517	XLOC_019198	antisense_lncRNA	lncRNA	chr4	4727372	4729079	+	2	1601	94
LNC_002046	XLOC_013442	antisense_lncRNA	lncRNA	chr12	1558007	1558321	-	1	315	53
LNC_002627	XLOC_020208	antisense_lncRNA	lncRNA	chr4	31357058	31357455	+	1	398	64
LNC_003602	XLOC_031427	antisense_lncRNA	lncRNA	chr8	9958226	9993389	-	2	451	59
LNC_002850	XLOC_023196	antisense_lncRNA	lncRNA	chr5	3449555	3452538	-	2	791	111
LNC_003673	XLOC_031897	antisense_lncRNA	lncRNA	chr8	27106046	27107876	-	4	845	208
LNC_002387	XLOC_017437	antisense_lncRNA	lncRNA	chr3	25118367	25119068	+	2	604	95
LNC_002064	XLOC_013595	antisense_lncRNA	lncRNA	chr12	7403197	7403541	-	1	345	50
LNC_000904	XLOC_003822	antisense_lncRNA	lncRNA	chr0	24577505	24578053	-	1	549	132
LNC_002071	XLOC_013640	antisense_lncRNA	lncRNA	chr12	8765007	8772656	-	3	1644	172
LNC_002070	XLOC_013640	antisense_lncRNA	lncRNA	chr12	8765007	8772656	-	3	1632	172
LNC_003489	XLOC_030103	antisense_lncRNA	lncRNA	chr8	12896858	12897999	+	1	1142	159
LNC_001418	XLOC_006087	antisense_lncRNA	lncRNA	chr1	32385760	32388043	+	2	2021	141
LNC_001417	XLOC_006087	antisense_lncRNA	lncRNA	chr1	32385760	32388043	+	3	1898	141
LNC_001414	XLOC_006029	antisense_lncRNA	lncRNA	chr1	31491123	31495254	+	1	4132	128
LNC_003255	XLOC_027649	antisense_lncRNA	lncRNA	chr7	15599063	15604881	+	3	815	70
LNC_002716	XLOC_021418	antisense_lncRNA	lncRNA	chr4	26420887	26426237	-	6	1346	115
LNC_001522	XLOC_007549	antisense_lncRNA	lncRNA	chr1	32033141	32034227	-	2	917	92
LNC_001521	XLOC_007447	antisense_lncRNA	lncRNA	chr1	30649255	30650101	-	1	847	102
LNC_003554	XLOC_030505	antisense_lncRNA	lncRNA	chr8	27292125	27297135	+	3	3520	136
LNC_002215	XLOC_015620	antisense_lncRNA	lncRNA	chr2	1470954	1471224	-	1	271	54
LNC_002210	XLOC_015462	antisense_lncRNA	lncRNA	chr2	25361400	25362037	+	1	638	56
LNC_002213	XLOC_015501	antisense_lncRNA	lncRNA	chr2	25921349	25923387	+	2	1739	104
LNC_002219	XLOC_015678	antisense_lncRNA	lncRNA	chr2	2409188	2411756	-	2	2330	97
LNC_003069	XLOC_025458	antisense_lncRNA	lncRNA	chr6	33773932	33775466	+	1	1535	95
LNC_003068	XLOC_025457	antisense_lncRNA	lncRNA	chr6	33770528	33773409	+	1	2882	84
LNC_003186	XLOC_027040	antisense_lncRNA	lncRNA	chr7	232969	234118	+	1	1150	124
LNC_001637	XLOC_008932	antisense_lncRNA	lncRNA	chr10	1739290	1741872	-	2	1517	146
LNC_001634	XLOC_008886	antisense_lncRNA	lncRNA	chr10	1122346	1123441	-	2	996	177
LNC_002500	XLOC_018748	antisense_lncRNA	lncRNA	chr3	27421338	27422266	-	3	561	75
LNC_003113	XLOC_026172	antisense_lncRNA	lncRNA	chr6	8255755	8256597	-	1	843	161
LNC_003114	XLOC_026173	antisense_lncRNA	lncRNA	chr6	8258047	8260548	-	1	2502	310
LNC_000696	XLOC_002882	antisense_lncRNA	lncRNA	chr0	10246005	10247442	-	2	310	103
LNC_001742	XLOC_009921	antisense_lncRNA	lncRNA	chr11	4034334	4038707	+	2	715	110
LNC_001743	XLOC_009921	antisense_lncRNA	lncRNA	chr11	4034340	4038707	+	2	725	90
LNC_001744	XLOC_009921	antisense_lncRNA	lncRNA	chr11	4036827	4038707	+	2	655	90
LNC_001858	XLOC_010884	antisense_lncRNA	lncRNA	chr11	29697040	29697629	+	1	590	77
LNC_003806	XLOC_033662	antisense_lncRNA	lncRNA	chr9	15637067	15637490	-	1	424	74
LNC_003805	XLOC_033661	antisense_lncRNA	lncRNA	chr9	15635417	15636870	-	1	1454	107
LNC_001840	XLOC_010687	antisense_lncRNA	lncRNA	chr11	26589509	26589883	+	1	375	67
LNC_002997	XLOC_024711	antisense_lncRNA	lncRNA	chr6	9839931	9844458	+	4	2471	76
LNC_000204	XLOC_001162	antisense_lncRNA	lncRNA	chr0	20319938	20320384	+	1	447	67
LNC_001859	XLOC_010896	antisense_lncRNA	lncRNA	chr11	29943129	29948139	+	3	1130	78
LNC_000113	XLOC_000781	antisense_lncRNA	lncRNA	chr0	15002657	15003539	+	1	883	124
LNC_003668	XLOC_031832	antisense_lncRNA	lncRNA	chr8	25373116	25374386	-	1	1271	167
LNC_002319	XLOC_016639	antisense_lncRNA	lncRNA	chr3	753254	755586	+	2	2098	90
LNC_002938	XLOC_023902	antisense_lncRNA	lncRNA	chr5	26079396	26080277	-	2	455	108
LNC_003815	XLOC_033727	antisense_lncRNA	lncRNA	chr9	17037524	17039410	-	1	1887	98
LNC_000972	XLOC_004010	antisense_lncRNA	lncRNA	chr0	27152690	27153035	-	1	346	115
LNC_000973	XLOC_004012	antisense_lncRNA	lncRNA	chr0	27198523	27198742	-	1	220	73
LNC_000979	XLOC_004024	antisense_lncRNA	lncRNA	chr0	27332409	27332808	-	1	400	86
LNC_003270	XLOC_027821	antisense_lncRNA	lncRNA	chr7	21219505	21220187	+	2	579	82
LNC_003271	XLOC_027822	antisense_lncRNA	lncRNA	chr7	21220495	21221654	+	2	359	62
LNC_003272	XLOC_027822	antisense_lncRNA	lncRNA	chr7	21220521	21221654	+	2	330	61
LNC_003817	XLOC_033748	antisense_lncRNA	lncRNA	chr9	17454924	17455414	-	1	491	163
LNC_001409	XLOC_005992	antisense_lncRNA	lncRNA	chr1	31087535	31089959	+	2	2258	79
LNC_001408	XLOC_005984	antisense_lncRNA	lncRNA	chr1	30996490	30998534	+	1	2045	69
LNC_001732	XLOC_009795	antisense_lncRNA	lncRNA	chr11	1208212	1210663	+	2	2363	172
LNC_002196	XLOC_015187	antisense_lncRNA	lncRNA	chr2	20398656	20407769	+	4	4893	175
LNC_002197	XLOC_015187	antisense_lncRNA	lncRNA	chr2	20398656	20407769	+	4	4015	175
LNC_002194	XLOC_015187	antisense_lncRNA	lncRNA	chr2	20398655	20403509	+	3	4640	143
LNC_002195	XLOC_015187	antisense_lncRNA	lncRNA	chr2	20398656	20403509	+	3	4536	143
LNC_002190	XLOC_015116	antisense_lncRNA	lncRNA	chr2	18328463	18328903	+	1	441	80
LNC_002198	XLOC_015187	antisense_lncRNA	lncRNA	chr2	20398668	20407769	+	4	4778	175
LNC_002199	XLOC_015219	antisense_lncRNA	lncRNA	chr2	21499142	21500628	+	2	1394	198
LNC_003584	XLOC_031278	antisense_lncRNA	lncRNA	chr8	6753113	6753786	-	1	674	130
LNC_003582	XLOC_031185	antisense_lncRNA	lncRNA	chr8	5723480	5724753	-	2	1063	90
LNC_003583	XLOC_031186	antisense_lncRNA	lncRNA	chr8	5724958	5726685	-	2	1377	148
LNC_003581	XLOC_031170	antisense_lncRNA	lncRNA	chr8	5523159	5523711	-	1	553	133
LNC_003589	XLOC_031303	antisense_lncRNA	lncRNA	chr8	7162133	7163720	-	2	373	82
LNC_001531	XLOC_007740	antisense_lncRNA	lncRNA	chr1	34133922	34136412	-	2	761	107
LNC_001530	XLOC_007712	antisense_lncRNA	lncRNA	chr1	33807026	33808333	-	3	983	148
LNC_001537	XLOC_007794	antisense_lncRNA	lncRNA	chr1	34924356	34925244	-	1	889	137
LNC_001539	XLOC_007827	antisense_lncRNA	lncRNA	chr10	757	11442	+	3	830	85
LNC_001538	XLOC_007795	antisense_lncRNA	lncRNA	chr1	34940650	34941395	-	2	667	86
LNC_002981	XLOC_024601	antisense_lncRNA	lncRNA	chr6	7429062	7430140	+	2	453	80
LNC_003055	XLOC_025360	antisense_lncRNA	lncRNA	chr6	31727041	31727368	+	1	328	108
LNC_003299	XLOC_028056	antisense_lncRNA	lncRNA	chr7	24828973	24829952	+	1	980	67
LNC_002620	XLOC_020140	antisense_lncRNA	lncRNA	chr4	30426462	30427754	+	1	1293	83
LNC_002131	XLOC_014482	antisense_lncRNA	lncRNA	chr2	580202	581935	+	2	511	112
LNC_001754	XLOC_010048	antisense_lncRNA	lncRNA	chr11	7758645	7768609	+	4	3316	118

## Sheet: lincRNA
lncRNA_ID	lncRNA_Gene_ID	Gene_Type	Status	Chromosome	Start	End	Strand	Exon_number	Length	ORF
LNC_003244	XLOC_027559	lincRNA	lncRNA	chr7	12141152	12141544	+	2	219	59
LNC_003174	XLOC_026836	lincRNA	lncRNA	chr6	32536262	32537371	-	2	734	71
LNC_003173	XLOC_026836	lincRNA	lncRNA	chr6	32525838	32537172	-	3	5740	143
LNC_003172	XLOC_026835	lincRNA	lncRNA	chr6	32503558	32509274	-	2	2299	85
LNC_000217	XLOC_001223	lincRNA	lncRNA	chr0	21276117	21276327	+	1	211	62
LNC_000216	XLOC_001216	lincRNA	lncRNA	chr0	21201211	21201731	+	1	521	76
LNC_000215	XLOC_001202	lincRNA	lncRNA	chr0	20964093	20964702	+	1	610	67
LNC_000214	XLOC_001196	lincRNA	lncRNA	chr0	20829920	20830500	+	1	581	88
LNC_000213	XLOC_001195	lincRNA	lncRNA	chr0	20821506	20822136	+	1	631	143
LNC_000212	XLOC_001192	lincRNA	lncRNA	chr0	20781156	20781793	+	1	638	125
LNC_000211	XLOC_001191	lincRNA	lncRNA	chr0	20767823	20768319	+	1	497	55
LNC_000210	XLOC_001190	lincRNA	lncRNA	chr0	20766012	20766366	+	1	355	61
LNC_001346	XLOC_005372	lincRNA	lncRNA	chr1	13692656	13694438	+	2	808	125
LNC_001347	XLOC_005385	lincRNA	lncRNA	chr1	14197990	14198678	+	1	689	114
LNC_001344	XLOC_005362	lincRNA	lncRNA	chr1	13428640	13433173	+	2	1045	69
LNC_001345	XLOC_005365	lincRNA	lncRNA	chr1	13482225	13482456	+	1	232	77
LNC_001342	XLOC_005315	lincRNA	lncRNA	chr1	11641142	11641571	+	2	332	56
LNC_001343	XLOC_005316	lincRNA	lncRNA	chr1	11664493	11665184	+	2	506	86
LNC_000219	XLOC_001230	lincRNA	lncRNA	chr0	21379442	21379694	+	1	253	66
LNC_000218	XLOC_001224	lincRNA	lncRNA	chr0	21296213	21296548	+	1	336	66
LNC_001188	XLOC_004535	lincRNA	lncRNA	chr0	35535802	35536091	-	1	290	96
LNC_001189	XLOC_004540	lincRNA	lncRNA	chr0	35628267	35628563	-	1	297	54
LNC_001180	XLOC_004513	lincRNA	lncRNA	chr0	35164917	35165199	-	1	283	54
LNC_001181	XLOC_004514	lincRNA	lncRNA	chr0	35174063	35174371	-	1	309	52
LNC_001182	XLOC_004518	lincRNA	lncRNA	chr0	35209400	35209710	-	1	311	42
LNC_001183	XLOC_004520	lincRNA	lncRNA	chr0	35222499	35222764	-	1	266	76
LNC_001184	XLOC_004524	lincRNA	lncRNA	chr0	35257833	35258107	-	1	275	29
LNC_001185	XLOC_004525	lincRNA	lncRNA	chr0	35268258	35268565	-	1	308	40
LNC_001186	XLOC_004527	lincRNA	lncRNA	chr0	35321841	35322150	-	1	310	60
LNC_001187	XLOC_004529	lincRNA	lncRNA	chr0	35387131	35387434	-	1	304	43
LNC_002474	XLOC_018371	lincRNA	lncRNA	chr3	21259194	21262455	-	2	2676	139
LNC_000109	XLOC_000765	lincRNA	lncRNA	chr0	14731054	14732053	+	3	346	108
LNC_000108	XLOC_000763	lincRNA	lncRNA	chr0	14676238	14676440	+	1	203	55
LNC_002859	XLOC_023210	lincRNA	lncRNA	chr5	3816185	3819954	-	2	3567	162
LNC_000103	XLOC_000748	lincRNA	lncRNA	chr0	14499553	14500528	+	1	976	75
LNC_000102	XLOC_000746	lincRNA	lncRNA	chr0	14493405	14493721	+	1	317	70
LNC_000101	XLOC_000743	lincRNA	lncRNA	chr0	14464895	14465468	+	1	574	103
LNC_000100	XLOC_000741	lincRNA	lncRNA	chr0	14332110	14333177	+	1	1068	97
LNC_000107	XLOC_000762	lincRNA	lncRNA	chr0	14673890	14674928	+	1	1039	114
LNC_000106	XLOC_000760	lincRNA	lncRNA	chr0	14663730	14664017	+	1	288	54
LNC_000105	XLOC_000759	lincRNA	lncRNA	chr0	14657565	14658550	+	2	703	86
LNC_000104	XLOC_000749	lincRNA	lncRNA	chr0	14520128	14521185	+	1	1058	59
LNC_001980	XLOC_012569	lincRNA	lncRNA	chr12	10562291	10564570	+	2	408	83
LNC_001981	XLOC_012578	lincRNA	lncRNA	chr12	10842948	10846024	+	2	2377	144
LNC_001982	XLOC_012578	lincRNA	lncRNA	chr12	10842948	10846773	+	3	2287	144
LNC_001983	XLOC_012578	lincRNA	lncRNA	chr12	10842948	10846773	+	2	744	112
LNC_001984	XLOC_012578	lincRNA	lncRNA	chr12	10842948	10846773	+	3	826	107
LNC_001985	XLOC_012578	lincRNA	lncRNA	chr12	10842948	10846773	+	3	1947	151
LNC_001988	XLOC_012589	lincRNA	lncRNA	chr12	11228595	11232699	+	4	634	78
LNC_001989	XLOC_012589	lincRNA	lncRNA	chr12	11228775	11231432	+	3	314	73
LNC_003619	XLOC_031547	lincRNA	lncRNA	chr8	14904219	14907411	-	3	2163	100
LNC_001298	XLOC_004779	lincRNA	lncRNA	chr0	41695632	41695834	-	1	203	67
LNC_001299	XLOC_004784	lincRNA	lncRNA	chr0	41917602	41917810	-	1	209	69
LNC_001294	XLOC_004774	lincRNA	lncRNA	chr0	41342162	41342372	-	1	211	51
LNC_001295	XLOC_004775	lincRNA	lncRNA	chr0	41379766	41379977	-	1	212	70
LNC_001296	XLOC_004777	lincRNA	lncRNA	chr0	41584430	41584638	-	1	209	69
LNC_001297	XLOC_004778	lincRNA	lncRNA	chr0	41673880	41674081	-	1	202	66
LNC_001290	XLOC_004769	lincRNA	lncRNA	chr0	41264499	41264715	-	1	217	51
LNC_001291	XLOC_004771	lincRNA	lncRNA	chr0	41298491	41298707	-	1	217	57
LNC_001292	XLOC_004772	lincRNA	lncRNA	chr0	41304558	41304771	-	1	214	71
LNC_001293	XLOC_004773	lincRNA	lncRNA	chr0	41336096	41336311	-	1	216	35
LNC_001968	XLOC_012510	lincRNA	lncRNA	chr12	7713950	7716372	+	3	308	64
LNC_001969	XLOC_012510	lincRNA	lncRNA	chr12	7713950	7718168	+	4	666	79
LNC_001348	XLOC_005446	lincRNA	lncRNA	chr1	15717643	15718737	+	1	1095	112
LNC_001962	XLOC_012422	lincRNA	lncRNA	chr12	4639211	4639705	+	1	495	48
LNC_001960	XLOC_012390	lincRNA	lncRNA	chr12	4039952	4040921	+	2	888	63
LNC_001349	XLOC_005493	lincRNA	lncRNA	chr1	16535936	16536148	+	1	213	42
LNC_001966	XLOC_012477	lincRNA	lncRNA	chr12	6270700	6271157	+	1	458	62
LNC_001967	XLOC_012510	lincRNA	lncRNA	chr12	7713950	7715558	+	3	344	76
LNC_001964	XLOC_012453	lincRNA	lncRNA	chr12	5354476	5354889	+	1	414	60
LNC_001965	XLOC_012459	lincRNA	lncRNA	chr12	5467759	5468017	+	1	259	51
LNC_003629	XLOC_031589	lincRNA	lncRNA	chr8	16450630	16452458	-	3	743	151
LNC_003614	XLOC_031505	lincRNA	lncRNA	chr8	13107696	13108077	-	1	382	123
LNC_003729	XLOC_032662	lincRNA	lncRNA	chr9	15437720	15439141	+	2	1321	77
LNC_003433	XLOC_029216	lincRNA	lncRNA	chr7	25000776	25001470	-	1	695	42
LNC_003723	XLOC_032628	lincRNA	lncRNA	chr9	14306164	14306372	+	1	209	60
LNC_003720	XLOC_032603	lincRNA	lncRNA	chr9	13508763	13513290	+	5	519	85
LNC_003721	XLOC_032603	lincRNA	lncRNA	chr9	13508763	13513290	+	4	1972	99
LNC_003727	XLOC_032659	lincRNA	lncRNA	chr9	15189604	15194573	+	1	4970	109
LNC_003724	XLOC_032648	lincRNA	lncRNA	chr9	14880834	14881618	+	2	677	83
LNC_003725	XLOC_032652	lincRNA	lncRNA	chr9	14988425	14989979	+	2	1383	83
LNC_001340	XLOC_005310	lincRNA	lncRNA	chr1	11506809	11507281	+	1	473	51
LNC_001341	XLOC_005312	lincRNA	lncRNA	chr1	11565530	11565754	+	1	225	35
LNC_000965	XLOC_003998	lincRNA	lncRNA	chr0	26941075	26941520	-	1	446	84
LNC_000964	XLOC_003994	lincRNA	lncRNA	chr0	26899709	26900052	-	1	344	114
LNC_000967	XLOC_004000	lincRNA	lncRNA	chr0	26964813	26965200	-	1	388	62
LNC_000966	XLOC_003999	lincRNA	lncRNA	chr0	26958946	26959317	-	1	372	75
LNC_000961	XLOC_003989	lincRNA	lncRNA	chr0	26766073	26766499	-	1	427	91
LNC_000960	XLOC_003987	lincRNA	lncRNA	chr0	26742324	26742756	-	1	433	55
LNC_000963	XLOC_003992	lincRNA	lncRNA	chr0	26844718	26845106	-	1	389	129
LNC_000962	XLOC_003991	lincRNA	lncRNA	chr0	26843320	26843688	-	1	369	122
LNC_000969	XLOC_004002	lincRNA	lncRNA	chr0	26989928	26990184	-	1	257	85
LNC_000968	XLOC_004001	lincRNA	lncRNA	chr0	26978086	26978518	-	1	433	57
LNC_002059	XLOC_013564	lincRNA	lncRNA	chr12	5676068	5679386	-	2	2790	85
LNC_002058	XLOC_013564	lincRNA	lncRNA	chr12	5676068	5679385	-	2	2790	85
LNC_003267	XLOC_027780	lincRNA	lncRNA	chr7	20108431	20108923	+	1	493	72
LNC_003266	XLOC_027758	lincRNA	lncRNA	chr7	19447626	19448078	+	1	453	64
LNC_003265	XLOC_027734	lincRNA	lncRNA	chr7	18761856	18762603	+	2	642	68
LNC_003264	XLOC_027734	lincRNA	lncRNA	chr7	18761840	18763577	+	3	298	55
LNC_003263	XLOC_027734	lincRNA	lncRNA	chr7	18761828	18762603	+	2	674	68
LNC_003262	XLOC_027733	lincRNA	lncRNA	chr7	18752137	18759907	+	2	7686	164
LNC_003261	XLOC_027733	lincRNA	lncRNA	chr7	18750763	18759907	+	2	9023	112
LNC_002732	XLOC_021655	lincRNA	lncRNA	chr4	30310554	30312552	-	3	1473	69
LNC_003269	XLOC_027819	lincRNA	lncRNA	chr7	21172074	21173797	+	3	951	58
LNC_003461	XLOC_029741	lincRNA	lncRNA	chr8	5080897	5081429	+	2	454	98
LNC_001728	XLOC_009739	lincRNA	lncRNA	chr11	180529	182997	+	4	1395	76
LNC_003462	XLOC_029748	lincRNA	lncRNA	chr8	5189171	5189746	+	1	576	93
LNC_003464	XLOC_029784	lincRNA	lncRNA	chr8	5605387	5606272	+	2	798	54
LNC_001729	XLOC_009742	lincRNA	lncRNA	chr11	252839	253355	+	1	517	102
LNC_002930	XLOC_023758	lincRNA	lncRNA	chr5	23310098	23319355	-	8	2126	181
LNC_002733	XLOC_021655	lincRNA	lncRNA	chr4	30310554	30312711	-	3	1314	69
LNC_002931	XLOC_023758	lincRNA	lncRNA	chr5	23313686	23318906	-	5	2606	133
LNC_000819	XLOC_003503	lincRNA	lncRNA	chr0	19885771	19885986	-	1	216	65
LNC_000818	XLOC_003498	lincRNA	lncRNA	chr0	19847621	19848328	-	1	708	79
LNC_001432	XLOC_006464	lincRNA	lncRNA	chr1	2297937	2301894	-	3	3536	106
LNC_001433	XLOC_006466	lincRNA	lncRNA	chr1	2320501	2321224	-	1	724	75
LNC_001435	XLOC_006488	lincRNA	lncRNA	chr1	2537471	2538515	-	1	1045	88
LNC_001436	XLOC_006585	lincRNA	lncRNA	chr1	4027387	4028447	-	1	1061	80
LNC_001437	XLOC_006616	lincRNA	lncRNA	chr1	4682159	4686368	-	3	1643	110
LNC_000811	XLOC_003465	lincRNA	lncRNA	chr0	19437488	19438207	-	1	720	94
LNC_000810	XLOC_003456	lincRNA	lncRNA	chr0	19299765	19300510	-	1	746	72
LNC_000813	XLOC_003468	lincRNA	lncRNA	chr0	19460290	19460817	-	1	528	167
LNC_000812	XLOC_003466	lincRNA	lncRNA	chr0	19454864	19455490	-	1	627	133
LNC_000815	XLOC_003487	lincRNA	lncRNA	chr0	19720283	19720792	-	1	510	51
LNC_000814	XLOC_003471	lincRNA	lncRNA	chr0	19479234	19479475	-	1	242	53
LNC_000817	XLOC_003495	lincRNA	lncRNA	chr0	19799430	19800127	-	1	698	123
LNC_000816	XLOC_003492	lincRNA	lncRNA	chr0	19768389	19768830	-	1	442	76
LNC_001720	XLOC_009629	lincRNA	lncRNA	chr10	21069324	21069793	-	1	470	50
LNC_001721	XLOC_009667	lincRNA	lncRNA	chr10	22511923	22514207	-	4	393	78
LNC_002937	XLOC_023868	lincRNA	lncRNA	chr5	25597172	25601302	-	4	3207	766
LNC_002184	XLOC_015077	lincRNA	lncRNA	chr2	16978280	16978642	+	1	363	86
LNC_002186	XLOC_015100	lincRNA	lncRNA	chr2	17974164	17975122	+	3	626	75
LNC_002181	XLOC_015053	lincRNA	lncRNA	chr2	16161000	16166559	+	2	5463	90
LNC_002180	XLOC_015053	lincRNA	lncRNA	chr2	16161000	16166559	+	2	5461	90
LNC_002183	XLOC_015055	lincRNA	lncRNA	chr2	16231557	16231966	+	1	410	79
LNC_002182	XLOC_015053	lincRNA	lncRNA	chr2	16161047	16171049	+	3	483	69
LNC_002852	XLOC_023204	lincRNA	lncRNA	chr5	3585103	3588078	-	2	1495	84
LNC_003628	XLOC_031581	lincRNA	lncRNA	chr8	16225738	16226205	-	1	468	69
LNC_002189	XLOC_015112	lincRNA	lncRNA	chr2	18265104	18265703	+	1	600	72
LNC_002188	XLOC_015108	lincRNA	lncRNA	chr2	18205095	18205377	+	1	283	50
LNC_003595	XLOC_031395	lincRNA	lncRNA	chr8	8884314	8885569	-	2	306	83
LNC_003594	XLOC_031388	lincRNA	lncRNA	chr8	8817839	8818455	-	2	565	75
LNC_002849	XLOC_023182	lincRNA	lncRNA	chr5	3189179	3189379	-	1	201	39
LNC_003596	XLOC_031398	lincRNA	lncRNA	chr8	8963644	8967991	-	2	249	83
LNC_003591	XLOC_031316	lincRNA	lncRNA	chr8	7493371	7493596	-	1	226	53
LNC_003593	XLOC_031344	lincRNA	lncRNA	chr8	8076322	8077720	-	2	746	129
LNC_003592	XLOC_031320	lincRNA	lncRNA	chr8	7667329	7667670	-	1	342	114
LNC_003599	XLOC_031415	lincRNA	lncRNA	chr8	9691548	9693631	-	1	2084	114
LNC_002518	XLOC_019201	lincRNA	lncRNA	chr4	4740466	4741248	+	1	783	84
LNC_001504	XLOC_007264	lincRNA	lncRNA	chr1	26014464	26016358	-	3	951	89
LNC_001505	XLOC_007264	lincRNA	lncRNA	chr1	26014464	26016358	-	4	1012	95
LNC_001506	XLOC_007267	lincRNA	lncRNA	chr1	26104424	26104826	-	1	403	58
LNC_001507	XLOC_007282	lincRNA	lncRNA	chr1	26666951	26667278	-	1	328	53
LNC_001500	XLOC_007176	lincRNA	lncRNA	chr1	22929500	22929870	-	1	371	96
LNC_001502	XLOC_007201	lincRNA	lncRNA	chr1	23904014	23905197	-	2	999	95
LNC_001503	XLOC_007251	lincRNA	lncRNA	chr1	25621523	25623113	-	1	1591	70
LNC_002237	XLOC_015799	lincRNA	lncRNA	chr2	5740246	5745703	-	3	4243	114
LNC_002236	XLOC_015799	lincRNA	lncRNA	chr2	5738558	5745701	-	2	4342	114
LNC_002235	XLOC_015795	lincRNA	lncRNA	chr2	5489415	5492660	-	3	1250	132
LNC_002234	XLOC_015795	lincRNA	lncRNA	chr2	5489415	5492660	-	2	1175	132
LNC_001508	XLOC_007306	lincRNA	lncRNA	chr1	27335709	27339529	-	3	1975	150
LNC_001509	XLOC_007309	lincRNA	lncRNA	chr1	27416240	27416908	-	1	669	102
LNC_002231	XLOC_015795	lincRNA	lncRNA	chr2	5489415	5492658	-	3	1840	132
LNC_002230	XLOC_015775	lincRNA	lncRNA	chr2	4760146	4761011	-	1	866	79
LNC_003049	XLOC_025240	lincRNA	lncRNA	chr6	28322733	28322998	+	1	266	45
LNC_003048	XLOC_025199	lincRNA	lncRNA	chr6	26990377	26990815	+	1	439	56
LNC_003047	XLOC_025186	lincRNA	lncRNA	chr6	26615430	26617616	+	3	405	98
LNC_003046	XLOC_025175	lincRNA	lncRNA	chr6	26385583	26386342	+	1	760	50
LNC_003045	XLOC_025151	lincRNA	lncRNA	chr6	25479463	25479670	+	1	208	36
LNC_003044	XLOC_025140	lincRNA	lncRNA	chr6	24993341	24993552	+	1	212	70
LNC_003043	XLOC_025132	lincRNA	lncRNA	chr6	24667998	24671233	+	2	682	107
LNC_003042	XLOC_025093	lincRNA	lncRNA	chr6	23119779	23120204	+	1	426	50
LNC_003041	XLOC_025079	lincRNA	lncRNA	chr6	22666683	22667063	+	1	381	60
LNC_003289	XLOC_027933	lincRNA	lncRNA	chr7	22966582	22970689	+	3	3167	117
LNC_003288	XLOC_027933	lincRNA	lncRNA	chr7	22966582	22970689	+	3	3877	117
LNC_003281	XLOC_027933	lincRNA	lncRNA	chr7	22962940	22965255	+	3	2095	91
LNC_003280	XLOC_027933	lincRNA	lncRNA	chr7	22962940	22965255	+	4	1566	85
LNC_003283	XLOC_027933	lincRNA	lncRNA	chr7	22962940	22970689	+	5	4854	117
LNC_003282	XLOC_027933	lincRNA	lncRNA	chr7	22962940	22966048	+	3	2429	85
LNC_003285	XLOC_027933	lincRNA	lncRNA	chr7	22963157	22964967	+	3	1185	84
LNC_003287	XLOC_027933	lincRNA	lncRNA	chr7	22963171	22964967	+	2	1643	84
LNC_002001	XLOC_012686	lincRNA	lncRNA	chr12	14577899	14578157	+	1	259	54
LNC_000587	XLOC_002211	lincRNA	lncRNA	chr0	37862502	37862722	+	1	221	73
LNC_000586	XLOC_002209	lincRNA	lncRNA	chr0	37829581	37829848	+	1	268	59
LNC_000585	XLOC_002203	lincRNA	lncRNA	chr0	37520250	37520472	+	1	223	74
LNC_000584	XLOC_002202	lincRNA	lncRNA	chr0	37503734	37503991	+	1	258	56
LNC_000583	XLOC_002199	lincRNA	lncRNA	chr0	37466879	37467147	+	1	269	89
LNC_000582	XLOC_002195	lincRNA	lncRNA	chr0	37419826	37420085	+	1	260	36
LNC_000581	XLOC_002194	lincRNA	lncRNA	chr0	37410936	37411195	+	1	260	36
LNC_000580	XLOC_002193	lincRNA	lncRNA	chr0	37365115	37365366	+	1	252	72
LNC_002929	XLOC_023758	lincRNA	lncRNA	chr5	23310098	23318910	-	9	2824	309
LNC_000589	XLOC_002213	lincRNA	lncRNA	chr0	37923165	37923428	+	1	264	41
LNC_000588	XLOC_002212	lincRNA	lncRNA	chr0	37881448	37881699	+	1	252	83
LNC_000741	XLOC_003137	lincRNA	lncRNA	chr0	14265716	14266220	-	1	505	167
LNC_000740	XLOC_003124	lincRNA	lncRNA	chr0	14111096	14112192	-	2	297	63
LNC_000743	XLOC_003166	lincRNA	lncRNA	chr0	14643413	14643627	-	1	215	39
LNC_000742	XLOC_003144	lincRNA	lncRNA	chr0	14309281	14310357	-	1	1077	358
LNC_000745	XLOC_003169	lincRNA	lncRNA	chr0	14676239	14676440	-	1	202	55
LNC_000744	XLOC_003168	lincRNA	lncRNA	chr0	14663728	14664043	-	1	316	54
LNC_000747	XLOC_003178	lincRNA	lncRNA	chr0	14800181	14800383	-	1	203	41
LNC_000749	XLOC_003191	lincRNA	lncRNA	chr0	15103164	15103729	-	1	566	116
LNC_000748	XLOC_003180	lincRNA	lncRNA	chr0	14970596	14970845	-	1	250	76
LNC_001612	XLOC_008733	lincRNA	lncRNA	chr10	23033609	23037670	+	2	1127	154
LNC_001613	XLOC_008734	lincRNA	lncRNA	chr10	23050162	23050377	+	1	216	37
LNC_001614	XLOC_008741	lincRNA	lncRNA	chr10	23187108	23188223	+	2	520	73
LNC_001615	XLOC_008746	lincRNA	lncRNA	chr10	23516595	23518758	+	2	420	69
LNC_001616	XLOC_008746	lincRNA	lncRNA	chr10	23516634	23518758	+	2	742	86
LNC_001617	XLOC_008765	lincRNA	lncRNA	chr10	24164988	24165217	+	1	230	51
LNC_002523	XLOC_019231	lincRNA	lncRNA	chr4	5552535	5554298	+	5	717	77
LNC_002522	XLOC_019218	lincRNA	lncRNA	chr4	5307686	5308537	+	2	678	143
LNC_002521	XLOC_019216	lincRNA	lncRNA	chr4	5290248	5290583	+	1	336	54
LNC_002520	XLOC_019211	lincRNA	lncRNA	chr4	5094674	5095997	+	2	333	47
LNC_002527	XLOC_019242	lincRNA	lncRNA	chr4	5928366	5928686	+	1	321	59
LNC_002526	XLOC_019234	lincRNA	lncRNA	chr4	5656129	5658383	+	1	2255	90
LNC_002525	XLOC_019231	lincRNA	lncRNA	chr4	5552603	5553344	+	2	576	61
LNC_002524	XLOC_019231	lincRNA	lncRNA	chr4	5552542	5554298	+	4	634	112
LNC_002529	XLOC_019280	lincRNA	lncRNA	chr4	7196236	7196612	+	1	377	55
LNC_002528	XLOC_019274	lincRNA	lncRNA	chr4	7096969	7102302	+	2	1826	112
LNC_003133	XLOC_026349	lincRNA	lncRNA	chr6	14071098	14071578	-	2	372	93
LNC_003132	XLOC_026346	lincRNA	lncRNA	chr6	14007711	14008094	-	1	384	55
LNC_003131	XLOC_026341	lincRNA	lncRNA	chr6	14000859	14004731	-	2	1735	158
LNC_003130	XLOC_026341	lincRNA	lncRNA	chr6	13999858	14004731	-	3	876	129
LNC_003137	XLOC_026374	lincRNA	lncRNA	chr6	15332094	15336057	-	3	1733	131
LNC_003136	XLOC_026374	lincRNA	lncRNA	chr6	15332094	15336035	-	4	1096	124
LNC_003135	XLOC_026363	lincRNA	lncRNA	chr6	14973185	14973465	-	1	281	47
LNC_003134	XLOC_026350	lincRNA	lncRNA	chr6	14087004	14087255	-	1	252	84
LNC_003138	XLOC_026378	lincRNA	lncRNA	chr6	15398546	15404005	-	2	587	109
LNC_002927	XLOC_023753	lincRNA	lncRNA	chr5	23235741	23236354	-	1	614	94
LNC_002428	XLOC_017989	lincRNA	lncRNA	chr3	6695594	6698747	-	3	2485	81
LNC_002429	XLOC_018002	lincRNA	lncRNA	chr3	7200920	7201536	-	1	617	77
LNC_002426	XLOC_017987	lincRNA	lncRNA	chr3	6666476	6669176	-	4	578	67
LNC_002427	XLOC_017989	lincRNA	lncRNA	chr3	6695594	6698246	-	2	2507	81
LNC_002424	XLOC_017961	lincRNA	lncRNA	chr3	5918714	5918951	-	1	238	39
LNC_002425	XLOC_017987	lincRNA	lncRNA	chr3	6666476	6669176	-	3	525	67
LNC_002423	XLOC_017934	lincRNA	lncRNA	chr3	4823083	4823520	-	1	438	94
LNC_002420	XLOC_017914	lincRNA	lncRNA	chr3	3932204	3935623	-	4	779	161
LNC_002421	XLOC_017914	lincRNA	lncRNA	chr3	3932204	3939039	-	3	897	108
LNC_001768	XLOC_010120	lincRNA	lncRNA	chr11	10088205	10090264	+	3	1040	64
LNC_001769	XLOC_010120	lincRNA	lncRNA	chr11	10088524	10090264	+	2	1479	95
LNC_002926	XLOC_023745	lincRNA	lncRNA	chr5	23048265	23048542	-	1	278	78
LNC_001764	XLOC_010101	lincRNA	lncRNA	chr11	9416754	9417022	+	1	269	53
LNC_001765	XLOC_010108	lincRNA	lncRNA	chr11	9560957	9561157	+	1	201	39
LNC_001766	XLOC_010120	lincRNA	lncRNA	chr11	10088202	10090264	+	2	1540	95
LNC_001767	XLOC_010120	lincRNA	lncRNA	chr11	10088202	10090264	+	2	934	69
LNC_001760	XLOC_010080	lincRNA	lncRNA	chr11	8660278	8664822	+	2	3969	88
LNC_001761	XLOC_010083	lincRNA	lncRNA	chr11	8718230	8721546	+	2	1403	132
LNC_001762	XLOC_010083	lincRNA	lncRNA	chr11	8718230	8738797	+	2	4025	162
LNC_001763	XLOC_010086	lincRNA	lncRNA	chr11	8738929	8742110	+	4	2874	99
LNC_003649	XLOC_031691	lincRNA	lncRNA	chr8	20164657	20164999	-	1	343	55
LNC_002925	XLOC_023737	lincRNA	lncRNA	chr5	22750981	22751777	-	1	797	112
LNC_002848	XLOC_023171	lincRNA	lncRNA	chr5	2878025	2878372	-	1	348	45
LNC_000369	XLOC_001690	lincRNA	lncRNA	chr0	28747737	28748112	+	1	376	59
LNC_000368	XLOC_001689	lincRNA	lncRNA	chr0	28713321	28713696	+	1	376	125
LNC_000367	XLOC_001688	lincRNA	lncRNA	chr0	28707509	28707946	+	1	438	145
LNC_000366	XLOC_001685	lincRNA	lncRNA	chr0	28681654	28682026	+	1	373	103
LNC_000365	XLOC_001684	lincRNA	lncRNA	chr0	28654378	28654758	+	1	381	55
LNC_000364	XLOC_001681	lincRNA	lncRNA	chr0	28573712	28574153	+	1	442	74
LNC_000363	XLOC_001680	lincRNA	lncRNA	chr0	28563683	28563976	+	1	294	73
LNC_000362	XLOC_001679	lincRNA	lncRNA	chr0	28553552	28553925	+	1	374	53
LNC_000361	XLOC_001678	lincRNA	lncRNA	chr0	28514642	28515084	+	1	443	70
LNC_000360	XLOC_001677	lincRNA	lncRNA	chr0	28488692	28489106	+	1	415	59
LNC_000569	XLOC_002177	lincRNA	lncRNA	chr0	37068019	37068233	+	1	215	64
LNC_000568	XLOC_002174	lincRNA	lncRNA	chr0	37025872	37026142	+	1	271	35
LNC_002730	XLOC_021655	lincRNA	lncRNA	chr4	30310554	30312516	-	3	1553	78
LNC_002731	XLOC_021655	lincRNA	lncRNA	chr4	30310554	30312526	-	2	1409	81
LNC_002734	XLOC_021710	lincRNA	lncRNA	chr4	30967880	30968107	-	1	228	58
LNC_000561	XLOC_002163	lincRNA	lncRNA	chr0	36722475	36722747	+	1	273	90
LNC_000560	XLOC_002162	lincRNA	lncRNA	chr0	36714773	36715059	+	1	287	62
LNC_000563	XLOC_002165	lincRNA	lncRNA	chr0	36772474	36772752	+	1	279	65
LNC_000562	XLOC_002164	lincRNA	lncRNA	chr0	36736596	36736838	+	1	243	80
LNC_000565	XLOC_002168	lincRNA	lncRNA	chr0	36808357	36808625	+	1	269	89
LNC_000564	XLOC_002167	lincRNA	lncRNA	chr0	36804581	36804792	+	1	212	36
LNC_000567	XLOC_002173	lincRNA	lncRNA	chr0	36933817	36934020	+	1	204	45
LNC_000566	XLOC_002172	lincRNA	lncRNA	chr0	36912079	36912346	+	1	268	88
LNC_003482	XLOC_030066	lincRNA	lncRNA	chr8	11497282	11497606	+	1	325	66
LNC_002923	XLOC_023673	lincRNA	lncRNA	chr5	20942027	20942281	-	1	255	72
LNC_003617	XLOC_031532	lincRNA	lncRNA	chr8	14332052	14332438	-	1	387	52
LNC_001829	XLOC_010589	lincRNA	lncRNA	chr11	24727837	24731383	+	2	3369	112
LNC_001828	XLOC_010589	lincRNA	lncRNA	chr11	24727831	24732915	+	7	2144	137
LNC_001359	XLOC_005622	lincRNA	lncRNA	chr1	21454444	21458441	+	2	3155	82
LNC_001358	XLOC_005622	lincRNA	lncRNA	chr1	21454444	21458441	+	2	3326	82
LNC_001355	XLOC_005593	lincRNA	lncRNA	chr1	20531323	20532532	+	2	1034	105
LNC_001354	XLOC_005589	lincRNA	lncRNA	chr1	20461094	20461825	+	2	543	79
LNC_001356	XLOC_005597	lincRNA	lncRNA	chr1	20622823	20623541	+	1	719	87
LNC_001351	XLOC_005533	lincRNA	lncRNA	chr1	18094258	18094679	+	1	422	51
LNC_001350	XLOC_005504	lincRNA	lncRNA	chr1	16928707	16928921	+	1	215	48
LNC_001353	XLOC_005588	lincRNA	lncRNA	chr1	20445687	20447723	+	1	2037	184
LNC_001352	XLOC_005559	lincRNA	lncRNA	chr1	19217487	19218999	+	2	691	77
LNC_002884	XLOC_023430	lincRNA	lncRNA	chr5	10958103	10958326	-	1	224	67
LNC_002885	XLOC_023439	lincRNA	lncRNA	chr5	11501774	11504985	-	5	594	76
LNC_002886	XLOC_023439	lincRNA	lncRNA	chr5	11502264	11504985	-	5	657	71
LNC_002887	XLOC_023439	lincRNA	lncRNA	chr5	11502889	11504984	-	4	969	79
LNC_002880	XLOC_023399	lincRNA	lncRNA	chr5	10116188	10118321	-	1	2134	104
LNC_001199	XLOC_004564	lincRNA	lncRNA	chr0	36141887	36142145	-	1	259	86
LNC_001198	XLOC_004560	lincRNA	lncRNA	chr0	36051352	36051647	-	1	296	43
LNC_001197	XLOC_004559	lincRNA	lncRNA	chr0	36004764	36005013	-	1	250	82
LNC_001196	XLOC_004558	lincRNA	lncRNA	chr0	35915369	35915618	-	1	250	71
LNC_001195	XLOC_004552	lincRNA	lncRNA	chr0	35810280	35810546	-	1	267	52
LNC_001194	XLOC_004547	lincRNA	lncRNA	chr0	35699816	35700113	-	1	298	99
LNC_001193	XLOC_004546	lincRNA	lncRNA	chr0	35693311	35693604	-	1	294	97
LNC_001192	XLOC_004545	lincRNA	lncRNA	chr0	35669893	35670191	-	1	299	72
LNC_001191	XLOC_004543	lincRNA	lncRNA	chr0	35664695	35664968	-	1	274	91
LNC_001190	XLOC_004541	lincRNA	lncRNA	chr0	35634766	35635067	-	1	302	54
LNC_001820	XLOC_010496	lincRNA	lncRNA	chr11	21901024	21901500	+	1	477	87
LNC_000178	XLOC_001069	lincRNA	lncRNA	chr0	19030166	19030432	+	1	267	66
LNC_000179	XLOC_001070	lincRNA	lncRNA	chr0	19036872	19037635	+	1	764	166
LNC_000176	XLOC_001045	lincRNA	lncRNA	chr0	18729758	18730015	+	1	258	63
LNC_000177	XLOC_001048	lincRNA	lncRNA	chr0	18786354	18786723	+	1	370	72
LNC_000174	XLOC_001037	lincRNA	lncRNA	chr0	18590875	18591133	+	1	259	45
LNC_000175	XLOC_001042	lincRNA	lncRNA	chr0	18690171	18690901	+	1	731	53
LNC_000172	XLOC_001034	lincRNA	lncRNA	chr0	18547620	18548406	+	1	787	91
LNC_000173	XLOC_001035	lincRNA	lncRNA	chr0	18571035	18571591	+	1	557	68
LNC_000170	XLOC_001022	lincRNA	lncRNA	chr0	18277061	18277836	+	2	685	49
LNC_000171	XLOC_001025	lincRNA	lncRNA	chr0	18332797	18333086	+	1	290	43
LNC_001997	XLOC_012632	lincRNA	lncRNA	chr12	12352793	12353197	+	1	405	106
LNC_001996	XLOC_012608	lincRNA	lncRNA	chr12	11609182	11609626	+	1	445	67
LNC_001995	XLOC_012600	lincRNA	lncRNA	chr12	11456242	11458220	+	1	1979	102
LNC_001994	XLOC_012597	lincRNA	lncRNA	chr12	11441527	11442568	+	1	1042	79
LNC_001993	XLOC_012589	lincRNA	lncRNA	chr12	11228775	11236612	+	3	323	78
LNC_001992	XLOC_012589	lincRNA	lncRNA	chr12	11228775	11232955	+	4	416	78
LNC_001991	XLOC_012589	lincRNA	lncRNA	chr12	11228775	11232699	+	5	523	78
LNC_001990	XLOC_012589	lincRNA	lncRNA	chr12	11228775	11231814	+	3	337	76
LNC_003609	XLOC_031441	lincRNA	lncRNA	chr8	10250235	10252040	-	3	571	63
LNC_003608	XLOC_031435	lincRNA	lncRNA	chr8	10033232	10034201	-	2	872	117
LNC_001999	XLOC_012669	lincRNA	lncRNA	chr12	13632699	13633051	+	1	353	68
LNC_001998	XLOC_012653	lincRNA	lncRNA	chr12	12905783	12906130	+	1	348	67
LNC_001283	XLOC_004749	lincRNA	lncRNA	chr0	40754359	40754581	-	1	223	41
LNC_001282	XLOC_004746	lincRNA	lncRNA	chr0	40668807	40669023	-	1	217	72
LNC_001281	XLOC_004742	lincRNA	lncRNA	chr0	40570926	40571147	-	1	222	74
LNC_001280	XLOC_004741	lincRNA	lncRNA	chr0	40541537	40541753	-	1	217	58
LNC_001287	XLOC_004762	lincRNA	lncRNA	chr0	41158832	41159043	-	1	212	65
LNC_001286	XLOC_004759	lincRNA	lncRNA	chr0	41100473	41100686	-	1	214	68
LNC_001285	XLOC_004758	lincRNA	lncRNA	chr0	40990942	40991162	-	1	221	40
LNC_001284	XLOC_004753	lincRNA	lncRNA	chr0	40902010	40902212	-	1	203	67
LNC_002952	XLOC_024074	lincRNA	lncRNA	chr5	28333727	28337512	-	2	2449	92
LNC_002953	XLOC_024091	lincRNA	lncRNA	chr6	210114	210661	+	1	548	64
LNC_001289	XLOC_004767	lincRNA	lncRNA	chr0	41240219	41240434	-	1	216	52
LNC_001288	XLOC_004764	lincRNA	lncRNA	chr0	41177068	41177271	-	1	204	68
LNC_001979	XLOC_012566	lincRNA	lncRNA	chr12	10298149	10299202	+	2	634	79
LNC_001978	XLOC_012561	lincRNA	lncRNA	chr12	9928194	9928481	+	1	288	65
LNC_001971	XLOC_012510	lincRNA	lncRNA	chr12	7713950	7719335	+	4	1568	79
LNC_001970	XLOC_012510	lincRNA	lncRNA	chr12	7713950	7718168	+	4	714	79
LNC_001973	XLOC_012514	lincRNA	lncRNA	chr12	7970226	7972186	+	2	1677	126
LNC_001972	XLOC_012514	lincRNA	lncRNA	chr12	7970171	7973251	+	2	1130	83
LNC_001975	XLOC_012525	lincRNA	lncRNA	chr12	8433692	8433903	+	1	212	70
LNC_001974	XLOC_012517	lincRNA	lncRNA	chr12	7988054	7988935	+	1	882	123
LNC_001977	XLOC_012545	lincRNA	lncRNA	chr12	9146353	9153270	+	4	303	59
LNC_001976	XLOC_012545	lincRNA	lncRNA	chr12	9146348	9153270	+	4	1376	82
LNC_000521	XLOC_002079	lincRNA	lncRNA	chr0	35007611	35007919	+	1	309	41
LNC_000520	XLOC_002078	lincRNA	lncRNA	chr0	34989242	34989554	+	1	313	104
LNC_000002	XLOC_000001	lincRNA	lncRNA	chr0	1693	5307	+	5	1593	87
LNC_000003	XLOC_000001	lincRNA	lncRNA	chr0	2056	5307	+	4	730	92
LNC_000001	XLOC_000001	lincRNA	lncRNA	chr0	1693	5307	+	4	1517	87
LNC_000006	XLOC_000021	lincRNA	lncRNA	chr0	784492	785120	+	1	629	57
LNC_000007	XLOC_000031	lincRNA	lncRNA	chr0	1016377	1016578	+	1	202	50
LNC_000004	XLOC_000001	lincRNA	lncRNA	chr0	2062	5307	+	3	1411	87
LNC_000005	XLOC_000001	lincRNA	lncRNA	chr0	3574	5307	+	2	1556	87
LNC_000008	XLOC_000043	lincRNA	lncRNA	chr0	1447521	1448208	+	1	688	69
LNC_000009	XLOC_000044	lincRNA	lncRNA	chr0	1449968	1452658	+	1	2691	127
LNC_003735	XLOC_032750	lincRNA	lncRNA	chr9	18158504	18159023	+	1	520	57
LNC_003737	XLOC_032753	lincRNA	lncRNA	chr9	18222661	18222866	+	1	206	54
LNC_002801	XLOC_022487	lincRNA	lncRNA	chr5	15959021	15959456	+	1	436	61
LNC_002479	XLOC_018453	lincRNA	lncRNA	chr3	22793710	22795112	-	1	1403	63
LNC_003197	XLOC_027139	lincRNA	lncRNA	chr7	1518478	1521861	+	2	2408	72
LNC_003756	XLOC_033008	lincRNA	lncRNA	chr9	22674597	22674934	+	1	338	46
LNC_002478	XLOC_018443	lincRNA	lncRNA	chr3	22580171	22580486	-	1	316	91
LNC_003610	XLOC_031454	lincRNA	lncRNA	chr8	10937432	10937729	-	1	298	81
LNC_000529	XLOC_002088	lincRNA	lncRNA	chr0	35257831	35258104	+	1	274	29
LNC_001031	XLOC_004168	lincRNA	lncRNA	chr0	29365303	29365602	-	1	300	64
LNC_002310	XLOC_016436	lincRNA	lncRNA	chr2	24208950	24212718	-	6	2313	100
LNC_003832	XLOC_033801	lincRNA	lncRNA	chr9	18560070	18560371	-	1	302	65
LNC_003454	XLOC_029645	lincRNA	lncRNA	chr8	3512895	3513604	+	2	615	68
LNC_003456	XLOC_029651	lincRNA	lncRNA	chr8	3654298	3654781	+	1	484	74
LNC_003457	XLOC_029653	lincRNA	lncRNA	chr8	3683363	3684286	+	2	839	123
LNC_003452	XLOC_029598	lincRNA	lncRNA	chr8	2816656	2819285	+	1	2630	279
LNC_003458	XLOC_029692	lincRNA	lncRNA	chr8	4317551	4317992	+	1	442	120
LNC_003459	XLOC_029699	lincRNA	lncRNA	chr8	4403606	4404579	+	1	974	83
LNC_001427	XLOC_006282	lincRNA	lncRNA	chr1	35155580	35156333	+	1	754	92
LNC_000828	XLOC_003522	lincRNA	lncRNA	chr0	20320100	20320336	-	1	237	52
LNC_000829	XLOC_003526	lincRNA	lncRNA	chr0	20384239	20384937	-	1	699	225
LNC_001421	XLOC_006168	lincRNA	lncRNA	chr1	33653709	33655417	+	2	1451	127
LNC_001420	XLOC_006168	lincRNA	lncRNA	chr1	33652524	33655417	+	3	998	127
LNC_000824	XLOC_003513	lincRNA	lncRNA	chr0	20045122	20045351	-	1	230	76
LNC_000825	XLOC_003515	lincRNA	lncRNA	chr0	20190275	20190880	-	1	606	92
LNC_000826	XLOC_003517	lincRNA	lncRNA	chr0	20226080	20226779	-	1	700	180
LNC_000827	XLOC_003519	lincRNA	lncRNA	chr0	20268692	20269275	-	2	419	105
LNC_000820	XLOC_003507	lincRNA	lncRNA	chr0	19954286	19954869	-	1	584	77
LNC_000821	XLOC_003508	lincRNA	lncRNA	chr0	19957603	19958238	-	1	636	85
LNC_000822	XLOC_003510	lincRNA	lncRNA	chr0	19995728	19996024	-	1	297	38
LNC_000823	XLOC_003511	lincRNA	lncRNA	chr0	19997047	19997761	-	1	715	67
LNC_003705	XLOC_032547	lincRNA	lncRNA	chr9	11800263	11803597	+	2	2935	103
LNC_000958	XLOC_003982	lincRNA	lncRNA	chr0	26684312	26684793	-	1	482	160
LNC_000959	XLOC_003984	lincRNA	lncRNA	chr0	26696219	26696646	-	1	428	58
LNC_000950	XLOC_003958	lincRNA	lncRNA	chr0	26384684	26384924	-	1	241	51
LNC_000951	XLOC_003960	lincRNA	lncRNA	chr0	26411616	26412041	-	1	426	82
LNC_000952	XLOC_003964	lincRNA	lncRNA	chr0	26459361	26459849	-	1	489	68
LNC_000953	XLOC_003966	lincRNA	lncRNA	chr0	26487715	26488045	-	1	331	83
LNC_000954	XLOC_003969	lincRNA	lncRNA	chr0	26517588	26518032	-	1	445	57
LNC_000955	XLOC_003972	lincRNA	lncRNA	chr0	26529470	26529733	-	1	264	83
LNC_000956	XLOC_003980	lincRNA	lncRNA	chr0	26644147	26644608	-	1	462	63
LNC_000957	XLOC_003981	lincRNA	lncRNA	chr0	26663501	26663980	-	1	480	95
LNC_001519	XLOC_007412	lincRNA	lncRNA	chr1	30116563	30116982	-	1	420	58
LNC_001518	XLOC_007410	lincRNA	lncRNA	chr1	30071590	30072861	-	1	1272	134
LNC_003633	XLOC_031594	lincRNA	lncRNA	chr8	16644278	16647853	-	3	1338	81
LNC_001513	XLOC_007323	lincRNA	lncRNA	chr1	27645343	27646184	-	2	612	65
LNC_001512	XLOC_007323	lincRNA	lncRNA	chr1	27645343	27646179	-	2	463	104
LNC_001511	XLOC_007313	lincRNA	lncRNA	chr1	27486717	27488048	-	2	753	146
LNC_001510	XLOC_007313	lincRNA	lncRNA	chr1	27486717	27488048	-	2	770	106
LNC_001517	XLOC_007404	lincRNA	lncRNA	chr1	29943199	29943628	-	1	430	48
LNC_001516	XLOC_007366	lincRNA	lncRNA	chr1	28884323	28885175	-	2	310	75
LNC_003611	XLOC_031481	lincRNA	lncRNA	chr8	12150294	12150715	-	1	422	54
LNC_003163	XLOC_026712	lincRNA	lncRNA	chr6	29561179	29563412	-	4	867	130
LNC_002088	XLOC_013813	lincRNA	lncRNA	chr12	14903360	14903596	-	1	237	48
LNC_002089	XLOC_013814	lincRNA	lncRNA	chr12	14905153	14905523	-	1	371	76
LNC_002084	XLOC_013811	lincRNA	lncRNA	chr12	14812071	14816230	-	2	475	118
LNC_002085	XLOC_013811	lincRNA	lncRNA	chr12	14812912	14816220	-	3	1882	135
LNC_002086	XLOC_013811	lincRNA	lncRNA	chr12	14812912	14816224	-	2	540	137
LNC_002087	XLOC_013811	lincRNA	lncRNA	chr12	14813613	14816224	-	2	2517	124
LNC_002080	XLOC_013763	lincRNA	lncRNA	chr12	13213849	13214368	-	1	520	54
LNC_002081	XLOC_013774	lincRNA	lncRNA	chr12	13632703	13633050	-	1	348	67
LNC_002082	XLOC_013785	lincRNA	lncRNA	chr12	14030610	14033150	-	2	2387	121
LNC_002083	XLOC_013802	lincRNA	lncRNA	chr12	14577800	14578157	-	1	358	70
LNC_002846	XLOC_023161	lincRNA	lncRNA	chr5	2655998	2659229	-	1	3232	120
LNC_001902	XLOC_011514	lincRNA	lncRNA	chr11	14219982	14220216	-	1	235	48
LNC_003728	XLOC_032662	lincRNA	lncRNA	chr9	15437608	15439141	+	2	1196	77
LNC_000774	XLOC_003283	lincRNA	lncRNA	chr0	16446766	16447059	-	1	294	58
LNC_000775	XLOC_003310	lincRNA	lncRNA	chr0	16940200	16941078	-	1	879	108
LNC_000776	XLOC_003314	lincRNA	lncRNA	chr0	16968330	16969169	-	2	536	67
LNC_000777	XLOC_003326	lincRNA	lncRNA	chr0	17101166	17102001	-	1	836	278
LNC_000770	XLOC_003273	lincRNA	lncRNA	chr0	16268942	16269861	-	1	920	103
LNC_000771	XLOC_003275	lincRNA	lncRNA	chr0	16343644	16344556	-	1	913	304
LNC_000773	XLOC_003282	lincRNA	lncRNA	chr0	16433453	16433817	-	1	365	36
LNC_001607	XLOC_008661	lincRNA	lncRNA	chr10	20808972	20811372	+	2	884	154
LNC_001605	XLOC_008651	lincRNA	lncRNA	chr10	20470512	20470907	+	1	396	52
LNC_000778	XLOC_003330	lincRNA	lncRNA	chr0	17168238	17169045	-	1	808	79
LNC_000779	XLOC_003334	lincRNA	lncRNA	chr0	17211033	17211259	-	1	227	61
LNC_001601	XLOC_008627	lincRNA	lncRNA	chr10	19722074	19725533	+	2	1969	90
LNC_001600	XLOC_008615	lincRNA	lncRNA	chr10	19143833	19144930	+	2	395	57
LNC_002556	XLOC_019524	lincRNA	lncRNA	chr4	15713915	15714117	+	1	203	52
LNC_002557	XLOC_019555	lincRNA	lncRNA	chr4	16721638	16721880	+	1	243	37
LNC_002554	XLOC_019500	lincRNA	lncRNA	chr4	15165580	15165999	+	1	420	87
LNC_002555	XLOC_019518	lincRNA	lncRNA	chr4	15547985	15548547	+	1	563	115
LNC_002552	XLOC_019471	lincRNA	lncRNA	chr4	14259869	14260139	+	1	271	38
LNC_002550	XLOC_019449	lincRNA	lncRNA	chr4	13304873	13305675	+	1	803	77
LNC_002551	XLOC_019456	lincRNA	lncRNA	chr4	13451942	13452211	+	1	270	49
LNC_002558	XLOC_019567	lincRNA	lncRNA	chr4	17092415	17094136	+	2	1537	84
LNC_002559	XLOC_019577	lincRNA	lncRNA	chr4	17387747	17388014	+	1	268	36
LNC_003146	XLOC_026426	lincRNA	lncRNA	chr6	17748028	17748396	-	1	369	33
LNC_003144	XLOC_026410	lincRNA	lncRNA	chr6	17168952	17170221	-	2	1179	111
LNC_003145	XLOC_026424	lincRNA	lncRNA	chr6	17693469	17693694	-	1	226	69
LNC_003140	XLOC_026403	lincRNA	lncRNA	chr6	16893430	16895369	-	3	773	96
LNC_003810	XLOC_033714	lincRNA	lncRNA	chr9	16770738	16774653	-	5	2273	128
LNC_003148	XLOC_026455	lincRNA	lncRNA	chr6	19254406	19254668	-	1	263	63
LNC_003149	XLOC_026464	lincRNA	lncRNA	chr6	19633053	19633325	-	1	273	48
LNC_003812	XLOC_033714	lincRNA	lncRNA	chr9	16770738	16774818	-	4	2280	128
LNC_000488	XLOC_002013	lincRNA	lncRNA	chr0	33827022	33827301	+	1	280	60
LNC_000489	XLOC_002015	lincRNA	lncRNA	chr0	33875104	33875309	+	1	206	68
LNC_000486	XLOC_002011	lincRNA	lncRNA	chr0	33727002	33727336	+	1	335	66
LNC_000484	XLOC_002007	lincRNA	lncRNA	chr0	33660232	33660509	+	1	278	79
LNC_000485	XLOC_002009	lincRNA	lncRNA	chr0	33700302	33700635	+	1	334	72
LNC_000482	XLOC_002003	lincRNA	lncRNA	chr0	33630867	33631100	+	1	234	77
LNC_000483	XLOC_002006	lincRNA	lncRNA	chr0	33653554	33653881	+	1	328	49
LNC_000480	XLOC_001999	lincRNA	lncRNA	chr0	33584031	33584361	+	1	331	50
LNC_000481	XLOC_002001	lincRNA	lncRNA	chr0	33608177	33608435	+	1	259	56
LNC_002439	XLOC_018054	lincRNA	lncRNA	chr3	9239291	9243150	-	5	446	69
LNC_002438	XLOC_018054	lincRNA	lncRNA	chr3	9237900	9243152	-	5	1531	105
LNC_002435	XLOC_018054	lincRNA	lncRNA	chr3	9237900	9242236	-	5	2854	105
LNC_002434	XLOC_018054	lincRNA	lncRNA	chr3	9234722	9243151	-	6	718	79
LNC_002437	XLOC_018054	lincRNA	lncRNA	chr3	9237900	9242236	-	5	1854	105
LNC_002436	XLOC_018054	lincRNA	lncRNA	chr3	9237900	9242236	-	4	3302	105
LNC_002431	XLOC_018027	lincRNA	lncRNA	chr3	8102783	8103391	-	2	533	86
LNC_002430	XLOC_018026	lincRNA	lncRNA	chr3	8036551	8036768	-	1	218	48
LNC_002433	XLOC_018035	lincRNA	lncRNA	chr3	8325008	8331555	-	2	1492	110
LNC_002432	XLOC_018033	lincRNA	lncRNA	chr3	8306627	8312234	-	2	2017	122
LNC_001773	XLOC_010176	lincRNA	lncRNA	chr11	12024757	12025100	+	1	344	35
LNC_001772	XLOC_010164	lincRNA	lncRNA	chr11	11617829	11618315	+	1	487	69
LNC_001771	XLOC_010154	lincRNA	lncRNA	chr11	11277341	11278249	+	1	909	154
LNC_001770	XLOC_010150	lincRNA	lncRNA	chr11	11193186	11193506	+	1	321	53
LNC_001776	XLOC_010201	lincRNA	lncRNA	chr11	12983978	12985341	+	3	804	96
LNC_001775	XLOC_010201	lincRNA	lncRNA	chr11	12983951	12985341	+	3	661	93
LNC_001774	XLOC_010201	lincRNA	lncRNA	chr11	12983951	12985341	+	2	1299	78
LNC_001779	XLOC_010249	lincRNA	lncRNA	chr11	14008455	14008680	+	1	226	72
LNC_003626	XLOC_031578	lincRNA	lncRNA	chr8	16076590	16077636	-	2	943	161
LNC_003850	XLOC_034049	lincRNA	lncRNA	chr9	22670921	22671776	-	2	503	61
LNC_002602	XLOC_019881	lincRNA	lncRNA	chr4	26482180	26482522	+	1	343	73
LNC_003852	XLOC_034068	lincRNA	lncRNA	chr9	22942373	22943544	-	2	1070	80
LNC_003853	XLOC_034091	lincRNA	lncRNA	chr9	23229021	23229293	-	1	273	24
LNC_003854	XLOC_034092	lincRNA	lncRNA	chr9	23231523	23234276	-	1	2754	87
LNC_003855	XLOC_034113	lincRNA	lncRNA	chr9	23533816	23534397	-	1	582	75
LNC_003856	XLOC_034135	lincRNA	lncRNA	chr9	23783483	23784613	-	2	772	93
LNC_000392	XLOC_001763	lincRNA	lncRNA	chr0	29667543	29667814	+	1	272	90
LNC_000393	XLOC_001766	lincRNA	lncRNA	chr0	29714128	29714520	+	1	393	54
LNC_000390	XLOC_001758	lincRNA	lncRNA	chr0	29592374	29592636	+	1	263	59
LNC_000391	XLOC_001760	lincRNA	lncRNA	chr0	29619255	29619659	+	1	405	107
LNC_000396	XLOC_001782	lincRNA	lncRNA	chr0	30080950	30081356	+	1	407	91
LNC_000397	XLOC_001783	lincRNA	lncRNA	chr0	30127571	30127783	+	1	213	67
LNC_000394	XLOC_001767	lincRNA	lncRNA	chr0	29752313	29752703	+	1	391	129
LNC_000395	XLOC_001770	lincRNA	lncRNA	chr0	29763603	29764015	+	1	413	84
LNC_000398	XLOC_001785	lincRNA	lncRNA	chr0	30150027	30150285	+	1	259	84
LNC_000399	XLOC_001787	lincRNA	lncRNA	chr0	30182206	30182611	+	1	406	67
LNC_002720	XLOC_021534	lincRNA	lncRNA	chr4	28431071	28431374	-	1	304	37
LNC_002723	XLOC_021613	lincRNA	lncRNA	chr4	29692302	29692620	-	1	319	87
LNC_000558	XLOC_002160	lincRNA	lncRNA	chr0	36695534	36695803	+	1	270	79
LNC_000559	XLOC_002161	lincRNA	lncRNA	chr0	36705793	36706078	+	1	286	51
LNC_002727	XLOC_021655	lincRNA	lncRNA	chr4	30310554	30312486	-	2	1463	69
LNC_002726	XLOC_021655	lincRNA	lncRNA	chr4	30310554	30312477	-	3	1102	69
LNC_000554	XLOC_002150	lincRNA	lncRNA	chr0	36393416	36393704	+	1	289	51
LNC_000555	XLOC_002154	lincRNA	lncRNA	chr0	36520837	36521124	+	1	288	82
LNC_000556	XLOC_002155	lincRNA	lncRNA	chr0	36583825	36584111	+	1	287	95
LNC_000557	XLOC_002159	lincRNA	lncRNA	chr0	36687830	36688116	+	1	287	78
LNC_000550	XLOC_002141	lincRNA	lncRNA	chr0	36229667	36229959	+	1	293	97
LNC_000551	XLOC_002146	lincRNA	lncRNA	chr0	36321250	36321536	+	1	287	67
LNC_000552	XLOC_002147	lincRNA	lncRNA	chr0	36332862	36333128	+	1	267	88
LNC_000553	XLOC_002148	lincRNA	lncRNA	chr0	36338006	36338294	+	1	289	59
LNC_002608	XLOC_019968	lincRNA	lncRNA	chr4	27821249	27822852	+	2	1384	79
LNC_002057	XLOC_013564	lincRNA	lncRNA	chr12	5676068	5678596	-	2	615	81
LNC_002609	XLOC_019984	lincRNA	lncRNA	chr4	28080967	28081596	+	1	630	74
LNC_002056	XLOC_013560	lincRNA	lncRNA	chr12	5614312	5616139	-	3	493	95
LNC_002055	XLOC_013560	lincRNA	lncRNA	chr12	5612969	5616149	-	3	1037	95
LNC_001360	XLOC_005623	lincRNA	lncRNA	chr1	21463750	21464000	+	1	251	49
LNC_001361	XLOC_005627	lincRNA	lncRNA	chr1	21638621	21640928	+	5	945	76
LNC_001362	XLOC_005627	lincRNA	lncRNA	chr1	21639302	21640928	+	5	610	91
LNC_001363	XLOC_005627	lincRNA	lncRNA	chr1	21639303	21641294	+	5	716	82
LNC_001364	XLOC_005632	lincRNA	lncRNA	chr1	21874330	21874588	+	1	259	69
LNC_001365	XLOC_005634	lincRNA	lncRNA	chr1	21882171	21882383	+	1	213	55
LNC_001366	XLOC_005637	lincRNA	lncRNA	chr1	21884711	21884949	+	1	239	71
LNC_001367	XLOC_005654	lincRNA	lncRNA	chr1	22322709	22324004	+	2	1120	114
LNC_001368	XLOC_005654	lincRNA	lncRNA	chr1	22322709	22324004	+	2	1059	118
LNC_001369	XLOC_005654	lincRNA	lncRNA	chr1	22322709	22325105	+	4	982	108
LNC_002891	XLOC_023473	lincRNA	lncRNA	chr5	13202448	13202652	-	1	205	52
LNC_002890	XLOC_023458	lincRNA	lncRNA	chr5	12478657	12482477	-	2	679	84
LNC_002897	XLOC_023505	lincRNA	lncRNA	chr5	14956545	14959848	-	2	1040	58
LNC_002896	XLOC_023505	lincRNA	lncRNA	chr5	14956545	14959848	-	2	942	62
LNC_002895	XLOC_023502	lincRNA	lncRNA	chr5	14509996	14510570	-	1	575	82
LNC_002052	XLOC_013543	lincRNA	lncRNA	chr12	4829051	4830860	-	2	825	71
LNC_001162	XLOC_004474	lincRNA	lncRNA	chr0	34457386	34457650	-	1	265	87
LNC_001163	XLOC_004476	lincRNA	lncRNA	chr0	34531330	34531639	-	1	310	103
LNC_001160	XLOC_004472	lincRNA	lncRNA	chr0	34413847	34414072	-	1	226	37
LNC_001161	XLOC_004473	lincRNA	lncRNA	chr0	34433604	34433911	-	1	308	58
LNC_001166	XLOC_004483	lincRNA	lncRNA	chr0	34647365	34647669	-	1	305	30
LNC_001167	XLOC_004485	lincRNA	lncRNA	chr0	34664492	34664810	-	1	319	86
LNC_001164	XLOC_004478	lincRNA	lncRNA	chr0	34584104	34584376	-	1	273	59
LNC_001165	XLOC_004480	lincRNA	lncRNA	chr0	34597282	34597595	-	1	314	61
LNC_001168	XLOC_004488	lincRNA	lncRNA	chr0	34730347	34730629	-	1	283	73
LNC_001169	XLOC_004489	lincRNA	lncRNA	chr0	34748764	34749080	-	1	317	53
LNC_003704	XLOC_032538	lincRNA	lncRNA	chr9	11341996	11342390	+	1	395	49
LNC_003638	XLOC_031594	lincRNA	lncRNA	chr8	16644278	16647867	-	2	1106	94
LNC_003639	XLOC_031595	lincRNA	lncRNA	chr8	16756106	16758141	-	1	2036	82
LNC_000169	XLOC_001021	lincRNA	lncRNA	chr0	18271671	18272465	+	1	795	117
LNC_000168	XLOC_001017	lincRNA	lncRNA	chr0	18228507	18228920	+	1	414	137
LNC_000164	XLOC_001008	lincRNA	lncRNA	chr0	18076952	18077210	+	1	259	70
LNC_000167	XLOC_001015	lincRNA	lncRNA	chr0	18190628	18191431	+	1	804	49
LNC_000166	XLOC_001012	lincRNA	lncRNA	chr0	18102170	18102631	+	1	462	153
LNC_000161	XLOC_001003	lincRNA	lncRNA	chr0	18037165	18037814	+	1	650	92
LNC_000160	XLOC_000994	lincRNA	lncRNA	chr0	17922733	17923507	+	1	775	117
LNC_000162	XLOC_001004	lincRNA	lncRNA	chr0	18044406	18044681	+	1	276	54
LNC_002949	XLOC_024074	lincRNA	lncRNA	chr5	28326096	28337512	-	4	1997	92
LNC_002948	XLOC_024074	lincRNA	lncRNA	chr5	28326096	28337490	-	3	2652	111
LNC_002941	XLOC_023923	lincRNA	lncRNA	chr5	26425139	26425552	-	1	414	68
LNC_002940	XLOC_023917	lincRNA	lncRNA	chr5	26348179	26348490	-	1	312	64
LNC_002943	XLOC_023941	lincRNA	lncRNA	chr5	26641951	26665817	-	5	1715	83
LNC_002942	XLOC_023941	lincRNA	lncRNA	chr5	26641847	26665817	-	6	711	95
LNC_002947	XLOC_024073	lincRNA	lncRNA	chr5	28293010	28293691	-	1	682	70
LNC_002946	XLOC_024072	lincRNA	lncRNA	chr5	28289859	28290750	-	1	892	71
LNC_001949	XLOC_012254	lincRNA	lncRNA	chr12	641062	641514	+	1	453	55
LNC_001946	XLOC_012227	lincRNA	lncRNA	chr12	119759	120743	+	1	985	103
LNC_001947	XLOC_012248	lincRNA	lncRNA	chr12	494291	494812	+	1	522	47
LNC_001940	XLOC_012089	lincRNA	lncRNA	chr11	29298102	29299844	-	3	1580	336
LNC_001941	XLOC_012127	lincRNA	lncRNA	chr11	29930463	29930803	-	1	341	32
LNC_001942	XLOC_012128	lincRNA	lncRNA	chr11	29932369	29932935	-	1	567	69
LNC_001943	XLOC_012142	lincRNA	lncRNA	chr11	30154609	30155070	-	1	462	75
LNC_002924	XLOC_023696	lincRNA	lncRNA	chr5	21404475	21404711	-	1	237	68
LNC_000011	XLOC_000046	lincRNA	lncRNA	chr0	1459149	1460177	+	1	1029	162
LNC_000010	XLOC_000045	lincRNA	lncRNA	chr0	1456651	1457336	+	1	686	171
LNC_000013	XLOC_000048	lincRNA	lncRNA	chr0	1474975	1475812	+	1	838	84
LNC_000012	XLOC_000047	lincRNA	lncRNA	chr0	1466569	1467321	+	1	753	65
LNC_000015	XLOC_000052	lincRNA	lncRNA	chr0	1491393	1492602	+	1	1210	78
LNC_000014	XLOC_000049	lincRNA	lncRNA	chr0	1477923	1479069	+	1	1147	82
LNC_000017	XLOC_000079	lincRNA	lncRNA	chr0	2245911	2246296	+	1	386	90
LNC_000016	XLOC_000078	lincRNA	lncRNA	chr0	2213752	2214750	+	1	999	76
LNC_000019	XLOC_000091	lincRNA	lncRNA	chr0	2495432	2495957	+	1	526	89
LNC_000018	XLOC_000087	lincRNA	lncRNA	chr0	2404219	2404554	+	1	336	83
LNC_003706	XLOC_032547	lincRNA	lncRNA	chr9	11800263	11803597	+	3	2705	103
LNC_003707	XLOC_032547	lincRNA	lncRNA	chr9	11800263	11805298	+	3	509	103
LNC_003700	XLOC_032433	lincRNA	lncRNA	chr9	6947203	6948194	+	2	909	139
LNC_003701	XLOC_032452	lincRNA	lncRNA	chr9	7511666	7512077	+	1	412	57
LNC_003702	XLOC_032463	lincRNA	lncRNA	chr9	7890854	7891502	+	1	649	71
LNC_003703	XLOC_032537	lincRNA	lncRNA	chr9	11330695	11331197	+	1	503	53
LNC_001382	XLOC_005712	lincRNA	lncRNA	chr1	24133724	24135992	+	4	1006	101
LNC_001383	XLOC_005731	lincRNA	lncRNA	chr1	24767878	24769244	+	2	1033	135
LNC_001380	XLOC_005712	lincRNA	lncRNA	chr1	24133724	24135992	+	3	1056	81
LNC_001381	XLOC_005712	lincRNA	lncRNA	chr1	24133724	24135992	+	2	1870	81
LNC_001386	XLOC_005752	lincRNA	lncRNA	chr1	25618716	25620674	+	2	1750	101
LNC_001387	XLOC_005783	lincRNA	lncRNA	chr1	26606008	26606999	+	2	532	64
LNC_001384	XLOC_005750	lincRNA	lncRNA	chr1	25503431	25506841	+	2	1245	142
LNC_001385	XLOC_005750	lincRNA	lncRNA	chr1	25503625	25504463	+	2	765	104
LNC_003187	XLOC_027054	lincRNA	lncRNA	chr7	409340	411075	+	2	532	62
LNC_003460	XLOC_029720	lincRNA	lncRNA	chr8	4796594	4796951	+	1	358	53
LNC_003152	XLOC_026505	lincRNA	lncRNA	chr6	20920652	20921177	-	1	526	59
LNC_003448	XLOC_029524	lincRNA	lncRNA	chr8	2075958	2077535	+	2	1162	73
LNC_001961	XLOC_012390	lincRNA	lncRNA	chr12	4039962	4040921	+	2	883	63
LNC_003443	XLOC_029418	lincRNA	lncRNA	chr8	778284	781896	+	2	1384	70
LNC_003442	XLOC_029418	lincRNA	lncRNA	chr8	778281	781896	+	3	3001	93
LNC_003441	XLOC_029418	lincRNA	lncRNA	chr8	778201	781896	+	3	1589	106
LNC_003440	XLOC_029367	lincRNA	lncRNA	chr8	58689	59053	+	1	365	82
LNC_003185	XLOC_027029	lincRNA	lncRNA	chr7	119231	120905	+	1	1675	89
LNC_000833	XLOC_003554	lincRNA	lncRNA	chr0	20747525	20748179	-	2	210	61
LNC_000832	XLOC_003549	lincRNA	lncRNA	chr0	20680224	20680478	-	1	255	46
LNC_000831	XLOC_003539	lincRNA	lncRNA	chr0	20538389	20538609	-	1	221	73
LNC_000830	XLOC_003532	lincRNA	lncRNA	chr0	20484243	20484938	-	1	696	148
LNC_000837	XLOC_003569	lincRNA	lncRNA	chr0	20957337	20957576	-	1	240	53
LNC_000836	XLOC_003561	lincRNA	lncRNA	chr0	20814759	20815427	-	2	376	67
LNC_000835	XLOC_003561	lincRNA	lncRNA	chr0	20814759	20815353	-	2	292	53
LNC_000834	XLOC_003555	lincRNA	lncRNA	chr0	20749178	20749423	-	1	246	51
LNC_000839	XLOC_003572	lincRNA	lncRNA	chr0	20985826	20986091	-	1	266	50
LNC_000838	XLOC_003570	lincRNA	lncRNA	chr0	20972657	20973002	-	1	346	52
LNC_003750	XLOC_032833	lincRNA	lncRNA	chr9	20025202	20029155	+	3	2305	74
LNC_000949	XLOC_003942	lincRNA	lncRNA	chr0	26220266	26220472	-	1	207	69
LNC_000948	XLOC_003940	lincRNA	lncRNA	chr0	26200838	26201095	-	1	258	73
LNC_000947	XLOC_003939	lincRNA	lncRNA	chr0	26193166	26193441	-	1	276	54
LNC_000946	XLOC_003937	lincRNA	lncRNA	chr0	26185671	26186110	-	1	440	112
LNC_000945	XLOC_003935	lincRNA	lncRNA	chr0	26176618	26177117	-	1	500	81
LNC_000944	XLOC_003931	lincRNA	lncRNA	chr0	26088174	26088425	-	1	252	83
LNC_000943	XLOC_003930	lincRNA	lncRNA	chr0	26074555	26075005	-	1	451	47
LNC_000942	XLOC_003927	lincRNA	lncRNA	chr0	26023517	26023936	-	1	420	140
LNC_000941	XLOC_003926	lincRNA	lncRNA	chr0	26005383	26005882	-	1	500	86
LNC_000940	XLOC_003916	lincRNA	lncRNA	chr0	25886516	25886888	-	1	373	45
LNC_001568	XLOC_008356	lincRNA	lncRNA	chr10	9517190	9517548	+	1	359	59
LNC_001566	XLOC_008309	lincRNA	lncRNA	chr10	7605044	7611291	+	2	1397	140
LNC_001567	XLOC_008309	lincRNA	lncRNA	chr10	7608394	7611291	+	2	1728	140
LNC_001564	XLOC_008296	lincRNA	lncRNA	chr10	7231685	7233172	+	2	739	79
LNC_001565	XLOC_008298	lincRNA	lncRNA	chr10	7236331	7237310	+	2	888	72
LNC_001562	XLOC_008261	lincRNA	lncRNA	chr10	6331323	6333258	+	2	1003	118
LNC_001563	XLOC_008272	lincRNA	lncRNA	chr10	6430533	6433862	+	2	3250	130
LNC_001560	XLOC_008248	lincRNA	lncRNA	chr10	6054694	6055490	+	3	610	127
LNC_001561	XLOC_008248	lincRNA	lncRNA	chr10	6054694	6055490	+	2	730	135
LNC_003745	XLOC_032806	lincRNA	lncRNA	chr9	19477865	19478252	+	1	388	64
LNC_002093	XLOC_013918	lincRNA	lncRNA	chr12	18064012	18064685	-	1	674	72
LNC_002092	XLOC_013900	lincRNA	lncRNA	chr12	17583690	17593423	-	3	3727	110
LNC_002091	XLOC_013877	lincRNA	lncRNA	chr12	16703425	16704305	-	2	736	61
LNC_002090	XLOC_013843	lincRNA	lncRNA	chr12	15557877	15558234	-	1	358	119
LNC_002094	XLOC_013920	lincRNA	lncRNA	chr12	18162222	18162730	-	1	509	87
LNC_002099	XLOC_013948	lincRNA	lncRNA	chr12	18943189	18943744	-	2	503	74
LNC_003746	XLOC_032821	lincRNA	lncRNA	chr9	19794919	19795437	+	1	519	53
LNC_001430	XLOC_006398	lincRNA	lncRNA	chr1	1459809	1460569	-	1	761	89
LNC_000769	XLOC_003268	lincRNA	lncRNA	chr0	16228923	16229144	-	1	222	36
LNC_000768	XLOC_003267	lincRNA	lncRNA	chr0	16217250	16217862	-	1	613	63
LNC_001431	XLOC_006464	lincRNA	lncRNA	chr1	2297937	2301882	-	3	3730	106
LNC_000763	XLOC_003251	lincRNA	lncRNA	chr0	16035966	16036539	-	1	574	55
LNC_000762	XLOC_003247	lincRNA	lncRNA	chr0	15956119	15956402	-	1	284	56
LNC_000761	XLOC_003246	lincRNA	lncRNA	chr0	15952594	15953176	-	1	583	104
LNC_000760	XLOC_003244	lincRNA	lncRNA	chr0	15894512	15894754	-	1	243	68
LNC_000767	XLOC_003266	lincRNA	lncRNA	chr0	16213237	16213709	-	1	473	92
LNC_000766	XLOC_003265	lincRNA	lncRNA	chr0	16211890	16212225	-	1	336	79
LNC_000765	XLOC_003262	lincRNA	lncRNA	chr0	16194137	16194791	-	1	655	90
LNC_000764	XLOC_003259	lincRNA	lncRNA	chr0	16181161	16181411	-	1	251	43
LNC_003747	XLOC_032833	lincRNA	lncRNA	chr9	20025194	20029155	+	2	2561	72
LNC_002545	XLOC_019370	lincRNA	lncRNA	chr4	10521702	10521908	+	1	207	45
LNC_002544	XLOC_019361	lincRNA	lncRNA	chr4	10226145	10226984	+	1	840	61
LNC_002547	XLOC_019398	lincRNA	lncRNA	chr4	11720819	11721255	+	1	437	63
LNC_002546	XLOC_019389	lincRNA	lncRNA	chr4	11551247	11551682	+	1	436	66
LNC_002541	XLOC_019336	lincRNA	lncRNA	chr4	9176508	9180649	+	2	1040	96
LNC_002540	XLOC_019336	lincRNA	lncRNA	chr4	9174712	9186240	+	7	1880	137
LNC_002543	XLOC_019355	lincRNA	lncRNA	chr4	10002264	10002719	+	1	456	81
LNC_002542	XLOC_019341	lincRNA	lncRNA	chr4	9501705	9501912	+	1	208	69
LNC_002549	XLOC_019412	lincRNA	lncRNA	chr4	12055281	12055897	+	1	617	85
LNC_002548	XLOC_019401	lincRNA	lncRNA	chr4	11780636	11780983	+	1	348	116
LNC_003569	XLOC_030706	lincRNA	lncRNA	chr8	32495560	32496035	+	1	476	49
LNC_003155	XLOC_026601	lincRNA	lncRNA	chr6	24993339	24993552	-	1	214	71
LNC_001438	XLOC_006616	lincRNA	lncRNA	chr1	4682159	4686368	-	3	1637	117
LNC_003156	XLOC_026617	lincRNA	lncRNA	chr6	25479446	25479672	-	1	227	36
LNC_003151	XLOC_026489	lincRNA	lncRNA	chr6	20444410	20446911	-	3	1151	59
LNC_003150	XLOC_026487	lincRNA	lncRNA	chr6	20299480	20300093	-	3	297	79
LNC_003153	XLOC_026512	lincRNA	lncRNA	chr6	21068481	21069329	-	2	684	157
LNC_001439	XLOC_006616	lincRNA	lncRNA	chr1	4682159	4686368	-	4	1726	173
LNC_003158	XLOC_026638	lincRNA	lncRNA	chr6	26611746	26612082	-	1	337	67
LNC_000499	XLOC_002031	lincRNA	lncRNA	chr0	34127629	34127954	+	1	326	35
LNC_000498	XLOC_002030	lincRNA	lncRNA	chr0	34087792	34088121	+	1	330	72
LNC_000495	XLOC_002026	lincRNA	lncRNA	chr0	34041283	34041550	+	1	268	80
LNC_000494	XLOC_002025	lincRNA	lncRNA	chr0	33992132	33992411	+	1	280	84
LNC_000497	XLOC_002029	lincRNA	lncRNA	chr0	34082492	34082778	+	1	287	67
LNC_000496	XLOC_002027	lincRNA	lncRNA	chr0	34058562	34058886	+	1	325	107
LNC_000491	XLOC_002018	lincRNA	lncRNA	chr0	33906935	33907136	+	1	202	67
LNC_000490	XLOC_002016	lincRNA	lncRNA	chr0	33881640	33881959	+	1	320	63
LNC_000493	XLOC_002021	lincRNA	lncRNA	chr0	33957506	33957836	+	1	331	110
LNC_000492	XLOC_002019	lincRNA	lncRNA	chr0	33917609	33917911	+	1	303	100
LNC_002402	XLOC_017719	lincRNA	lncRNA	chr3	28933550	28934093	+	1	544	69
LNC_002404	XLOC_017727	lincRNA	lncRNA	chr3	29014500	29016003	+	1	1504	87
LNC_002409	XLOC_017815	lincRNA	lncRNA	chr3	1553103	1553894	-	1	792	102
LNC_001706	XLOC_009552	lincRNA	lncRNA	chr10	17946180	17950702	-	4	2994	84
LNC_001707	XLOC_009553	lincRNA	lncRNA	chr10	17950766	17952235	-	2	1175	64
LNC_001705	XLOC_009552	lincRNA	lncRNA	chr10	17946180	17950643	-	3	3077	85
LNC_001702	XLOC_009534	lincRNA	lncRNA	chr10	17083078	17086418	-	3	2367	92
LNC_001703	XLOC_009534	lincRNA	lncRNA	chr10	17083078	17086418	-	4	2411	92
LNC_001700	XLOC_009534	lincRNA	lncRNA	chr10	17083078	17086383	-	5	1155	89
LNC_001701	XLOC_009534	lincRNA	lncRNA	chr10	17083078	17086383	-	4	1111	89
LNC_001708	XLOC_009560	lincRNA	lncRNA	chr10	18304975	18307668	-	2	1016	120
LNC_001709	XLOC_009560	lincRNA	lncRNA	chr10	18304975	18307690	-	2	1721	94
LNC_002918	XLOC_023661	lincRNA	lncRNA	chr5	20634282	20635424	-	4	451	118
LNC_003846	XLOC_033998	lincRNA	lncRNA	chr9	22017756	22018222	-	1	467	85
LNC_003845	XLOC_033987	lincRNA	lncRNA	chr9	21838091	21838440	-	1	350	45
LNC_003844	XLOC_033984	lincRNA	lncRNA	chr9	21760674	21762015	-	1	1342	90
LNC_003842	XLOC_033892	lincRNA	lncRNA	chr9	20386033	20386522	-	2	403	74
LNC_003841	XLOC_033892	lincRNA	lncRNA	chr9	20386033	20386477	-	2	334	59
LNC_003840	XLOC_033842	lincRNA	lncRNA	chr9	19478774	19483825	-	2	2607	101
LNC_003849	XLOC_034049	lincRNA	lncRNA	chr9	22666133	22671965	-	3	1393	64
LNC_000381	XLOC_001724	lincRNA	lncRNA	chr0	29142986	29143236	+	1	251	37
LNC_000380	XLOC_001722	lincRNA	lncRNA	chr0	29134401	29134823	+	1	423	140
LNC_000383	XLOC_001735	lincRNA	lncRNA	chr0	29349579	29349973	+	1	395	60
LNC_000382	XLOC_001728	lincRNA	lncRNA	chr0	29192892	29193256	+	1	365	38
LNC_000385	XLOC_001738	lincRNA	lncRNA	chr0	29365304	29365526	+	1	223	44
LNC_000384	XLOC_001737	lincRNA	lncRNA	chr0	29360924	29361293	+	1	370	51
LNC_000387	XLOC_001749	lincRNA	lncRNA	chr0	29446200	29446462	+	1	263	87
LNC_000386	XLOC_001744	lincRNA	lncRNA	chr0	29433446	29433834	+	1	389	79
LNC_000389	XLOC_001755	lincRNA	lncRNA	chr0	29544220	29544515	+	1	296	54
LNC_000388	XLOC_001753	lincRNA	lncRNA	chr0	29514338	29514757	+	1	420	139
LNC_003829	XLOC_033798	lincRNA	lncRNA	chr9	18527822	18528385	-	1	564	79
LNC_000543	XLOC_002119	lincRNA	lncRNA	chr0	35781697	35781998	+	1	302	100
LNC_000542	XLOC_002118	lincRNA	lncRNA	chr0	35776502	35776791	+	1	290	96
LNC_001018	XLOC_004135	lincRNA	lncRNA	chr0	28848211	28848593	-	1	383	127
LNC_001019	XLOC_004136	lincRNA	lncRNA	chr0	28862668	28862945	-	1	278	45
LNC_000547	XLOC_002130	lincRNA	lncRNA	chr0	36004763	36005005	+	1	243	81
LNC_000546	XLOC_002128	lincRNA	lncRNA	chr0	35946472	35946767	+	1	296	98
LNC_000545	XLOC_002125	lincRNA	lncRNA	chr0	35915369	35915614	+	1	246	70
LNC_000544	XLOC_002122	lincRNA	lncRNA	chr0	35836234	35836528	+	1	295	72
LNC_001012	XLOC_004118	lincRNA	lncRNA	chr0	28681642	28682047	-	1	406	106
LNC_001013	XLOC_004122	lincRNA	lncRNA	chr0	28713324	28713694	-	1	371	123
LNC_001010	XLOC_004109	lincRNA	lncRNA	chr0	28557873	28558134	-	1	262	47
LNC_001011	XLOC_004110	lincRNA	lncRNA	chr0	28563700	28563931	-	1	232	58
LNC_001016	XLOC_004131	lincRNA	lncRNA	chr0	28818202	28818513	-	1	312	52
LNC_001017	XLOC_004134	lincRNA	lncRNA	chr0	28828115	28828551	-	1	437	90
LNC_001014	XLOC_004126	lincRNA	lncRNA	chr0	28731949	28732183	-	1	235	77
LNC_001015	XLOC_004127	lincRNA	lncRNA	chr0	28733375	28733739	-	1	365	51
LNC_003206	XLOC_027238	lincRNA	lncRNA	chr7	2780000	2780366	+	1	367	58
LNC_001377	XLOC_005712	lincRNA	lncRNA	chr1	24133724	24135992	+	4	1862	125
LNC_001376	XLOC_005712	lincRNA	lncRNA	chr1	24133724	24135992	+	4	2009	129
LNC_001375	XLOC_005712	lincRNA	lncRNA	chr1	24133724	24135992	+	5	1061	129
LNC_001373	XLOC_005675	lincRNA	lncRNA	chr1	22977782	22980455	+	3	2504	87
LNC_001372	XLOC_005674	lincRNA	lncRNA	chr1	22929501	22929869	+	1	369	96
LNC_001371	XLOC_005654	lincRNA	lncRNA	chr1	22322709	22325105	+	4	1043	102
LNC_001370	XLOC_005654	lincRNA	lncRNA	chr1	22322709	22325105	+	3	970	101
LNC_001379	XLOC_005712	lincRNA	lncRNA	chr1	24133724	24135992	+	3	1954	101
LNC_001378	XLOC_005712	lincRNA	lncRNA	chr1	24133724	24135992	+	3	922	81
LNC_001171	XLOC_004493	lincRNA	lncRNA	chr0	34796125	34796439	-	1	315	78
LNC_001170	XLOC_004491	lincRNA	lncRNA	chr0	34777714	34778031	-	1	318	40
LNC_001173	XLOC_004497	lincRNA	lncRNA	chr0	34842149	34842458	-	1	310	42
LNC_001172	XLOC_004494	lincRNA	lncRNA	chr0	34800072	34800348	-	1	277	36
LNC_001175	XLOC_004501	lincRNA	lncRNA	chr0	34882888	34883182	-	1	295	73
LNC_001174	XLOC_004500	lincRNA	lncRNA	chr0	34880263	34880571	-	1	309	93
LNC_001177	XLOC_004505	lincRNA	lncRNA	chr0	34969602	34969877	-	1	276	76
LNC_001176	XLOC_004502	lincRNA	lncRNA	chr0	34944644	34944932	-	1	289	72
LNC_001179	XLOC_004511	lincRNA	lncRNA	chr0	35095471	35095783	-	1	313	81
LNC_001178	XLOC_004506	lincRNA	lncRNA	chr0	34989248	34989556	-	1	309	102
LNC_003634	XLOC_031594	lincRNA	lncRNA	chr8	16644278	16647854	-	2	642	81
LNC_000150	XLOC_000943	lincRNA	lncRNA	chr0	17250036	17250892	+	1	857	104
LNC_000151	XLOC_000944	lincRNA	lncRNA	chr0	17305840	17306276	+	1	437	72
LNC_000152	XLOC_000955	lincRNA	lncRNA	chr0	17475871	17476718	+	1	848	90
LNC_000153	XLOC_000958	lincRNA	lncRNA	chr0	17488951	17489186	+	1	236	47
LNC_000154	XLOC_000960	lincRNA	lncRNA	chr0	17533631	17533871	+	1	241	74
LNC_000155	XLOC_000969	lincRNA	lncRNA	chr0	17638120	17638571	+	1	452	51
LNC_000156	XLOC_000971	lincRNA	lncRNA	chr0	17663517	17664352	+	1	836	87
LNC_000157	XLOC_000973	lincRNA	lncRNA	chr0	17683678	17684511	+	1	834	93
LNC_000158	XLOC_000975	lincRNA	lncRNA	chr0	17702000	17702830	+	1	831	62
LNC_000159	XLOC_000991	lincRNA	lncRNA	chr0	17877249	17878026	+	1	778	242
LNC_003625	XLOC_031576	lincRNA	lncRNA	chr8	16072870	16073320	-	1	451	48
LNC_003622	XLOC_031555	lincRNA	lncRNA	chr8	15068161	15069211	-	2	741	80
LNC_003621	XLOC_031555	lincRNA	lncRNA	chr8	15064697	15069211	-	4	961	86
LNC_003620	XLOC_031555	lincRNA	lncRNA	chr8	15064626	15069211	-	7	1172	84
LNC_003597	XLOC_031398	lincRNA	lncRNA	chr8	8966029	8968054	-	2	604	86
LNC_002974	XLOC_024462	lincRNA	lncRNA	chr6	5110594	5112226	+	1	1633	88
LNC_002975	XLOC_024559	lincRNA	lncRNA	chr6	6841772	6842224	+	1	453	67
LNC_002976	XLOC_024560	lincRNA	lncRNA	chr6	6847287	6852189	+	3	1034	98
LNC_002977	XLOC_024560	lincRNA	lncRNA	chr6	6848917	6852189	+	3	2368	155
LNC_002972	XLOC_024437	lincRNA	lncRNA	chr6	4723713	4725625	+	2	1625	73
LNC_002973	XLOC_024458	lincRNA	lncRNA	chr6	5073145	5073695	+	1	551	72
LNC_001952	XLOC_012279	lincRNA	lncRNA	chr12	1224393	1226073	+	1	1681	84
LNC_001951	XLOC_012270	lincRNA	lncRNA	chr12	1033876	1035071	+	2	233	55
LNC_001950	XLOC_012257	lincRNA	lncRNA	chr12	671526	686060	+	3	241	80
LNC_001957	XLOC_012363	lincRNA	lncRNA	chr12	3072801	3073256	+	1	456	50
LNC_001955	XLOC_012354	lincRNA	lncRNA	chr12	2844391	2845080	+	1	690	101
LNC_001954	XLOC_012343	lincRNA	lncRNA	chr12	2669102	2669309	+	1	208	68
LNC_001959	XLOC_012379	lincRNA	lncRNA	chr12	3634909	3636646	+	2	763	85
LNC_001958	XLOC_012369	lincRNA	lncRNA	chr12	3317768	3319480	+	1	1713	211
LNC_003637	XLOC_031594	lincRNA	lncRNA	chr8	16644278	16647862	-	2	3487	84
LNC_003678	XLOC_031969	lincRNA	lncRNA	chr8	29469963	29470212	-	1	250	63
LNC_000024	XLOC_000118	lincRNA	lncRNA	chr0	3167304	3167694	+	1	391	49
LNC_000025	XLOC_000122	lincRNA	lncRNA	chr0	3178213	3178663	+	1	451	53
LNC_000027	XLOC_000134	lincRNA	lncRNA	chr0	3404665	3406307	+	1	1643	111
LNC_000020	XLOC_000100	lincRNA	lncRNA	chr0	2820853	2821061	+	1	209	33
LNC_000021	XLOC_000101	lincRNA	lncRNA	chr0	2823253	2823493	+	1	241	77
LNC_000022	XLOC_000110	lincRNA	lncRNA	chr0	2934198	2938232	+	2	357	62
LNC_000023	XLOC_000112	lincRNA	lncRNA	chr0	2984735	2984967	+	1	233	45
LNC_003719	XLOC_032599	lincRNA	lncRNA	chr9	13404467	13406798	+	1	2332	97
LNC_003718	XLOC_032592	lincRNA	lncRNA	chr9	13168430	13168782	+	1	353	73
LNC_000028	XLOC_000139	lincRNA	lncRNA	chr0	3582281	3582535	+	1	255	85
LNC_000029	XLOC_000151	lincRNA	lncRNA	chr0	4097769	4099677	+	1	1909	197
LNC_001399	XLOC_005904	lincRNA	lncRNA	chr1	29877320	29877867	+	1	548	50
LNC_001398	XLOC_005903	lincRNA	lncRNA	chr1	29876188	29876516	+	1	329	42
LNC_003675	XLOC_031939	lincRNA	lncRNA	chr8	28458108	28463062	-	5	1778	102
LNC_001391	XLOC_005828	lincRNA	lncRNA	chr1	27963998	27964602	+	1	605	79
LNC_001390	XLOC_005802	lincRNA	lncRNA	chr1	27260414	27260724	+	1	311	28
LNC_001393	XLOC_005829	lincRNA	lncRNA	chr1	27969404	27974793	+	3	742	103
LNC_001392	XLOC_005829	lincRNA	lncRNA	chr1	27969404	27972882	+	2	659	103
LNC_001395	XLOC_005829	lincRNA	lncRNA	chr1	27969405	27972455	+	2	393	101
LNC_001394	XLOC_005829	lincRNA	lncRNA	chr1	27969404	27974793	+	3	777	103
LNC_001397	XLOC_005895	lincRNA	lncRNA	chr1	29859452	29860686	+	4	830	65
LNC_001396	XLOC_005830	lincRNA	lncRNA	chr1	27974863	27975822	+	1	960	152
LNC_003601	XLOC_031425	lincRNA	lncRNA	chr8	9886060	9886558	-	1	499	78
LNC_003779	XLOC_033306	lincRNA	lncRNA	chr9	3120432	3121124	-	1	693	66
LNC_003778	XLOC_033297	lincRNA	lncRNA	chr9	2949501	2950972	-	2	1352	93
LNC_002655	XLOC_020682	lincRNA	lncRNA	chr4	5409879	5414412	-	4	1142	87
LNC_003438	XLOC_029362	lincRNA	lncRNA	chr8	288	2876	+	3	1103	85
LNC_002654	XLOC_020682	lincRNA	lncRNA	chr4	5409879	5414412	-	4	1026	87
LNC_003436	XLOC_029361	lincRNA	lncRNA	chr7	26773302	26773567	-	1	266	60
LNC_003437	XLOC_029362	lincRNA	lncRNA	chr8	270	3671	+	3	2137	85
LNC_003434	XLOC_029238	lincRNA	lncRNA	chr7	25346021	25348338	-	3	833	80
LNC_003432	XLOC_029211	lincRNA	lncRNA	chr7	24879383	24880332	-	1	950	87
LNC_002657	XLOC_020682	lincRNA	lncRNA	chr4	5412629	5414419	-	4	1139	108
LNC_003430	XLOC_029154	lincRNA	lncRNA	chr7	24079335	24079844	-	1	510	59
LNC_003431	XLOC_029198	lincRNA	lncRNA	chr7	24766096	24766447	-	1	352	78
LNC_002656	XLOC_020682	lincRNA	lncRNA	chr4	5412629	5414412	-	2	1545	148
LNC_002651	XLOC_020620	lincRNA	lncRNA	chr4	3843594	3844519	-	1	926	55
LNC_002653	XLOC_020667	lincRNA	lncRNA	chr4	5009324	5009559	-	1	236	61
LNC_000846	XLOC_003593	lincRNA	lncRNA	chr0	21296222	21296707	-	1	486	72
LNC_000847	XLOC_003594	lincRNA	lncRNA	chr0	21297847	21298398	-	1	552	128
LNC_000845	XLOC_003587	lincRNA	lncRNA	chr0	21261147	21261807	-	1	661	51
LNC_000842	XLOC_003580	lincRNA	lncRNA	chr0	21132985	21133509	-	1	525	174
LNC_000843	XLOC_003582	lincRNA	lncRNA	chr0	21201212	21201703	-	1	492	71
LNC_000840	XLOC_003574	lincRNA	lncRNA	chr0	20995850	20996327	-	1	478	159
LNC_000841	XLOC_003578	lincRNA	lncRNA	chr0	21107806	21108476	-	1	671	69
LNC_002399	XLOC_017649	lincRNA	lncRNA	chr3	27993410	27994491	+	3	915	62
LNC_000541	XLOC_002117	lincRNA	lncRNA	chr0	35763510	35763811	+	1	302	55
LNC_000848	XLOC_003597	lincRNA	lncRNA	chr0	21336034	21336247	-	1	214	56
LNC_000849	XLOC_003601	lincRNA	lncRNA	chr0	21379441	21379691	-	1	251	66
LNC_002152	XLOC_014779	lincRNA	lncRNA	chr2	7974861	7978129	+	3	842	76
LNC_002153	XLOC_014779	lincRNA	lncRNA	chr2	7974861	7978129	+	3	976	68
LNC_002150	XLOC_014749	lincRNA	lncRNA	chr2	6799533	6800174	+	1	642	61
LNC_000540	XLOC_002116	lincRNA	lncRNA	chr0	35751816	35752117	+	1	302	37
LNC_002156	XLOC_014779	lincRNA	lncRNA	chr2	7974866	7978129	+	3	1236	91
LNC_002157	XLOC_014793	lincRNA	lncRNA	chr2	8539426	8539841	+	1	416	115
LNC_002154	XLOC_014779	lincRNA	lncRNA	chr2	7974861	7978129	+	4	1050	76
LNC_002155	XLOC_014779	lincRNA	lncRNA	chr2	7974863	7979220	+	5	840	87
LNC_003388	XLOC_028744	lincRNA	lncRNA	chr7	13152352	13153699	-	2	715	125
LNC_002710	XLOC_021357	lincRNA	lncRNA	chr4	25422201	25423388	-	2	1043	64
LNC_002158	XLOC_014805	lincRNA	lncRNA	chr2	8896974	8898007	+	2	888	70
LNC_002159	XLOC_014819	lincRNA	lncRNA	chr2	9538411	9539855	+	2	619	95
LNC_002711	XLOC_021357	lincRNA	lncRNA	chr4	25422201	25423467	-	2	1162	64
LNC_003542	XLOC_030348	lincRNA	lncRNA	chr8	21680146	21683244	+	5	1246	60
LNC_003543	XLOC_030348	lincRNA	lncRNA	chr8	21680146	21683244	+	5	833	61
LNC_003540	XLOC_030348	lincRNA	lncRNA	chr8	21680146	21683244	+	3	713	60
LNC_003541	XLOC_030348	lincRNA	lncRNA	chr8	21680146	21683244	+	4	1498	60
LNC_003546	XLOC_030382	lincRNA	lncRNA	chr8	22893319	22894056	+	1	738	192
LNC_002712	XLOC_021373	lincRNA	lncRNA	chr4	25611364	25611740	-	1	377	61
LNC_002054	XLOC_013560	lincRNA	lncRNA	chr12	5612969	5616140	-	2	976	95
LNC_003545	XLOC_030349	lincRNA	lncRNA	chr8	21691034	21691240	+	1	207	68
LNC_000549	XLOC_002138	lincRNA	lncRNA	chr0	36130253	36130518	+	1	266	56
LNC_000548	XLOC_002134	lincRNA	lncRNA	chr0	36082453	36082658	+	1	206	68
LNC_001579	XLOC_008402	lincRNA	lncRNA	chr10	10728478	10729286	+	1	809	46
LNC_001578	XLOC_008395	lincRNA	lncRNA	chr10	10370933	10373512	+	2	1920	93
LNC_001575	XLOC_008385	lincRNA	lncRNA	chr10	10201963	10202372	+	1	410	111
LNC_001577	XLOC_008395	lincRNA	lncRNA	chr10	10370761	10373512	+	2	1917	93
LNC_001576	XLOC_008395	lincRNA	lncRNA	chr10	10370737	10373512	+	3	1708	93
LNC_003095	XLOC_025918	lincRNA	lncRNA	chr6	4205968	4208370	-	2	855	80
LNC_002233	XLOC_015795	lincRNA	lncRNA	chr2	5489415	5492660	-	2	1767	132
LNC_003099	XLOC_025980	lincRNA	lncRNA	chr6	5009634	5010306	-	1	673	87
LNC_002232	XLOC_015795	lincRNA	lncRNA	chr2	5489415	5492658	-	3	2265	132
LNC_003196	XLOC_027126	lincRNA	lncRNA	chr7	1368757	1369026	+	1	270	58
LNC_002051	XLOC_013542	lincRNA	lncRNA	chr12	4827015	4828883	-	3	717	73
LNC_000718	XLOC_003005	lincRNA	lncRNA	chr0	12220624	12221900	-	1	1277	78
LNC_000719	XLOC_003017	lincRNA	lncRNA	chr0	12353142	12354275	-	1	1134	71
LNC_000717	XLOC_002987	lincRNA	lncRNA	chr0	11957587	11958860	-	2	962	76
LNC_000714	XLOC_002961	lincRNA	lncRNA	chr0	11472420	11472911	-	1	492	66
LNC_000715	XLOC_002974	lincRNA	lncRNA	chr0	11714324	11714949	-	1	626	117
LNC_000712	XLOC_002954	lincRNA	lncRNA	chr0	11289201	11289648	-	1	448	43
LNC_000713	XLOC_002960	lincRNA	lncRNA	chr0	11440349	11440691	-	1	343	65
LNC_000710	XLOC_002930	lincRNA	lncRNA	chr0	10936645	10938125	-	1	1481	81
LNC_000711	XLOC_002943	lincRNA	lncRNA	chr0	11117391	11118840	-	2	1335	69
LNC_002578	XLOC_019689	lincRNA	lncRNA	chr4	21415660	21416517	+	1	858	139
LNC_002484	XLOC_018492	lincRNA	lncRNA	chr3	23563325	23564768	-	1	1444	76
LNC_002570	XLOC_019673	lincRNA	lncRNA	chr4	21073834	21076930	+	4	1333	109
LNC_002571	XLOC_019673	lincRNA	lncRNA	chr4	21073842	21076930	+	4	2305	113
LNC_002572	XLOC_019673	lincRNA	lncRNA	chr4	21073842	21076930	+	6	1104	88
LNC_002573	XLOC_019673	lincRNA	lncRNA	chr4	21073842	21076930	+	5	852	109
LNC_002574	XLOC_019673	lincRNA	lncRNA	chr4	21073868	21076930	+	4	1255	101
LNC_002575	XLOC_019673	lincRNA	lncRNA	chr4	21073874	21076930	+	3	2854	113
LNC_002050	XLOC_013542	lincRNA	lncRNA	chr12	4826205	4828413	-	2	744	56
LNC_003168	XLOC_026798	lincRNA	lncRNA	chr6	31897309	31899024	-	2	1139	117
LNC_003169	XLOC_026799	lincRNA	lncRNA	chr6	31899416	31900054	-	1	639	81
LNC_002379	XLOC_017266	lincRNA	lncRNA	chr3	22580176	22580483	+	1	308	89
LNC_003411	XLOC_028957	lincRNA	lncRNA	chr7	20746494	20748741	-	2	668	143
LNC_002373	XLOC_017169	lincRNA	lncRNA	chr3	20274772	20275171	+	1	400	76
LNC_002370	XLOC_017107	lincRNA	lncRNA	chr3	18123403	18124357	+	1	955	75
LNC_002371	XLOC_017140	lincRNA	lncRNA	chr3	19253003	19253539	+	1	537	147
LNC_002376	XLOC_017233	lincRNA	lncRNA	chr3	21848969	21849451	+	1	483	55
LNC_002377	XLOC_017259	lincRNA	lncRNA	chr3	22430418	22431458	+	2	529	107
LNC_002374	XLOC_017192	lincRNA	lncRNA	chr3	20584766	20585003	+	1	238	69
LNC_002375	XLOC_017197	lincRNA	lncRNA	chr3	20727639	20727909	+	1	271	60
LNC_003368	XLOC_028627	lincRNA	lncRNA	chr7	8789393	8795287	-	2	261	80
LNC_003369	XLOC_028632	lincRNA	lncRNA	chr7	8984341	8987493	-	3	653	80
LNC_003362	XLOC_028590	lincRNA	lncRNA	chr7	7595529	7602924	-	4	3910	120
LNC_003363	XLOC_028590	lincRNA	lncRNA	chr7	7600301	7602924	-	2	2539	120
LNC_003360	XLOC_028589	lincRNA	lncRNA	chr7	7591983	7593210	-	1	1228	105
LNC_003361	XLOC_028590	lincRNA	lncRNA	chr7	7595529	7599945	-	3	1396	165
LNC_003366	XLOC_028623	lincRNA	lncRNA	chr7	8706030	8706367	-	1	338	73
LNC_003367	XLOC_028626	lincRNA	lncRNA	chr7	8778784	8779139	-	1	356	118
LNC_003364	XLOC_028616	lincRNA	lncRNA	chr7	8451741	8452135	-	1	395	57
LNC_003365	XLOC_028618	lincRNA	lncRNA	chr7	8582612	8582850	-	1	239	26
LNC_000622	XLOC_002315	lincRNA	lncRNA	chr0	40493754	40493977	+	1	224	74
LNC_000623	XLOC_002317	lincRNA	lncRNA	chr0	40567249	40567475	+	1	227	61
LNC_000620	XLOC_002306	lincRNA	lncRNA	chr0	40288786	40288999	+	1	214	68
LNC_000621	XLOC_002310	lincRNA	lncRNA	chr0	40407914	40408144	+	1	231	49
LNC_000626	XLOC_002322	lincRNA	lncRNA	chr0	40754363	40754581	+	1	219	39
LNC_000627	XLOC_002323	lincRNA	lncRNA	chr0	40864203	40864424	+	1	222	58
LNC_000624	XLOC_002318	lincRNA	lncRNA	chr0	40584384	40584611	+	1	228	44
LNC_000625	XLOC_002321	lincRNA	lncRNA	chr0	40701822	40702045	+	1	224	52
LNC_000628	XLOC_002325	lincRNA	lncRNA	chr0	40902003	40902219	+	1	217	71
LNC_000629	XLOC_002333	lincRNA	lncRNA	chr0	41139383	41139599	+	1	217	72
LNC_002419	XLOC_017914	lincRNA	lncRNA	chr3	3932204	3934456	-	2	1442	108
LNC_002418	XLOC_017908	lincRNA	lncRNA	chr3	3786650	3787072	-	1	423	53
LNC_001715	XLOC_009593	lincRNA	lncRNA	chr10	20072031	20073913	-	2	1404	99
LNC_001714	XLOC_009588	lincRNA	lncRNA	chr10	19967060	19969352	-	1	2293	90
LNC_001717	XLOC_009600	lincRNA	lncRNA	chr10	20146267	20146706	-	1	440	53
LNC_001716	XLOC_009595	lincRNA	lncRNA	chr10	20125972	20126418	-	1	447	71
LNC_001711	XLOC_009570	lincRNA	lncRNA	chr10	18877714	18879109	-	4	380	50
LNC_001710	XLOC_009560	lincRNA	lncRNA	chr10	18304975	18307690	-	2	1809	141
LNC_001713	XLOC_009578	lincRNA	lncRNA	chr10	19402656	19404061	-	2	589	112
LNC_001712	XLOC_009570	lincRNA	lncRNA	chr10	18877714	18879501	-	4	786	81
LNC_002530	XLOC_019288	lincRNA	lncRNA	chr4	7494803	7495245	+	1	443	71
LNC_001719	XLOC_009621	lincRNA	lncRNA	chr10	20702115	20703109	-	1	995	154
LNC_001718	XLOC_009620	lincRNA	lncRNA	chr10	20700924	20701321	-	1	398	88
LNC_003774	XLOC_033254	lincRNA	lncRNA	chr9	1939095	1941307	-	2	631	70
LNC_002531	XLOC_019293	lincRNA	lncRNA	chr4	7815766	7815988	+	1	223	74
LNC_002703	XLOC_021295	lincRNA	lncRNA	chr4	24003020	24006059	-	2	676	91
LNC_002702	XLOC_021295	lincRNA	lncRNA	chr4	24003020	24006059	-	2	1493	158
LNC_002701	XLOC_021229	lincRNA	lncRNA	chr4	22440283	22440596	-	1	314	44
LNC_002700	XLOC_021210	lincRNA	lncRNA	chr4	22020300	22020791	-	1	492	76
LNC_002707	XLOC_021331	lincRNA	lncRNA	chr4	24661845	24662086	-	1	242	59
LNC_002705	XLOC_021328	lincRNA	lncRNA	chr4	24577303	24578455	-	2	1007	91
LNC_002704	XLOC_021305	lincRNA	lncRNA	chr4	24209654	24209869	-	1	216	56
LNC_000536	XLOC_002109	lincRNA	lncRNA	chr0	35639976	35640264	+	1	289	47
LNC_000537	XLOC_002110	lincRNA	lncRNA	chr0	35643875	35644177	+	1	303	53
LNC_000534	XLOC_002102	lincRNA	lncRNA	chr0	35468038	35468323	+	1	286	85
LNC_000535	XLOC_002107	lincRNA	lncRNA	chr0	35571020	35571281	+	1	262	87
LNC_000532	XLOC_002099	lincRNA	lncRNA	chr0	35402795	35403091	+	1	297	98
LNC_000533	XLOC_002100	lincRNA	lncRNA	chr0	35423724	35423973	+	1	250	36
LNC_000530	XLOC_002091	lincRNA	lncRNA	chr0	35299631	35299928	+	1	298	41
LNC_000531	XLOC_002097	lincRNA	lncRNA	chr0	35387131	35387437	+	1	307	43
LNC_001001	XLOC_004085	lincRNA	lncRNA	chr0	28189474	28189883	-	1	410	76
LNC_001000	XLOC_004081	lincRNA	lncRNA	chr0	28151744	28152180	-	1	437	96
LNC_001003	XLOC_004090	lincRNA	lncRNA	chr0	28318277	28318716	-	1	440	65
LNC_001002	XLOC_004088	lincRNA	lncRNA	chr0	28221384	28221752	-	1	369	96
LNC_001005	XLOC_004093	lincRNA	lncRNA	chr0	28386218	28386461	-	1	244	68
LNC_001004	XLOC_004091	lincRNA	lncRNA	chr0	28322726	28322982	-	1	257	77
LNC_000538	XLOC_002114	lincRNA	lncRNA	chr0	35689409	35689710	+	1	302	63
LNC_000539	XLOC_002115	lincRNA	lncRNA	chr0	35693311	35693611	+	1	301	100
LNC_003831	XLOC_033800	lincRNA	lncRNA	chr9	18558458	18558937	-	1	480	66
LNC_003286	XLOC_027933	lincRNA	lncRNA	chr7	22963158	22970689	+	6	4223	117
LNC_002392	XLOC_017528	lincRNA	lncRNA	chr3	26419424	26419996	+	1	573	134
LNC_003834	XLOC_033803	lincRNA	lncRNA	chr9	18572631	18572963	-	1	333	92
LNC_003835	XLOC_033804	lincRNA	lncRNA	chr9	18573350	18573689	-	1	340	71
LNC_003838	XLOC_033842	lincRNA	lncRNA	chr9	19478774	19483825	-	2	4165	132
LNC_001144	XLOC_004444	lincRNA	lncRNA	chr0	33796364	33796671	-	1	308	62
LNC_001145	XLOC_004445	lincRNA	lncRNA	chr0	33800362	33800693	-	1	332	39
LNC_001146	XLOC_004447	lincRNA	lncRNA	chr0	33827024	33827301	-	1	278	60
LNC_001147	XLOC_004449	lincRNA	lncRNA	chr0	33853669	33853997	-	1	329	57
LNC_001140	XLOC_004437	lincRNA	lncRNA	chr0	33702972	33703304	-	1	333	92
LNC_001141	XLOC_004438	lincRNA	lncRNA	chr0	33724331	33724666	-	1	336	111
LNC_001142	XLOC_004440	lincRNA	lncRNA	chr0	33753704	33753986	-	1	283	59
LNC_001143	XLOC_004443	lincRNA	lncRNA	chr0	33787032	33787362	-	1	331	40
LNC_000442	XLOC_001905	lincRNA	lncRNA	chr0	32000719	32001072	+	1	354	118
LNC_000443	XLOC_001906	lincRNA	lncRNA	chr0	32003454	32003773	+	1	320	41
LNC_000440	XLOC_001900	lincRNA	lncRNA	chr0	31848740	31849110	+	1	371	65
LNC_000441	XLOC_001902	lincRNA	lncRNA	chr0	31937790	31938144	+	1	355	69
LNC_000446	XLOC_001913	lincRNA	lncRNA	chr0	32101815	32102180	+	1	366	65
LNC_000447	XLOC_001914	lincRNA	lncRNA	chr0	32104545	32104907	+	1	363	120
LNC_000444	XLOC_001907	lincRNA	lncRNA	chr0	32011654	32012021	+	1	368	43
LNC_000445	XLOC_001910	lincRNA	lncRNA	chr0	32036262	32036608	+	1	347	115
LNC_002239	XLOC_015811	lincRNA	lncRNA	chr2	6178631	6179006	-	1	376	48
LNC_000147	XLOC_000904	lincRNA	lncRNA	chr0	16591659	16591907	+	1	249	82
LNC_000146	XLOC_000901	lincRNA	lncRNA	chr0	16562828	16563692	+	2	722	78
LNC_000145	XLOC_000889	lincRNA	lncRNA	chr0	16339833	16340293	+	1	461	48
LNC_000144	XLOC_000880	lincRNA	lncRNA	chr0	16234374	16235298	+	1	925	78
LNC_000143	XLOC_000879	lincRNA	lncRNA	chr0	16228609	16229531	+	1	923	72
LNC_000142	XLOC_000878	lincRNA	lncRNA	chr0	16220925	16221844	+	1	920	61
LNC_000141	XLOC_000877	lincRNA	lncRNA	chr0	16217249	16217614	+	1	366	60
LNC_000140	XLOC_000876	lincRNA	lncRNA	chr0	16213240	16214010	+	1	771	91
LNC_000149	XLOC_000933	lincRNA	lncRNA	chr0	17119879	17120657	+	2	701	88
LNC_000148	XLOC_000930	lincRNA	lncRNA	chr0	17084336	17084744	+	1	409	53
LNC_001618	XLOC_008766	lincRNA	lncRNA	chr10	24202222	24204290	+	3	1844	87
LNC_001619	XLOC_008766	lincRNA	lncRNA	chr10	24202279	24204290	+	2	1243	87
LNC_002963	XLOC_024328	lincRNA	lncRNA	chr6	3151582	3155053	+	2	2334	84
LNC_002962	XLOC_024328	lincRNA	lncRNA	chr6	3151529	3155053	+	2	1971	92
LNC_002961	XLOC_024328	lincRNA	lncRNA	chr6	3151529	3155053	+	3	833	65
LNC_002960	XLOC_024328	lincRNA	lncRNA	chr6	3151461	3156791	+	2	4407	92
LNC_002966	XLOC_024336	lincRNA	lncRNA	chr6	3253837	3255783	+	2	1851	189
LNC_002965	XLOC_024331	lincRNA	lncRNA	chr6	3163977	3164336	+	1	360	88
LNC_002964	XLOC_024328	lincRNA	lncRNA	chr6	3151631	3155053	+	3	1138	53
LNC_002969	XLOC_024355	lincRNA	lncRNA	chr6	3432978	3435503	+	2	2079	70
LNC_002968	XLOC_024344	lincRNA	lncRNA	chr6	3328306	3329299	+	1	994	114
LNC_001926	XLOC_011779	lincRNA	lncRNA	chr11	23193661	23196082	-	1	2422	75
LNC_001924	XLOC_011765	lincRNA	lncRNA	chr11	22691308	22691513	-	1	206	39
LNC_001925	XLOC_011768	lincRNA	lncRNA	chr11	22785068	22785459	-	1	392	50
LNC_001922	XLOC_011753	lincRNA	lncRNA	chr11	22255329	22255587	-	1	259	69
LNC_001923	XLOC_011756	lincRNA	lncRNA	chr11	22258759	22259099	-	1	341	50
LNC_001920	XLOC_011745	lincRNA	lncRNA	chr11	21980521	21980933	-	1	413	55
LNC_001921	XLOC_011749	lincRNA	lncRNA	chr11	22114339	22114756	-	1	418	139
LNC_001929	XLOC_011805	lincRNA	lncRNA	chr11	24042804	24043202	-	1	399	81
LNC_000039	XLOC_000226	lincRNA	lncRNA	chr0	5802495	5803177	+	1	683	107
LNC_000038	XLOC_000222	lincRNA	lncRNA	chr0	5685673	5686361	+	1	689	79
LNC_002397	XLOC_017636	lincRNA	lncRNA	chr3	27889220	27891056	+	2	1658	115
LNC_001611	XLOC_008731	lincRNA	lncRNA	chr10	23010513	23011362	+	2	719	81
LNC_000033	XLOC_000172	lincRNA	lncRNA	chr0	4562475	4563037	+	1	563	70
LNC_000032	XLOC_000162	lincRNA	lncRNA	chr0	4282096	4282667	+	1	572	189
LNC_000031	XLOC_000157	lincRNA	lncRNA	chr0	4176725	4177341	+	1	617	59
LNC_000030	XLOC_000152	lincRNA	lncRNA	chr0	4100641	4102172	+	1	1532	135
LNC_000037	XLOC_000211	lincRNA	lncRNA	chr0	5553243	5556331	+	2	362	56
LNC_000036	XLOC_000209	lincRNA	lncRNA	chr0	5513421	5513683	+	1	263	74
LNC_000035	XLOC_000206	lincRNA	lncRNA	chr0	5465743	5466004	+	1	262	49
LNC_000034	XLOC_000178	lincRNA	lncRNA	chr0	4698358	4699445	+	2	668	99
LNC_003764	XLOC_033145	lincRNA	lncRNA	chr9	446479	447111	-	1	633	40
LNC_003760	XLOC_033099	lincRNA	lncRNA	chr9	23900044	23900699	+	3	437	96
LNC_003769	XLOC_033207	lincRNA	lncRNA	chr9	1214510	1214929	-	1	420	70
LNC_001812	XLOC_010417	lincRNA	lncRNA	chr11	19942662	19942888	+	1	227	68
LNC_001813	XLOC_010449	lincRNA	lncRNA	chr11	20616412	20617012	+	1	601	112
LNC_001816	XLOC_010463	lincRNA	lncRNA	chr11	20834353	20862106	+	2	344	81
LNC_001817	XLOC_010464	lincRNA	lncRNA	chr11	20843680	20846733	+	2	1248	163
LNC_001814	XLOC_010463	lincRNA	lncRNA	chr11	20834353	20837442	+	4	1500	81
LNC_001815	XLOC_010463	lincRNA	lncRNA	chr11	20834353	20837442	+	4	695	116
LNC_001818	XLOC_010471	lincRNA	lncRNA	chr11	21129384	21130367	+	2	778	61
LNC_001819	XLOC_010473	lincRNA	lncRNA	chr11	21149764	21151513	+	2	468	156
LNC_002077	XLOC_013732	lincRNA	lncRNA	chr12	12336268	12346647	-	2	5449	123
LNC_002076	XLOC_013711	lincRNA	lncRNA	chr12	11252004	11252423	-	1	420	58
LNC_002248	XLOC_015926	lincRNA	lncRNA	chr2	9806483	9810411	-	3	1009	82
LNC_002249	XLOC_015926	lincRNA	lncRNA	chr2	9806483	9810475	-	2	1000	82
LNC_003429	XLOC_029150	lincRNA	lncRNA	chr7	24005993	24006259	-	1	267	61
LNC_003428	XLOC_029143	lincRNA	lncRNA	chr7	23851510	23851961	-	1	452	59
LNC_003425	XLOC_029128	lincRNA	lncRNA	chr7	23824246	23824753	-	1	508	93
LNC_003424	XLOC_029124	lincRNA	lncRNA	chr7	23814758	23815320	-	1	563	92
LNC_003427	XLOC_029134	lincRNA	lncRNA	chr7	23833840	23837041	-	2	323	107
LNC_003421	XLOC_029058	lincRNA	lncRNA	chr7	22639873	22640453	-	1	581	94
LNC_003423	XLOC_029093	lincRNA	lncRNA	chr7	23386896	23387358	-	1	463	119
LNC_003422	XLOC_029069	lincRNA	lncRNA	chr7	22870757	22871007	-	1	251	41
LNC_003744	XLOC_032801	lincRNA	lncRNA	chr9	19352919	19353125	+	1	207	41
LNC_002240	XLOC_015819	lincRNA	lncRNA	chr2	6427177	6427584	-	1	408	77
LNC_003248	XLOC_027590	lincRNA	lncRNA	chr7	13315825	13319734	+	3	1915	106
LNC_000855	XLOC_003620	lincRNA	lncRNA	chr0	21703528	21703924	-	1	397	46
LNC_000854	XLOC_003612	lincRNA	lncRNA	chr0	21564617	21565051	-	1	435	50
LNC_000857	XLOC_003635	lincRNA	lncRNA	chr0	21897498	21897923	-	1	426	141
LNC_000856	XLOC_003633	lincRNA	lncRNA	chr0	21862870	21863288	-	1	419	52
LNC_000851	XLOC_003607	lincRNA	lncRNA	chr0	21503460	21503716	-	1	257	60
LNC_000850	XLOC_003604	lincRNA	lncRNA	chr0	21429231	21429527	-	1	297	56
LNC_000853	XLOC_003610	lincRNA	lncRNA	chr0	21528246	21528871	-	1	626	108
LNC_000852	XLOC_003608	lincRNA	lncRNA	chr0	21508389	21509027	-	2	520	88
LNC_000859	XLOC_003642	lincRNA	lncRNA	chr0	22038065	22038650	-	1	586	195
LNC_000858	XLOC_003638	lincRNA	lncRNA	chr0	22004012	22004354	-	1	343	113
LNC_002389	XLOC_017516	lincRNA	lncRNA	chr3	26201001	26206461	+	4	2737	108
LNC_002388	XLOC_017485	lincRNA	lncRNA	chr3	25827035	25829568	+	2	2193	95
LNC_002143	XLOC_014645	lincRNA	lncRNA	chr2	3209862	3211823	+	2	706	95
LNC_002142	XLOC_014643	lincRNA	lncRNA	chr2	3166756	3167772	+	1	1017	88
LNC_002145	XLOC_014733	lincRNA	lncRNA	chr2	6267064	6269772	+	3	918	86
LNC_002144	XLOC_014685	lincRNA	lncRNA	chr2	4515599	4517271	+	2	615	69
LNC_002147	XLOC_014746	lincRNA	lncRNA	chr2	6788405	6795421	+	4	5423	134
LNC_002146	XLOC_014738	lincRNA	lncRNA	chr2	6583526	6584339	+	2	741	49
LNC_002149	XLOC_014746	lincRNA	lncRNA	chr2	6789581	6799391	+	4	2455	119
LNC_002148	XLOC_014746	lincRNA	lncRNA	chr2	6788405	6795421	+	3	5567	139
LNC_003399	XLOC_028829	lincRNA	lncRNA	chr7	16609973	16610619	-	1	647	150
LNC_003551	XLOC_030455	lincRNA	lncRNA	chr8	25693471	25693703	+	1	233	70
LNC_003550	XLOC_030399	lincRNA	lncRNA	chr8	23564360	23564652	+	1	293	97
LNC_003246	XLOC_027585	lincRNA	lncRNA	chr7	13215591	13216429	+	1	839	74
LNC_003555	XLOC_030506	lincRNA	lncRNA	chr8	27293546	27293936	+	1	391	40
LNC_002358	XLOC_017016	lincRNA	lncRNA	chr3	14333666	14334629	+	2	768	99
LNC_003557	XLOC_030518	lincRNA	lncRNA	chr8	27842414	27849643	+	5	6555	92
LNC_003556	XLOC_030516	lincRNA	lncRNA	chr8	27816978	27818937	+	2	1559	133
LNC_003559	XLOC_030562	lincRNA	lncRNA	chr8	29542152	29542809	+	1	658	99
LNC_003558	XLOC_030561	lincRNA	lncRNA	chr8	29537841	29539596	+	1	1756	83
LNC_003544	XLOC_030348	lincRNA	lncRNA	chr8	21680155	21683244	+	4	969	61
LNC_003242	XLOC_027557	lincRNA	lncRNA	chr7	12138204	12138603	+	1	400	87
LNC_001543	XLOC_007910	lincRNA	lncRNA	chr10	1108542	1109906	+	2	480	111
LNC_001545	XLOC_007949	lincRNA	lncRNA	chr10	1551688	1552379	+	1	692	60
LNC_001548	XLOC_008073	lincRNA	lncRNA	chr10	3170205	3170556	+	1	352	66
LNC_003088	XLOC_025781	lincRNA	lncRNA	chr6	2476826	2477938	-	2	500	125
LNC_002043	XLOC_013419	lincRNA	lncRNA	chr12	1101610	1101864	-	1	255	61
LNC_003083	XLOC_025665	lincRNA	lncRNA	chr6	893388	893865	-	1	478	57
LNC_003082	XLOC_025657	lincRNA	lncRNA	chr6	800899	801150	-	1	252	62
LNC_003081	XLOC_025656	lincRNA	lncRNA	chr6	797637	798228	-	1	592	67
LNC_003080	XLOC_025644	lincRNA	lncRNA	chr6	696335	696725	-	1	391	48
LNC_003087	XLOC_025781	lincRNA	lncRNA	chr6	2476826	2477933	-	2	492	124
LNC_003084	XLOC_025734	lincRNA	lncRNA	chr6	1872533	1873925	-	6	695	178
LNC_003031	XLOC_025026	lincRNA	lncRNA	chr6	20666435	20666705	+	1	271	54
LNC_003488	XLOC_030101	lincRNA	lncRNA	chr8	12831322	12831629	+	1	308	64
LNC_003600	XLOC_031417	lincRNA	lncRNA	chr8	9700283	9700708	-	1	426	101
LNC_002928	XLOC_023758	lincRNA	lncRNA	chr5	23310098	23318906	-	10	2930	368
LNC_000709	XLOC_002929	lincRNA	lncRNA	chr0	10911710	10913103	-	3	773	70
LNC_000708	XLOC_002927	lincRNA	lncRNA	chr0	10854175	10854391	-	1	217	50
LNC_000705	XLOC_002907	lincRNA	lncRNA	chr0	10563655	10564350	-	1	696	82
LNC_000704	XLOC_002905	lincRNA	lncRNA	chr0	10519511	10521070	-	1	1560	177
LNC_000707	XLOC_002924	lincRNA	lncRNA	chr0	10798902	10799174	-	1	273	67
LNC_000701	XLOC_002892	lincRNA	lncRNA	chr0	10386013	10386448	-	1	436	98
LNC_000700	XLOC_002891	lincRNA	lncRNA	chr0	10380801	10381239	-	1	439	62
LNC_000703	XLOC_002895	lincRNA	lncRNA	chr0	10419414	10420007	-	1	594	93
LNC_000702	XLOC_002894	lincRNA	lncRNA	chr0	10398897	10400225	-	2	212	58
LNC_003627	XLOC_031579	lincRNA	lncRNA	chr8	16085395	16085777	-	1	383	66
LNC_002568	XLOC_019656	lincRNA	lncRNA	chr4	20442110	20442335	+	1	226	57
LNC_002567	XLOC_019638	lincRNA	lncRNA	chr4	19462262	19464447	+	3	550	131
LNC_002566	XLOC_019630	lincRNA	lncRNA	chr4	19322607	19331016	+	3	1311	116
LNC_002565	XLOC_019629	lincRNA	lncRNA	chr4	19316168	19316540	+	1	373	55
LNC_002564	XLOC_019628	lincRNA	lncRNA	chr4	19314864	19315523	+	2	545	82
LNC_002563	XLOC_019616	lincRNA	lncRNA	chr4	18885205	18885613	+	1	409	55
LNC_002560	XLOC_019601	lincRNA	lncRNA	chr4	18391427	18391685	+	1	259	52
LNC_001496	XLOC_007146	lincRNA	lncRNA	chr1	21884711	21884948	-	1	238	71
LNC_001497	XLOC_007151	lincRNA	lncRNA	chr1	21948936	21949200	-	1	265	56
LNC_001494	XLOC_007144	lincRNA	lncRNA	chr1	21882172	21882376	-	1	205	55
LNC_001495	XLOC_007145	lincRNA	lncRNA	chr1	21883843	21884241	-	1	399	61
LNC_001492	XLOC_007136	lincRNA	lncRNA	chr1	21605645	21608548	-	3	750	83
LNC_001493	XLOC_007142	lincRNA	lncRNA	chr1	21874326	21874584	-	1	259	70
LNC_001490	XLOC_007129	lincRNA	lncRNA	chr1	21372535	21373109	-	1	575	81
LNC_001491	XLOC_007131	lincRNA	lncRNA	chr1	21386515	21386720	-	1	206	44
LNC_002361	XLOC_017020	lincRNA	lncRNA	chr3	14545554	14545998	+	1	445	58
LNC_002360	XLOC_017017	lincRNA	lncRNA	chr3	14334770	14338352	+	4	1343	79
LNC_002363	XLOC_017022	lincRNA	lncRNA	chr3	14560069	14563214	+	4	886	118
LNC_002362	XLOC_017022	lincRNA	lncRNA	chr3	14560069	14563214	+	3	2499	118
LNC_002365	XLOC_017048	lincRNA	lncRNA	chr3	15738531	15739243	+	2	611	125
LNC_001498	XLOC_007171	lincRNA	lncRNA	chr1	22708981	22709330	-	1	350	116
LNC_001499	XLOC_007172	lincRNA	lncRNA	chr1	22739136	22739514	-	1	379	113
LNC_003379	XLOC_028682	lincRNA	lncRNA	chr7	10284220	10288392	-	6	2085	120
LNC_003378	XLOC_028682	lincRNA	lncRNA	chr7	10284220	10288392	-	7	2137	120
LNC_003154	XLOC_026526	lincRNA	lncRNA	chr6	21488142	21488379	-	1	238	48
LNC_003371	XLOC_028641	lincRNA	lncRNA	chr7	9278587	9278849	-	1	263	56
LNC_003370	XLOC_028632	lincRNA	lncRNA	chr7	8984341	8987593	-	3	795	94
LNC_003373	XLOC_028659	lincRNA	lncRNA	chr7	9936874	9938627	-	2	232	49
LNC_003372	XLOC_028653	lincRNA	lncRNA	chr7	9781889	9782472	-	1	584	87
LNC_003375	XLOC_028680	lincRNA	lncRNA	chr7	10250501	10252620	-	3	1482	122
LNC_003374	XLOC_028659	lincRNA	lncRNA	chr7	9936874	9938870	-	2	474	103
LNC_003377	XLOC_028682	lincRNA	lncRNA	chr7	10284220	10288392	-	6	2072	120
LNC_003376	XLOC_028680	lincRNA	lncRNA	chr7	10250501	10252681	-	3	1947	117
LNC_001871	XLOC_011158	lincRNA	lncRNA	chr11	3217182	3217438	-	1	257	32
LNC_002047	XLOC_013490	lincRNA	lncRNA	chr12	2902870	2904024	-	2	714	83
LNC_001872	XLOC_011223	lincRNA	lncRNA	chr11	4122366	4122594	-	1	229	47
LNC_000631	XLOC_002342	lincRNA	lncRNA	chr0	41336095	41336311	+	1	217	35
LNC_000630	XLOC_002338	lincRNA	lncRNA	chr0	41270569	41270785	+	1	217	54
LNC_000633	XLOC_002344	lincRNA	lncRNA	chr0	41407638	41407852	+	1	215	64
LNC_000632	XLOC_002343	lincRNA	lncRNA	chr0	41357944	41358145	+	1	202	52
LNC_000635	XLOC_002348	lincRNA	lncRNA	chr0	41561436	41561648	+	1	213	65
LNC_000634	XLOC_002347	lincRNA	lncRNA	chr0	41498498	41498706	+	1	209	69
LNC_000637	XLOC_002351	lincRNA	lncRNA	chr0	41673881	41674090	+	1	210	69
LNC_000636	XLOC_002350	lincRNA	lncRNA	chr0	41611025	41611233	+	1	209	51
LNC_000639	XLOC_002357	lincRNA	lncRNA	chr0	41945320	41945525	+	1	206	37
LNC_000638	XLOC_002356	lincRNA	lncRNA	chr0	41870606	41870811	+	1	206	61
LNC_001722	XLOC_009680	lincRNA	lncRNA	chr10	23050163	23050377	-	1	215	37
LNC_001723	XLOC_009690	lincRNA	lncRNA	chr10	23611109	23613276	-	3	349	57
LNC_001724	XLOC_009705	lincRNA	lncRNA	chr10	24433240	24433745	-	1	506	71
LNC_001725	XLOC_009727	lincRNA	lncRNA	chr10	25358523	25359092	-	1	570	77
LNC_001726	XLOC_009739	lincRNA	lncRNA	chr11	180487	182997	+	4	1642	76
LNC_001727	XLOC_009739	lincRNA	lncRNA	chr11	180487	182997	+	2	2394	77
LNC_002747	XLOC_021875	lincRNA	lncRNA	chr4	32766279	32769751	-	2	999	67
LNC_001879	XLOC_011344	lincRNA	lncRNA	chr11	7612994	7617895	-	2	2766	129
LNC_002294	XLOC_016286	lincRNA	lncRNA	chr2	21371300	21372712	-	3	496	113
LNC_003787	XLOC_033381	lincRNA	lncRNA	chr9	4712638	4713068	-	1	431	97
LNC_002778	XLOC_022345	lincRNA	lncRNA	chr5	10663836	10664201	+	1	366	49
LNC_002779	XLOC_022346	lincRNA	lncRNA	chr5	10755308	10755536	+	1	229	53
LNC_002776	XLOC_022323	lincRNA	lncRNA	chr5	9923341	9923551	+	1	211	44
LNC_002777	XLOC_022335	lincRNA	lncRNA	chr5	10387485	10387733	+	1	249	50
LNC_002774	XLOC_022314	lincRNA	lncRNA	chr5	9394478	9394741	+	1	264	84
LNC_002775	XLOC_022315	lincRNA	lncRNA	chr5	9394923	9395126	+	1	204	57
LNC_002772	XLOC_022311	lincRNA	lncRNA	chr5	9336633	9338412	+	3	728	73
LNC_002773	XLOC_022311	lincRNA	lncRNA	chr5	9336635	9338412	+	2	1446	75
LNC_002770	XLOC_022275	lincRNA	lncRNA	chr5	8243491	8243947	+	1	457	124
LNC_002771	XLOC_022306	lincRNA	lncRNA	chr5	9089250	9089502	+	1	253	60
LNC_000525	XLOC_002084	lincRNA	lncRNA	chr0	35149197	35149492	+	1	296	67
LNC_000524	XLOC_002083	lincRNA	lncRNA	chr0	35092854	35093122	+	1	269	89
LNC_000527	XLOC_002086	lincRNA	lncRNA	chr0	35195005	35195305	+	1	301	46
LNC_000526	XLOC_002085	lincRNA	lncRNA	chr0	35185841	35186084	+	1	244	71
LNC_001038	XLOC_004182	lincRNA	lncRNA	chr0	29542715	29543118	-	1	404	63
LNC_001039	XLOC_004184	lincRNA	lncRNA	chr0	29565396	29565814	-	1	419	66
LNC_000523	XLOC_002082	lincRNA	lncRNA	chr0	35075804	35076118	+	1	315	104
LNC_000522	XLOC_002080	lincRNA	lncRNA	chr0	35023382	35023666	+	1	285	94
LNC_001034	XLOC_004175	lincRNA	lncRNA	chr0	29483122	29483424	-	1	303	41
LNC_001035	XLOC_004176	lincRNA	lncRNA	chr0	29484541	29484957	-	1	417	53
LNC_001036	XLOC_004177	lincRNA	lncRNA	chr0	29485957	29486372	-	1	416	59
LNC_001037	XLOC_004180	lincRNA	lncRNA	chr0	29534221	29534620	-	1	400	46
LNC_001030	XLOC_004167	lincRNA	lncRNA	chr0	29349590	29349973	-	1	384	60
LNC_000528	XLOC_002087	lincRNA	lncRNA	chr0	35209405	35209710	+	1	306	41
LNC_001032	XLOC_004170	lincRNA	lncRNA	chr0	29389360	29389779	-	1	420	56
LNC_001033	XLOC_004171	lincRNA	lncRNA	chr0	29417807	29418198	-	1	392	67
LNC_002748	XLOC_021879	lincRNA	lncRNA	chr4	32803753	32808424	-	3	3979	84
LNC_002872	XLOC_023362	lincRNA	lncRNA	chr5	9020613	9021569	-	2	727	136
LNC_003665	XLOC_031822	lincRNA	lncRNA	chr8	24899316	24901358	-	2	1121	78
LNC_001159	XLOC_004470	lincRNA	lncRNA	chr0	34349000	34349270	-	1	271	89
LNC_001158	XLOC_004468	lincRNA	lncRNA	chr0	34262886	34263212	-	1	327	52
LNC_002280	XLOC_016230	lincRNA	lncRNA	chr2	19606316	19612919	-	5	3499	79
LNC_001153	XLOC_004462	lincRNA	lncRNA	chr0	34143553	34143874	-	1	322	61
LNC_001152	XLOC_004461	lincRNA	lncRNA	chr0	34140897	34141226	-	1	330	109
LNC_001151	XLOC_004459	lincRNA	lncRNA	chr0	34082480	34082804	-	1	325	67
LNC_001150	XLOC_004455	lincRNA	lncRNA	chr0	34008048	34008363	-	1	316	55
LNC_001157	XLOC_004467	lincRNA	lncRNA	chr0	34216509	34216834	-	1	326	99
LNC_001156	XLOC_004465	lincRNA	lncRNA	chr0	34174123	34174401	-	1	279	56
LNC_001155	XLOC_004464	lincRNA	lncRNA	chr0	34166111	34166437	-	1	327	62
LNC_001154	XLOC_004463	lincRNA	lncRNA	chr0	34155495	34155790	-	1	296	98
LNC_000459	XLOC_001946	lincRNA	lncRNA	chr0	32713499	32713855	+	1	357	118
LNC_000458	XLOC_001945	lincRNA	lncRNA	chr0	32704037	32704369	+	1	333	72
LNC_002600	XLOC_019863	lincRNA	lncRNA	chr4	26215746	26218581	+	1	2836	300
LNC_002601	XLOC_019866	lincRNA	lncRNA	chr4	26227305	26229110	+	2	852	88
LNC_002606	XLOC_019911	lincRNA	lncRNA	chr4	26954393	26960721	+	2	5387	134
LNC_002604	XLOC_019894	lincRNA	lncRNA	chr4	26752426	26753531	+	3	423	74
LNC_002605	XLOC_019911	lincRNA	lncRNA	chr4	26954167	26960721	+	2	2565	134
LNC_000451	XLOC_001930	lincRNA	lncRNA	chr0	32465358	32465715	+	1	358	65
LNC_000450	XLOC_001927	lincRNA	lncRNA	chr0	32294056	32294355	+	1	300	100
LNC_000453	XLOC_001935	lincRNA	lncRNA	chr0	32557768	32558014	+	1	247	82
LNC_000452	XLOC_001932	lincRNA	lncRNA	chr0	32499326	32499663	+	1	338	85
LNC_000455	XLOC_001941	lincRNA	lncRNA	chr0	32643108	32643426	+	1	319	104
LNC_000457	XLOC_001944	lincRNA	lncRNA	chr0	32681016	32681347	+	1	332	110
LNC_002446	XLOC_018094	lincRNA	lncRNA	chr3	11314724	11316581	-	4	873	66
LNC_001874	XLOC_011275	lincRNA	lncRNA	chr11	5258743	5262262	-	3	736	79
LNC_002917	XLOC_023659	lincRNA	lncRNA	chr5	20629123	20629369	-	1	247	47
LNC_002914	XLOC_023619	lincRNA	lncRNA	chr5	18938322	18939461	-	2	889	78
LNC_002912	XLOC_023602	lincRNA	lncRNA	chr5	18405277	18407857	-	4	1143	109
LNC_002913	XLOC_023602	lincRNA	lncRNA	chr5	18406307	18407651	-	2	800	87
LNC_002910	XLOC_023565	lincRNA	lncRNA	chr5	17152748	17153272	-	1	525	111
LNC_002911	XLOC_023572	lincRNA	lncRNA	chr5	17338188	17340008	-	1	1821	68
LNC_002292	XLOC_016286	lincRNA	lncRNA	chr2	21367979	21372738	-	4	4135	97
LNC_002919	XLOC_023661	lincRNA	lncRNA	chr5	20634740	20635423	-	3	306	94
LNC_001937	XLOC_011994	lincRNA	lncRNA	chr11	27641231	27641897	-	1	667	78
LNC_001938	XLOC_012030	lincRNA	lncRNA	chr11	28303563	28303928	-	1	366	80
LNC_000048	XLOC_000365	lincRNA	lncRNA	chr0	8308844	8309262	+	1	419	58
LNC_000049	XLOC_000366	lincRNA	lncRNA	chr0	8309877	8310361	+	1	485	75
LNC_000046	XLOC_000311	lincRNA	lncRNA	chr0	7469303	7469646	+	1	344	51
LNC_000047	XLOC_000342	lincRNA	lncRNA	chr0	8048852	8049270	+	1	419	77
LNC_000045	XLOC_000298	lincRNA	lncRNA	chr0	7239172	7239542	+	1	371	73
LNC_000042	XLOC_000235	lincRNA	lncRNA	chr0	6067846	6068190	+	1	345	65
LNC_000043	XLOC_000248	lincRNA	lncRNA	chr0	6419671	6419874	+	1	204	68
LNC_000040	XLOC_000230	lincRNA	lncRNA	chr0	5965550	5966588	+	2	574	96
LNC_000041	XLOC_000234	lincRNA	lncRNA	chr0	6063744	6064010	+	1	267	88
LNC_000288	XLOC_001480	lincRNA	lncRNA	chr0	25170993	25171522	+	1	530	78
LNC_000289	XLOC_001483	lincRNA	lncRNA	chr0	25230585	25230883	+	1	299	96
LNC_003777	XLOC_033274	lincRNA	lncRNA	chr9	2406433	2406959	-	1	527	68
LNC_003776	XLOC_033269	lincRNA	lncRNA	chr9	2343284	2343504	-	1	221	44
LNC_003770	XLOC_033225	lincRNA	lncRNA	chr9	1558706	1558974	-	1	269	34
LNC_000280	XLOC_001463	lincRNA	lncRNA	chr0	24896593	24896897	+	1	305	97
LNC_000281	XLOC_001465	lincRNA	lncRNA	chr0	24913463	24913998	+	1	536	52
LNC_000282	XLOC_001466	lincRNA	lncRNA	chr0	24916747	24917016	+	1	270	80
LNC_000283	XLOC_001468	lincRNA	lncRNA	chr0	24931915	24932118	+	1	204	65
LNC_000284	XLOC_001471	lincRNA	lncRNA	chr0	25024041	25024258	+	1	218	43
LNC_000285	XLOC_001474	lincRNA	lncRNA	chr0	25063858	25064315	+	2	348	90
LNC_000286	XLOC_001476	lincRNA	lncRNA	chr0	25094486	25095018	+	1	533	48
LNC_000287	XLOC_001478	lincRNA	lncRNA	chr0	25158764	25159289	+	1	526	118
LNC_001800	XLOC_010363	lincRNA	lncRNA	chr11	18364130	18367131	+	2	1321	126
LNC_001803	XLOC_010384	lincRNA	lncRNA	chr11	19068761	19069021	+	1	261	45
LNC_001805	XLOC_010385	lincRNA	lncRNA	chr11	19071213	19073528	+	2	1202	81
LNC_001804	XLOC_010385	lincRNA	lncRNA	chr11	19071197	19073528	+	2	1197	81
LNC_001806	XLOC_010385	lincRNA	lncRNA	chr11	19071298	19079024	+	3	1397	81
LNC_002820	XLOC_022749	lincRNA	lncRNA	chr5	24203443	24204866	+	2	744	83
LNC_002824	XLOC_022817	lincRNA	lncRNA	chr5	25535604	25536783	+	2	344	95
LNC_002137	XLOC_014561	lincRNA	lncRNA	chr2	1719436	1768919	+	3	512	101
LNC_003410	XLOC_028957	lincRNA	lncRNA	chr7	20746494	20748637	-	2	573	134
LNC_001867	XLOC_011065	lincRNA	lncRNA	chr11	989738	991392	-	2	674	103
LNC_003412	XLOC_028957	lincRNA	lncRNA	chr7	20746494	20748741	-	2	967	137
LNC_003413	XLOC_028963	lincRNA	lncRNA	chr7	20829486	20834111	-	3	3199	111
LNC_003414	XLOC_028991	lincRNA	lncRNA	chr7	21516513	21518152	-	2	878	85
LNC_003415	XLOC_029008	lincRNA	lncRNA	chr7	21827931	21828247	-	1	317	80
LNC_003416	XLOC_029010	lincRNA	lncRNA	chr7	21842834	21844039	-	2	844	57
LNC_003417	XLOC_029011	lincRNA	lncRNA	chr7	21832990	21833197	-	1	208	64
LNC_003418	XLOC_029012	lincRNA	lncRNA	chr7	21839590	21841491	-	2	479	71
LNC_003419	XLOC_029012	lincRNA	lncRNA	chr7	21839590	21841491	-	2	479	71
LNC_001866	XLOC_011057	lincRNA	lncRNA	chr11	830516	830851	-	1	336	57
LNC_000198	XLOC_001137	lincRNA	lncRNA	chr0	19918106	19918826	+	2	587	102
LNC_000194	XLOC_001129	lincRNA	lncRNA	chr0	19799425	19800126	+	1	702	123
LNC_000195	XLOC_001131	lincRNA	lncRNA	chr0	19818393	19819072	+	1	680	81
LNC_000196	XLOC_001134	lincRNA	lncRNA	chr0	19885774	19885979	+	1	206	64
LNC_000197	XLOC_001135	lincRNA	lncRNA	chr0	19906485	19906798	+	1	314	42
LNC_000190	XLOC_001113	lincRNA	lncRNA	chr0	19557372	19558062	+	1	691	111
LNC_000191	XLOC_001119	lincRNA	lncRNA	chr0	19694162	19694864	+	1	703	88
LNC_000192	XLOC_001121	lincRNA	lncRNA	chr0	19706759	19706984	+	1	226	60
LNC_000193	XLOC_001126	lincRNA	lncRNA	chr0	19768385	19768831	+	1	447	77
LNC_003616	XLOC_031527	lincRNA	lncRNA	chr8	14074300	14074687	-	1	388	81
LNC_001865	XLOC_011051	lincRNA	lncRNA	chr11	682807	683546	-	1	740	64
LNC_002174	XLOC_015027	lincRNA	lncRNA	chr2	15682432	15685726	+	2	1624	139
LNC_002175	XLOC_015035	lincRNA	lncRNA	chr2	15827173	15827389	+	1	217	65
LNC_002176	XLOC_015036	lincRNA	lncRNA	chr2	15827612	15827851	+	1	240	36
LNC_002177	XLOC_015037	lincRNA	lncRNA	chr2	15829176	15829386	+	1	211	63
LNC_002171	XLOC_014922	lincRNA	lncRNA	chr2	13356085	13358325	+	3	558	76
LNC_002172	XLOC_014922	lincRNA	lncRNA	chr2	13356085	13358325	+	2	1450	80
LNC_002173	XLOC_014931	lincRNA	lncRNA	chr2	13664946	13667227	+	4	718	87
LNC_002178	XLOC_015039	lincRNA	lncRNA	chr2	15838052	15838463	+	1	412	60
LNC_002179	XLOC_015040	lincRNA	lncRNA	chr2	15874946	15877184	+	2	2148	164
LNC_003564	XLOC_030651	lincRNA	lncRNA	chr8	31025828	31026049	+	1	222	73
LNC_003565	XLOC_030666	lincRNA	lncRNA	chr8	31191259	31191857	+	1	599	133
LNC_003566	XLOC_030691	lincRNA	lncRNA	chr8	32043568	32046189	+	2	531	127
LNC_003567	XLOC_030691	lincRNA	lncRNA	chr8	32043583	32046189	+	2	490	139
LNC_003562	XLOC_030603	lincRNA	lncRNA	chr8	30263276	30263945	+	2	518	62
LNC_003563	XLOC_030621	lincRNA	lncRNA	chr8	30697861	30699189	+	2	1237	125
LNC_003568	XLOC_030701	lincRNA	lncRNA	chr8	32384444	32387044	+	1	2601	130
LNC_000994	XLOC_004062	lincRNA	lncRNA	chr0	27893072	27893520	-	1	449	67
LNC_000995	XLOC_004064	lincRNA	lncRNA	chr0	27916408	27916805	-	1	398	132
LNC_000996	XLOC_004067	lincRNA	lncRNA	chr0	27964401	27964833	-	1	433	55
LNC_000997	XLOC_004069	lincRNA	lncRNA	chr0	27986212	27986612	-	1	401	133
LNC_000990	XLOC_004055	lincRNA	lncRNA	chr0	27796900	27797278	-	1	379	49
LNC_000991	XLOC_004056	lincRNA	lncRNA	chr0	27802690	27803150	-	1	461	107
LNC_000992	XLOC_004058	lincRNA	lncRNA	chr0	27820219	27820653	-	1	435	67
LNC_000993	XLOC_004061	lincRNA	lncRNA	chr0	27884414	27884781	-	1	368	57
LNC_000998	XLOC_004077	lincRNA	lncRNA	chr0	28102526	28102736	-	1	211	62
LNC_000999	XLOC_004079	lincRNA	lncRNA	chr0	28131468	28131876	-	1	409	52
LNC_001556	XLOC_008156	lincRNA	lncRNA	chr10	4241380	4251435	+	5	1024	152
LNC_001555	XLOC_008156	lincRNA	lncRNA	chr10	4241353	4248571	+	5	2300	115
LNC_001554	XLOC_008143	lincRNA	lncRNA	chr10	4054986	4055220	+	1	235	48
LNC_001553	XLOC_008141	lincRNA	lncRNA	chr10	4050293	4051720	+	2	260	65
LNC_001551	XLOC_008117	lincRNA	lncRNA	chr10	3702659	3705450	+	1	2792	90
LNC_002286	XLOC_016242	lincRNA	lncRNA	chr2	20089375	20089835	-	1	461	153
LNC_002284	XLOC_016232	lincRNA	lncRNA	chr2	19653576	19653907	-	1	332	69
LNC_002285	XLOC_016233	lincRNA	lncRNA	chr2	19654052	19654653	-	1	602	74
LNC_002282	XLOC_016230	lincRNA	lncRNA	chr2	19606316	19612934	-	4	5341	89
LNC_002283	XLOC_016230	lincRNA	lncRNA	chr2	19606316	19612934	-	2	6537	104
LNC_001559	XLOC_008207	lincRNA	lncRNA	chr10	5158336	5158835	+	1	500	87
LNC_001558	XLOC_008193	lincRNA	lncRNA	chr10	4811609	4811852	+	1	244	81
LNC_002633	XLOC_020343	lincRNA	lncRNA	chr4	32900010	32903233	+	3	2312	85
LNC_002632	XLOC_020343	lincRNA	lncRNA	chr4	32900009	32903233	+	3	2649	102
LNC_003615	XLOC_031524	lincRNA	lncRNA	chr8	13911451	13912411	-	2	561	68
LNC_000868	XLOC_003680	lincRNA	lncRNA	chr0	22521072	22521522	-	1	451	150
LNC_000869	XLOC_003685	lincRNA	lncRNA	chr0	22580888	22581494	-	1	607	59
LNC_000860	XLOC_003649	lincRNA	lncRNA	chr0	22127879	22128472	-	1	594	96
LNC_000861	XLOC_003659	lincRNA	lncRNA	chr0	22311897	22312102	-	1	206	68
LNC_000862	XLOC_003661	lincRNA	lncRNA	chr0	22313522	22314150	-	1	629	79
LNC_000863	XLOC_003664	lincRNA	lncRNA	chr0	22355756	22356378	-	1	623	207
LNC_000864	XLOC_003667	lincRNA	lncRNA	chr0	22386722	22387189	-	1	468	155
LNC_000865	XLOC_003672	lincRNA	lncRNA	chr0	22444958	22445577	-	1	620	74
LNC_000866	XLOC_003673	lincRNA	lncRNA	chr0	22448197	22448438	-	1	242	56
LNC_000867	XLOC_003678	lincRNA	lncRNA	chr0	22487286	22487507	-	1	222	64
LNC_000730	XLOC_003077	lincRNA	lncRNA	chr0	13398004	13398255	-	1	252	36
LNC_000731	XLOC_003086	lincRNA	lncRNA	chr0	13589620	13590721	-	1	1102	156
LNC_000733	XLOC_003095	lincRNA	lncRNA	chr0	13754159	13754533	-	1	375	104
LNC_000734	XLOC_003101	lincRNA	lncRNA	chr0	13850590	13850804	-	1	215	54
LNC_000738	XLOC_003116	lincRNA	lncRNA	chr0	14006132	14007162	-	2	643	103
LNC_000739	XLOC_003122	lincRNA	lncRNA	chr0	14082255	14082463	-	1	209	38
LNC_002593	XLOC_019772	lincRNA	lncRNA	chr4	24099454	24099752	+	1	299	99
LNC_002590	XLOC_019745	lincRNA	lncRNA	chr4	23421602	23422523	+	1	922	74
LNC_002597	XLOC_019837	lincRNA	lncRNA	chr4	25582255	25583626	+	2	1089	110
LNC_002595	XLOC_019816	lincRNA	lncRNA	chr4	25054007	25054535	+	1	529	56
LNC_002598	XLOC_019839	lincRNA	lncRNA	chr4	25611367	25611738	+	1	372	61
LNC_003613	XLOC_031484	lincRNA	lncRNA	chr8	12260215	12260604	-	1	390	57
LNC_001485	XLOC_007077	lincRNA	lncRNA	chr1	19732427	19734707	-	2	1894	81
LNC_001487	XLOC_007094	lincRNA	lncRNA	chr1	20441115	20443113	-	2	912	61
LNC_001486	XLOC_007094	lincRNA	lncRNA	chr1	20441115	20442982	-	2	819	63
LNC_001480	XLOC_007021	lincRNA	lncRNA	chr1	17627195	17627541	-	1	347	34
LNC_002354	XLOC_016985	lincRNA	lncRNA	chr3	12567503	12567846	+	1	344	64
LNC_002355	XLOC_016986	lincRNA	lncRNA	chr3	12744573	12744827	+	1	255	61
LNC_002356	XLOC_016990	lincRNA	lncRNA	chr3	13006453	13006950	+	1	498	85
LNC_002357	XLOC_016998	lincRNA	lncRNA	chr3	13441907	13442146	+	1	240	56
LNC_001489	XLOC_007122	lincRNA	lncRNA	chr1	21111967	21112478	-	1	512	81
LNC_001488	XLOC_007099	lincRNA	lncRNA	chr1	20457877	20458859	-	2	726	93
LNC_002352	XLOC_016976	lincRNA	lncRNA	chr3	12306306	12306677	+	1	372	36
LNC_002353	XLOC_016978	lincRNA	lncRNA	chr3	12371000	12371246	+	1	247	42
LNC_003349	XLOC_028543	lincRNA	lncRNA	chr7	6287434	6289952	-	2	1704	67
LNC_003344	XLOC_028502	lincRNA	lncRNA	chr7	5415634	5418193	-	2	346	75
LNC_003345	XLOC_028505	lincRNA	lncRNA	chr7	5442074	5442287	-	1	214	58
LNC_003346	XLOC_028506	lincRNA	lncRNA	chr7	5442894	5443468	-	1	575	70
LNC_003347	XLOC_028507	lincRNA	lncRNA	chr7	5443881	5444121	-	1	241	46
LNC_003340	XLOC_028423	lincRNA	lncRNA	chr7	3688938	3690019	-	1	1082	104
LNC_002738	XLOC_021780	lincRNA	lncRNA	chr4	31868485	31869395	-	1	911	71
LNC_002078	XLOC_013733	lincRNA	lncRNA	chr12	12352800	12353198	-	1	399	106
LNC_003343	XLOC_028500	lincRNA	lncRNA	chr7	5360184	5360652	-	1	469	92
LNC_003635	XLOC_031594	lincRNA	lncRNA	chr8	16644278	16647855	-	2	1251	82
LNC_000604	XLOC_002250	lincRNA	lncRNA	chr0	38812187	38812440	+	1	254	46
LNC_000605	XLOC_002256	lincRNA	lncRNA	chr0	38924685	38924905	+	1	221	43
LNC_000606	XLOC_002259	lincRNA	lncRNA	chr0	39028280	39028525	+	1	246	47
LNC_000607	XLOC_002261	lincRNA	lncRNA	chr0	39032039	39032270	+	1	232	36
LNC_000600	XLOC_002243	lincRNA	lncRNA	chr0	38507683	38507910	+	1	228	73
LNC_000601	XLOC_002244	lincRNA	lncRNA	chr0	38675752	38675991	+	1	240	63
LNC_000602	XLOC_002245	lincRNA	lncRNA	chr0	38689524	38689738	+	1	215	55
LNC_000603	XLOC_002247	lincRNA	lncRNA	chr0	38704561	38704804	+	1	244	80
LNC_001737	XLOC_009856	lincRNA	lncRNA	chr11	2766346	2766721	+	1	376	78
LNC_001736	XLOC_009832	lincRNA	lncRNA	chr11	2263531	2263921	+	1	391	33
LNC_001735	XLOC_009822	lincRNA	lncRNA	chr11	1894550	1894764	+	1	215	63
LNC_001734	XLOC_009821	lincRNA	lncRNA	chr11	1891743	1893532	+	1	1790	72
LNC_000608	XLOC_002268	lincRNA	lncRNA	chr0	39146692	39146940	+	1	249	51
LNC_000609	XLOC_002270	lincRNA	lncRNA	chr0	39201472	39201719	+	1	248	56
LNC_001731	XLOC_009775	lincRNA	lncRNA	chr11	682805	683201	+	1	397	64
LNC_001730	XLOC_009754	lincRNA	lncRNA	chr11	377978	379151	+	1	1174	79
LNC_002289	XLOC_016271	lincRNA	lncRNA	chr2	20888367	20890653	-	3	1751	76
LNC_003182	XLOC_027005	lincRNA	lncRNA	chr6	35751336	35754919	-	2	426	96
LNC_003183	XLOC_027023	lincRNA	lncRNA	chr7	14385	14796	+	1	412	97
LNC_000518	XLOC_002068	lincRNA	lncRNA	chr0	34807964	34808275	+	1	312	51
LNC_000519	XLOC_002070	lincRNA	lncRNA	chr0	34830356	34830628	+	1	273	57
LNC_003181	XLOC_026949	lincRNA	lncRNA	chr6	34743814	34744484	-	1	671	56
LNC_002769	XLOC_022270	lincRNA	lncRNA	chr5	7895263	7900619	+	5	1287	94
LNC_002768	XLOC_022270	lincRNA	lncRNA	chr5	7895263	7896998	+	3	765	63
LNC_000510	XLOC_002054	lincRNA	lncRNA	chr0	34585529	34585736	+	1	208	48
LNC_000511	XLOC_002057	lincRNA	lncRNA	chr0	34631550	34631867	+	1	318	62
LNC_000512	XLOC_002059	lincRNA	lncRNA	chr0	34694784	34695102	+	1	319	57
LNC_000513	XLOC_002060	lincRNA	lncRNA	chr0	34704006	34704321	+	1	316	42
LNC_000514	XLOC_002062	lincRNA	lncRNA	chr0	34750079	34750370	+	1	292	59
LNC_000515	XLOC_002063	lincRNA	lncRNA	chr0	34752724	34753025	+	1	302	63
LNC_000516	XLOC_002065	lincRNA	lncRNA	chr0	34776410	34776667	+	1	258	78
LNC_000517	XLOC_002066	lincRNA	lncRNA	chr0	34800069	34800347	+	1	279	36
LNC_001023	XLOC_004140	lincRNA	lncRNA	chr0	28937103	28937472	-	1	370	122
LNC_001022	XLOC_004139	lincRNA	lncRNA	chr0	28932792	28933108	-	1	317	68
LNC_001021	XLOC_004138	lincRNA	lncRNA	chr0	28931313	28931734	-	1	422	140
LNC_001020	XLOC_004137	lincRNA	lncRNA	chr0	28906956	28907201	-	1	246	42
LNC_001027	XLOC_004152	lincRNA	lncRNA	chr0	29045854	29046228	-	1	375	65
LNC_001026	XLOC_004148	lincRNA	lncRNA	chr0	29021493	29021876	-	1	384	102
LNC_001025	XLOC_004143	lincRNA	lncRNA	chr0	28959965	28960291	-	1	327	67
LNC_001024	XLOC_004142	lincRNA	lncRNA	chr0	28955663	28956086	-	1	424	60
LNC_001029	XLOC_004157	lincRNA	lncRNA	chr0	29115830	29116257	-	1	428	73
LNC_001028	XLOC_004155	lincRNA	lncRNA	chr0	29094409	29094796	-	1	388	79
LNC_003188	XLOC_027072	lincRNA	lncRNA	chr7	564914	569580	+	4	1113	74
LNC_003189	XLOC_027083	lincRNA	lncRNA	chr7	747275	753364	+	3	4177	109
LNC_002350	XLOC_016957	lincRNA	lncRNA	chr3	11791449	11793167	+	2	1607	63
LNC_003439	XLOC_029362	lincRNA	lncRNA	chr8	288	3671	+	4	919	85
LNC_002351	XLOC_016968	lincRNA	lncRNA	chr3	12149215	12150823	+	1	1609	78
LNC_001128	XLOC_004406	lincRNA	lncRNA	chr0	33114405	33114618	-	1	214	66
LNC_001129	XLOC_004407	lincRNA	lncRNA	chr0	33126611	33126865	-	1	255	41
LNC_001126	XLOC_004403	lincRNA	lncRNA	chr0	33070008	33070305	-	1	298	99
LNC_001127	XLOC_004405	lincRNA	lncRNA	chr0	33111711	33112058	-	1	348	116
LNC_001124	XLOC_004401	lincRNA	lncRNA	chr0	33052459	33052799	-	1	341	80
LNC_001125	XLOC_004402	lincRNA	lncRNA	chr0	33055146	33055493	-	1	348	67
LNC_001122	XLOC_004395	lincRNA	lncRNA	chr0	32941939	32942232	-	1	294	97
LNC_001123	XLOC_004398	lincRNA	lncRNA	chr0	32970215	32970477	-	1	263	87
LNC_001120	XLOC_004393	lincRNA	lncRNA	chr0	32920296	32920647	-	1	352	104
LNC_001121	XLOC_004394	lincRNA	lncRNA	chr0	32939189	32939520	-	1	332	85
LNC_002610	XLOC_019992	lincRNA	lncRNA	chr4	28233842	28237111	+	2	1667	89
LNC_002613	XLOC_020037	lincRNA	lncRNA	chr4	28887123	28889520	+	2	2279	99
LNC_002612	XLOC_020037	lincRNA	lncRNA	chr4	28887122	28889520	+	3	437	75
LNC_000468	XLOC_001962	lincRNA	lncRNA	chr0	33040320	33040540	+	1	221	38
LNC_000469	XLOC_001964	lincRNA	lncRNA	chr0	33052458	33052797	+	1	340	80
LNC_000464	XLOC_001953	lincRNA	lncRNA	chr0	32939193	32939520	+	1	328	85
LNC_000465	XLOC_001955	lincRNA	lncRNA	chr0	32978311	32978661	+	1	351	43
LNC_000466	XLOC_001956	lincRNA	lncRNA	chr0	32982356	32982696	+	1	341	52
LNC_000467	XLOC_001960	lincRNA	lncRNA	chr0	33026856	33027188	+	1	333	83
LNC_000460	XLOC_001949	lincRNA	lncRNA	chr0	32860902	32861237	+	1	336	74
LNC_000461	XLOC_001950	lincRNA	lncRNA	chr0	32885219	32885547	+	1	329	89
LNC_000462	XLOC_001951	lincRNA	lncRNA	chr0	32914897	32915248	+	1	352	111
LNC_000463	XLOC_001952	lincRNA	lncRNA	chr0	32924350	32924679	+	1	330	110
LNC_002367	XLOC_017078	lincRNA	lncRNA	chr3	16686734	16687021	+	1	288	39
LNC_002366	XLOC_017067	lincRNA	lncRNA	chr3	15995679	15997269	+	2	1496	73
LNC_001233	XLOC_004648	lincRNA	lncRNA	chr0	38082295	38082554	-	1	260	58
LNC_001230	XLOC_004642	lincRNA	lncRNA	chr0	37958555	37958819	-	1	265	50
LNC_001231	XLOC_004644	lincRNA	lncRNA	chr0	38038125	38038381	-	1	257	42
LNC_001236	XLOC_004656	lincRNA	lncRNA	chr0	38147879	38148138	-	1	260	37
LNC_001237	XLOC_004657	lincRNA	lncRNA	chr0	38213426	38213671	-	1	246	82
LNC_001234	XLOC_004650	lincRNA	lncRNA	chr0	38099990	38100210	-	1	221	73
LNC_001235	XLOC_004651	lincRNA	lncRNA	chr0	38101267	38101486	-	1	220	41
LNC_003170	XLOC_026801	lincRNA	lncRNA	chr6	31927967	31930351	-	2	373	49
LNC_001238	XLOC_004658	lincRNA	lncRNA	chr0	38296556	38296763	-	1	208	41
LNC_001239	XLOC_004661	lincRNA	lncRNA	chr0	38331768	38331999	-	1	232	76
LNC_003341	XLOC_028455	lincRNA	lncRNA	chr7	4360225	4360438	-	1	214	36
LNC_002905	XLOC_023543	lincRNA	lncRNA	chr5	16675820	16676173	-	1	354	118
LNC_002907	XLOC_023549	lincRNA	lncRNA	chr5	16948173	16948420	-	1	248	60
LNC_002906	XLOC_023545	lincRNA	lncRNA	chr5	16881892	16882157	-	1	266	63
LNC_002901	XLOC_023517	lincRNA	lncRNA	chr5	15638792	15639032	-	1	241	51
LNC_002900	XLOC_023514	lincRNA	lncRNA	chr5	15330938	15331197	-	1	260	86
LNC_002903	XLOC_023527	lincRNA	lncRNA	chr5	15908136	15909248	-	2	1040	66
LNC_002902	XLOC_023518	lincRNA	lncRNA	chr5	15755214	15755564	-	1	351	78
LNC_002909	XLOC_023563	lincRNA	lncRNA	chr5	17137970	17139761	-	1	1792	60
LNC_002908	XLOC_023554	lincRNA	lncRNA	chr5	17079789	17080698	-	1	910	128
LNC_003748	XLOC_032833	lincRNA	lncRNA	chr9	20025197	20029155	+	3	1922	69
LNC_003749	XLOC_032833	lincRNA	lncRNA	chr9	20025201	20029155	+	2	2942	74
LNC_000059	XLOC_000477	lincRNA	lncRNA	chr0	10213477	10213680	+	1	204	49
LNC_000058	XLOC_000468	lincRNA	lncRNA	chr0	10096545	10096807	+	1	263	52
LNC_000055	XLOC_000434	lincRNA	lncRNA	chr0	9504383	9504590	+	1	208	68
LNC_000054	XLOC_000411	lincRNA	lncRNA	chr0	9027166	9027468	+	1	303	54
LNC_000057	XLOC_000461	lincRNA	lncRNA	chr0	9969459	9971113	+	1	1655	88
LNC_000056	XLOC_000439	lincRNA	lncRNA	chr0	9551141	9551504	+	1	364	108
LNC_000051	XLOC_000398	lincRNA	lncRNA	chr0	8853004	8854843	+	1	1840	186
LNC_000050	XLOC_000377	lincRNA	lncRNA	chr0	8535984	8536377	+	1	394	61
LNC_000053	XLOC_000405	lincRNA	lncRNA	chr0	8906007	8906670	+	1	664	88
LNC_000299	XLOC_001525	lincRNA	lncRNA	chr0	26023510	26023933	+	1	424	141
LNC_000298	XLOC_001523	lincRNA	lncRNA	chr0	25993360	25993847	+	1	488	64
LNC_000297	XLOC_001521	lincRNA	lncRNA	chr0	25974027	25974283	+	1	257	69
LNC_000296	XLOC_001518	lincRNA	lncRNA	chr0	25951185	25951622	+	1	438	74
LNC_000295	XLOC_001515	lincRNA	lncRNA	chr0	25895459	25895888	+	1	430	143
LNC_000294	XLOC_001511	lincRNA	lncRNA	chr0	25820008	25820248	+	1	241	48
LNC_000293	XLOC_001507	lincRNA	lncRNA	chr0	25791301	25791660	+	1	360	119
LNC_000292	XLOC_001505	lincRNA	lncRNA	chr0	25708093	25708578	+	1	486	107
LNC_000291	XLOC_001498	lincRNA	lncRNA	chr0	25579213	25579425	+	1	213	55
LNC_000290	XLOC_001486	lincRNA	lncRNA	chr0	25290194	25290515	+	1	322	39
LNC_001834	XLOC_010626	lincRNA	lncRNA	chr11	25633453	25638157	+	2	594	97
LNC_001835	XLOC_010626	lincRNA	lncRNA	chr11	25633453	25638157	+	3	742	102
LNC_001836	XLOC_010626	lincRNA	lncRNA	chr11	25633473	25638157	+	2	1076	80
LNC_001830	XLOC_010589	lincRNA	lncRNA	chr11	24727837	24732915	+	5	2584	162
LNC_001831	XLOC_010589	lincRNA	lncRNA	chr11	24727842	24732915	+	7	2077	133
LNC_001832	XLOC_010618	lincRNA	lncRNA	chr11	25367887	25368105	+	1	219	52
LNC_001833	XLOC_010621	lincRNA	lncRNA	chr11	25417657	25418186	+	1	530	76
LNC_002832	XLOC_022966	lincRNA	lncRNA	chr5	28197808	28199022	+	2	1124	82
LNC_001838	XLOC_010653	lincRNA	lncRNA	chr11	26147907	26148226	+	1	320	66
LNC_001839	XLOC_010684	lincRNA	lncRNA	chr11	26546139	26546595	+	1	457	82
LNC_002837	XLOC_023065	lincRNA	lncRNA	chr5	1375444	1377961	-	2	2431	627
LNC_002836	XLOC_023065	lincRNA	lncRNA	chr5	1375444	1377961	-	3	2074	508
LNC_001216	XLOC_004606	lincRNA	lncRNA	chr0	37242814	37243086	-	1	273	54
LNC_003407	XLOC_028928	lincRNA	lncRNA	chr7	20123176	20126094	-	3	922	98
LNC_003406	XLOC_028927	lincRNA	lncRNA	chr7	19974668	19975188	-	1	521	59
LNC_001217	XLOC_004610	lincRNA	lncRNA	chr0	37339647	37339922	-	1	276	82
LNC_003403	XLOC_028870	lincRNA	lncRNA	chr7	18397406	18397632	-	1	227	75
LNC_003402	XLOC_028868	lincRNA	lncRNA	chr7	18384253	18384588	-	1	336	85
LNC_003401	XLOC_028858	lincRNA	lncRNA	chr7	17907211	17907888	-	3	452	133
LNC_003400	XLOC_028832	lincRNA	lncRNA	chr7	16760841	16761143	-	1	303	71
LNC_003409	XLOC_028957	lincRNA	lncRNA	chr7	20745673	20748624	-	2	535	121
LNC_003408	XLOC_028928	lincRNA	lncRNA	chr7	20123671	20126094	-	3	1036	98
LNC_002679	XLOC_020946	lincRNA	lncRNA	chr4	14898240	14898579	-	1	340	43
LNC_002882	XLOC_023421	lincRNA	lncRNA	chr5	10755307	10755537	-	1	231	53
LNC_002883	XLOC_023425	lincRNA	lncRNA	chr5	10790626	10791015	-	1	390	98
LNC_000183	XLOC_001083	lincRNA	lncRNA	chr0	19207140	19207460	+	1	321	53
LNC_000182	XLOC_001080	lincRNA	lncRNA	chr0	19187869	19188619	+	1	751	90
LNC_000181	XLOC_001079	lincRNA	lncRNA	chr0	19186520	19186759	+	1	240	71
LNC_000187	XLOC_001107	lincRNA	lncRNA	chr0	19515693	19516422	+	1	730	81
LNC_000186	XLOC_001105	lincRNA	lncRNA	chr0	19491415	19491893	+	1	479	71
LNC_000185	XLOC_001103	lincRNA	lncRNA	chr0	19479231	19479919	+	1	689	83
LNC_000184	XLOC_001087	lincRNA	lncRNA	chr0	19244205	19244586	+	1	382	70
LNC_001900	XLOC_011508	lincRNA	lncRNA	chr11	14167358	14168415	-	2	439	64
LNC_001901	XLOC_011512	lincRNA	lncRNA	chr11	14218120	14218493	-	1	374	81
LNC_000189	XLOC_001110	lincRNA	lncRNA	chr0	19543682	19544210	+	2	446	76
LNC_000188	XLOC_001108	lincRNA	lncRNA	chr0	19520973	19521640	+	1	668	62
LNC_001904	XLOC_011534	lincRNA	lncRNA	chr11	15378982	15379249	-	1	268	52
LNC_001906	XLOC_011551	lincRNA	lncRNA	chr11	15925722	15927441	-	2	515	74
LNC_001907	XLOC_011577	lincRNA	lncRNA	chr11	17325815	17328882	-	4	1305	80
LNC_002390	XLOC_017516	lincRNA	lncRNA	chr3	26201026	26206461	+	4	3281	86
LNC_002168	XLOC_014908	lincRNA	lncRNA	chr2	13018193	13018599	+	2	308	68
LNC_001739	XLOC_009886	lincRNA	lncRNA	chr11	3217177	3217437	+	1	261	32
LNC_002391	XLOC_017520	lincRNA	lncRNA	chr3	26290470	26290892	+	1	423	67
LNC_002163	XLOC_014840	lincRNA	lncRNA	chr2	10214622	10214869	+	1	248	44
LNC_001218	XLOC_004611	lincRNA	lncRNA	chr0	37398201	37398476	-	1	276	43
LNC_002161	XLOC_014825	lincRNA	lncRNA	chr2	9696458	9697198	+	1	741	100
LNC_001738	XLOC_009881	lincRNA	lncRNA	chr11	3146010	3146544	+	1	535	80
LNC_002167	XLOC_014908	lincRNA	lncRNA	chr2	13018169	13021221	+	3	2861	88
LNC_002166	XLOC_014849	lincRNA	lncRNA	chr2	10335192	10335439	+	1	248	60
LNC_002165	XLOC_014846	lincRNA	lncRNA	chr2	10324555	10325014	+	1	460	78
LNC_001219	XLOC_004613	lincRNA	lncRNA	chr0	37418570	37418827	-	1	258	77
LNC_003579	XLOC_031086	lincRNA	lncRNA	chr8	4563166	4564609	-	3	919	128
LNC_002921	XLOC_023668	lincRNA	lncRNA	chr5	20810991	20811492	-	1	502	110
LNC_003571	XLOC_030752	lincRNA	lncRNA	chr8	710022	710873	-	1	852	84
LNC_002920	XLOC_023666	lincRNA	lncRNA	chr5	20802767	20808362	-	2	713	73
LNC_003577	XLOC_031021	lincRNA	lncRNA	chr8	3654296	3654699	-	1	404	74
LNC_002241	XLOC_015851	lincRNA	lncRNA	chr2	7599809	7601558	-	2	967	85
LNC_003575	XLOC_030987	lincRNA	lncRNA	chr8	3302786	3303092	-	1	307	45
LNC_000989	XLOC_004047	lincRNA	lncRNA	chr0	27687348	27687810	-	1	463	59
LNC_000988	XLOC_004045	lincRNA	lncRNA	chr0	27674192	27674652	-	1	461	153
LNC_000982	XLOC_004033	lincRNA	lncRNA	chr0	27543909	27544363	-	1	455	54
LNC_000981	XLOC_004032	lincRNA	lncRNA	chr0	27526321	27526608	-	1	288	61
LNC_000980	XLOC_004029	lincRNA	lncRNA	chr0	27473499	27473966	-	1	468	64
LNC_000987	XLOC_004044	lincRNA	lncRNA	chr0	27672742	27673075	-	2	244	80
LNC_000986	XLOC_004041	lincRNA	lncRNA	chr0	27658108	27658572	-	1	465	73
LNC_000985	XLOC_004040	lincRNA	lncRNA	chr0	27652443	27652703	-	1	261	37
LNC_000984	XLOC_004038	lincRNA	lncRNA	chr0	27628848	27629311	-	1	464	43
LNC_002013	XLOC_012810	lincRNA	lncRNA	chr12	18112774	18113405	+	1	632	69
LNC_002012	XLOC_012801	lincRNA	lncRNA	chr12	17831370	17836785	+	3	705	75
LNC_002011	XLOC_012801	lincRNA	lncRNA	chr12	17831157	17836785	+	3	1376	75
LNC_002509	XLOC_018974	lincRNA	lncRNA	chr4	676231	676661	+	1	431	36
LNC_002010	XLOC_012801	lincRNA	lncRNA	chr12	17831157	17836785	+	4	1453	75
LNC_002299	XLOC_016384	lincRNA	lncRNA	chr2	23366933	23368150	-	2	920	93
LNC_002298	XLOC_016374	lincRNA	lncRNA	chr2	23190399	23190772	-	1	374	40
LNC_002508	XLOC_018973	lincRNA	lncRNA	chr4	674186	674465	+	1	280	71
LNC_002295	XLOC_016286	lincRNA	lncRNA	chr2	21371300	21372723	-	4	576	92
LNC_002017	XLOC_012890	lincRNA	lncRNA	chr12	20163999	20164322	+	1	324	48
LNC_002297	XLOC_016295	lincRNA	lncRNA	chr2	21536665	21537514	-	1	850	117
LNC_002296	XLOC_016286	lincRNA	lncRNA	chr2	21371300	21372738	-	3	518	127
LNC_002291	XLOC_016286	lincRNA	lncRNA	chr2	21367979	21372738	-	3	4062	116
LNC_002290	XLOC_016286	lincRNA	lncRNA	chr2	21367979	21372417	-	2	4333	81
LNC_002293	XLOC_016286	lincRNA	lncRNA	chr2	21367979	21372738	-	3	4041	116
LNC_002016	XLOC_012852	lincRNA	lncRNA	chr12	19398177	19398605	+	1	429	66
LNC_002015	XLOC_012841	lincRNA	lncRNA	chr12	19112158	19112537	+	1	380	61
LNC_001873	XLOC_011275	lincRNA	lncRNA	chr11	5254879	5262262	-	2	628	69
LNC_002014	XLOC_012818	lincRNA	lncRNA	chr12	18333589	18334101	+	1	513	61
LNC_003380	XLOC_028696	lincRNA	lncRNA	chr7	10813376	10813580	-	1	205	61
LNC_003381	XLOC_028701	lincRNA	lncRNA	chr7	10860008	10860448	-	1	441	70
LNC_003382	XLOC_028703	lincRNA	lncRNA	chr7	10865676	10866076	-	1	401	60
LNC_002151	XLOC_014779	lincRNA	lncRNA	chr2	7974861	7978129	+	4	1044	76
LNC_000879	XLOC_003736	lincRNA	lncRNA	chr0	23365512	23366056	-	1	545	78
LNC_000878	XLOC_003728	lincRNA	lncRNA	chr0	23264129	23264373	-	1	245	64
LNC_000877	XLOC_003727	lincRNA	lncRNA	chr0	23262198	23262521	-	1	324	97
LNC_000876	XLOC_003723	lincRNA	lncRNA	chr0	23189158	23189527	-	1	370	95
LNC_000875	XLOC_003722	lincRNA	lncRNA	chr0	23158641	23159225	-	1	585	150
LNC_000874	XLOC_003716	lincRNA	lncRNA	chr0	23063039	23063369	-	1	331	48
LNC_000873	XLOC_003714	lincRNA	lncRNA	chr0	22981255	22981857	-	1	603	105
LNC_000872	XLOC_003708	lincRNA	lncRNA	chr0	22894758	22895356	-	1	599	116
LNC_000871	XLOC_003696	lincRNA	lncRNA	chr0	22717978	22718408	-	1	431	73
LNC_000870	XLOC_003689	lincRNA	lncRNA	chr0	22651931	22652511	-	1	581	55
LNC_000727	XLOC_003064	lincRNA	lncRNA	chr0	13108868	13109677	-	1	810	204
LNC_000726	XLOC_003056	lincRNA	lncRNA	chr0	12983284	12983646	-	1	363	64
LNC_000725	XLOC_003053	lincRNA	lncRNA	chr0	12958630	12959844	-	1	1215	65
LNC_000724	XLOC_003052	lincRNA	lncRNA	chr0	12947566	12948783	-	1	1218	99
LNC_000722	XLOC_003039	lincRNA	lncRNA	chr0	12789877	12791041	-	1	1165	130
LNC_000721	XLOC_003034	lincRNA	lncRNA	chr0	12689293	12690076	-	2	355	57
LNC_000720	XLOC_003020	lincRNA	lncRNA	chr0	12478627	12478939	-	1	313	91
LNC_003387	XLOC_028744	lincRNA	lncRNA	chr7	13152352	13153699	-	3	751	94
LNC_003166	XLOC_026755	lincRNA	lncRNA	chr6	30911850	30912356	-	1	507	65
LNC_000729	XLOC_003073	lincRNA	lncRNA	chr0	13274602	13274867	-	1	266	51
LNC_000728	XLOC_003070	lincRNA	lncRNA	chr0	13200351	13200722	-	1	372	72
LNC_002581	XLOC_019703	lincRNA	lncRNA	chr4	22020298	22020790	+	1	493	76
LNC_002580	XLOC_019693	lincRNA	lncRNA	chr4	21635919	21636154	+	1	236	24
LNC_002583	XLOC_019706	lincRNA	lncRNA	chr4	22040816	22041019	+	1	204	55
LNC_002582	XLOC_019705	lincRNA	lncRNA	chr4	22036913	22037119	+	1	207	46
LNC_002585	XLOC_019717	lincRNA	lncRNA	chr4	22291456	22291835	+	1	380	126
LNC_001875	XLOC_011275	lincRNA	lncRNA	chr11	5261510	5262264	-	2	665	79
LNC_002587	XLOC_019722	lincRNA	lncRNA	chr4	22467535	22470379	+	3	2653	161
LNC_002586	XLOC_019722	lincRNA	lncRNA	chr4	22467531	22470379	+	3	2641	161
LNC_002589	XLOC_019742	lincRNA	lncRNA	chr4	23385584	23385871	+	1	288	79
LNC_002506	XLOC_018943	lincRNA	lncRNA	chr4	347543	347770	+	1	228	75
LNC_002343	XLOC_016920	lincRNA	lncRNA	chr3	10190430	10193090	+	3	1593	76
LNC_002342	XLOC_016920	lincRNA	lncRNA	chr3	10190430	10193090	+	2	1984	76
LNC_002347	XLOC_016929	lincRNA	lncRNA	chr3	10566795	10567223	+	1	429	52
LNC_002345	XLOC_016921	lincRNA	lncRNA	chr3	10233857	10235864	+	2	802	56
LNC_002344	XLOC_016921	lincRNA	lncRNA	chr3	10233847	10235864	+	3	890	58
LNC_003199	XLOC_027139	lincRNA	lncRNA	chr7	1518486	1520285	+	2	914	76
LNC_003198	XLOC_027139	lincRNA	lncRNA	chr7	1518478	1521861	+	4	1910	77
LNC_002349	XLOC_016944	lincRNA	lncRNA	chr3	11141988	11142347	+	1	360	119
LNC_002348	XLOC_016943	lincRNA	lncRNA	chr3	11140882	11141281	+	1	400	133
LNC_003353	XLOC_028563	lincRNA	lncRNA	chr7	6805885	6810755	-	2	440	52
LNC_003352	XLOC_028563	lincRNA	lncRNA	chr7	6805885	6807941	-	2	1128	72
LNC_003351	XLOC_028546	lincRNA	lncRNA	chr7	6376873	6377425	-	1	553	89
LNC_003350	XLOC_028544	lincRNA	lncRNA	chr7	6359533	6362177	-	1	2645	83
LNC_003357	XLOC_028583	lincRNA	lncRNA	chr7	7470333	7474614	-	2	2113	108
LNC_003356	XLOC_028583	lincRNA	lncRNA	chr7	7470333	7474591	-	3	981	83
LNC_003355	XLOC_028583	lincRNA	lncRNA	chr7	7470333	7474448	-	3	782	95
LNC_003354	XLOC_028583	lincRNA	lncRNA	chr7	7470333	7474439	-	3	846	70
LNC_003359	XLOC_028583	lincRNA	lncRNA	chr7	7472439	7474606	-	2	1059	79
LNC_003358	XLOC_028583	lincRNA	lncRNA	chr7	7470333	7474629	-	2	2072	108
LNC_000619	XLOC_002305	lincRNA	lncRNA	chr0	40278960	40279174	+	1	215	41
LNC_000618	XLOC_002303	lincRNA	lncRNA	chr0	40121438	40121669	+	1	232	42
LNC_000613	XLOC_002288	lincRNA	lncRNA	chr0	39768451	39768688	+	1	238	63
LNC_000612	XLOC_002287	lincRNA	lncRNA	chr0	39706600	39706808	+	1	209	31
LNC_000611	XLOC_002284	lincRNA	lncRNA	chr0	39670694	39670935	+	1	242	33
LNC_000610	XLOC_002272	lincRNA	lncRNA	chr0	39216414	39216655	+	1	242	59
LNC_000617	XLOC_002302	lincRNA	lncRNA	chr0	40080792	40081016	+	1	225	43
LNC_000616	XLOC_002301	lincRNA	lncRNA	chr0	40070925	40071160	+	1	236	59
LNC_000615	XLOC_002297	lincRNA	lncRNA	chr0	39929084	39929321	+	1	238	72
LNC_000614	XLOC_002296	lincRNA	lncRNA	chr0	39922910	39923146	+	1	237	52
LNC_003547	XLOC_030383	lincRNA	lncRNA	chr8	22896148	22896660	+	1	513	81
LNC_001588	XLOC_008532	lincRNA	lncRNA	chr10	16222392	16225152	+	2	2680	131
LNC_001589	XLOC_008532	lincRNA	lncRNA	chr10	16223225	16225152	+	4	1570	91
LNC_001585	XLOC_008501	lincRNA	lncRNA	chr10	14970658	14971848	+	1	1191	99
LNC_001586	XLOC_008507	lincRNA	lncRNA	chr10	14992510	14992926	+	1	417	54
LNC_001587	XLOC_008520	lincRNA	lncRNA	chr10	15678171	15679250	+	2	503	68
LNC_001580	XLOC_008406	lincRNA	lncRNA	chr10	10887103	10887588	+	1	486	80
LNC_001581	XLOC_008407	lincRNA	lncRNA	chr10	10891855	10892234	+	1	380	55
LNC_001582	XLOC_008425	lincRNA	lncRNA	chr10	11619436	11619992	+	1	557	40
LNC_001583	XLOC_008426	lincRNA	lncRNA	chr10	11624597	11624876	+	1	280	93
LNC_002414	XLOC_017836	lincRNA	lncRNA	chr3	1968541	1969380	-	1	840	114
LNC_003664	XLOC_031812	lincRNA	lncRNA	chr8	24544887	24550353	-	4	1814	117
LNC_002750	XLOC_021879	lincRNA	lncRNA	chr4	32803753	32808424	-	4	3699	84
LNC_002751	XLOC_021903	lincRNA	lncRNA	chr4	33117644	33122656	-	3	880	103
LNC_002752	XLOC_021903	lincRNA	lncRNA	chr4	33117644	33122656	-	3	909	103
LNC_002753	XLOC_021904	lincRNA	lncRNA	chr4	33118143	33120127	-	2	1832	80
LNC_002755	XLOC_021978	lincRNA	lncRNA	chr5	1063050	1063310	+	1	261	73
LNC_000509	XLOC_002051	lincRNA	lncRNA	chr0	34527370	34527651	+	1	282	72
LNC_000508	XLOC_002050	lincRNA	lncRNA	chr0	34508999	34509207	+	1	209	43
LNC_000507	XLOC_002049	lincRNA	lncRNA	chr0	34487761	34488079	+	1	319	55
LNC_000506	XLOC_002048	lincRNA	lncRNA	chr0	34481270	34481479	+	1	210	37
LNC_000505	XLOC_002046	lincRNA	lncRNA	chr0	34425659	34425976	+	1	318	60
LNC_000504	XLOC_002045	lincRNA	lncRNA	chr0	34400611	34400860	+	1	250	83
LNC_000503	XLOC_002044	lincRNA	lncRNA	chr0	34379386	34379636	+	1	251	46
LNC_000502	XLOC_002042	lincRNA	lncRNA	chr0	34348975	34349272	+	1	298	99
LNC_000501	XLOC_002033	lincRNA	lncRNA	chr0	34139693	34139895	+	1	203	67
LNC_000500	XLOC_002032	lincRNA	lncRNA	chr0	34130283	34130495	+	1	213	35
LNC_001056	XLOC_004234	lincRNA	lncRNA	chr0	30420677	30420989	-	1	313	45
LNC_001057	XLOC_004235	lincRNA	lncRNA	chr0	30424894	30425230	-	1	337	111
LNC_001054	XLOC_004232	lincRNA	lncRNA	chr0	30395439	30395686	-	1	248	48
LNC_001055	XLOC_004233	lincRNA	lncRNA	chr0	30398240	30398631	-	1	392	97
LNC_001052	XLOC_004228	lincRNA	lncRNA	chr0	30311345	30311719	-	1	375	36
LNC_001053	XLOC_004231	lincRNA	lncRNA	chr0	30380022	30380422	-	1	401	47
LNC_001050	XLOC_004222	lincRNA	lncRNA	chr0	30190633	30190991	-	1	359	91
LNC_001051	XLOC_004226	lincRNA	lncRNA	chr0	30300148	30300520	-	1	373	51
LNC_001058	XLOC_004240	lincRNA	lncRNA	chr0	30522839	30523130	-	1	292	81
LNC_003605	XLOC_031430	lincRNA	lncRNA	chr8	9983613	9983990	-	1	378	76
LNC_003604	XLOC_031428	lincRNA	lncRNA	chr8	9964343	9964790	-	1	448	91
LNC_003607	XLOC_031435	lincRNA	lncRNA	chr8	10031584	10034193	-	3	706	115
LNC_003606	XLOC_031434	lincRNA	lncRNA	chr8	9994115	9995035	-	1	921	62
LNC_001139	XLOC_004435	lincRNA	lncRNA	chr0	33689703	33689945	-	1	243	80
LNC_001138	XLOC_004433	lincRNA	lncRNA	chr0	33660232	33660512	-	1	281	79
LNC_001135	XLOC_004430	lincRNA	lncRNA	chr0	33608178	33608435	-	1	258	56
LNC_001134	XLOC_004427	lincRNA	lncRNA	chr0	33499716	33500055	-	1	340	113
LNC_001137	XLOC_004432	lincRNA	lncRNA	chr0	33630866	33631090	-	1	225	74
LNC_001136	XLOC_004431	lincRNA	lncRNA	chr0	33622847	33623146	-	1	300	100
LNC_001131	XLOC_004413	lincRNA	lncRNA	chr0	33285154	33285405	-	1	252	64
LNC_001130	XLOC_004408	lincRNA	lncRNA	chr0	33140001	33140296	-	1	296	98
LNC_001133	XLOC_004421	lincRNA	lncRNA	chr0	33348238	33348457	-	1	220	71
LNC_001132	XLOC_004415	lincRNA	lncRNA	chr0	33297292	33297529	-	1	238	51
LNC_000473	XLOC_001980	lincRNA	lncRNA	chr0	33316034	33316286	+	1	253	33
LNC_000472	XLOC_001979	lincRNA	lncRNA	chr0	33297260	33297527	+	1	268	51
LNC_000471	XLOC_001976	lincRNA	lncRNA	chr0	33285153	33285406	+	1	254	64
LNC_000470	XLOC_001966	lincRNA	lncRNA	chr0	33114403	33114621	+	1	219	67
LNC_000477	XLOC_001987	lincRNA	lncRNA	chr0	33348238	33348458	+	1	221	72
LNC_000476	XLOC_001986	lincRNA	lncRNA	chr0	33345566	33345831	+	1	266	69
LNC_000475	XLOC_001984	lincRNA	lncRNA	chr0	33340193	33340502	+	1	310	62
LNC_000474	XLOC_001982	lincRNA	lncRNA	chr0	33324083	33324371	+	1	289	96
LNC_000478	XLOC_001991	lincRNA	lncRNA	chr0	33405954	33406215	+	1	262	81
LNC_002629	XLOC_020250	lincRNA	lncRNA	chr4	31876463	31877367	+	2	763	79
LNC_001857	XLOC_010852	lincRNA	lncRNA	chr11	29117947	29118258	+	1	312	45
LNC_001788	XLOC_010282	lincRNA	lncRNA	chr11	15058921	15059134	+	1	214	50
LNC_002765	XLOC_022230	lincRNA	lncRNA	chr5	6305041	6305417	+	1	377	72
LNC_002764	XLOC_022167	lincRNA	lncRNA	chr5	4623702	4623934	+	1	233	49
LNC_001789	XLOC_010298	lincRNA	lncRNA	chr11	15641323	15641778	+	1	456	45
LNC_002767	XLOC_022268	lincRNA	lncRNA	chr5	7791327	7792593	+	2	612	70
LNC_001221	XLOC_004616	lincRNA	lncRNA	chr0	37465613	37465874	-	1	262	64
LNC_001220	XLOC_004615	lincRNA	lncRNA	chr0	37450352	37450604	-	1	253	77
LNC_001223	XLOC_004623	lincRNA	lncRNA	chr0	37574858	37575127	-	1	270	39
LNC_001222	XLOC_004617	lincRNA	lncRNA	chr0	37466875	37467147	-	1	273	90
LNC_001225	XLOC_004630	lincRNA	lncRNA	chr0	37645918	37646178	-	1	261	66
LNC_001224	XLOC_004627	lincRNA	lncRNA	chr0	37621847	37622059	-	1	213	45
LNC_001227	XLOC_004633	lincRNA	lncRNA	chr0	37720700	37720930	-	1	231	77
LNC_001226	XLOC_004631	lincRNA	lncRNA	chr0	37658590	37658822	-	1	233	76
LNC_001229	XLOC_004641	lincRNA	lncRNA	chr0	37930774	37931011	-	1	238	78
LNC_001228	XLOC_004639	lincRNA	lncRNA	chr0	37881445	37881712	-	1	268	88
LNC_002935	XLOC_023857	lincRNA	lncRNA	chr5	25070436	25072053	-	1	1618	100
LNC_002936	XLOC_023868	lincRNA	lncRNA	chr5	25593991	25601302	-	6	2880	766
LNC_002760	XLOC_022059	lincRNA	lncRNA	chr5	2464824	2465803	+	1	980	77
LNC_002762	XLOC_022120	lincRNA	lncRNA	chr5	3713197	3714394	+	2	518	49
LNC_002444	XLOC_018078	lincRNA	lncRNA	chr3	10590655	10591373	-	2	280	48
LNC_002445	XLOC_018089	lincRNA	lncRNA	chr3	11119570	11119937	-	1	368	46
LNC_000060	XLOC_000495	lincRNA	lncRNA	chr0	10436069	10436417	+	1	349	34
LNC_000061	XLOC_000503	lincRNA	lncRNA	chr0	10537693	10538118	+	1	426	142
LNC_000062	XLOC_000509	lincRNA	lncRNA	chr0	10673130	10673498	+	1	369	51
LNC_000063	XLOC_000521	lincRNA	lncRNA	chr0	10919879	10920142	+	1	264	42
LNC_000064	XLOC_000523	lincRNA	lncRNA	chr0	10974131	10974425	+	1	295	45
LNC_000066	XLOC_000530	lincRNA	lncRNA	chr0	11080449	11080941	+	1	493	58
LNC_000067	XLOC_000546	lincRNA	lncRNA	chr0	11288224	11289652	+	2	1063	109
LNC_000068	XLOC_000546	lincRNA	lncRNA	chr0	11288224	11289652	+	3	805	109
LNC_000069	XLOC_000546	lincRNA	lncRNA	chr0	11288226	11289652	+	2	1169	109
LNC_003755	XLOC_032973	lincRNA	lncRNA	chr9	22118037	22118438	+	1	402	38
LNC_003754	XLOC_032961	lincRNA	lncRNA	chr9	22034409	22035030	+	1	622	98
LNC_003753	XLOC_032960	lincRNA	lncRNA	chr9	22029665	22030657	+	1	993	72
LNC_002950	XLOC_024074	lincRNA	lncRNA	chr5	28326096	28337547	-	4	2023	92
LNC_003751	XLOC_032861	lincRNA	lncRNA	chr9	20504609	20505247	+	1	639	73
LNC_002441	XLOC_018057	lincRNA	lncRNA	chr3	9355133	9355827	-	1	695	67
LNC_000262	XLOC_001399	lincRNA	lncRNA	chr0	23882936	23883504	+	1	569	78
LNC_000263	XLOC_001400	lincRNA	lncRNA	chr0	23886073	23886639	+	1	567	189
LNC_000260	XLOC_001396	lincRNA	lncRNA	chr0	23811082	23811284	+	1	203	67
LNC_000261	XLOC_001398	lincRNA	lncRNA	chr0	23876851	23877229	+	1	379	70
LNC_000266	XLOC_001412	lincRNA	lncRNA	chr0	24127042	24127592	+	1	551	63
LNC_000267	XLOC_001415	lincRNA	lncRNA	chr0	24141088	24141523	+	1	436	45
LNC_000264	XLOC_001409	lincRNA	lncRNA	chr0	24077214	24077484	+	1	271	36
LNC_001823	XLOC_010529	lincRNA	lncRNA	chr11	22787957	22788422	+	1	466	73
LNC_000268	XLOC_001418	lincRNA	lncRNA	chr0	24195673	24196230	+	1	558	85
LNC_000269	XLOC_001424	lincRNA	lncRNA	chr0	24306194	24306741	+	1	548	100
LNC_001827	XLOC_010589	lincRNA	lncRNA	chr11	24727821	24732915	+	8	1665	140
LNC_001826	XLOC_010585	lincRNA	lncRNA	chr11	24616631	24616997	+	1	367	49
LNC_001825	XLOC_010575	lincRNA	lncRNA	chr11	24343369	24343973	+	1	605	98
LNC_001824	XLOC_010534	lincRNA	lncRNA	chr11	22864674	22865030	+	1	357	62
LNC_002808	XLOC_022521	lincRNA	lncRNA	chr5	17082191	17082512	+	1	322	107
LNC_002809	XLOC_022522	lincRNA	lncRNA	chr5	17084396	17084766	+	1	371	74
LNC_002804	XLOC_022509	lincRNA	lncRNA	chr5	16840184	16840385	+	1	202	67
LNC_002805	XLOC_022511	lincRNA	lncRNA	chr5	16948119	16948379	+	1	261	63
LNC_002806	XLOC_022518	lincRNA	lncRNA	chr5	17079229	17079662	+	1	434	38
LNC_002807	XLOC_022519	lincRNA	lncRNA	chr5	17079791	17080702	+	1	912	128
LNC_002800	XLOC_022473	lincRNA	lncRNA	chr5	15769119	15769365	+	1	247	42
LNC_001740	XLOC_009903	lincRNA	lncRNA	chr11	3571433	3573178	+	4	813	98
LNC_002802	XLOC_022490	lincRNA	lncRNA	chr5	16019132	16019775	+	2	217	40
LNC_002803	XLOC_022493	lincRNA	lncRNA	chr5	16075567	16081218	+	2	202	50
LNC_002519	XLOC_019210	lincRNA	lncRNA	chr4	5009328	5009549	+	1	222	58
LNC_001741	XLOC_009914	lincRNA	lncRNA	chr11	3807986	3808636	+	1	651	126
LNC_002065	XLOC_013596	lincRNA	lncRNA	chr12	7448747	7462249	-	3	523	74
LNC_002309	XLOC_016436	lincRNA	lncRNA	chr2	24208950	24212694	-	6	2956	84
LNC_002448	XLOC_018108	lincRNA	lncRNA	chr3	12015013	12018039	-	3	2750	132
LNC_001749	XLOC_009956	lincRNA	lncRNA	chr11	4784274	4784660	+	1	387	101
LNC_002449	XLOC_018151	lincRNA	lncRNA	chr3	14083763	14084011	-	1	249	82
LNC_003839	XLOC_033842	lincRNA	lncRNA	chr9	19478774	19483825	-	2	2621	101
LNC_001919	XLOC_011708	lincRNA	lncRNA	chr11	21003509	21006457	-	1	2949	91
LNC_001918	XLOC_011679	lincRNA	lncRNA	chr11	20201447	20202163	-	1	717	65
LNC_001917	XLOC_011666	lincRNA	lncRNA	chr11	19942662	19942884	-	1	223	68
LNC_001916	XLOC_011664	lincRNA	lncRNA	chr11	19928835	19930410	-	2	933	65
LNC_001915	XLOC_011664	lincRNA	lncRNA	chr11	19928788	19930410	-	3	382	59
LNC_001914	XLOC_011654	lincRNA	lncRNA	chr11	19762438	19762673	-	1	236	55
LNC_001913	XLOC_011627	lincRNA	lncRNA	chr11	19154380	19154703	-	1	324	81
LNC_001912	XLOC_011621	lincRNA	lncRNA	chr11	18986636	18987168	-	1	533	164
LNC_001911	XLOC_011620	lincRNA	lncRNA	chr11	18985317	18985624	-	1	308	37
LNC_001910	XLOC_011603	lincRNA	lncRNA	chr11	18151502	18151733	-	1	232	48
LNC_002118	XLOC_014167	lincRNA	lncRNA	chr12	22723015	22724499	-	1	1485	72
LNC_002116	XLOC_014113	lincRNA	lncRNA	chr12	21942250	21951137	-	5	742	75
LNC_002115	XLOC_014113	lincRNA	lncRNA	chr12	21942250	21950358	-	3	254	36
LNC_002113	XLOC_014055	lincRNA	lncRNA	chr12	20944040	20944599	-	1	560	122
LNC_003508	XLOC_030223	lincRNA	lncRNA	chr8	17323963	17324794	+	1	832	84
LNC_003509	XLOC_030248	lincRNA	lncRNA	chr8	18407798	18408310	+	1	513	119
LNC_003506	XLOC_030220	lincRNA	lncRNA	chr8	17088547	17089110	+	1	564	94
LNC_003507	XLOC_030222	lincRNA	lncRNA	chr8	17264732	17265035	+	1	304	43
LNC_003504	XLOC_030218	lincRNA	lncRNA	chr8	17004399	17004872	+	1	474	73
LNC_003505	XLOC_030219	lincRNA	lncRNA	chr8	17005804	17007050	+	1	1247	94
LNC_003503	XLOC_030215	lincRNA	lncRNA	chr8	16872316	16872707	+	1	392	69
LNC_003500	XLOC_030207	lincRNA	lncRNA	chr8	16657804	16658541	+	2	628	145
LNC_003501	XLOC_030211	lincRNA	lncRNA	chr8	16862693	16869897	+	2	1399	84
LNC_003552	XLOC_030477	lincRNA	lncRNA	chr8	26518247	26518636	+	1	390	50
LNC_000088	XLOC_000665	lincRNA	lncRNA	chr0	13274603	13274820	+	1	218	51
LNC_000089	XLOC_000676	lincRNA	lncRNA	chr0	13465607	13465935	+	1	329	76
LNC_000082	XLOC_000623	lincRNA	lncRNA	chr0	12600178	12600690	+	1	513	89
LNC_000080	XLOC_000618	lincRNA	lncRNA	chr0	12546133	12546677	+	1	545	112
LNC_000086	XLOC_000646	lincRNA	lncRNA	chr0	12919732	12919944	+	1	213	71
LNC_000087	XLOC_000650	lincRNA	lncRNA	chr0	12983284	12983529	+	1	246	51
LNC_000084	XLOC_000636	lincRNA	lncRNA	chr0	12789949	12791041	+	1	1093	130
LNC_000085	XLOC_000642	lincRNA	lncRNA	chr0	12890407	12891156	+	1	750	87
LNC_002022	XLOC_012954	lincRNA	lncRNA	chr12	21121594	21121944	+	1	351	79
LNC_002023	XLOC_012957	lincRNA	lncRNA	chr12	21148206	21151799	+	2	1671	109
LNC_002020	XLOC_012927	lincRNA	lncRNA	chr12	20777755	20781015	+	3	1032	85
LNC_002021	XLOC_012927	lincRNA	lncRNA	chr12	20777755	20781015	+	3	1110	91
LNC_002026	XLOC_012957	lincRNA	lncRNA	chr12	21149497	21151799	+	3	1715	118
LNC_002027	XLOC_012957	lincRNA	lncRNA	chr12	21156987	21161437	+	2	829	91
LNC_002024	XLOC_012957	lincRNA	lncRNA	chr12	21148218	21151799	+	2	1619	116
LNC_002025	XLOC_012957	lincRNA	lncRNA	chr12	21148226	21151799	+	2	3443	120
LNC_002028	XLOC_012959	lincRNA	lncRNA	chr12	21159590	21160241	+	1	652	55
LNC_002029	XLOC_012975	lincRNA	lncRNA	chr12	21484356	21484617	+	1	262	49
LNC_003212	XLOC_027328	lincRNA	lncRNA	chr7	5360186	5360414	+	1	229	43
LNC_003213	XLOC_027331	lincRNA	lncRNA	chr7	5417948	5418193	+	1	246	75
LNC_003210	XLOC_027291	lincRNA	lncRNA	chr7	4430321	4431440	+	2	646	85
LNC_003211	XLOC_027291	lincRNA	lncRNA	chr7	4433593	4435613	+	7	918	135
LNC_003216	XLOC_027336	lincRNA	lncRNA	chr7	5443876	5444132	+	1	257	46
LNC_003217	XLOC_027353	lincRNA	lncRNA	chr7	5696073	5696459	+	1	387	86
LNC_003214	XLOC_027334	lincRNA	lncRNA	chr7	5442067	5442287	+	1	221	60
LNC_003215	XLOC_027335	lincRNA	lncRNA	chr7	5442893	5443472	+	1	580	71
LNC_003218	XLOC_027384	lincRNA	lncRNA	chr7	6512760	6513252	+	1	493	59
LNC_003219	XLOC_027395	lincRNA	lncRNA	chr7	6811165	6812001	+	3	576	100
LNC_000882	XLOC_003742	lincRNA	lncRNA	chr0	23484328	23484912	-	2	389	80
LNC_000883	XLOC_003754	lincRNA	lncRNA	chr0	23634517	23634940	-	1	424	116
LNC_000880	XLOC_003739	lincRNA	lncRNA	chr0	23411471	23411905	-	1	435	90
LNC_000881	XLOC_003741	lincRNA	lncRNA	chr0	23456038	23456401	-	1	364	70
LNC_000886	XLOC_003760	lincRNA	lncRNA	chr0	23757268	23757843	-	1	576	99
LNC_000887	XLOC_003762	lincRNA	lncRNA	chr0	23790487	23790856	-	1	370	66
LNC_000884	XLOC_003758	lincRNA	lncRNA	chr0	23744685	23745259	-	1	575	110
LNC_000885	XLOC_003759	lincRNA	lncRNA	chr0	23746256	23746832	-	1	577	86
LNC_000888	XLOC_003772	lincRNA	lncRNA	chr0	23871954	23872165	-	1	212	70
LNC_000889	XLOC_003773	lincRNA	lncRNA	chr0	23882935	23883506	-	1	572	78
LNC_003800	XLOC_033509	lincRNA	lncRNA	chr9	9760959	9761198	-	1	240	46
LNC_003738	XLOC_032760	lincRNA	lncRNA	chr9	18395300	18395564	+	1	265	51
LNC_002717	XLOC_021431	lincRNA	lncRNA	chr4	26669199	26673145	-	4	2009	109
LNC_002985	XLOC_024613	lincRNA	lncRNA	chr6	7537201	7540923	+	2	1879	110
LNC_002336	XLOC_016870	lincRNA	lncRNA	chr3	8036554	8036766	+	1	213	48
LNC_002337	XLOC_016884	lincRNA	lncRNA	chr3	8868049	8871283	+	2	3135	85
LNC_002335	XLOC_016866	lincRNA	lncRNA	chr3	8021222	8021702	+	1	481	82
LNC_002332	XLOC_016841	lincRNA	lncRNA	chr3	7123258	7135039	+	2	355	115
LNC_002333	XLOC_016841	lincRNA	lncRNA	chr3	7123298	7129128	+	2	724	97
LNC_002330	XLOC_016759	lincRNA	lncRNA	chr3	3877874	3881463	+	2	2611	73
LNC_002331	XLOC_016760	lincRNA	lncRNA	chr3	3882056	3882328	+	1	273	35
LNC_002338	XLOC_016884	lincRNA	lncRNA	chr3	8868049	8871283	+	2	3005	85
LNC_002339	XLOC_016884	lincRNA	lncRNA	chr3	8868051	8871283	+	2	1477	85
LNC_002759	XLOC_022034	lincRNA	lncRNA	chr5	2112732	2116976	+	4	1203	120
LNC_002984	XLOC_024613	lincRNA	lncRNA	chr6	7537134	7540923	+	2	1880	114
LNC_003325	XLOC_028203	lincRNA	lncRNA	chr7	118824	120932	-	1	2109	160
LNC_003322	XLOC_028191	lincRNA	lncRNA	chr7	26683208	26685418	+	2	1534	139
LNC_003329	XLOC_028304	lincRNA	lncRNA	chr7	1457550	1460343	-	2	2584	87
LNC_000668	XLOC_002618	lincRNA	lncRNA	chr0	5374522	5374909	-	1	388	66
LNC_000669	XLOC_002625	lincRNA	lncRNA	chr0	5465742	5466105	-	1	364	50
LNC_000666	XLOC_002587	lincRNA	lncRNA	chr0	4861491	4863098	-	1	1608	88
LNC_000667	XLOC_002608	lincRNA	lncRNA	chr0	5182809	5183010	-	1	202	46
LNC_000664	XLOC_002562	lincRNA	lncRNA	chr0	4370342	4370547	-	1	206	49
LNC_000665	XLOC_002568	lincRNA	lncRNA	chr0	4502523	4502907	-	1	385	73
LNC_000662	XLOC_002560	lincRNA	lncRNA	chr0	4270230	4272114	-	1	1885	61
LNC_000663	XLOC_002561	lincRNA	lncRNA	chr0	4282255	4282664	-	1	410	136
LNC_000660	XLOC_002558	lincRNA	lncRNA	chr0	4239081	4240400	-	1	1320	91
LNC_000661	XLOC_002559	lincRNA	lncRNA	chr0	4267979	4269042	-	1	1064	82
LNC_002987	XLOC_024646	lincRNA	lncRNA	chr6	8265107	8267790	+	5	493	71
LNC_003736	XLOC_032751	lincRNA	lncRNA	chr9	18171575	18171855	+	1	281	93
LNC_002053	XLOC_013554	lincRNA	lncRNA	chr12	5352220	5353319	-	1	1100	101
LNC_001593	XLOC_008601	lincRNA	lncRNA	chr10	18685502	18685948	+	1	447	71
LNC_001592	XLOC_008571	lincRNA	lncRNA	chr10	17591841	17592294	+	1	454	53
LNC_001591	XLOC_008536	lincRNA	lncRNA	chr10	16276620	16277250	+	1	631	72
LNC_001590	XLOC_008534	lincRNA	lncRNA	chr10	16242246	16242464	+	1	219	60
LNC_001597	XLOC_008606	lincRNA	lncRNA	chr10	18881329	18885785	+	2	4006	87
LNC_001596	XLOC_008606	lincRNA	lncRNA	chr10	18879821	18885785	+	3	3652	97
LNC_001595	XLOC_008606	lincRNA	lncRNA	chr10	18879821	18885785	+	3	4018	99
LNC_001594	XLOC_008606	lincRNA	lncRNA	chr10	18879821	18885785	+	3	3804	87
LNC_001599	XLOC_008612	lincRNA	lncRNA	chr10	19103528	19103827	+	1	300	42
LNC_001598	XLOC_008609	lincRNA	lncRNA	chr10	19087628	19088335	+	2	628	105
LNC_002246	XLOC_015905	lincRNA	lncRNA	chr2	9234121	9234380	-	1	260	59
LNC_002247	XLOC_015913	lincRNA	lncRNA	chr2	9545858	9546210	-	1	353	48
LNC_002244	XLOC_015880	lincRNA	lncRNA	chr2	8467591	8469031	-	2	354	97
LNC_002245	XLOC_015904	lincRNA	lncRNA	chr2	9228499	9228868	-	1	370	59
LNC_002990	XLOC_024646	lincRNA	lncRNA	chr6	8265673	8267402	+	2	1464	89
LNC_003032	XLOC_025028	lincRNA	lncRNA	chr6	20776210	20776416	+	1	207	50
LNC_003033	XLOC_025031	lincRNA	lncRNA	chr6	20873849	20874492	+	1	644	74
LNC_003030	XLOC_025007	lincRNA	lncRNA	chr6	19897795	19898027	+	1	233	54
LNC_002991	XLOC_024648	lincRNA	lncRNA	chr6	8341174	8345267	+	2	3992	90
LNC_003036	XLOC_025069	lincRNA	lncRNA	chr6	22184554	22194225	+	2	9304	204
LNC_003037	XLOC_025069	lincRNA	lncRNA	chr6	22184554	22194225	+	2	9292	204
LNC_003034	XLOC_025041	lincRNA	lncRNA	chr6	21087748	21088140	+	1	393	73
LNC_003035	XLOC_025069	lincRNA	lncRNA	chr6	22183945	22194225	+	2	9105	204
LNC_002507	XLOC_018962	lincRNA	lncRNA	chr4	582474	584081	+	1	1608	74
LNC_002160	XLOC_014820	lincRNA	lncRNA	chr2	9546288	9546634	+	1	347	115
LNC_002746	XLOC_021854	lincRNA	lncRNA	chr4	32540493	32542309	-	2	1204	79
LNC_002744	XLOC_021850	lincRNA	lncRNA	chr4	32501101	32502209	-	1	1109	59
LNC_001780	XLOC_010251	lincRNA	lncRNA	chr11	14218123	14218493	+	1	371	81
LNC_002741	XLOC_021826	lincRNA	lncRNA	chr4	32275240	32276225	-	1	986	69
LNC_002615	XLOC_020037	lincRNA	lncRNA	chr4	28887123	28890926	+	2	395	73
LNC_001781	XLOC_010252	lincRNA	lncRNA	chr11	14219477	14219707	+	1	231	77
LNC_002749	XLOC_021879	lincRNA	lncRNA	chr4	32803753	32808424	-	2	3733	84
LNC_002614	XLOC_020037	lincRNA	lncRNA	chr4	28887123	28889520	+	2	628	85
LNC_001045	XLOC_004214	lincRNA	lncRNA	chr0	30082358	30082764	-	1	407	68
LNC_001044	XLOC_004204	lincRNA	lncRNA	chr0	29880883	29881246	-	1	364	62
LNC_001047	XLOC_004217	lincRNA	lncRNA	chr0	30121765	30122085	-	1	321	58
LNC_001046	XLOC_004216	lincRNA	lncRNA	chr0	30116131	30116534	-	1	404	70
LNC_001041	XLOC_004192	lincRNA	lncRNA	chr0	29692882	29693138	-	1	257	85
LNC_001040	XLOC_004189	lincRNA	lncRNA	chr0	29657518	29657895	-	1	378	67
LNC_001043	XLOC_004199	lincRNA	lncRNA	chr0	29794697	29795104	-	1	408	40
LNC_001042	XLOC_004196	lincRNA	lncRNA	chr0	29753776	29754051	-	1	276	92
LNC_001049	XLOC_004219	lincRNA	lncRNA	chr0	30144258	30144662	-	1	405	99
LNC_001048	XLOC_004218	lincRNA	lncRNA	chr0	30130194	30130457	-	1	264	49
LNC_002619	XLOC_020073	lincRNA	lncRNA	chr4	29464314	29464756	+	1	443	40
LNC_001100	XLOC_004341	lincRNA	lncRNA	chr0	32000715	32001066	-	1	352	117
LNC_001101	XLOC_004344	lincRNA	lncRNA	chr0	32101819	32102180	-	1	362	63
LNC_001102	XLOC_004345	lincRNA	lncRNA	chr0	32103199	32103546	-	1	348	68
LNC_001103	XLOC_004348	lincRNA	lncRNA	chr0	32129236	32129474	-	1	239	63
LNC_001104	XLOC_004349	lincRNA	lncRNA	chr0	32142856	32143107	-	1	252	62
LNC_001105	XLOC_004351	lincRNA	lncRNA	chr0	32206875	32207205	-	1	331	110
LNC_001106	XLOC_004355	lincRNA	lncRNA	chr0	32317163	32317495	-	1	333	58
LNC_001107	XLOC_004358	lincRNA	lncRNA	chr0	32454492	32454849	-	1	358	119
LNC_001108	XLOC_004361	lincRNA	lncRNA	chr0	32518329	32518652	-	1	324	43
LNC_001109	XLOC_004362	lincRNA	lncRNA	chr0	32521144	32521376	-	1	233	47
LNC_002631	XLOC_020335	lincRNA	lncRNA	chr4	32830554	32831002	+	1	449	80
LNC_002637	XLOC_020401	lincRNA	lncRNA	chr4	617502	618078	-	1	577	46
LNC_002636	XLOC_020400	lincRNA	lncRNA	chr4	615766	616458	-	1	693	96
LNC_002635	XLOC_020396	lincRNA	lncRNA	chr4	556298	556893	-	1	596	72
LNC_002634	XLOC_020359	lincRNA	lncRNA	chr4	33009870	33016826	+	3	841	93
LNC_000406	XLOC_001809	lincRNA	lncRNA	chr0	30528337	30528601	+	1	265	83
LNC_000407	XLOC_001810	lincRNA	lncRNA	chr0	30529735	30530101	+	1	367	36
LNC_000404	XLOC_001806	lincRNA	lncRNA	chr0	30515757	30516144	+	1	388	73
LNC_000405	XLOC_001807	lincRNA	lncRNA	chr0	30522831	30523130	+	1	300	81
LNC_000402	XLOC_001797	lincRNA	lncRNA	chr0	30331064	30331290	+	1	227	75
LNC_000403	XLOC_001799	lincRNA	lncRNA	chr0	30398230	30398632	+	1	403	100
LNC_000401	XLOC_001795	lincRNA	lncRNA	chr0	30311345	30311721	+	1	377	36
LNC_000408	XLOC_001820	lincRNA	lncRNA	chr0	30686116	30686336	+	1	221	31
LNC_000409	XLOC_001825	lincRNA	lncRNA	chr0	30764149	30764385	+	1	237	51
LNC_002576	XLOC_019673	lincRNA	lncRNA	chr4	21073874	21076930	+	4	2381	113
LNC_001402	XLOC_005917	lincRNA	lncRNA	chr1	30058503	30058970	+	1	468	151
LNC_003698	XLOC_032427	lincRNA	lncRNA	chr9	6831072	6831284	+	1	213	34
LNC_003699	XLOC_032428	lincRNA	lncRNA	chr9	6837880	6838214	+	1	335	60
LNC_003694	XLOC_032395	lincRNA	lncRNA	chr9	5917000	5917450	+	1	451	68
LNC_003695	XLOC_032397	lincRNA	lncRNA	chr9	5934793	5935517	+	1	725	66
LNC_003692	XLOC_032349	lincRNA	lncRNA	chr9	4657204	4657579	+	1	376	86
LNC_003693	XLOC_032366	lincRNA	lncRNA	chr9	5236515	5239897	+	2	1001	100
LNC_003690	XLOC_032231	lincRNA	lncRNA	chr9	2136546	2137206	+	1	661	66
LNC_003691	XLOC_032305	lincRNA	lncRNA	chr9	3960594	3961126	+	1	533	75
LNC_002276	XLOC_016216	lincRNA	lncRNA	chr2	19220296	19222236	-	2	1693	97
LNC_001214	XLOC_004603	lincRNA	lncRNA	chr0	37181610	37181870	-	1	261	53
LNC_001215	XLOC_004604	lincRNA	lncRNA	chr0	37186710	37186987	-	1	278	46
LNC_000318	XLOC_001578	lincRNA	lncRNA	chr0	26992918	26993368	+	1	451	54
LNC_000319	XLOC_001582	lincRNA	lncRNA	chr0	27029886	27030218	+	1	333	65
LNC_001210	XLOC_004592	lincRNA	lncRNA	chr0	36897986	36898266	-	1	281	42
LNC_001211	XLOC_004593	lincRNA	lncRNA	chr0	36969638	36969905	-	1	268	55
LNC_001212	XLOC_004596	lincRNA	lncRNA	chr0	37028428	37028638	-	1	211	53
LNC_001213	XLOC_004602	lincRNA	lncRNA	chr0	37171405	37171636	-	1	232	77
LNC_000312	XLOC_001557	lincRNA	lncRNA	chr0	26517587	26518034	+	1	448	57
LNC_000313	XLOC_001558	lincRNA	lncRNA	chr0	26519291	26519524	+	1	234	74
LNC_000310	XLOC_001552	lincRNA	lncRNA	chr0	26384678	26385000	+	1	323	61
LNC_000311	XLOC_001554	lincRNA	lncRNA	chr0	26411616	26412057	+	1	442	88
LNC_000316	XLOC_001571	lincRNA	lncRNA	chr0	26844743	26845172	+	1	430	142
LNC_000317	XLOC_001573	lincRNA	lncRNA	chr0	26864140	26864477	+	1	338	58
LNC_000314	XLOC_001560	lincRNA	lncRNA	chr0	26575665	26576123	+	1	459	49
LNC_000315	XLOC_001566	lincRNA	lncRNA	chr0	26696244	26696645	+	1	402	58
LNC_003160	XLOC_026698	lincRNA	lncRNA	chr6	29067252	29068463	-	1	1212	74
LNC_003161	XLOC_026712	lincRNA	lncRNA	chr6	29561179	29563301	-	3	295	96
LNC_003162	XLOC_026712	lincRNA	lncRNA	chr6	29561179	29563412	-	3	1978	111
LNC_002278	XLOC_016230	lincRNA	lncRNA	chr2	19606316	19612832	-	3	3526	104
LNC_003164	XLOC_026716	lincRNA	lncRNA	chr6	29609533	29609743	-	1	211	57
LNC_003165	XLOC_026734	lincRNA	lncRNA	chr6	30449258	30449489	-	1	232	75
LNC_000077	XLOC_000595	lincRNA	lncRNA	chr0	12211458	12212714	+	1	1257	107
LNC_000076	XLOC_000590	lincRNA	lncRNA	chr0	12154086	12155378	+	2	1178	98
LNC_000075	XLOC_000585	lincRNA	lncRNA	chr0	12064970	12065183	+	1	214	71
LNC_000074	XLOC_000570	lincRNA	lncRNA	chr0	11768224	11768497	+	1	274	91
LNC_000073	XLOC_000569	lincRNA	lncRNA	chr0	11714322	11714949	+	1	628	117
LNC_000072	XLOC_000568	lincRNA	lncRNA	chr0	11706834	11708190	+	1	1357	125
LNC_000071	XLOC_000548	lincRNA	lncRNA	chr0	11409084	11410335	+	2	1085	77
LNC_000070	XLOC_000548	lincRNA	lncRNA	chr0	11409083	11410335	+	2	1024	77
LNC_003167	XLOC_026797	lincRNA	lncRNA	chr6	31873838	31874141	-	1	304	101
LNC_000079	XLOC_000602	lincRNA	lncRNA	chr0	12353158	12354275	+	1	1118	71
LNC_000078	XLOC_000601	lincRNA	lncRNA	chr0	12342095	12342821	+	1	727	81
LNC_000271	XLOC_001430	lincRNA	lncRNA	chr0	24415109	24415319	+	1	211	70
LNC_000270	XLOC_001427	lincRNA	lncRNA	chr0	24390057	24390585	+	1	529	45
LNC_000273	XLOC_001438	lincRNA	lncRNA	chr0	24484850	24485190	+	1	341	89
LNC_000272	XLOC_001434	lincRNA	lncRNA	chr0	24455303	24455752	+	1	450	75
LNC_000275	XLOC_001445	lincRNA	lncRNA	chr0	24580619	24581120	+	1	502	53
LNC_000277	XLOC_001457	lincRNA	lncRNA	chr0	24773466	24773982	+	2	414	138
LNC_000276	XLOC_001455	lincRNA	lncRNA	chr0	24754986	24755397	+	1	412	72
LNC_000279	XLOC_001462	lincRNA	lncRNA	chr0	24853501	24854038	+	2	387	86
LNC_000278	XLOC_001460	lincRNA	lncRNA	chr0	24833775	24834032	+	1	258	50
LNC_001855	XLOC_010803	lincRNA	lncRNA	chr11	28303561	28303906	+	1	346	72
LNC_001852	XLOC_010758	lincRNA	lncRNA	chr11	27694272	27701005	+	2	4644	90
LNC_001853	XLOC_010788	lincRNA	lncRNA	chr11	28060050	28060449	+	1	400	54
LNC_001850	XLOC_010758	lincRNA	lncRNA	chr11	27694220	27701005	+	3	3356	77
LNC_001851	XLOC_010758	lincRNA	lncRNA	chr11	27694262	27703577	+	2	4454	91
LNC_002813	XLOC_022619	lincRNA	lncRNA	chr5	20942035	20942275	+	1	241	70
LNC_002812	XLOC_022614	lincRNA	lncRNA	chr5	20873633	20874049	+	1	417	56
LNC_002811	XLOC_022602	lincRNA	lncRNA	chr5	20168224	20168616	+	1	393	51
LNC_002810	XLOC_022600	lincRNA	lncRNA	chr5	20163765	20164175	+	1	411	58
LNC_002817	XLOC_022689	lincRNA	lncRNA	chr5	23101874	23105576	+	2	687	111
LNC_002816	XLOC_022679	lincRNA	lncRNA	chr5	22714019	22714699	+	2	315	36
LNC_002815	XLOC_022648	lincRNA	lncRNA	chr5	21971358	21973498	+	2	1096	76
LNC_002814	XLOC_022624	lincRNA	lncRNA	chr5	21116119	21124056	+	2	870	98
LNC_002819	XLOC_022749	lincRNA	lncRNA	chr5	24203412	24204866	+	2	1357	83
LNC_002818	XLOC_022724	lincRNA	lncRNA	chr5	23807300	23808406	+	3	852	151
LNC_003004	XLOC_024772	lincRNA	lncRNA	chr6	11947285	11951567	+	2	4031	148
LNC_000202	XLOC_001153	lincRNA	lncRNA	chr0	20183570	20184157	+	1	588	80
LNC_000203	XLOC_001158	lincRNA	lncRNA	chr0	20263823	20264183	+	1	361	35
LNC_002109	XLOC_014039	lincRNA	lncRNA	chr12	20752939	20753862	-	2	834	60
LNC_002108	XLOC_014036	lincRNA	lncRNA	chr12	20707266	20707671	-	1	406	69
LNC_002105	XLOC_014010	lincRNA	lncRNA	chr12	20231036	20231392	-	1	357	66
LNC_002107	XLOC_014030	lincRNA	lncRNA	chr12	20563281	20563532	-	1	252	52
LNC_002106	XLOC_014023	lincRNA	lncRNA	chr12	20467364	20467671	-	1	308	64
LNC_002101	XLOC_013969	lincRNA	lncRNA	chr12	19243082	19243409	-	1	328	63
LNC_002100	XLOC_013968	lincRNA	lncRNA	chr12	19241969	19242549	-	1	581	52
LNC_002103	XLOC_014000	lincRNA	lncRNA	chr12	20056506	20056738	-	1	233	47
LNC_002102	XLOC_013999	lincRNA	lncRNA	chr12	20040760	20041215	-	1	456	98
LNC_000208	XLOC_001188	lincRNA	lncRNA	chr0	20725810	20726183	+	1	374	78
LNC_003519	XLOC_030279	lincRNA	lncRNA	chr8	19438827	19442713	+	4	1959	104
LNC_003518	XLOC_030277	lincRNA	lncRNA	chr8	19400361	19400586	+	1	226	73
LNC_000209	XLOC_001189	lincRNA	lncRNA	chr0	20749178	20749587	+	1	410	52
LNC_003515	XLOC_030272	lincRNA	lncRNA	chr8	19206319	19209040	+	6	1423	95
LNC_003514	XLOC_030272	lincRNA	lncRNA	chr8	19206129	19209040	+	5	1560	95
[truncated: 1,308 more rows]
