# Supplementary material for: Genome-wide identification and characterization of long non-coding RNAs involved in fruit ripening and the climacteric in Cucumis melo
Source: BMC Plant Biol. 2019 Aug 22;19:369. doi: 10.1186/s12870-019-1942-4 (PMC6704668; doi:10.1186/s12870-019-1942-4)
Supplement: Supplementary file 2 — Cis- and Trans-interaction between lncRNAs and mRNAs. (XLSX 20120 kb) [file 12870_2019_1942_MOESM2_ESM.xlsx]

## Sheet: cis-acting
Chromosome	lncRNA_ID	lncRNA_Gene_ID	lncRNA_Start	lncRNA_End	lncRNA_Strand	mRNA_ID	mRNA_Gene_Id	mRNA_Gene_Symbol	mRNA_Start	mRNA_End	mRNA_Strand	Distance	Location
chr7	LNC_003244	XLOC_027559	12141152	12141544	+	MELO3C022635T2	MELO3C022635	sp|Q32SG5|RIK_MAIZE Protein RIK OS=Zea mays PE=1 SV=1//1.33984e-11	12172108	12180966	+	30563	upstream
chr7	LNC_003244	XLOC_027559	12141152	12141544	+	MELO3C022635T1	MELO3C022635	sp|Q32SG5|RIK_MAIZE Protein RIK OS=Zea mays PE=1 SV=1//1.33984e-11	12171949	12194618	+	30404	upstream
chr7	LNC_003244	XLOC_027559	12141152	12141544	+	MELO3C026296T2	MELO3C026296	-//-	12085765	12107770	+	33381	downstream
chr7	LNC_003244	XLOC_027559	12141152	12141544	+	MELO3C026296T1	MELO3C026296	-//-	12096886	12107770	+	33381	downstream
chr7	LNC_003244	XLOC_027559	12141152	12141544	+	MELO3C022638T1	MELO3C022638	-//-	12185589	12185871	+	44044	upstream
chr7	LNC_003244	XLOC_027559	12141152	12141544	+	MELO3C022640T1	MELO3C022640	-//-	12241483	12241806	-	99938	downstream
chr7	LNC_003244	XLOC_027559	12141152	12141544	+	MELO3C022637T1	MELO3C022637	sp|Q7LHG5|YI31B_YEAST Transposon Ty3-I Gag-Pol polyprotein OS=Saccharomyces cerevisiae (strain ATCC 204508 / S288c) GN=TY3B-I PE=3 SV=2//8.12974e-17	12183852	12184361	+	42307	upstream
chr7	LNC_003244	XLOC_027559	12141152	12141544	+	MELO3C022636T1	MELO3C022636	-//-	12182324	12182990	+	40779	upstream
chr7	LNC_003244	XLOC_027559	12141152	12141544	+	MELO3C022639T1	MELO3C022639	-//-	12190471	12190680	+	48926	upstream
chr7	LNC_003244	XLOC_027559	12141152	12141544	+	MELO3C022639T2	MELO3C022639	-//-	12193743	12194244	+	52198	upstream
chr7	LNC_003244	XLOC_027559	12141152	12141544	+	MELO3C026297T1	MELO3C026297	-//-	12086318	12086860	+	54291	downstream
chr6	LNC_003174	XLOC_026836	32536262	32537371	-	MELO3C014031T1	MELO3C014031	sp|Q9SA22|P2C06_ARATH Probable protein phosphatase 2C 6 OS=Arabidopsis thaliana GN=At1g16220 PE=2 SV=1//0	32633167	32641480	+	95795	upstream
chr6	LNC_003174	XLOC_026836	32536262	32537371	-	MELO3C014043T1	MELO3C014043	-//-	32518635	32518811	+	17450	downstream
chr6	LNC_003174	XLOC_026836	32536262	32537371	-	MELO3C014031T3	MELO3C014031	sp|Q9SA22|P2C06_ARATH Probable protein phosphatase 2C 6 OS=Arabidopsis thaliana GN=At1g16220 PE=2 SV=1//0	32633167	32641480	+	95795	upstream
chr6	LNC_003174	XLOC_026836	32536262	32537371	-	MELO3C014045T1	MELO3C014045	sp|Q6Q3H3|TPSGD_VITVI (-)-germacrene D synthase OS=Vitis vinifera GN=VIT_19s0014g04930 PE=1 SV=1//0	32473570	32480059	-	56202	upstream
chr6	LNC_003174	XLOC_026836	32536262	32537371	-	MELO3C014035T1	MELO3C014035	sp|Q9LQ02|NRPD1_ARATH DNA-directed RNA polymerase IV subunit 1 OS=Arabidopsis thaliana GN=NRPD1 PE=1 SV=1//0	32607720	32610206	+	70348	upstream
chr6	LNC_003174	XLOC_026836	32536262	32537371	-	MELO3C014036T1	MELO3C014036	-//-	32598709	32598864	-	61337	downstream
chr6	LNC_003174	XLOC_026836	32536262	32537371	-	MELO3C014038T1	MELO3C014038	-//-	32586002	32586160	-	48630	downstream
chr6	LNC_003174	XLOC_026836	32536262	32537371	-	MELO3C014039T1	MELO3C014039	sp|Q6Q3H3|TPSGD_VITVI (-)-germacrene D synthase OS=Vitis vinifera GN=VIT_19s0014g04930 PE=1 SV=1//8.24274e-25	32581672	32582682	-	44300	downstream
chr6	LNC_003174	XLOC_026836	32536262	32537371	-	MELO3C014042T1	MELO3C014042	sp|Q9SAK5|APL_ARATH Myb family transcription factor APL OS=Arabidopsis thaliana GN=APL PE=2 SV=2//4.84482e-09	32550751	32552456	-	13379	downstream
chr6	LNC_003174	XLOC_026836	32536262	32537371	-	MELO3C014031T2	MELO3C014031	sp|Q9SA22|P2C06_ARATH Probable protein phosphatase 2C 6 OS=Arabidopsis thaliana GN=At1g16220 PE=2 SV=1//0	32633167	32641480	+	95795	upstream
chr6	LNC_003174	XLOC_026836	32536262	32537371	-	MELO3C014037T1	MELO3C014037	-//-	32587387	32587755	-	50015	downstream
chr6	LNC_003174	XLOC_026836	32536262	32537371	-	MELO3C014041T1	MELO3C014041	-//-	32563797	32564087	-	26425	downstream
chr6	LNC_003174	XLOC_026836	32536262	32537371	-	MELO3C014040T1	MELO3C014040	sp|Q6Q3H3|TPSGD_VITVI (-)-germacrene D synthase OS=Vitis vinifera GN=VIT_19s0014g04930 PE=1 SV=1//2.92229e-135	32579319	32581655	-	41947	downstream
chr6	LNC_003174	XLOC_026836	32536262	32537371	-	MELO3C014032T1	MELO3C014032	sp|Q803H0|CG025_DANRE UPF0415 protein C7orf25 homolog OS=Danio rerio GN=zgc:55781 PE=2 SV=1//4.19452e-21	32628117	32631680	-	90745	downstream
chr6	LNC_003174	XLOC_026836	32536262	32537371	-	MELO3C014034T1	MELO3C014034	sp|Q9LQ02|NRPD1_ARATH DNA-directed RNA polymerase IV subunit 1 OS=Arabidopsis thaliana GN=NRPD1 PE=1 SV=1//7.07618e-106	32611457	32614261	+	74085	upstream
chr6	LNC_003174	XLOC_026836	32536262	32537371	-	MELO3C014044T1	MELO3C014044	-//-	32484305	32484583	-	51678	upstream
chr6	LNC_003174	XLOC_026836	32536262	32537371	-	MELO3C014047T1	MELO3C014047	sp|Q6Q3H3|TPSGD_VITVI (-)-germacrene D synthase OS=Vitis vinifera GN=VIT_19s0014g04930 PE=1 SV=1//3.11392e-106	32455780	32459377	-	76884	upstream
chr6	LNC_003174	XLOC_026836	32536262	32537371	-	MELO3C014034T2	MELO3C014034	sp|Q9LQ02|NRPD1_ARATH DNA-directed RNA polymerase IV subunit 1 OS=Arabidopsis thaliana GN=NRPD1 PE=1 SV=1//7.07618e-106	32610506	32614261	+	73134	upstream
chr6	LNC_003174	XLOC_026836	32536262	32537371	-	MELO3C014048T1	MELO3C014048	-//-	32437798	32438046	+	98215	downstream
chr6	LNC_003174	XLOC_026836	32536262	32537371	-	MELO3C014033T1	MELO3C014033	sp|B2V855|GATA_SULSY Glutamyl-tRNA(Gln) amidotransferase subunit A OS=Sulfurihydrogenibium sp. (strain YO3AOP1) GN=gatA PE=3 SV=1//4.28968e-47	32620907	32624332	-	83535	downstream
chr6	LNC_003174	XLOC_026836	32536262	32537371	-	MELO3C014046T1	MELO3C014046	-//-	32468008	32468187	-	68074	upstream
chr6	LNC_003173	XLOC_026836	32525838	32537172	-	MELO3C014031T1	MELO3C014031	sp|Q9SA22|P2C06_ARATH Probable protein phosphatase 2C 6 OS=Arabidopsis thaliana GN=At1g16220 PE=2 SV=1//0	32633167	32641480	+	95994	upstream
chr6	LNC_003173	XLOC_026836	32525838	32537172	-	MELO3C014043T1	MELO3C014043	-//-	32518635	32518811	+	7026	downstream
chr6	LNC_003173	XLOC_026836	32525838	32537172	-	MELO3C014031T3	MELO3C014031	sp|Q9SA22|P2C06_ARATH Probable protein phosphatase 2C 6 OS=Arabidopsis thaliana GN=At1g16220 PE=2 SV=1//0	32633167	32641480	+	95994	upstream
chr6	LNC_003173	XLOC_026836	32525838	32537172	-	MELO3C014045T1	MELO3C014045	sp|Q6Q3H3|TPSGD_VITVI (-)-germacrene D synthase OS=Vitis vinifera GN=VIT_19s0014g04930 PE=1 SV=1//0	32473570	32480059	-	45778	upstream
chr6	LNC_003173	XLOC_026836	32525838	32537172	-	MELO3C014035T1	MELO3C014035	sp|Q9LQ02|NRPD1_ARATH DNA-directed RNA polymerase IV subunit 1 OS=Arabidopsis thaliana GN=NRPD1 PE=1 SV=1//0	32607720	32610206	+	70547	upstream
chr6	LNC_003173	XLOC_026836	32525838	32537172	-	MELO3C014036T1	MELO3C014036	-//-	32598709	32598864	-	61536	downstream
chr6	LNC_003173	XLOC_026836	32525838	32537172	-	MELO3C014038T1	MELO3C014038	-//-	32586002	32586160	-	48829	downstream
chr6	LNC_003173	XLOC_026836	32525838	32537172	-	MELO3C014039T1	MELO3C014039	sp|Q6Q3H3|TPSGD_VITVI (-)-germacrene D synthase OS=Vitis vinifera GN=VIT_19s0014g04930 PE=1 SV=1//8.24274e-25	32581672	32582682	-	44499	downstream
chr6	LNC_003173	XLOC_026836	32525838	32537172	-	MELO3C014042T1	MELO3C014042	sp|Q9SAK5|APL_ARATH Myb family transcription factor APL OS=Arabidopsis thaliana GN=APL PE=2 SV=2//4.84482e-09	32550751	32552456	-	13578	downstream
chr6	LNC_003173	XLOC_026836	32525838	32537172	-	MELO3C014031T2	MELO3C014031	sp|Q9SA22|P2C06_ARATH Probable protein phosphatase 2C 6 OS=Arabidopsis thaliana GN=At1g16220 PE=2 SV=1//0	32633167	32641480	+	95994	upstream
chr6	LNC_003173	XLOC_026836	32525838	32537172	-	MELO3C014037T1	MELO3C014037	-//-	32587387	32587755	-	50214	downstream
chr6	LNC_003173	XLOC_026836	32525838	32537172	-	MELO3C014041T1	MELO3C014041	-//-	32563797	32564087	-	26624	downstream
chr6	LNC_003173	XLOC_026836	32525838	32537172	-	MELO3C014040T1	MELO3C014040	sp|Q6Q3H3|TPSGD_VITVI (-)-germacrene D synthase OS=Vitis vinifera GN=VIT_19s0014g04930 PE=1 SV=1//2.92229e-135	32579319	32581655	-	42146	downstream
chr6	LNC_003173	XLOC_026836	32525838	32537172	-	MELO3C014032T1	MELO3C014032	sp|Q803H0|CG025_DANRE UPF0415 protein C7orf25 homolog OS=Danio rerio GN=zgc:55781 PE=2 SV=1//4.19452e-21	32628117	32631680	-	90944	downstream
chr6	LNC_003173	XLOC_026836	32525838	32537172	-	MELO3C014034T1	MELO3C014034	sp|Q9LQ02|NRPD1_ARATH DNA-directed RNA polymerase IV subunit 1 OS=Arabidopsis thaliana GN=NRPD1 PE=1 SV=1//7.07618e-106	32611457	32614261	+	74284	upstream
chr6	LNC_003173	XLOC_026836	32525838	32537172	-	MELO3C014044T1	MELO3C014044	-//-	32484305	32484583	-	41254	upstream
chr6	LNC_003173	XLOC_026836	32525838	32537172	-	MELO3C014047T1	MELO3C014047	sp|Q6Q3H3|TPSGD_VITVI (-)-germacrene D synthase OS=Vitis vinifera GN=VIT_19s0014g04930 PE=1 SV=1//3.11392e-106	32455780	32459377	-	66460	upstream
chr6	LNC_003173	XLOC_026836	32525838	32537172	-	MELO3C014034T2	MELO3C014034	sp|Q9LQ02|NRPD1_ARATH DNA-directed RNA polymerase IV subunit 1 OS=Arabidopsis thaliana GN=NRPD1 PE=1 SV=1//7.07618e-106	32610506	32614261	+	73333	upstream
chr6	LNC_003173	XLOC_026836	32525838	32537172	-	MELO3C014048T1	MELO3C014048	-//-	32437798	32438046	+	87791	downstream
chr6	LNC_003173	XLOC_026836	32525838	32537172	-	MELO3C014033T1	MELO3C014033	sp|B2V855|GATA_SULSY Glutamyl-tRNA(Gln) amidotransferase subunit A OS=Sulfurihydrogenibium sp. (strain YO3AOP1) GN=gatA PE=3 SV=1//4.28968e-47	32620907	32624332	-	83734	downstream
chr6	LNC_003173	XLOC_026836	32525838	32537172	-	MELO3C014046T1	MELO3C014046	-//-	32468008	32468187	-	57650	upstream
chr6	LNC_003172	XLOC_026835	32503558	32509274	-	MELO3C014043T1	MELO3C014043	-//-	32518635	32518811	+	9360	upstream
chr6	LNC_003172	XLOC_026835	32503558	32509274	-	MELO3C014045T1	MELO3C014045	sp|Q6Q3H3|TPSGD_VITVI (-)-germacrene D synthase OS=Vitis vinifera GN=VIT_19s0014g04930 PE=1 SV=1//0	32473570	32480059	-	23498	upstream
chr6	LNC_003172	XLOC_026835	32503558	32509274	-	MELO3C014035T1	MELO3C014035	sp|Q9LQ02|NRPD1_ARATH DNA-directed RNA polymerase IV subunit 1 OS=Arabidopsis thaliana GN=NRPD1 PE=1 SV=1//0	32607720	32610206	+	98445	upstream
chr6	LNC_003172	XLOC_026835	32503558	32509274	-	MELO3C014036T1	MELO3C014036	-//-	32598709	32598864	-	89434	downstream
chr6	LNC_003172	XLOC_026835	32503558	32509274	-	MELO3C014038T1	MELO3C014038	-//-	32586002	32586160	-	76727	downstream
chr6	LNC_003172	XLOC_026835	32503558	32509274	-	MELO3C014039T1	MELO3C014039	sp|Q6Q3H3|TPSGD_VITVI (-)-germacrene D synthase OS=Vitis vinifera GN=VIT_19s0014g04930 PE=1 SV=1//8.24274e-25	32581672	32582682	-	72397	downstream
chr6	LNC_003172	XLOC_026835	32503558	32509274	-	MELO3C014042T1	MELO3C014042	sp|Q9SAK5|APL_ARATH Myb family transcription factor APL OS=Arabidopsis thaliana GN=APL PE=2 SV=2//4.84482e-09	32550751	32552456	-	41476	downstream
chr6	LNC_003172	XLOC_026835	32503558	32509274	-	MELO3C014037T1	MELO3C014037	-//-	32587387	32587755	-	78112	downstream
chr6	LNC_003172	XLOC_026835	32503558	32509274	-	MELO3C014041T1	MELO3C014041	-//-	32563797	32564087	-	54522	downstream
chr6	LNC_003172	XLOC_026835	32503558	32509274	-	MELO3C014040T1	MELO3C014040	sp|Q6Q3H3|TPSGD_VITVI (-)-germacrene D synthase OS=Vitis vinifera GN=VIT_19s0014g04930 PE=1 SV=1//2.92229e-135	32579319	32581655	-	70044	downstream
chr6	LNC_003172	XLOC_026835	32503558	32509274	-	MELO3C014044T1	MELO3C014044	-//-	32484305	32484583	-	18974	upstream
chr6	LNC_003172	XLOC_026835	32503558	32509274	-	MELO3C014047T1	MELO3C014047	sp|Q6Q3H3|TPSGD_VITVI (-)-germacrene D synthase OS=Vitis vinifera GN=VIT_19s0014g04930 PE=1 SV=1//3.11392e-106	32455780	32459377	-	44180	upstream
chr6	LNC_003172	XLOC_026835	32503558	32509274	-	MELO3C014048T1	MELO3C014048	-//-	32437798	32438046	+	65511	downstream
chr6	LNC_003172	XLOC_026835	32503558	32509274	-	MELO3C014046T1	MELO3C014046	-//-	32468008	32468187	-	35370	upstream
chr0	LNC_000217	XLOC_001223	21276117	21276327	+	MELO3C000924T1	MELO3C000924	sp|Q4VZH1|NDHK_CUCSA NAD(P)H-quinone oxidoreductase subunit K, chloroplastic OS=Cucumis sativus GN=ndhK PE=3 SV=1//2.64848e-70	21241351	21241812	+	34304	downstream
chr0	LNC_000217	XLOC_001223	21276117	21276327	+	MELO3C000943T1	MELO3C000943	-//-	21321131	21321550	+	44803	upstream
chr0	LNC_000217	XLOC_001223	21276117	21276327	+	MELO3C000939T1	MELO3C000939	-//-	21281378	21281614	-	5050	downstream
chr0	LNC_000217	XLOC_001223	21276117	21276327	+	MELO3C000895T1	MELO3C000895	-//-	21264581	21265084	-	11032	upstream
chr0	LNC_000217	XLOC_001223	21276117	21276327	+	MELO3C000888T1	MELO3C000888	-//-	21231295	21231834	-	44282	upstream
chr0	LNC_000217	XLOC_001223	21276117	21276327	+	MELO3C000926T1	MELO3C000926	-//-	21223047	21223520	-	52596	upstream
chr0	LNC_000217	XLOC_001223	21276117	21276327	+	MELO3C000922T1	MELO3C000922	sp|Q9SK55|NAC42_ARATH Transcription factor JUNGBRUNNEN 1 OS=Arabidopsis thaliana GN=JUB1 PE=1 SV=1//1.00447e-47	21251212	21251763	-	24353	upstream
chr0	LNC_000217	XLOC_001223	21276117	21276327	+	MELO3C000921T1	MELO3C000921	-//-	21269502	21270106	-	6010	upstream
chr0	LNC_000217	XLOC_001223	21276117	21276327	+	MELO3C000938T1	MELO3C000938	-//-	21339375	21339926	-	63047	downstream
chr0	LNC_000217	XLOC_001223	21276117	21276327	+	MELO3C000851T1	MELO3C000851	-//-	21183294	21183512	+	92604	downstream
chr0	LNC_000217	XLOC_001223	21276117	21276327	+	MELO3C000920T1	MELO3C000920	-//-	21184771	21184943	+	91173	downstream
chr0	LNC_000217	XLOC_001223	21276117	21276327	+	MELO3C000925T1	MELO3C000925	-//-	21273083	21273234	-	2882	upstream
chr0	LNC_000217	XLOC_001223	21276117	21276327	+	MELO3C000929T1	MELO3C000929	-//-	21329498	21329827	-	53170	downstream
chr0	LNC_000217	XLOC_001223	21276117	21276327	+	MELO3C000923T1	MELO3C000923	-//-	21271392	21271574	-	4542	upstream
chr0	LNC_000217	XLOC_001223	21276117	21276327	+	MELO3C000950T1	MELO3C000950	-//-	21372726	21372929	-	96398	downstream
chr0	LNC_000216	XLOC_001216	21201211	21201731	+	MELO3C000924T1	MELO3C000924	sp|Q4VZH1|NDHK_CUCSA NAD(P)H-quinone oxidoreductase subunit K, chloroplastic OS=Cucumis sativus GN=ndhK PE=3 SV=1//2.64848e-70	21241351	21241812	+	39619	upstream
chr0	LNC_000216	XLOC_001216	21201211	21201731	+	MELO3C000895T1	MELO3C000895	-//-	21264581	21265084	-	62849	downstream
chr0	LNC_000216	XLOC_001216	21201211	21201731	+	MELO3C000907T1	MELO3C000907	-//-	21138071	21138451	+	62759	downstream
chr0	LNC_000216	XLOC_001216	21201211	21201731	+	MELO3C000927T1	MELO3C000927	-//-	21163029	21163533	-	37677	upstream
chr0	LNC_000216	XLOC_001216	21201211	21201731	+	MELO3C000926T1	MELO3C000926	-//-	21223047	21223520	-	21315	downstream
chr0	LNC_000216	XLOC_001216	21201211	21201731	+	MELO3C000922T1	MELO3C000922	sp|Q9SK55|NAC42_ARATH Transcription factor JUNGBRUNNEN 1 OS=Arabidopsis thaliana GN=JUB1 PE=1 SV=1//1.00447e-47	21251212	21251763	-	49480	downstream
chr0	LNC_000216	XLOC_001216	21201211	21201731	+	MELO3C000921T1	MELO3C000921	-//-	21269502	21270106	-	67770	downstream
chr0	LNC_000216	XLOC_001216	21201211	21201731	+	MELO3C000888T1	MELO3C000888	-//-	21231295	21231834	-	29563	downstream
chr0	LNC_000216	XLOC_001216	21201211	21201731	+	MELO3C000851T1	MELO3C000851	-//-	21183294	21183512	+	17698	downstream
chr0	LNC_000216	XLOC_001216	21201211	21201731	+	MELO3C000920T1	MELO3C000920	-//-	21184771	21184943	+	16267	downstream
chr0	LNC_000216	XLOC_001216	21201211	21201731	+	MELO3C000925T1	MELO3C000925	-//-	21273083	21273234	-	71351	downstream
chr0	LNC_000216	XLOC_001216	21201211	21201731	+	MELO3C000923T1	MELO3C000923	-//-	21271392	21271574	-	69660	downstream
chr0	LNC_000216	XLOC_001216	21201211	21201731	+	MELO3C000939T1	MELO3C000939	-//-	21281378	21281614	-	79646	downstream
chr0	LNC_000215	XLOC_001202	20964093	20964702	+	MELO3C000906T1	MELO3C000906	-//-	20976194	20976350	-	11491	downstream
chr0	LNC_000215	XLOC_001202	20964093	20964702	+	MELO3C000917T1	MELO3C000917	-//-	20994363	20994626	+	29660	upstream
chr0	LNC_000215	XLOC_001202	20964093	20964702	+	MELO3C000951T1	MELO3C000951	sp|Q4VZK3|RPOA_CUCSA DNA-directed RNA polymerase subunit alpha OS=Cucumis sativus GN=rpoA PE=3 SV=1//8.68103e-15	20895309	20895899	+	68193	downstream
chr0	LNC_000215	XLOC_001202	20964093	20964702	+	MELO3C000910T1	MELO3C000910	sp|Q9SR44|LHTL2_ARATH Lysine histidine transporter-like 2 OS=Arabidopsis thaliana GN=At1g67640 PE=2 SV=1//2.59671e-57	21026261	21026583	+	61558	upstream
chr0	LNC_000215	XLOC_001202	20964093	20964702	+	MELO3C000909T1	MELO3C000909	-//-	20873555	20873731	+	90361	downstream
chr0	LNC_000215	XLOC_001202	20964093	20964702	+	MELO3C000935T1	MELO3C000935	-//-	20935807	20935985	-	28107	upstream
chr0	LNC_000215	XLOC_001202	20964093	20964702	+	MELO3C000903T1	MELO3C000903	-//-	20967416	20967922	+	2713	upstream
chr0	LNC_000215	XLOC_001202	20964093	20964702	+	MELO3C000918T1	MELO3C000918	-//-	21032823	21033068	-	68120	downstream
chr0	LNC_000215	XLOC_001202	20964093	20964702	+	MELO3C000894T1	MELO3C000894	-//-	20880492	20880761	+	83331	downstream
chr0	LNC_000215	XLOC_001202	20964093	20964702	+	MELO3C000891T1	MELO3C000891	-//-	20888908	20889243	-	74849	upstream
chr0	LNC_000215	XLOC_001202	20964093	20964702	+	MELO3C000897T1	MELO3C000897	-//-	20932198	20932833	-	31259	upstream
chr0	LNC_000215	XLOC_001202	20964093	20964702	+	MELO3C000912T1	MELO3C000912	sp|Q9C6W4|BGA15_ARATH Beta-galactosidase 15 OS=Arabidopsis thaliana GN=BGAL15 PE=2 SV=1//3.60107e-107	21041049	21041645	+	76346	upstream
chr0	LNC_000215	XLOC_001202	20964093	20964702	+	MELO3C000902T1	MELO3C000902	-//-	20907223	20907720	-	56372	upstream
chr0	LNC_000214	XLOC_001196	20829920	20830500	+	MELO3C000893T1	MELO3C000893	-//-	20855370	20855564	-	24869	downstream
chr0	LNC_000214	XLOC_001196	20829920	20830500	+	MELO3C000892T1	MELO3C000892	-//-	20856771	20857304	-	26270	downstream
chr0	LNC_000214	XLOC_001196	20829920	20830500	+	MELO3C000898T1	MELO3C000898	-//-	20784714	20785112	+	44807	downstream
chr0	LNC_000214	XLOC_001196	20829920	20830500	+	MELO3C000894T1	MELO3C000894	-//-	20880492	20880761	+	49991	upstream
chr0	LNC_000214	XLOC_001196	20829920	20830500	+	MELO3C000886T1	MELO3C000886	-//-	20808415	20808625	-	21294	upstream
chr0	LNC_000214	XLOC_001196	20829920	20830500	+	MELO3C000909T1	MELO3C000909	-//-	20873555	20873731	+	43054	upstream
chr0	LNC_000214	XLOC_001196	20829920	20830500	+	MELO3C000908T1	MELO3C000908	-//-	20755999	20756259	-	73660	upstream
chr0	LNC_000214	XLOC_001196	20829920	20830500	+	MELO3C000911T1	MELO3C000911	sp|Q9LQV2|RDR1_ARATH RNA-dependent RNA polymerase 1 OS=Arabidopsis thaliana GN=RDR1 PE=2 SV=1//1.71678e-12	20801590	20801949	-	27970	upstream
chr0	LNC_000214	XLOC_001196	20829920	20830500	+	MELO3C000891T1	MELO3C000891	-//-	20888908	20889243	-	58407	downstream
chr0	LNC_000214	XLOC_001196	20829920	20830500	+	MELO3C000951T1	MELO3C000951	sp|Q4VZK3|RPOA_CUCSA DNA-directed RNA polymerase subunit alpha OS=Cucumis sativus GN=rpoA PE=3 SV=1//8.68103e-15	20895309	20895899	+	64808	upstream
chr0	LNC_000214	XLOC_001196	20829920	20830500	+	MELO3C000919T1	MELO3C000919	-//-	20843395	20843736	+	12894	upstream
chr0	LNC_000214	XLOC_001196	20829920	20830500	+	MELO3C000899T1	MELO3C000899	-//-	20816444	20816941	-	12978	upstream
chr0	LNC_000214	XLOC_001196	20829920	20830500	+	MELO3C000887T1	MELO3C000887	sp|P13087|MIRA_SYNDU Miraculin OS=Synsepalum dulcificum PE=1 SV=3//6.50549e-22	20787869	20788507	-	41412	upstream
chr0	LNC_000214	XLOC_001196	20829920	20830500	+	MELO3C000902T1	MELO3C000902	-//-	20907223	20907720	-	76722	downstream
chr0	LNC_000213	XLOC_001195	20821506	20822136	+	MELO3C000893T1	MELO3C000893	-//-	20855370	20855564	-	33233	downstream
chr0	LNC_000213	XLOC_001195	20821506	20822136	+	MELO3C000892T1	MELO3C000892	-//-	20856771	20857304	-	34634	downstream
chr0	LNC_000213	XLOC_001195	20821506	20822136	+	MELO3C000898T1	MELO3C000898	-//-	20784714	20785112	+	36393	downstream
chr0	LNC_000213	XLOC_001195	20821506	20822136	+	MELO3C000894T1	MELO3C000894	-//-	20880492	20880761	+	58355	upstream
chr0	LNC_000213	XLOC_001195	20821506	20822136	+	MELO3C000885T1	MELO3C000885	sp|Q9LTV3|SAU72_ARATH Auxin-responsive protein SAUR72 OS=Arabidopsis thaliana GN=SAUR72 PE=2 SV=1//1.97027e-44	20722336	20722806	-	98699	upstream
chr0	LNC_000213	XLOC_001195	20821506	20822136	+	MELO3C000886T1	MELO3C000886	-//-	20808415	20808625	-	12880	upstream
chr0	LNC_000213	XLOC_001195	20821506	20822136	+	MELO3C000909T1	MELO3C000909	-//-	20873555	20873731	+	51418	upstream
chr0	LNC_000213	XLOC_001195	20821506	20822136	+	MELO3C000908T1	MELO3C000908	-//-	20755999	20756259	-	65246	upstream
chr0	LNC_000213	XLOC_001195	20821506	20822136	+	MELO3C000911T1	MELO3C000911	sp|Q9LQV2|RDR1_ARATH RNA-dependent RNA polymerase 1 OS=Arabidopsis thaliana GN=RDR1 PE=2 SV=1//1.71678e-12	20801590	20801949	-	19556	upstream
chr0	LNC_000213	XLOC_001195	20821506	20822136	+	MELO3C000891T1	MELO3C000891	-//-	20888908	20889243	-	66771	downstream
chr0	LNC_000213	XLOC_001195	20821506	20822136	+	MELO3C000951T1	MELO3C000951	sp|Q4VZK3|RPOA_CUCSA DNA-directed RNA polymerase subunit alpha OS=Cucumis sativus GN=rpoA PE=3 SV=1//8.68103e-15	20895309	20895899	+	73172	upstream
chr0	LNC_000213	XLOC_001195	20821506	20822136	+	MELO3C000919T1	MELO3C000919	-//-	20843395	20843736	+	21258	upstream
chr0	LNC_000213	XLOC_001195	20821506	20822136	+	MELO3C000899T1	MELO3C000899	-//-	20816444	20816941	-	4564	upstream
chr0	LNC_000213	XLOC_001195	20821506	20822136	+	MELO3C000887T1	MELO3C000887	sp|P13087|MIRA_SYNDU Miraculin OS=Synsepalum dulcificum PE=1 SV=3//6.50549e-22	20787869	20788507	-	32998	upstream
chr0	LNC_000213	XLOC_001195	20821506	20822136	+	MELO3C000902T1	MELO3C000902	-//-	20907223	20907720	-	85086	downstream
chr0	LNC_000212	XLOC_001192	20781156	20781793	+	MELO3C000893T1	MELO3C000893	-//-	20855370	20855564	-	73576	downstream
chr0	LNC_000212	XLOC_001192	20781156	20781793	+	MELO3C000881T1	MELO3C000881	sp|Q93VI4|PABN1_ARATH Polyadenylate-binding protein 1 OS=Arabidopsis thaliana GN=PABN1 PE=1 SV=1//9.51561e-15	20688583	20688741	+	92414	downstream
chr0	LNC_000212	XLOC_001192	20781156	20781793	+	MELO3C000898T1	MELO3C000898	-//-	20784714	20785112	+	2920	upstream
chr0	LNC_000212	XLOC_001192	20781156	20781793	+	MELO3C000894T1	MELO3C000894	-//-	20880492	20880761	+	98698	upstream
chr0	LNC_000212	XLOC_001192	20781156	20781793	+	MELO3C000896T1	MELO3C000896	-//-	20718968	20719555	-	61600	upstream
chr0	LNC_000212	XLOC_001192	20781156	20781793	+	MELO3C000886T1	MELO3C000886	-//-	20808415	20808625	-	26621	downstream
chr0	LNC_000212	XLOC_001192	20781156	20781793	+	MELO3C000892T1	MELO3C000892	-//-	20856771	20857304	-	74977	downstream
chr0	LNC_000212	XLOC_001192	20781156	20781793	+	MELO3C000909T1	MELO3C000909	-//-	20873555	20873731	+	91761	upstream
chr0	LNC_000212	XLOC_001192	20781156	20781793	+	MELO3C000908T1	MELO3C000908	-//-	20755999	20756259	-	24896	upstream
chr0	LNC_000212	XLOC_001192	20781156	20781793	+	MELO3C000887T1	MELO3C000887	sp|P13087|MIRA_SYNDU Miraculin OS=Synsepalum dulcificum PE=1 SV=3//6.50549e-22	20787869	20788507	-	6075	downstream
chr0	LNC_000212	XLOC_001192	20781156	20781793	+	MELO3C000919T1	MELO3C000919	-//-	20843395	20843736	+	61601	upstream
chr0	LNC_000212	XLOC_001192	20781156	20781793	+	MELO3C000899T1	MELO3C000899	-//-	20816444	20816941	-	34650	downstream
chr0	LNC_000212	XLOC_001192	20781156	20781793	+	MELO3C000911T1	MELO3C000911	sp|Q9LQV2|RDR1_ARATH RNA-dependent RNA polymerase 1 OS=Arabidopsis thaliana GN=RDR1 PE=2 SV=1//1.71678e-12	20801590	20801949	-	19796	downstream
chr0	LNC_000212	XLOC_001192	20781156	20781793	+	MELO3C000885T1	MELO3C000885	sp|Q9LTV3|SAU72_ARATH Auxin-responsive protein SAUR72 OS=Arabidopsis thaliana GN=SAUR72 PE=2 SV=1//1.97027e-44	20722336	20722806	-	58349	upstream
chr0	LNC_000211	XLOC_001191	20767823	20768319	+	MELO3C000893T1	MELO3C000893	-//-	20855370	20855564	-	87050	downstream
chr0	LNC_000211	XLOC_001191	20767823	20768319	+	MELO3C000881T1	MELO3C000881	sp|Q93VI4|PABN1_ARATH Polyadenylate-binding protein 1 OS=Arabidopsis thaliana GN=PABN1 PE=1 SV=1//9.51561e-15	20688583	20688741	+	79081	downstream
chr0	LNC_000211	XLOC_001191	20767823	20768319	+	MELO3C000898T1	MELO3C000898	-//-	20784714	20785112	+	16394	upstream
chr0	LNC_000211	XLOC_001191	20767823	20768319	+	MELO3C000896T1	MELO3C000896	-//-	20718968	20719555	-	48267	upstream
chr0	LNC_000211	XLOC_001191	20767823	20768319	+	MELO3C000886T1	MELO3C000886	-//-	20808415	20808625	-	40095	downstream
chr0	LNC_000211	XLOC_001191	20767823	20768319	+	MELO3C000892T1	MELO3C000892	-//-	20856771	20857304	-	88451	downstream
chr0	LNC_000211	XLOC_001191	20767823	20768319	+	MELO3C000908T1	MELO3C000908	-//-	20755999	20756259	-	11563	upstream
chr0	LNC_000211	XLOC_001191	20767823	20768319	+	MELO3C000887T1	MELO3C000887	sp|P13087|MIRA_SYNDU Miraculin OS=Synsepalum dulcificum PE=1 SV=3//6.50549e-22	20787869	20788507	-	19549	downstream
chr0	LNC_000211	XLOC_001191	20767823	20768319	+	MELO3C000882T1	MELO3C000882	sp|P43309|PPO_MALDO Polyphenol oxidase, chloroplastic OS=Malus domestica PE=2 SV=1//1.69093e-53	20671844	20672359	-	95463	upstream
chr0	LNC_000211	XLOC_001191	20767823	20768319	+	MELO3C000919T1	MELO3C000919	-//-	20843395	20843736	+	75075	upstream
chr0	LNC_000211	XLOC_001191	20767823	20768319	+	MELO3C000899T1	MELO3C000899	-//-	20816444	20816941	-	48124	downstream
chr0	LNC_000211	XLOC_001191	20767823	20768319	+	MELO3C000911T1	MELO3C000911	sp|Q9LQV2|RDR1_ARATH RNA-dependent RNA polymerase 1 OS=Arabidopsis thaliana GN=RDR1 PE=2 SV=1//1.71678e-12	20801590	20801949	-	33270	downstream
chr0	LNC_000211	XLOC_001191	20767823	20768319	+	MELO3C000885T1	MELO3C000885	sp|Q9LTV3|SAU72_ARATH Auxin-responsive protein SAUR72 OS=Arabidopsis thaliana GN=SAUR72 PE=2 SV=1//1.97027e-44	20722336	20722806	-	45016	upstream
chr0	LNC_000210	XLOC_001190	20766012	20766366	+	MELO3C000893T1	MELO3C000893	-//-	20855370	20855564	-	89003	downstream
chr0	LNC_000210	XLOC_001190	20766012	20766366	+	MELO3C000881T1	MELO3C000881	sp|Q93VI4|PABN1_ARATH Polyadenylate-binding protein 1 OS=Arabidopsis thaliana GN=PABN1 PE=1 SV=1//9.51561e-15	20688583	20688741	+	77270	downstream
chr0	LNC_000210	XLOC_001190	20766012	20766366	+	MELO3C000898T1	MELO3C000898	-//-	20784714	20785112	+	18347	upstream
chr0	LNC_000210	XLOC_001190	20766012	20766366	+	MELO3C000896T1	MELO3C000896	-//-	20718968	20719555	-	46456	upstream
chr0	LNC_000210	XLOC_001190	20766012	20766366	+	MELO3C000886T1	MELO3C000886	-//-	20808415	20808625	-	42048	downstream
chr0	LNC_000210	XLOC_001190	20766012	20766366	+	MELO3C000892T1	MELO3C000892	-//-	20856771	20857304	-	90404	downstream
chr0	LNC_000210	XLOC_001190	20766012	20766366	+	MELO3C000908T1	MELO3C000908	-//-	20755999	20756259	-	9752	upstream
chr0	LNC_000210	XLOC_001190	20766012	20766366	+	MELO3C000887T1	MELO3C000887	sp|P13087|MIRA_SYNDU Miraculin OS=Synsepalum dulcificum PE=1 SV=3//6.50549e-22	20787869	20788507	-	21502	downstream
chr0	LNC_000210	XLOC_001190	20766012	20766366	+	MELO3C000882T1	MELO3C000882	sp|P43309|PPO_MALDO Polyphenol oxidase, chloroplastic OS=Malus domestica PE=2 SV=1//1.69093e-53	20671844	20672359	-	93652	upstream
chr0	LNC_000210	XLOC_001190	20766012	20766366	+	MELO3C000919T1	MELO3C000919	-//-	20843395	20843736	+	77028	upstream
chr0	LNC_000210	XLOC_001190	20766012	20766366	+	MELO3C000899T1	MELO3C000899	-//-	20816444	20816941	-	50077	downstream
chr0	LNC_000210	XLOC_001190	20766012	20766366	+	MELO3C000911T1	MELO3C000911	sp|Q9LQV2|RDR1_ARATH RNA-dependent RNA polymerase 1 OS=Arabidopsis thaliana GN=RDR1 PE=2 SV=1//1.71678e-12	20801590	20801949	-	35223	downstream
chr0	LNC_000210	XLOC_001190	20766012	20766366	+	MELO3C000885T1	MELO3C000885	sp|Q9LTV3|SAU72_ARATH Auxin-responsive protein SAUR72 OS=Arabidopsis thaliana GN=SAUR72 PE=2 SV=1//1.97027e-44	20722336	20722806	-	43205	upstream
chr1	LNC_001346	XLOC_005372	13692656	13694438	+	MELO3C013198T2	MELO3C013198	sp|Q8W1Y3|KP1_ARATH Kinesin KP1 OS=Arabidopsis thaliana GN=KP1 PE=1 SV=2//0	13630895	13642522	-	50133	upstream
chr1	LNC_001346	XLOC_005372	13692656	13694438	+	MELO3C013198T1	MELO3C013198	sp|Q8W1Y3|KP1_ARATH Kinesin KP1 OS=Arabidopsis thaliana GN=KP1 PE=1 SV=2//0	13630895	13631596	-	61059	upstream
chr1	LNC_001346	XLOC_005372	13692656	13694438	+	MELO3C013200T2	MELO3C013200	sp|Q8W1Y3|KP1_ARATH Kinesin KP1 OS=Arabidopsis thaliana GN=KP1 PE=1 SV=2//0	13635750	13642522	-	50133	upstream
chr1	LNC_001346	XLOC_005372	13692656	13694438	+	MELO3C013200T1	MELO3C013200	sp|Q8W1Y3|KP1_ARATH Kinesin KP1 OS=Arabidopsis thaliana GN=KP1 PE=1 SV=2//0	13633440	13633856	+	58799	downstream
chr1	LNC_001346	XLOC_005372	13692656	13694438	+	MELO3C013199T1	MELO3C013199	-//-	13632300	13632816	+	59839	downstream
chr1	LNC_001346	XLOC_005372	13692656	13694438	+	MELO3C013201T1	MELO3C013201	sp|Q6P829|NOSIP_XENTR Nitric oxide synthase-interacting protein OS=Xenopus tropicalis GN=nosip PE=2 SV=1//4.69952e-37	13682587	13686624	-	6031	upstream
chr1	LNC_001346	XLOC_005372	13692656	13694438	+	MELO3C013204T1	MELO3C013204	-//-	13794087	13794269	+	99648	upstream
chr1	LNC_001346	XLOC_005372	13692656	13694438	+	MELO3C013202T1	MELO3C013202	sp|Q8VYB2|UKL3_ARATH Uridine kinase-like protein 3 OS=Arabidopsis thaliana GN=UKL3 PE=2 SV=1//0	13750416	13756523	+	55977	upstream
chr1	LNC_001346	XLOC_005372	13692656	13694438	+	MELO3C013197T1	MELO3C013197	sp|Q02VU7|RECX_LACLS Regulatory protein RecX OS=Lactococcus lactis subsp. cremoris (strain SK11) GN=recX PE=3 SV=1//4.63767e-09	13593428	13606247	-	86408	upstream
chr1	LNC_001346	XLOC_005372	13692656	13694438	+	MELO3C013197T2	MELO3C013197	sp|Q02VU7|RECX_LACLS Regulatory protein RecX OS=Lactococcus lactis subsp. cremoris (strain SK11) GN=recX PE=3 SV=1//4.63767e-09	13593428	13606247	-	86408	upstream
chr1	LNC_001346	XLOC_005372	13692656	13694438	+	MELO3C013203T1	MELO3C013203	sp|P46256|ALF1_PEA Fructose-bisphosphate aldolase, cytoplasmic isozyme 1 OS=Pisum sativum PE=2 SV=1//0	13757324	13759156	+	62885	upstream
chr1	LNC_001347	XLOC_005385	14197990	14198678	+	MELO3C013225T1	MELO3C013225	sp|Q501H5|SFH13_ARATH Phosphatidylinositol/phosphatidylcholine transfer protein SFH13 OS=Arabidopsis thaliana GN=SFH13 PE=2 SV=1//0	14298286	14304914	+	99607	upstream
chr1	LNC_001347	XLOC_005385	14197990	14198678	+	MELO3C013222T2	MELO3C013222	sp|Q0WLR1|QKIL1_ARATH KH domain-containing protein At4g26480 OS=Arabidopsis thaliana GN=At4g26480 PE=2 SV=1//3.92018e-53	14211988	14212373	+	13309	upstream
chr1	LNC_001347	XLOC_005385	14197990	14198678	+	MELO3C013217T1	MELO3C013217	-//-	14116369	14116584	-	81405	upstream
chr1	LNC_001347	XLOC_005385	14197990	14198678	+	MELO3C013219T1	MELO3C013219	-//-	14178362	14178553	+	19436	downstream
chr1	LNC_001347	XLOC_005385	14197990	14198678	+	MELO3C013218T1	MELO3C013218	sp|Q42601|CARB_ARATH Carbamoyl-phosphate synthase large chain, chloroplastic OS=Arabidopsis thaliana GN=CARB PE=1 SV=1//0	14139035	14144425	+	53564	downstream
chr1	LNC_001347	XLOC_005385	14197990	14198678	+	MELO3C013225T2	MELO3C013225	sp|Q501H5|SFH13_ARATH Phosphatidylinositol/phosphatidylcholine transfer protein SFH13 OS=Arabidopsis thaliana GN=SFH13 PE=2 SV=1//0	14298286	14304914	+	99607	upstream
chr1	LNC_001347	XLOC_005385	14197990	14198678	+	MELO3C013221T1	MELO3C013221	sp|Q9FKT4|QKIL2_ARATH KH domain-containing protein At5g56140 OS=Arabidopsis thaliana GN=At5g56140 PE=2 SV=1//5.27632e-143	14200822	14212944	+	2143	upstream
chr1	LNC_001347	XLOC_005385	14197990	14198678	+	MELO3C013221T2	MELO3C013221	sp|Q9FKT4|QKIL2_ARATH KH domain-containing protein At5g56140 OS=Arabidopsis thaliana GN=At5g56140 PE=2 SV=1//5.27632e-143	14200868	14204318	+	2189	upstream
chr1	LNC_001347	XLOC_005385	14197990	14198678	+	MELO3C013216T1	MELO3C013216	-//-	14104807	14105076	+	92913	downstream
chr1	LNC_001347	XLOC_005385	14197990	14198678	+	MELO3C013224T1	MELO3C013224	-//-	14282913	14283068	-	84234	downstream
chr1	LNC_001347	XLOC_005385	14197990	14198678	+	MELO3C013222T1	MELO3C013222	sp|Q0WLR1|QKIL1_ARATH KH domain-containing protein At4g26480 OS=Arabidopsis thaliana GN=At4g26480 PE=2 SV=1//3.92018e-53	14205157	14205426	-	6478	downstream
chr1	LNC_001347	XLOC_005385	14197990	14198678	+	MELO3C013223T1	MELO3C013223	-//-	14275263	14275553	+	76584	upstream
chr1	LNC_001347	XLOC_005385	14197990	14198678	+	MELO3C013220T1	MELO3C013220	-//-	14192734	14192940	-	5049	upstream
chr1	LNC_001344	XLOC_005362	13428640	13433173	+	MELO3C013190T1	MELO3C013190	-//-	13434690	13434857	-	1516	downstream
chr1	LNC_001344	XLOC_005362	13428640	13433173	+	MELO3C013188T1	MELO3C013188	sp|Q9LSL9|PP445_ARATH Pentatricopeptide repeat-containing protein At5g65560 OS=Arabidopsis thaliana GN=At5g65560 PE=2 SV=1//3.10815e-06	13372720	13373869	+	54770	downstream
chr1	LNC_001344	XLOC_005362	13428640	13433173	+	MELO3C013191T1	MELO3C013191	sp|Q0DXZ1|CSLE2_ORYSJ Cellulose synthase-like protein E2 OS=Oryza sativa subsp. japonica GN=CSLE2 PE=2 SV=1//2.7215e-21	13440698	13441059	-	7524	downstream
chr1	LNC_001344	XLOC_005362	13428640	13433173	+	MELO3C013192T1	MELO3C013192	sp|Q651X7|CSLE1_ORYSJ Cellulose synthase-like protein E1 OS=Oryza sativa subsp. japonica GN=CSLE1 PE=2 SV=2//3.261e-40	13442781	13443095	-	9607	downstream
chr1	LNC_001344	XLOC_005362	13428640	13433173	+	MELO3C013193T1	MELO3C013193	-//-	13453655	13453822	-	20481	downstream
chr1	LNC_001344	XLOC_005362	13428640	13433173	+	MELO3C013189T1	MELO3C013189	-//-	13419455	13419667	+	8972	downstream
chr1	LNC_001344	XLOC_005362	13428640	13433173	+	MELO3C013194T1	MELO3C013194	sp|O81117|C94A1_VICSA Cytochrome P450 94A1 OS=Vicia sativa GN=CYP94A1 PE=2 SV=2//0	13517754	13534238	+	84580	upstream
chr1	LNC_001345	XLOC_005365	13482225	13482456	+	MELO3C013195T1	MELO3C013195	sp|C0LGR3|Y4265_ARATH Probable LRR receptor-like serine/threonine-protein kinase At4g26540 OS=Arabidopsis thaliana GN=At4g26540 PE=2 SV=1//0	13557790	13561114	+	75333	upstream
chr1	LNC_001345	XLOC_005365	13482225	13482456	+	MELO3C013190T1	MELO3C013190	-//-	13434690	13434857	-	47367	upstream
chr1	LNC_001345	XLOC_005365	13482225	13482456	+	MELO3C013196T1	MELO3C013196	-//-	13561930	13562106	-	79473	downstream
chr1	LNC_001345	XLOC_005365	13482225	13482456	+	MELO3C013191T1	MELO3C013191	sp|Q0DXZ1|CSLE2_ORYSJ Cellulose synthase-like protein E2 OS=Oryza sativa subsp. japonica GN=CSLE2 PE=2 SV=1//2.7215e-21	13440698	13441059	-	41165	upstream
chr1	LNC_001345	XLOC_005365	13482225	13482456	+	MELO3C013192T1	MELO3C013192	sp|Q651X7|CSLE1_ORYSJ Cellulose synthase-like protein E1 OS=Oryza sativa subsp. japonica GN=CSLE1 PE=2 SV=2//3.261e-40	13442781	13443095	-	39129	upstream
chr1	LNC_001345	XLOC_005365	13482225	13482456	+	MELO3C013193T1	MELO3C013193	-//-	13453655	13453822	-	28402	upstream
chr1	LNC_001345	XLOC_005365	13482225	13482456	+	MELO3C013189T1	MELO3C013189	-//-	13419455	13419667	+	62557	downstream
chr1	LNC_001345	XLOC_005365	13482225	13482456	+	MELO3C013194T1	MELO3C013194	sp|O81117|C94A1_VICSA Cytochrome P450 94A1 OS=Vicia sativa GN=CYP94A1 PE=2 SV=2//0	13517754	13534238	+	35297	upstream
chr1	LNC_001342	XLOC_005315	11641142	11641571	+	MELO3C013110T1	MELO3C013110	-//-	11673503	11675177	+	31931	upstream
chr1	LNC_001342	XLOC_005315	11641142	11641571	+	MELO3C013109T1	MELO3C013109	sp|F4K3G5|EDM2_ARATH Protein ENHANCED DOWNY MILDEW 2 OS=Arabidopsis thaliana GN=EDM2 PE=1 SV=1//1.42911e-12	11669320	11669829	+	27748	upstream
chr1	LNC_001342	XLOC_005315	11641142	11641571	+	MELO3C013107T1	MELO3C013107	sp|F4K3G5|EDM2_ARATH Protein ENHANCED DOWNY MILDEW 2 OS=Arabidopsis thaliana GN=EDM2 PE=1 SV=1//8.49372e-72	11643142	11661235	+	1570	upstream
chr1	LNC_001342	XLOC_005315	11641142	11641571	+	MELO3C013111T1	MELO3C013111	sp|Q9FJ76|WAXS5_ARATH Probable long-chain-alcohol O-fatty-acyltransferase 5 OS=Arabidopsis thaliana GN=AT5 PE=2 SV=1//1.44613e-77	11706358	11707371	+	64786	upstream
chr1	LNC_001342	XLOC_005315	11641142	11641571	+	MELO3C013112T1	MELO3C013112	-//-	11718414	11718785	-	76842	downstream
chr1	LNC_001342	XLOC_005315	11641142	11641571	+	MELO3C013113T1	MELO3C013113	-//-	11729693	11729893	-	88121	downstream
chr1	LNC_001342	XLOC_005315	11641142	11641571	+	MELO3C013106T1	MELO3C013106	-//-	11612903	11613746	+	27395	downstream
chr1	LNC_001342	XLOC_005315	11641142	11641571	+	MELO3C013108T1	MELO3C013108	sp|F4K3G5|EDM2_ARATH Protein ENHANCED DOWNY MILDEW 2 OS=Arabidopsis thaliana GN=EDM2 PE=1 SV=1//1.18413e-20	11661391	11661764	+	19819	upstream
chr1	LNC_001342	XLOC_005315	11641142	11641571	+	MELO3C013114T1	MELO3C013114	-//-	11738240	11739156	+	96668	upstream
chr1	LNC_001342	XLOC_005315	11641142	11641571	+	MELO3C013105T1	MELO3C013105	-//-	11612287	11612490	+	28651	downstream
chr1	LNC_001342	XLOC_005315	11641142	11641571	+	MELO3C013104T1	MELO3C013104	sp|Q08747|UAF30_YEAST Upstream activation factor subunit UAF30 OS=Saccharomyces cerevisiae (strain ATCC 204508 / S288c) GN=UAF30 PE=1 SV=1//9.309e-09	11577395	11582000	-	59141	upstream
chr1	LNC_001342	XLOC_005315	11641142	11641571	+	MELO3C013104T2	MELO3C013104	sp|Q08747|UAF30_YEAST Upstream activation factor subunit UAF30 OS=Saccharomyces cerevisiae (strain ATCC 204508 / S288c) GN=UAF30 PE=1 SV=1//9.309e-09	11577395	11582000	-	59141	upstream
chr1	LNC_001343	XLOC_005316	11664493	11665184	+	MELO3C013110T1	MELO3C013110	-//-	11673503	11675177	+	8318	upstream
chr1	LNC_001343	XLOC_005316	11664493	11665184	+	MELO3C013109T1	MELO3C013109	sp|F4K3G5|EDM2_ARATH Protein ENHANCED DOWNY MILDEW 2 OS=Arabidopsis thaliana GN=EDM2 PE=1 SV=1//1.42911e-12	11669320	11669829	+	4135	upstream
chr1	LNC_001343	XLOC_005316	11664493	11665184	+	MELO3C013107T1	MELO3C013107	sp|F4K3G5|EDM2_ARATH Protein ENHANCED DOWNY MILDEW 2 OS=Arabidopsis thaliana GN=EDM2 PE=1 SV=1//8.49372e-72	11643142	11661235	+	3257	downstream
chr1	LNC_001343	XLOC_005316	11664493	11665184	+	MELO3C013111T1	MELO3C013111	sp|Q9FJ76|WAXS5_ARATH Probable long-chain-alcohol O-fatty-acyltransferase 5 OS=Arabidopsis thaliana GN=AT5 PE=2 SV=1//1.44613e-77	11706358	11707371	+	41173	upstream
chr1	LNC_001343	XLOC_005316	11664493	11665184	+	MELO3C013112T1	MELO3C013112	-//-	11718414	11718785	-	53229	downstream
chr1	LNC_001343	XLOC_005316	11664493	11665184	+	MELO3C013113T1	MELO3C013113	-//-	11729693	11729893	-	64508	downstream
chr1	LNC_001343	XLOC_005316	11664493	11665184	+	MELO3C013106T1	MELO3C013106	-//-	11612903	11613746	+	50746	downstream
chr1	LNC_001343	XLOC_005316	11664493	11665184	+	MELO3C013108T1	MELO3C013108	sp|F4K3G5|EDM2_ARATH Protein ENHANCED DOWNY MILDEW 2 OS=Arabidopsis thaliana GN=EDM2 PE=1 SV=1//1.18413e-20	11661391	11661764	+	2728	downstream
chr1	LNC_001343	XLOC_005316	11664493	11665184	+	MELO3C013114T1	MELO3C013114	-//-	11738240	11739156	+	73055	upstream
chr1	LNC_001343	XLOC_005316	11664493	11665184	+	MELO3C013105T1	MELO3C013105	-//-	11612287	11612490	+	52002	downstream
chr1	LNC_001343	XLOC_005316	11664493	11665184	+	MELO3C013104T1	MELO3C013104	sp|Q08747|UAF30_YEAST Upstream activation factor subunit UAF30 OS=Saccharomyces cerevisiae (strain ATCC 204508 / S288c) GN=UAF30 PE=1 SV=1//9.309e-09	11577395	11582000	-	82492	upstream
chr1	LNC_001343	XLOC_005316	11664493	11665184	+	MELO3C013104T2	MELO3C013104	sp|Q08747|UAF30_YEAST Upstream activation factor subunit UAF30 OS=Saccharomyces cerevisiae (strain ATCC 204508 / S288c) GN=UAF30 PE=1 SV=1//9.309e-09	11577395	11582000	-	82492	upstream
chr1	LNC_001343	XLOC_005316	11664493	11665184	+	MELO3C013115T1	MELO3C013115	-//-	11764879	11765169	+	99694	upstream
chr0	LNC_000219	XLOC_001230	21379442	21379694	+	MELO3C000939T1	MELO3C000939	-//-	21281378	21281614	-	97827	upstream
chr0	LNC_000219	XLOC_001230	21379442	21379694	+	MELO3C000929T1	MELO3C000929	-//-	21329498	21329827	-	49614	upstream
chr0	LNC_000219	XLOC_001230	21379442	21379694	+	MELO3C000952T1	MELO3C000952	sp|P93276|M030_ARATH Uncharacterized mitochondrial protein AtMg00030 OS=Arabidopsis thaliana GN=AtMg00030 PE=4 SV=1//1.17185e-18	21422700	21422852	+	43005	upstream
chr0	LNC_000219	XLOC_001230	21379442	21379694	+	MELO3C000931T1	MELO3C000931	-//-	21410964	21411186	+	31269	upstream
chr0	LNC_000219	XLOC_001230	21379442	21379694	+	MELO3C000932T1	MELO3C000932	-//-	21397650	21397880	-	17955	downstream
chr0	LNC_000219	XLOC_001230	21379442	21379694	+	MELO3C000934T1	MELO3C000934	sp|O75643|U520_HUMAN U5 small nuclear ribonucleoprotein 200 kDa helicase OS=Homo sapiens GN=SNRNP200 PE=1 SV=2//9.92637e-77	21435524	21436157	+	55829	upstream
chr0	LNC_000219	XLOC_001230	21379442	21379694	+	MELO3C000938T1	MELO3C000938	-//-	21339375	21339926	-	39515	upstream
chr0	LNC_000219	XLOC_001230	21379442	21379694	+	MELO3C000943T1	MELO3C000943	-//-	21321131	21321550	+	57891	downstream
chr0	LNC_000219	XLOC_001230	21379442	21379694	+	MELO3C000933T1	MELO3C000933	-//-	21420842	21421168	+	41147	upstream
chr0	LNC_000219	XLOC_001230	21379442	21379694	+	MELO3C000950T1	MELO3C000950	-//-	21372726	21372929	-	6512	upstream
chr0	LNC_000219	XLOC_001230	21379442	21379694	+	MELO3C000930T1	MELO3C000930	-//-	21382462	21382650	-	2767	downstream
chr0	LNC_000219	XLOC_001230	21379442	21379694	+	MELO3C000936T1	MELO3C000936	-//-	21377526	21377741	-	1700	upstream
chr0	LNC_000218	XLOC_001224	21296213	21296548	+	MELO3C000924T1	MELO3C000924	sp|Q4VZH1|NDHK_CUCSA NAD(P)H-quinone oxidoreductase subunit K, chloroplastic OS=Cucumis sativus GN=ndhK PE=3 SV=1//2.64848e-70	21241351	21241812	+	54400	downstream
chr0	LNC_000218	XLOC_001224	21296213	21296548	+	MELO3C000939T1	MELO3C000939	-//-	21281378	21281614	-	14598	upstream
chr0	LNC_000218	XLOC_001224	21296213	21296548	+	MELO3C000895T1	MELO3C000895	-//-	21264581	21265084	-	31128	upstream
chr0	LNC_000218	XLOC_001224	21296213	21296548	+	MELO3C000888T1	MELO3C000888	-//-	21231295	21231834	-	64378	upstream
chr0	LNC_000218	XLOC_001224	21296213	21296548	+	MELO3C000926T1	MELO3C000926	-//-	21223047	21223520	-	72692	upstream
chr0	LNC_000218	XLOC_001224	21296213	21296548	+	MELO3C000922T1	MELO3C000922	sp|Q9SK55|NAC42_ARATH Transcription factor JUNGBRUNNEN 1 OS=Arabidopsis thaliana GN=JUB1 PE=1 SV=1//1.00447e-47	21251212	21251763	-	44449	upstream
chr0	LNC_000218	XLOC_001224	21296213	21296548	+	MELO3C000921T1	MELO3C000921	-//-	21269502	21270106	-	26106	upstream
chr0	LNC_000218	XLOC_001224	21296213	21296548	+	MELO3C000930T1	MELO3C000930	-//-	21382462	21382650	-	85913	downstream
chr0	LNC_000218	XLOC_001224	21296213	21296548	+	MELO3C000938T1	MELO3C000938	-//-	21339375	21339926	-	42826	downstream
chr0	LNC_000218	XLOC_001224	21296213	21296548	+	MELO3C000943T1	MELO3C000943	-//-	21321131	21321550	+	24582	upstream
chr0	LNC_000218	XLOC_001224	21296213	21296548	+	MELO3C000925T1	MELO3C000925	-//-	21273083	21273234	-	22978	upstream
chr0	LNC_000218	XLOC_001224	21296213	21296548	+	MELO3C000929T1	MELO3C000929	-//-	21329498	21329827	-	32949	downstream
chr0	LNC_000218	XLOC_001224	21296213	21296548	+	MELO3C000923T1	MELO3C000923	-//-	21271392	21271574	-	24638	upstream
chr0	LNC_000218	XLOC_001224	21296213	21296548	+	MELO3C000950T1	MELO3C000950	-//-	21372726	21372929	-	76177	downstream
chr0	LNC_000218	XLOC_001224	21296213	21296548	+	MELO3C000936T1	MELO3C000936	-//-	21377526	21377741	-	80977	downstream
chr0	LNC_001188	XLOC_004535	35535802	35536091	-	MELO3C001749T1	MELO3C001749	sp|P83326|PMEI_ACTDE Pectinesterase inhibitor OS=Actinidia deliciosa GN=PMEI PE=1 SV=2//1.6273e-09	35456293	35456517	-	79284	upstream
chr0	LNC_001188	XLOC_004535	35535802	35536091	-	MELO3C001776T1	MELO3C001776	-//-	35477168	35477359	-	58442	upstream
chr0	LNC_001188	XLOC_004535	35535802	35536091	-	MELO3C001753T1	MELO3C001753	-//-	35547553	35547786	-	11461	downstream
chr0	LNC_001188	XLOC_004535	35535802	35536091	-	MELO3C001752T1	MELO3C001752	-//-	35508445	35508654	+	27147	downstream
chr0	LNC_001188	XLOC_004535	35535802	35536091	-	MELO3C001756T1	MELO3C001756	-//-	35580124	35580324	-	44032	downstream
chr0	LNC_001188	XLOC_004535	35535802	35536091	-	MELO3C001751T1	MELO3C001751	-//-	35534565	35534795	+	1006	downstream
chr0	LNC_001188	XLOC_004535	35535802	35536091	-	MELO3C001761T1	MELO3C001761	-//-	35551573	35551737	-	15481	downstream
chr0	LNC_001188	XLOC_004535	35535802	35536091	-	MELO3C001771T1	MELO3C001771	-//-	35561969	35562124	+	25877	upstream
chr0	LNC_001189	XLOC_004540	35628267	35628563	-	MELO3C001758T1	MELO3C001758	-//-	35710229	35710390	-	81665	downstream
chr0	LNC_001189	XLOC_004540	35628267	35628563	-	MELO3C001753T1	MELO3C001753	-//-	35547553	35547786	-	80480	upstream
chr0	LNC_001189	XLOC_004540	35628267	35628563	-	MELO3C001771T1	MELO3C001771	-//-	35561969	35562124	+	66142	downstream
chr0	LNC_001189	XLOC_004540	35628267	35628563	-	MELO3C001756T1	MELO3C001756	-//-	35580124	35580324	-	47942	upstream
chr0	LNC_001189	XLOC_004540	35628267	35628563	-	MELO3C001759T1	MELO3C001759	-//-	35719339	35719488	-	90775	downstream
chr0	LNC_001189	XLOC_004540	35628267	35628563	-	MELO3C001779T1	MELO3C001779	-//-	35663484	35663636	-	34920	downstream
chr0	LNC_001189	XLOC_004540	35628267	35628563	-	MELO3C001751T1	MELO3C001751	-//-	35534565	35534795	+	93471	downstream
chr0	LNC_001189	XLOC_004540	35628267	35628563	-	MELO3C001761T1	MELO3C001761	-//-	35551573	35551737	-	76529	upstream
chr0	LNC_001189	XLOC_004540	35628267	35628563	-	MELO3C001757T1	MELO3C001757	-//-	35649090	35649338	+	20526	upstream
chr0	LNC_001180	XLOC_004513	35164917	35165199	-	MELO3C001743T1	MELO3C001743	-//-	35214673	35214900	-	49473	downstream
chr0	LNC_001180	XLOC_004513	35164917	35165199	-	MELO3C001745T1	MELO3C001745	sp|O65390|APA1_ARATH Aspartic proteinase A1 OS=Arabidopsis thaliana GN=APA1 PE=1 SV=1//2.9301e-28	35234300	35234560	-	69100	downstream
chr0	LNC_001180	XLOC_004513	35164917	35165199	-	MELO3C001738T1	MELO3C001738	-//-	35066708	35066879	-	98037	upstream
chr0	LNC_001180	XLOC_004513	35164917	35165199	-	MELO3C001754T1	MELO3C001754	-//-	35243458	35243625	-	78258	downstream
chr0	LNC_001180	XLOC_004513	35164917	35165199	-	MELO3C001744T1	MELO3C001744	-//-	35230347	35230553	-	65147	downstream
chr0	LNC_001180	XLOC_004513	35164917	35165199	-	MELO3C001737T1	MELO3C001737	-//-	35124337	35124567	-	40349	upstream
chr0	LNC_001181	XLOC_004514	35174063	35174371	-	MELO3C001743T1	MELO3C001743	-//-	35214673	35214900	-	40301	downstream
chr0	LNC_001181	XLOC_004514	35174063	35174371	-	MELO3C001744T1	MELO3C001744	-//-	35230347	35230553	-	55975	downstream
chr0	LNC_001181	XLOC_004514	35174063	35174371	-	MELO3C001745T1	MELO3C001745	sp|O65390|APA1_ARATH Aspartic proteinase A1 OS=Arabidopsis thaliana GN=APA1 PE=1 SV=1//2.9301e-28	35234300	35234560	-	59928	downstream
chr0	LNC_001181	XLOC_004514	35174063	35174371	-	MELO3C001737T1	MELO3C001737	-//-	35124337	35124567	-	49495	upstream
chr0	LNC_001181	XLOC_004514	35174063	35174371	-	MELO3C001754T1	MELO3C001754	-//-	35243458	35243625	-	69086	downstream
chr0	LNC_001182	XLOC_004518	35209400	35209710	-	MELO3C001748T1	MELO3C001748	-//-	35276170	35276337	+	66459	upstream
chr0	LNC_001182	XLOC_004518	35209400	35209710	-	MELO3C001743T1	MELO3C001743	-//-	35214673	35214900	-	4962	downstream
chr0	LNC_001182	XLOC_004518	35209400	35209710	-	MELO3C001745T1	MELO3C001745	sp|O65390|APA1_ARATH Aspartic proteinase A1 OS=Arabidopsis thaliana GN=APA1 PE=1 SV=1//2.9301e-28	35234300	35234560	-	24589	downstream
chr0	LNC_001182	XLOC_004518	35209400	35209710	-	MELO3C001746T1	MELO3C001746	-//-	35282727	35282909	-	73016	downstream
chr0	LNC_001182	XLOC_004518	35209400	35209710	-	MELO3C001754T1	MELO3C001754	-//-	35243458	35243625	-	33747	downstream
chr0	LNC_001182	XLOC_004518	35209400	35209710	-	MELO3C001744T1	MELO3C001744	-//-	35230347	35230553	-	20636	downstream
chr0	LNC_001182	XLOC_004518	35209400	35209710	-	MELO3C001737T1	MELO3C001737	-//-	35124337	35124567	-	84832	upstream
chr0	LNC_001183	XLOC_004520	35222499	35222764	-	MELO3C001748T1	MELO3C001748	-//-	35276170	35276337	+	53405	upstream
chr0	LNC_001183	XLOC_004520	35222499	35222764	-	MELO3C001743T1	MELO3C001743	-//-	35214673	35214900	-	7598	upstream
chr0	LNC_001183	XLOC_004520	35222499	35222764	-	MELO3C001745T1	MELO3C001745	sp|O65390|APA1_ARATH Aspartic proteinase A1 OS=Arabidopsis thaliana GN=APA1 PE=1 SV=1//2.9301e-28	35234300	35234560	-	11535	downstream
chr0	LNC_001183	XLOC_004520	35222499	35222764	-	MELO3C001746T1	MELO3C001746	-//-	35282727	35282909	-	59962	downstream
chr0	LNC_001183	XLOC_004520	35222499	35222764	-	MELO3C001755T1	MELO3C001755	-//-	35320608	35320796	+	97843	upstream
chr0	LNC_001183	XLOC_004520	35222499	35222764	-	MELO3C001754T1	MELO3C001754	-//-	35243458	35243625	-	20693	downstream
chr0	LNC_001183	XLOC_004520	35222499	35222764	-	MELO3C001744T1	MELO3C001744	-//-	35230347	35230553	-	7582	downstream
chr0	LNC_001183	XLOC_004520	35222499	35222764	-	MELO3C001737T1	MELO3C001737	-//-	35124337	35124567	-	97931	upstream
chr0	LNC_001184	XLOC_004524	35257833	35258107	-	MELO3C001748T1	MELO3C001748	-//-	35276170	35276337	+	18062	upstream
chr0	LNC_001184	XLOC_004524	35257833	35258107	-	MELO3C001743T1	MELO3C001743	-//-	35214673	35214900	-	42932	upstream
chr0	LNC_001184	XLOC_004524	35257833	35258107	-	MELO3C001745T1	MELO3C001745	sp|O65390|APA1_ARATH Aspartic proteinase A1 OS=Arabidopsis thaliana GN=APA1 PE=1 SV=1//2.9301e-28	35234300	35234560	-	23272	upstream
chr0	LNC_001184	XLOC_004524	35257833	35258107	-	MELO3C001746T1	MELO3C001746	-//-	35282727	35282909	-	24619	downstream
chr0	LNC_001184	XLOC_004524	35257833	35258107	-	MELO3C001750T1	MELO3C001750	-//-	35333668	35333835	+	75560	upstream
chr0	LNC_001184	XLOC_004524	35257833	35258107	-	MELO3C001755T1	MELO3C001755	-//-	35320608	35320796	+	62500	upstream
chr0	LNC_001184	XLOC_004524	35257833	35258107	-	MELO3C001754T1	MELO3C001754	-//-	35243458	35243625	-	14207	upstream
chr0	LNC_001184	XLOC_004524	35257833	35258107	-	MELO3C001742T1	MELO3C001742	-//-	35329688	35329914	+	71580	upstream
chr0	LNC_001184	XLOC_004524	35257833	35258107	-	MELO3C001744T1	MELO3C001744	-//-	35230347	35230553	-	27279	upstream
chr0	LNC_001185	XLOC_004525	35268258	35268565	-	MELO3C001748T1	MELO3C001748	-//-	35276170	35276337	+	7604	upstream
chr0	LNC_001185	XLOC_004525	35268258	35268565	-	MELO3C001743T1	MELO3C001743	-//-	35214673	35214900	-	53357	upstream
chr0	LNC_001185	XLOC_004525	35268258	35268565	-	MELO3C001745T1	MELO3C001745	sp|O65390|APA1_ARATH Aspartic proteinase A1 OS=Arabidopsis thaliana GN=APA1 PE=1 SV=1//2.9301e-28	35234300	35234560	-	33697	upstream
chr0	LNC_001185	XLOC_004525	35268258	35268565	-	MELO3C001746T1	MELO3C001746	-//-	35282727	35282909	-	14161	downstream
chr0	LNC_001185	XLOC_004525	35268258	35268565	-	MELO3C001750T1	MELO3C001750	-//-	35333668	35333835	+	65102	upstream
chr0	LNC_001185	XLOC_004525	35268258	35268565	-	MELO3C001755T1	MELO3C001755	-//-	35320608	35320796	+	52042	upstream
chr0	LNC_001185	XLOC_004525	35268258	35268565	-	MELO3C001754T1	MELO3C001754	-//-	35243458	35243625	-	24632	upstream
chr0	LNC_001185	XLOC_004525	35268258	35268565	-	MELO3C001742T1	MELO3C001742	-//-	35329688	35329914	+	61122	upstream
chr0	LNC_001185	XLOC_004525	35268258	35268565	-	MELO3C001744T1	MELO3C001744	-//-	35230347	35230553	-	37704	upstream
chr0	LNC_001186	XLOC_004527	35321841	35322150	-	MELO3C001748T1	MELO3C001748	-//-	35276170	35276337	+	45503	downstream
chr0	LNC_001186	XLOC_004527	35321841	35322150	-	MELO3C001750T1	MELO3C001750	-//-	35333668	35333835	+	11517	upstream
chr0	LNC_001186	XLOC_004527	35321841	35322150	-	MELO3C001740T1	MELO3C001740	-//-	35378052	35378264	+	55901	upstream
chr0	LNC_001186	XLOC_004527	35321841	35322150	-	MELO3C001747T1	MELO3C001747	-//-	35401599	35401751	-	79448	downstream
chr0	LNC_001186	XLOC_004527	35321841	35322150	-	MELO3C001745T1	MELO3C001745	sp|O65390|APA1_ARATH Aspartic proteinase A1 OS=Arabidopsis thaliana GN=APA1 PE=1 SV=1//2.9301e-28	35234300	35234560	-	87280	upstream
chr0	LNC_001186	XLOC_004527	35321841	35322150	-	MELO3C001755T1	MELO3C001755	-//-	35320608	35320796	+	1044	downstream
chr0	LNC_001186	XLOC_004527	35321841	35322150	-	MELO3C001746T1	MELO3C001746	-//-	35282727	35282909	-	38931	upstream
chr0	LNC_001186	XLOC_004527	35321841	35322150	-	MELO3C001754T1	MELO3C001754	-//-	35243458	35243625	-	78215	upstream
chr0	LNC_001186	XLOC_004527	35321841	35322150	-	MELO3C001742T1	MELO3C001742	-//-	35329688	35329914	+	7537	upstream
chr0	LNC_001186	XLOC_004527	35321841	35322150	-	MELO3C001744T1	MELO3C001744	-//-	35230347	35230553	-	91287	upstream
chr0	LNC_001187	XLOC_004529	35387131	35387434	-	MELO3C001749T1	MELO3C001749	sp|P83326|PMEI_ACTDE Pectinesterase inhibitor OS=Actinidia deliciosa GN=PMEI PE=1 SV=2//1.6273e-09	35456293	35456517	-	68858	downstream
chr0	LNC_001187	XLOC_004529	35387131	35387434	-	MELO3C001750T1	MELO3C001750	-//-	35333668	35333835	+	53295	downstream
chr0	LNC_001187	XLOC_004529	35387131	35387434	-	MELO3C001740T1	MELO3C001740	-//-	35378052	35378264	+	8866	downstream
chr0	LNC_001187	XLOC_004529	35387131	35387434	-	MELO3C001755T1	MELO3C001755	-//-	35320608	35320796	+	66334	downstream
chr0	LNC_001187	XLOC_004529	35387131	35387434	-	MELO3C001776T1	MELO3C001776	-//-	35477168	35477359	-	89733	downstream
chr0	LNC_001187	XLOC_004529	35387131	35387434	-	MELO3C001747T1	MELO3C001747	-//-	35401599	35401751	-	14164	downstream
chr0	LNC_001187	XLOC_004529	35387131	35387434	-	MELO3C001742T1	MELO3C001742	-//-	35329688	35329914	+	57216	downstream
chr3	LNC_002474	XLOC_018371	21259194	21262455	-	MELO3C019903T1	MELO3C019903	-//-	21170708	21173040	-	86153	upstream
chr3	LNC_002474	XLOC_018371	21259194	21262455	-	MELO3C019901T1	MELO3C019901	-//-	21198738	21198950	-	60243	upstream
chr3	LNC_002474	XLOC_018371	21259194	21262455	-	MELO3C019900T2	MELO3C019900	sp|Q99LX5|MMTA2_MOUSE Multiple myeloma tumor-associated protein 2 homolog OS=Mus musculus GN=Mmtag2 PE=2 SV=1//3.18229e-21	21201174	21204605	+	54588	downstream
chr3	LNC_002474	XLOC_018371	21259194	21262455	-	MELO3C019900T1	MELO3C019900	sp|Q99LX5|MMTA2_MOUSE Multiple myeloma tumor-associated protein 2 homolog OS=Mus musculus GN=Mmtag2 PE=2 SV=1//3.18229e-21	21201177	21204605	+	54588	downstream
chr3	LNC_002474	XLOC_018371	21259194	21262455	-	MELO3C019893T3	MELO3C019893	sp|Q9LZ23|ACR12_ARATH ACT domain-containing protein ACR12 OS=Arabidopsis thaliana GN=ACR12 PE=2 SV=1//3.75649e-123	21322013	21330859	+	59557	upstream
chr3	LNC_002474	XLOC_018371	21259194	21262455	-	MELO3C019893T2	MELO3C019893	sp|Q9LZ23|ACR12_ARATH ACT domain-containing protein ACR12 OS=Arabidopsis thaliana GN=ACR12 PE=2 SV=1//3.75649e-123	21322013	21331164	+	59557	upstream
chr3	LNC_002474	XLOC_018371	21259194	21262455	-	MELO3C019893T1	MELO3C019893	sp|Q9LZ23|ACR12_ARATH ACT domain-containing protein ACR12 OS=Arabidopsis thaliana GN=ACR12 PE=2 SV=1//3.75649e-123	21322013	21331164	+	59557	upstream
chr3	LNC_002474	XLOC_018371	21259194	21262455	-	MELO3C019893T4	MELO3C019893	sp|Q9LZ23|ACR12_ARATH ACT domain-containing protein ACR12 OS=Arabidopsis thaliana GN=ACR12 PE=2 SV=1//3.75649e-123	21322013	21327504	+	59557	upstream
chr3	LNC_002474	XLOC_018371	21259194	21262455	-	MELO3C019892T1	MELO3C019892	sp|Q9LIG6|NIFU4_ARATH NifU-like protein 4, mitochondrial OS=Arabidopsis thaliana GN=NIFU4 PE=2 SV=1//3.06353e-124	21331756	21338322	+	69300	upstream
chr3	LNC_002474	XLOC_018371	21259194	21262455	-	MELO3C019890T1	MELO3C019890	-//-	21359925	21364343	+	97469	upstream
chr3	LNC_002474	XLOC_018371	21259194	21262455	-	MELO3C019899T1	MELO3C019899	sp|Q9ZVJ2|AMERL_ARATH Uncharacterized protein At2g38710 OS=Arabidopsis thaliana GN=At2g38710 PE=2 SV=1//2.17141e-91	21214286	21220922	+	38271	downstream
chr3	LNC_002474	XLOC_018371	21259194	21262455	-	MELO3C019899T3	MELO3C019899	sp|Q9ZVJ2|AMERL_ARATH Uncharacterized protein At2g38710 OS=Arabidopsis thaliana GN=At2g38710 PE=2 SV=1//2.17141e-91	21212894	21220922	+	38271	downstream
chr3	LNC_002474	XLOC_018371	21259194	21262455	-	MELO3C019899T2	MELO3C019899	sp|Q9ZVJ2|AMERL_ARATH Uncharacterized protein At2g38710 OS=Arabidopsis thaliana GN=At2g38710 PE=2 SV=1//2.17141e-91	21212894	21220922	+	38271	downstream
chr3	LNC_002474	XLOC_018371	21259194	21262455	-	MELO3C019905T1	MELO3C019905	-//-	21159214	21159408	-	99785	upstream
chr3	LNC_002474	XLOC_018371	21259194	21262455	-	MELO3C019904T1	MELO3C019904	sp|Q8S9H7|DIV_ANTMA Transcription factor DIVARICATA OS=Antirrhinum majus GN=DIVARICATA PE=2 SV=1//1.29016e-48	21166430	21168713	+	90480	downstream
chr3	LNC_002474	XLOC_018371	21259194	21262455	-	MELO3C019894T1	MELO3C019894	sp|P76093|YNBD_ECOLI Uncharacterized protein YnbD OS=Escherichia coli (strain K12) GN=ynbD PE=1 SV=1//6.98416e-13	21252166	21254881	-	4312	upstream
chr3	LNC_002474	XLOC_018371	21259194	21262455	-	MELO3C019898T1	MELO3C019898	sp|Q9M376|VA727_ARATH Vesicle-associated membrane protein 727 OS=Arabidopsis thaliana GN=VAMP727 PE=2 SV=1//8.37082e-131	21227451	21230820	+	28373	downstream
chr3	LNC_002474	XLOC_018371	21259194	21262455	-	MELO3C019895T1	MELO3C019895	sp|P27788|FER3_MAIZE Ferredoxin-3, chloroplastic OS=Zea mays GN=FDX3 PE=2 SV=1//1.30806e-62	21245623	21247984	-	11209	upstream
chr3	LNC_002474	XLOC_018371	21259194	21262455	-	MELO3C019891T1	MELO3C019891	sp|Q9C7Y2|MORF5_ARATH Multiple organellar RNA editing factor 5, mitochondrial OS=Arabidopsis thaliana GN=MORF5 PE=2 SV=1//2.98516e-15	21353539	21357329	+	91083	upstream
chr3	LNC_002474	XLOC_018371	21259194	21262455	-	MELO3C019902T1	MELO3C019902	-//-	21191926	21192222	+	66971	downstream
chr3	LNC_002474	XLOC_018371	21259194	21262455	-	MELO3C019897T1	MELO3C019897	-//-	21235323	21239237	+	19956	downstream
chr3	LNC_002474	XLOC_018371	21259194	21262455	-	MELO3C019896T2	MELO3C019896	sp|P46301|RS25_SOLLC 40S ribosomal protein S25 OS=Solanum lycopersicum GN=RPS25 PE=3 SV=1//1.53591e-38	21241451	21243461	+	15732	downstream
chr3	LNC_002474	XLOC_018371	21259194	21262455	-	MELO3C019896T1	MELO3C019896	sp|P46301|RS25_SOLLC 40S ribosomal protein S25 OS=Solanum lycopersicum GN=RPS25 PE=3 SV=1//1.53591e-38	21242060	21243461	+	15732	downstream
chr0	LNC_000109	XLOC_000765	14731054	14732053	+	MELO3C000462T1	MELO3C000462	-//-	14776173	14776350	-	44119	downstream
chr0	LNC_000109	XLOC_000765	14731054	14732053	+	MELO3C000463T1	MELO3C000463	-//-	14749951	14750112	+	17897	upstream
chr0	LNC_000109	XLOC_000765	14731054	14732053	+	MELO3C000461T1	MELO3C000461	-//-	14796141	14796357	+	64087	upstream
chr0	LNC_000109	XLOC_000765	14731054	14732053	+	MELO3C000467T1	MELO3C000467	-//-	14755512	14755787	+	23458	upstream
chr0	LNC_000109	XLOC_000765	14731054	14732053	+	MELO3C000464T1	MELO3C000464	-//-	14651427	14651597	-	79456	upstream
chr0	LNC_000109	XLOC_000765	14731054	14732053	+	MELO3C000459T1	MELO3C000459	-//-	14718823	14719119	-	11934	upstream
chr0	LNC_000109	XLOC_000765	14731054	14732053	+	MELO3C000455T1	MELO3C000455	-//-	14653908	14654363	+	76690	downstream
chr0	LNC_000109	XLOC_000765	14731054	14732053	+	MELO3C000456T1	MELO3C000456	-//-	14694460	14694619	+	36434	downstream
chr0	LNC_000109	XLOC_000765	14731054	14732053	+	MELO3C000460T1	MELO3C000460	sp|Q93YQ1|RTOR1_ARATH Regulatory-associated protein of TOR 1 OS=Arabidopsis thaliana GN=RAPTOR1 PE=1 SV=1//1.27797e-57	14741237	14741590	-	9183	downstream
chr0	LNC_000109	XLOC_000765	14731054	14732053	+	MELO3C000466T1	MELO3C000466	-//-	14810901	14811194	+	78847	upstream
chr0	LNC_000109	XLOC_000765	14731054	14732053	+	MELO3C000483T1	MELO3C000483	sp|P27064|RBL_CUCSA Ribulose bisphosphate carboxylase large chain OS=Cucumis sativus GN=rbcL PE=1 SV=5//3.42224e-155	14814418	14815219	+	82364	upstream
chr0	LNC_000109	XLOC_000765	14731054	14732053	+	MELO3C000465T1	MELO3C000465	sp|Q43295|APK1_ARATH Adenylyl-sulfate kinase 1, chloroplastic OS=Arabidopsis thaliana GN=APK1 PE=1 SV=1//8.74439e-40	14761754	14762064	+	29700	upstream
chr0	LNC_000109	XLOC_000765	14731054	14732053	+	MELO3C000457T1	MELO3C000457	-//-	14670127	14670828	+	60225	downstream
chr0	LNC_000108	XLOC_000763	14676238	14676440	+	MELO3C000460T1	MELO3C000460	sp|Q93YQ1|RTOR1_ARATH Regulatory-associated protein of TOR 1 OS=Arabidopsis thaliana GN=RAPTOR1 PE=1 SV=1//1.27797e-57	14741237	14741590	-	64796	downstream
chr0	LNC_000108	XLOC_000763	14676238	14676440	+	MELO3C000449T1	MELO3C000449	-//-	14596194	14596662	+	79575	downstream
chr0	LNC_000108	XLOC_000763	14676238	14676440	+	MELO3C000450T1	MELO3C000450	sp|Q851L5|ILL3_ORYSJ IAA-amino acid hydrolase ILR1-like 3 OS=Oryza sativa subsp. japonica GN=ILL3 PE=2 SV=1//2.7056e-39	14606416	14606730	+	69507	downstream
chr0	LNC_000108	XLOC_000763	14676238	14676440	+	MELO3C000462T1	MELO3C000462	-//-	14776173	14776350	-	99732	downstream
chr0	LNC_000108	XLOC_000763	14676238	14676440	+	MELO3C000467T1	MELO3C000467	-//-	14755512	14755787	+	79071	upstream
chr0	LNC_000108	XLOC_000763	14676238	14676440	+	MELO3C000464T1	MELO3C000464	-//-	14651427	14651597	-	24640	upstream
chr0	LNC_000108	XLOC_000763	14676238	14676440	+	MELO3C000463T1	MELO3C000463	-//-	14749951	14750112	+	73510	upstream
chr0	LNC_000108	XLOC_000763	14676238	14676440	+	MELO3C000453T1	MELO3C000453	sp|Q9FJD4|IMB1_ARATH Importin subunit beta-1 OS=Arabidopsis thaliana GN=KPNB1 PE=1 SV=1//2.85802e-173	14618666	14619581	+	56656	downstream
chr0	LNC_000108	XLOC_000763	14676238	14676440	+	MELO3C000456T1	MELO3C000456	-//-	14694460	14694619	+	18019	upstream
chr0	LNC_000108	XLOC_000763	14676238	14676440	+	MELO3C000455T1	MELO3C000455	-//-	14653908	14654363	+	21874	downstream
chr0	LNC_000108	XLOC_000763	14676238	14676440	+	MELO3C000465T1	MELO3C000465	sp|Q43295|APK1_ARATH Adenylyl-sulfate kinase 1, chloroplastic OS=Arabidopsis thaliana GN=APK1 PE=1 SV=1//8.74439e-40	14761754	14762064	+	85313	upstream
chr0	LNC_000108	XLOC_000763	14676238	14676440	+	MELO3C000459T1	MELO3C000459	-//-	14718823	14719119	-	42382	downstream
chr0	LNC_000108	XLOC_000763	14676238	14676440	+	MELO3C000487T1	MELO3C000487	sp|Q84KK4|I4OMT_LOTJA Isoflavone 4&apos;-O-methyltransferase OS=Lotus japonicus GN=HI4&apos;OMT PE=1 SV=1//5.64824e-19	14620748	14621056	-	55181	upstream
chr0	LNC_000108	XLOC_000763	14676238	14676440	+	MELO3C000451T1	MELO3C000451	-//-	14627543	14627698	+	48539	downstream
chr0	LNC_000108	XLOC_000763	14676238	14676440	+	MELO3C000457T1	MELO3C000457	-//-	14670127	14670828	+	5409	downstream
chr5	LNC_002859	XLOC_023210	3816185	3819954	-	MELO3C014319T1	MELO3C014319	sp|Q9LF24|LNG1_ARATH Protein LONGIFOLIA 1 OS=Arabidopsis thaliana GN=LNG1 PE=1 SV=1//7.46501e-12	3867899	3871903	+	47944	upstream
chr5	LNC_002859	XLOC_023210	3816185	3819954	-	MELO3C014318T1	MELO3C014318	sp|C7AU21|D27_ORYSJ Beta-carotene isomerase D27, chloroplastic OS=Oryza sativa subsp. japonica GN=D27 PE=1 SV=1//1.36007e-88	3885242	3889791	-	65287	downstream
chr5	LNC_002859	XLOC_023210	3816185	3819954	-	MELO3C014326T1	MELO3C014326	sp|Q8RXY0|Y3333_ARATH Probable inactive protein kinase At3g63330 OS=Arabidopsis thaliana GN=At3g63330 PE=2 SV=1//4.45529e-36	3752489	3754805	-	61379	upstream
chr5	LNC_002859	XLOC_023210	3816185	3819954	-	MELO3C014320T1	MELO3C014320	-//-	3866056	3866355	-	46101	downstream
chr5	LNC_002859	XLOC_023210	3816185	3819954	-	MELO3C014327T1	MELO3C014327	-//-	3748626	3749584	+	66600	downstream
chr5	LNC_002859	XLOC_023210	3816185	3819954	-	MELO3C014328T1	MELO3C014328	-//-	3735011	3735184	+	81000	downstream
chr5	LNC_002859	XLOC_023210	3816185	3819954	-	MELO3C014317T2	MELO3C014317	sp|O23628|H2AV1_ARATH Histone H2A variant 1 OS=Arabidopsis thaliana GN=H2AV PE=1 SV=1//5.48198e-66	3911003	3912938	-	91048	downstream
chr5	LNC_002859	XLOC_023210	3816185	3819954	-	MELO3C014317T1	MELO3C014317	sp|O23628|H2AV1_ARATH Histone H2A variant 1 OS=Arabidopsis thaliana GN=H2AV PE=1 SV=1//5.48198e-66	3910966	3913022	-	91011	downstream
chr5	LNC_002859	XLOC_023210	3816185	3819954	-	MELO3C014324T1	MELO3C014324	sp|Q9LUH8|HFA6B_ARATH Heat stress transcription factor A-6b OS=Arabidopsis thaliana GN=HSFA6b PE=2 SV=1//3.47181e-78	3778454	3779902	+	36282	downstream
chr5	LNC_002859	XLOC_023210	3816185	3819954	-	MELO3C014325T1	MELO3C014325	sp|Q93YS2|P2C51_ARATH Probable protein phosphatase 2C 51 OS=Arabidopsis thaliana GN=At3g63340 PE=2 SV=2//6.26661e-82	3762588	3765459	-	50725	upstream
chr5	LNC_002859	XLOC_023210	3816185	3819954	-	MELO3C014321T1	MELO3C014321	sp|P23525|IN37_SPIOL 2-methyl-6-phytyl-1,4-hydroquinone methyltransferase, chloroplastic OS=Spinacia oleracea PE=1 SV=1//0	3831993	3835461	-	12038	downstream
chr5	LNC_002859	XLOC_023210	3816185	3819954	-	MELO3C014322T1	MELO3C014322	sp|P27161|CALM_SOLLC Calmodulin OS=Solanum lycopersicum GN=CALM1 PE=2 SV=2//1.6553e-07	3822205	3823790	-	2250	downstream
chr5	LNC_002859	XLOC_023210	3816185	3819954	-	MELO3C014323T1	MELO3C014323	sp|Q9LUH8|HFA6B_ARATH Heat stress transcription factor A-6b OS=Arabidopsis thaliana GN=HSFA6b PE=2 SV=1//2.41571e-37	3782019	3784024	+	32160	downstream
chr5	LNC_002859	XLOC_023210	3816185	3819954	-	MELO3C014329T1	MELO3C014329	sp|Q9ZQX6|ETOL1_ARATH ETO1-like protein 1 OS=Arabidopsis thaliana GN=EOL1 PE=1 SV=1//0	3725263	3730774	+	85410	downstream
chr5	LNC_002859	XLOC_023210	3816185	3819954	-	MELO3C014329T2	MELO3C014329	sp|Q9ZQX6|ETOL1_ARATH ETO1-like protein 1 OS=Arabidopsis thaliana GN=EOL1 PE=1 SV=1//0	3725263	3730774	+	85410	downstream
chr5	LNC_002859	XLOC_023210	3816185	3819954	-	MELO3C014329T3	MELO3C014329	sp|Q9ZQX6|ETOL1_ARATH ETO1-like protein 1 OS=Arabidopsis thaliana GN=EOL1 PE=1 SV=1//0	3725263	3729263	+	86921	downstream
chr0	LNC_000103	XLOC_000748	14499553	14500528	+	MELO3C000448T1	MELO3C000448	-//-	14553207	14553436	-	52678	downstream
chr0	LNC_000103	XLOC_000748	14499553	14500528	+	MELO3C000449T1	MELO3C000449	-//-	14596194	14596662	+	95665	upstream
chr0	LNC_000103	XLOC_000748	14499553	14500528	+	MELO3C000443T1	MELO3C000443	-//-	14496230	14496397	+	3155	downstream
chr0	LNC_000103	XLOC_000748	14499553	14500528	+	MELO3C000436T1	MELO3C000436	-//-	14415636	14415953	-	83599	upstream
chr0	LNC_000103	XLOC_000748	14499553	14500528	+	MELO3C000440T1	MELO3C000440	-//-	14408858	14409163	-	90389	upstream
chr0	LNC_000103	XLOC_000748	14499553	14500528	+	MELO3C000452T1	MELO3C000452	sp|Q9D6J3|CCD94_MOUSE Coiled-coil domain-containing protein 94 OS=Mus musculus GN=Ccdc94 PE=1 SV=1//3.87879e-28	14454271	14454686	-	44866	upstream
chr0	LNC_000103	XLOC_000748	14499553	14500528	+	MELO3C000454T1	MELO3C000454	sp|Q9SVY1|ZWIP2_ARATH Zinc finger protein WIP2 OS=Arabidopsis thaliana GN=WIP2 PE=1 SV=1//9.22731e-17	14569658	14570275	-	69129	downstream
chr0	LNC_000103	XLOC_000748	14499553	14500528	+	MELO3C000435T1	MELO3C000435	-//-	14410897	14411049	-	88503	upstream
chr0	LNC_000103	XLOC_000748	14499553	14500528	+	MELO3C000445T1	MELO3C000445	-//-	14512571	14512746	-	12042	downstream
chr0	LNC_000103	XLOC_000748	14499553	14500528	+	MELO3C000446T1	MELO3C000446	sp|Q5RBK0|GIN1_PONAB Gypsy retrotransposon integrase-like protein 1 OS=Pongo abelii GN=GIN1 PE=2 SV=1//1.31971e-13	14487202	14487755	+	11797	downstream
chr0	LNC_000103	XLOC_000748	14499553	14500528	+	MELO3C000447T1	MELO3C000447	-//-	14514243	14514743	-	13714	downstream
chr0	LNC_000103	XLOC_000748	14499553	14500528	+	MELO3C000442T1	MELO3C000442	-//-	14471375	14471578	+	27974	downstream
chr0	LNC_000103	XLOC_000748	14499553	14500528	+	MELO3C000458T1	MELO3C000458	-//-	14536586	14536840	-	36057	downstream
chr0	LNC_000103	XLOC_000748	14499553	14500528	+	MELO3C000444T1	MELO3C000444	-//-	14534620	14535267	+	34091	upstream
chr0	LNC_000103	XLOC_000748	14499553	14500528	+	MELO3C000434T1	MELO3C000434	-//-	14405116	14405485	+	94067	downstream
chr0	LNC_000103	XLOC_000748	14499553	14500528	+	MELO3C000437T1	MELO3C000437	-//-	14430174	14430344	-	69208	upstream
chr0	LNC_000102	XLOC_000746	14493405	14493721	+	MELO3C000448T1	MELO3C000448	-//-	14553207	14553436	-	59485	downstream
chr0	LNC_000102	XLOC_000746	14493405	14493721	+	MELO3C000443T1	MELO3C000443	-//-	14496230	14496397	+	2508	upstream
chr0	LNC_000102	XLOC_000746	14493405	14493721	+	MELO3C000436T1	MELO3C000436	-//-	14415636	14415953	-	77451	upstream
chr0	LNC_000102	XLOC_000746	14493405	14493721	+	MELO3C000440T1	MELO3C000440	-//-	14408858	14409163	-	84241	upstream
chr0	LNC_000102	XLOC_000746	14493405	14493721	+	MELO3C000452T1	MELO3C000452	sp|Q9D6J3|CCD94_MOUSE Coiled-coil domain-containing protein 94 OS=Mus musculus GN=Ccdc94 PE=1 SV=1//3.87879e-28	14454271	14454686	-	38718	upstream
chr0	LNC_000102	XLOC_000746	14493405	14493721	+	MELO3C000454T1	MELO3C000454	sp|Q9SVY1|ZWIP2_ARATH Zinc finger protein WIP2 OS=Arabidopsis thaliana GN=WIP2 PE=1 SV=1//9.22731e-17	14569658	14570275	-	75936	downstream
chr0	LNC_000102	XLOC_000746	14493405	14493721	+	MELO3C000435T1	MELO3C000435	-//-	14410897	14411049	-	82355	upstream
chr0	LNC_000102	XLOC_000746	14493405	14493721	+	MELO3C000445T1	MELO3C000445	-//-	14512571	14512746	-	18849	downstream
chr0	LNC_000102	XLOC_000746	14493405	14493721	+	MELO3C000446T1	MELO3C000446	sp|Q5RBK0|GIN1_PONAB Gypsy retrotransposon integrase-like protein 1 OS=Pongo abelii GN=GIN1 PE=2 SV=1//1.31971e-13	14487202	14487755	+	5649	downstream
chr0	LNC_000102	XLOC_000746	14493405	14493721	+	MELO3C000432T1	MELO3C000432	-//-	14394614	14395000	-	98404	upstream
chr0	LNC_000102	XLOC_000746	14493405	14493721	+	MELO3C000447T1	MELO3C000447	-//-	14514243	14514743	-	20521	downstream
chr0	LNC_000102	XLOC_000746	14493405	14493721	+	MELO3C000442T1	MELO3C000442	-//-	14471375	14471578	+	21826	downstream
chr0	LNC_000102	XLOC_000746	14493405	14493721	+	MELO3C000458T1	MELO3C000458	-//-	14536586	14536840	-	42864	downstream
chr0	LNC_000102	XLOC_000746	14493405	14493721	+	MELO3C000444T1	MELO3C000444	-//-	14534620	14535267	+	40898	upstream
chr0	LNC_000102	XLOC_000746	14493405	14493721	+	MELO3C000434T1	MELO3C000434	-//-	14405116	14405485	+	87919	downstream
chr0	LNC_000102	XLOC_000746	14493405	14493721	+	MELO3C000437T1	MELO3C000437	-//-	14430174	14430344	-	63060	upstream
chr0	LNC_000101	XLOC_000743	14464895	14465468	+	MELO3C000448T1	MELO3C000448	-//-	14553207	14553436	-	87738	downstream
chr0	LNC_000101	XLOC_000743	14464895	14465468	+	MELO3C000443T1	MELO3C000443	-//-	14496230	14496397	+	30761	upstream
chr0	LNC_000101	XLOC_000743	14464895	14465468	+	MELO3C000436T1	MELO3C000436	-//-	14415636	14415953	-	48941	upstream
chr0	LNC_000101	XLOC_000743	14464895	14465468	+	MELO3C000440T1	MELO3C000440	-//-	14408858	14409163	-	55731	upstream
chr0	LNC_000101	XLOC_000743	14464895	14465468	+	MELO3C000452T1	MELO3C000452	sp|Q9D6J3|CCD94_MOUSE Coiled-coil domain-containing protein 94 OS=Mus musculus GN=Ccdc94 PE=1 SV=1//3.87879e-28	14454271	14454686	-	10208	upstream
chr0	LNC_000101	XLOC_000743	14464895	14465468	+	MELO3C000435T1	MELO3C000435	-//-	14410897	14411049	-	53845	upstream
chr0	LNC_000101	XLOC_000743	14464895	14465468	+	MELO3C000445T1	MELO3C000445	-//-	14512571	14512746	-	47102	downstream
chr0	LNC_000101	XLOC_000743	14464895	14465468	+	MELO3C000446T1	MELO3C000446	sp|Q5RBK0|GIN1_PONAB Gypsy retrotransposon integrase-like protein 1 OS=Pongo abelii GN=GIN1 PE=2 SV=1//1.31971e-13	14487202	14487755	+	21733	upstream
chr0	LNC_000101	XLOC_000743	14464895	14465468	+	MELO3C000432T1	MELO3C000432	-//-	14394614	14395000	-	69894	upstream
chr0	LNC_000101	XLOC_000743	14464895	14465468	+	MELO3C000447T1	MELO3C000447	-//-	14514243	14514743	-	48774	downstream
chr0	LNC_000101	XLOC_000743	14464895	14465468	+	MELO3C000442T1	MELO3C000442	-//-	14471375	14471578	+	5906	upstream
chr0	LNC_000101	XLOC_000743	14464895	14465468	+	MELO3C000458T1	MELO3C000458	-//-	14536586	14536840	-	71117	downstream
chr0	LNC_000101	XLOC_000743	14464895	14465468	+	MELO3C000444T1	MELO3C000444	-//-	14534620	14535267	+	69151	upstream
chr0	LNC_000101	XLOC_000743	14464895	14465468	+	MELO3C000434T1	MELO3C000434	-//-	14405116	14405485	+	59409	downstream
chr0	LNC_000101	XLOC_000743	14464895	14465468	+	MELO3C000437T1	MELO3C000437	-//-	14430174	14430344	-	34550	upstream
chr0	LNC_000100	XLOC_000741	14332110	14333177	+	MELO3C000417T1	MELO3C000417	-//-	14245356	14245772	+	86337	downstream
chr0	LNC_000100	XLOC_000741	14332110	14333177	+	MELO3C000432T1	MELO3C000432	-//-	14394614	14395000	-	61436	downstream
chr0	LNC_000100	XLOC_000741	14332110	14333177	+	MELO3C000436T1	MELO3C000436	-//-	14415636	14415953	-	82458	downstream
chr0	LNC_000100	XLOC_000741	14332110	14333177	+	MELO3C000440T1	MELO3C000440	-//-	14408858	14409163	-	75680	downstream
chr0	LNC_000100	XLOC_000741	14332110	14333177	+	MELO3C000435T1	MELO3C000435	-//-	14410897	14411049	-	77719	downstream
chr0	LNC_000100	XLOC_000741	14332110	14333177	+	MELO3C000424T1	MELO3C000424	sp|A4GSN8|NUA_ARATH Nuclear-pore anchor OS=Arabidopsis thaliana GN=NUA PE=1 SV=1//2.12114e-57	14303245	14303829	-	28280	upstream
chr0	LNC_000100	XLOC_000741	14332110	14333177	+	MELO3C000422T1	MELO3C000422	-//-	14271874	14272209	+	59900	downstream
chr0	LNC_000100	XLOC_000741	14332110	14333177	+	MELO3C000434T1	MELO3C000434	-//-	14405116	14405485	+	71938	upstream
chr0	LNC_000100	XLOC_000741	14332110	14333177	+	MELO3C000439T1	MELO3C000439	sp|Q9SGN6|NSL1_ARATH MACPF domain-containing protein NSL1 OS=Arabidopsis thaliana GN=NSL1 PE=2 SV=1//5.10013e-18	14299571	14299890	-	32219	upstream
chr0	LNC_000100	XLOC_000741	14332110	14333177	+	MELO3C000438T1	MELO3C000438	-//-	14299288	14299443	-	32666	upstream
chr0	LNC_000100	XLOC_000741	14332110	14333177	+	MELO3C000431T1	MELO3C000431	-//-	14301240	14301686	-	30423	upstream
chr0	LNC_000100	XLOC_000741	14332110	14333177	+	MELO3C000428T1	MELO3C000428	sp|A4GYN9|PSBA_POPTR Photosystem II protein D1 OS=Populus trichocarpa GN=psbA PE=2 SV=1//8.87328e-144	14261548	14262201	-	69908	upstream
chr0	LNC_000100	XLOC_000741	14332110	14333177	+	MELO3C000427T1	MELO3C000427	-//-	14336742	14336957	-	3564	downstream
chr0	LNC_000100	XLOC_000741	14332110	14333177	+	MELO3C000426T1	MELO3C000426	-//-	14284362	14284610	-	47499	upstream
chr0	LNC_000100	XLOC_000741	14332110	14333177	+	MELO3C000425T1	MELO3C000425	sp|P36428|SYA_ARATH Alanine--tRNA ligase OS=Arabidopsis thaliana GN=ALATS PE=1 SV=3//1.91188e-08	14328167	14328396	+	3713	downstream
chr0	LNC_000100	XLOC_000741	14332110	14333177	+	MELO3C000433T1	MELO3C000433	-//-	14353735	14353914	-	20557	downstream
chr0	LNC_000100	XLOC_000741	14332110	14333177	+	MELO3C000437T1	MELO3C000437	-//-	14430174	14430344	-	96996	downstream
chr0	LNC_000107	XLOC_000762	14673890	14674928	+	MELO3C000460T1	MELO3C000460	sp|Q93YQ1|RTOR1_ARATH Regulatory-associated protein of TOR 1 OS=Arabidopsis thaliana GN=RAPTOR1 PE=1 SV=1//1.27797e-57	14741237	14741590	-	66308	downstream
chr0	LNC_000107	XLOC_000762	14673890	14674928	+	MELO3C000449T1	MELO3C000449	-//-	14596194	14596662	+	77227	downstream
chr0	LNC_000107	XLOC_000762	14673890	14674928	+	MELO3C000450T1	MELO3C000450	sp|Q851L5|ILL3_ORYSJ IAA-amino acid hydrolase ILR1-like 3 OS=Oryza sativa subsp. japonica GN=ILL3 PE=2 SV=1//2.7056e-39	14606416	14606730	+	67159	downstream
chr0	LNC_000107	XLOC_000762	14673890	14674928	+	MELO3C000467T1	MELO3C000467	-//-	14755512	14755787	+	80583	upstream
chr0	LNC_000107	XLOC_000762	14673890	14674928	+	MELO3C000464T1	MELO3C000464	-//-	14651427	14651597	-	22292	upstream
chr0	LNC_000107	XLOC_000762	14673890	14674928	+	MELO3C000463T1	MELO3C000463	-//-	14749951	14750112	+	75022	upstream
chr0	LNC_000107	XLOC_000762	14673890	14674928	+	MELO3C000453T1	MELO3C000453	sp|Q9FJD4|IMB1_ARATH Importin subunit beta-1 OS=Arabidopsis thaliana GN=KPNB1 PE=1 SV=1//2.85802e-173	14618666	14619581	+	54308	downstream
chr0	LNC_000107	XLOC_000762	14673890	14674928	+	MELO3C000456T1	MELO3C000456	-//-	14694460	14694619	+	19531	upstream
chr0	LNC_000107	XLOC_000762	14673890	14674928	+	MELO3C000455T1	MELO3C000455	-//-	14653908	14654363	+	19526	downstream
chr0	LNC_000107	XLOC_000762	14673890	14674928	+	MELO3C000465T1	MELO3C000465	sp|Q43295|APK1_ARATH Adenylyl-sulfate kinase 1, chloroplastic OS=Arabidopsis thaliana GN=APK1 PE=1 SV=1//8.74439e-40	14761754	14762064	+	86825	upstream
chr0	LNC_000107	XLOC_000762	14673890	14674928	+	MELO3C000459T1	MELO3C000459	-//-	14718823	14719119	-	43894	downstream
chr0	LNC_000107	XLOC_000762	14673890	14674928	+	MELO3C000487T1	MELO3C000487	sp|Q84KK4|I4OMT_LOTJA Isoflavone 4&apos;-O-methyltransferase OS=Lotus japonicus GN=HI4&apos;OMT PE=1 SV=1//5.64824e-19	14620748	14621056	-	52833	upstream
chr0	LNC_000107	XLOC_000762	14673890	14674928	+	MELO3C000451T1	MELO3C000451	-//-	14627543	14627698	+	46191	downstream
chr0	LNC_000107	XLOC_000762	14673890	14674928	+	MELO3C000457T1	MELO3C000457	-//-	14670127	14670828	+	3061	downstream
chr0	LNC_000106	XLOC_000760	14663730	14664017	+	MELO3C000460T1	MELO3C000460	sp|Q93YQ1|RTOR1_ARATH Regulatory-associated protein of TOR 1 OS=Arabidopsis thaliana GN=RAPTOR1 PE=1 SV=1//1.27797e-57	14741237	14741590	-	77219	downstream
chr0	LNC_000106	XLOC_000760	14663730	14664017	+	MELO3C000449T1	MELO3C000449	-//-	14596194	14596662	+	67067	downstream
chr0	LNC_000106	XLOC_000760	14663730	14664017	+	MELO3C000450T1	MELO3C000450	sp|Q851L5|ILL3_ORYSJ IAA-amino acid hydrolase ILR1-like 3 OS=Oryza sativa subsp. japonica GN=ILL3 PE=2 SV=1//2.7056e-39	14606416	14606730	+	56999	downstream
chr0	LNC_000106	XLOC_000760	14663730	14664017	+	MELO3C000467T1	MELO3C000467	-//-	14755512	14755787	+	91494	upstream
chr0	LNC_000106	XLOC_000760	14663730	14664017	+	MELO3C000464T1	MELO3C000464	-//-	14651427	14651597	-	12132	upstream
chr0	LNC_000106	XLOC_000760	14663730	14664017	+	MELO3C000463T1	MELO3C000463	-//-	14749951	14750112	+	85933	upstream
chr0	LNC_000106	XLOC_000760	14663730	14664017	+	MELO3C000453T1	MELO3C000453	sp|Q9FJD4|IMB1_ARATH Importin subunit beta-1 OS=Arabidopsis thaliana GN=KPNB1 PE=1 SV=1//2.85802e-173	14618666	14619581	+	44148	downstream
chr0	LNC_000106	XLOC_000760	14663730	14664017	+	MELO3C000456T1	MELO3C000456	-//-	14694460	14694619	+	30442	upstream
chr0	LNC_000106	XLOC_000760	14663730	14664017	+	MELO3C000455T1	MELO3C000455	-//-	14653908	14654363	+	9366	downstream
chr0	LNC_000106	XLOC_000760	14663730	14664017	+	MELO3C000465T1	MELO3C000465	sp|Q43295|APK1_ARATH Adenylyl-sulfate kinase 1, chloroplastic OS=Arabidopsis thaliana GN=APK1 PE=1 SV=1//8.74439e-40	14761754	14762064	+	97736	upstream
chr0	LNC_000106	XLOC_000760	14663730	14664017	+	MELO3C000459T1	MELO3C000459	-//-	14718823	14719119	-	54805	downstream
chr0	LNC_000106	XLOC_000760	14663730	14664017	+	MELO3C000487T1	MELO3C000487	sp|Q84KK4|I4OMT_LOTJA Isoflavone 4&apos;-O-methyltransferase OS=Lotus japonicus GN=HI4&apos;OMT PE=1 SV=1//5.64824e-19	14620748	14621056	-	42673	upstream
chr0	LNC_000106	XLOC_000760	14663730	14664017	+	MELO3C000454T1	MELO3C000454	sp|Q9SVY1|ZWIP2_ARATH Zinc finger protein WIP2 OS=Arabidopsis thaliana GN=WIP2 PE=1 SV=1//9.22731e-17	14569658	14570275	-	93454	upstream
chr0	LNC_000106	XLOC_000760	14663730	14664017	+	MELO3C000451T1	MELO3C000451	-//-	14627543	14627698	+	36031	downstream
chr0	LNC_000106	XLOC_000760	14663730	14664017	+	MELO3C000457T1	MELO3C000457	-//-	14670127	14670828	+	6109	upstream
chr0	LNC_000105	XLOC_000759	14657565	14658550	+	MELO3C000460T1	MELO3C000460	sp|Q93YQ1|RTOR1_ARATH Regulatory-associated protein of TOR 1 OS=Arabidopsis thaliana GN=RAPTOR1 PE=1 SV=1//1.27797e-57	14741237	14741590	-	82686	downstream
chr0	LNC_000105	XLOC_000759	14657565	14658550	+	MELO3C000449T1	MELO3C000449	-//-	14596194	14596662	+	60902	downstream
chr0	LNC_000105	XLOC_000759	14657565	14658550	+	MELO3C000450T1	MELO3C000450	sp|Q851L5|ILL3_ORYSJ IAA-amino acid hydrolase ILR1-like 3 OS=Oryza sativa subsp. japonica GN=ILL3 PE=2 SV=1//2.7056e-39	14606416	14606730	+	50834	downstream
chr0	LNC_000105	XLOC_000759	14657565	14658550	+	MELO3C000467T1	MELO3C000467	-//-	14755512	14755787	+	96961	upstream
chr0	LNC_000105	XLOC_000759	14657565	14658550	+	MELO3C000464T1	MELO3C000464	-//-	14651427	14651597	-	5967	upstream
chr0	LNC_000105	XLOC_000759	14657565	14658550	+	MELO3C000463T1	MELO3C000463	-//-	14749951	14750112	+	91400	upstream
chr0	LNC_000105	XLOC_000759	14657565	14658550	+	MELO3C000453T1	MELO3C000453	sp|Q9FJD4|IMB1_ARATH Importin subunit beta-1 OS=Arabidopsis thaliana GN=KPNB1 PE=1 SV=1//2.85802e-173	14618666	14619581	+	37983	downstream
chr0	LNC_000105	XLOC_000759	14657565	14658550	+	MELO3C000456T1	MELO3C000456	-//-	14694460	14694619	+	35909	upstream
chr0	LNC_000105	XLOC_000759	14657565	14658550	+	MELO3C000455T1	MELO3C000455	-//-	14653908	14654363	+	3201	downstream
chr0	LNC_000105	XLOC_000759	14657565	14658550	+	MELO3C000459T1	MELO3C000459	-//-	14718823	14719119	-	60272	downstream
chr0	LNC_000105	XLOC_000759	14657565	14658550	+	MELO3C000487T1	MELO3C000487	sp|Q84KK4|I4OMT_LOTJA Isoflavone 4&apos;-O-methyltransferase OS=Lotus japonicus GN=HI4&apos;OMT PE=1 SV=1//5.64824e-19	14620748	14621056	-	36508	upstream
chr0	LNC_000105	XLOC_000759	14657565	14658550	+	MELO3C000454T1	MELO3C000454	sp|Q9SVY1|ZWIP2_ARATH Zinc finger protein WIP2 OS=Arabidopsis thaliana GN=WIP2 PE=1 SV=1//9.22731e-17	14569658	14570275	-	87289	upstream
chr0	LNC_000105	XLOC_000759	14657565	14658550	+	MELO3C000451T1	MELO3C000451	-//-	14627543	14627698	+	29866	downstream
chr0	LNC_000105	XLOC_000759	14657565	14658550	+	MELO3C000457T1	MELO3C000457	-//-	14670127	14670828	+	11576	upstream
chr0	LNC_000104	XLOC_000749	14520128	14521185	+	MELO3C000448T1	MELO3C000448	-//-	14553207	14553436	-	32021	downstream
chr0	LNC_000104	XLOC_000749	14520128	14521185	+	MELO3C000449T1	MELO3C000449	-//-	14596194	14596662	+	75008	upstream
chr0	LNC_000104	XLOC_000749	14520128	14521185	+	MELO3C000443T1	MELO3C000443	-//-	14496230	14496397	+	23730	downstream
chr0	LNC_000104	XLOC_000749	14520128	14521185	+	MELO3C000453T1	MELO3C000453	sp|Q9FJD4|IMB1_ARATH Importin subunit beta-1 OS=Arabidopsis thaliana GN=KPNB1 PE=1 SV=1//2.85802e-173	14618666	14619581	+	97480	upstream
chr0	LNC_000104	XLOC_000749	14520128	14521185	+	MELO3C000452T1	MELO3C000452	sp|Q9D6J3|CCD94_MOUSE Coiled-coil domain-containing protein 94 OS=Mus musculus GN=Ccdc94 PE=1 SV=1//3.87879e-28	14454271	14454686	-	65441	upstream
chr0	LNC_000104	XLOC_000749	14520128	14521185	+	MELO3C000454T1	MELO3C000454	sp|Q9SVY1|ZWIP2_ARATH Zinc finger protein WIP2 OS=Arabidopsis thaliana GN=WIP2 PE=1 SV=1//9.22731e-17	14569658	14570275	-	48472	downstream
chr0	LNC_000104	XLOC_000749	14520128	14521185	+	MELO3C000445T1	MELO3C000445	-//-	14512571	14512746	-	7381	upstream
chr0	LNC_000104	XLOC_000749	14520128	14521185	+	MELO3C000446T1	MELO3C000446	sp|Q5RBK0|GIN1_PONAB Gypsy retrotransposon integrase-like protein 1 OS=Pongo abelii GN=GIN1 PE=2 SV=1//1.31971e-13	14487202	14487755	+	32372	downstream
chr0	LNC_000104	XLOC_000749	14520128	14521185	+	MELO3C000487T1	MELO3C000487	sp|Q84KK4|I4OMT_LOTJA Isoflavone 4&apos;-O-methyltransferase OS=Lotus japonicus GN=HI4&apos;OMT PE=1 SV=1//5.64824e-19	14620748	14621056	-	99562	downstream
chr0	LNC_000104	XLOC_000749	14520128	14521185	+	MELO3C000450T1	MELO3C000450	sp|Q851L5|ILL3_ORYSJ IAA-amino acid hydrolase ILR1-like 3 OS=Oryza sativa subsp. japonica GN=ILL3 PE=2 SV=1//2.7056e-39	14606416	14606730	+	85230	upstream
chr0	LNC_000104	XLOC_000749	14520128	14521185	+	MELO3C000447T1	MELO3C000447	-//-	14514243	14514743	-	5384	upstream
chr0	LNC_000104	XLOC_000749	14520128	14521185	+	MELO3C000442T1	MELO3C000442	-//-	14471375	14471578	+	48549	downstream
chr0	LNC_000104	XLOC_000749	14520128	14521185	+	MELO3C000458T1	MELO3C000458	-//-	14536586	14536840	-	15400	downstream
chr0	LNC_000104	XLOC_000749	14520128	14521185	+	MELO3C000444T1	MELO3C000444	-//-	14534620	14535267	+	13434	upstream
chr0	LNC_000104	XLOC_000749	14520128	14521185	+	MELO3C000437T1	MELO3C000437	-//-	14430174	14430344	-	89783	upstream
chr12	LNC_001980	XLOC_012569	10562291	10564570	+	MELO3C004776T1	MELO3C004776	-//-	10634144	10634458	-	69573	downstream
chr12	LNC_001980	XLOC_012569	10562291	10564570	+	MELO3C004777T1	MELO3C004777	-//-	10631723	10632076	-	67152	downstream
chr12	LNC_001980	XLOC_012569	10562291	10564570	+	MELO3C004780T1	MELO3C004780	-//-	10603426	10603614	-	38855	downstream
chr12	LNC_001980	XLOC_012569	10562291	10564570	+	MELO3C004773T1	MELO3C004773	-//-	10658043	10658716	-	93472	downstream
chr12	LNC_001980	XLOC_012569	10562291	10564570	+	MELO3C004783T1	MELO3C004783	sp|Q9ZUX7|IPT2_ARATH tRNA dimethylallyltransferase 2 OS=Arabidopsis thaliana GN=IPT2 PE=1 SV=2//1.32114e-164	10509818	10522843	-	39447	upstream
chr12	LNC_001980	XLOC_012569	10562291	10564570	+	MELO3C004782T1	MELO3C004782	-//-	10539026	10539223	-	23067	upstream
chr12	LNC_001980	XLOC_012569	10562291	10564570	+	MELO3C004783T3	MELO3C004783	sp|Q9ZUX7|IPT2_ARATH tRNA dimethylallyltransferase 2 OS=Arabidopsis thaliana GN=IPT2 PE=1 SV=2//1.32114e-164	10509818	10519827	-	42463	upstream
chr12	LNC_001980	XLOC_012569	10562291	10564570	+	MELO3C004783T2	MELO3C004783	sp|Q9ZUX7|IPT2_ARATH tRNA dimethylallyltransferase 2 OS=Arabidopsis thaliana GN=IPT2 PE=1 SV=2//1.32114e-164	10509818	10522843	-	39447	upstream
chr12	LNC_001980	XLOC_012569	10562291	10564570	+	MELO3C004779T1	MELO3C004779	-//-	10605105	10605287	-	40534	downstream
chr12	LNC_001980	XLOC_012569	10562291	10564570	+	MELO3C004786T1	MELO3C004786	-//-	10478797	10479701	-	82589	upstream
chr12	LNC_001980	XLOC_012569	10562291	10564570	+	MELO3C004785T1	MELO3C004785	sp|Q9FK81|Y5258_ARATH Uncharacterized protein At5g22580 OS=Arabidopsis thaliana GN=At5g22580 PE=1 SV=1//3.2486e-35	10481383	10482113	-	80177	upstream
chr12	LNC_001980	XLOC_012569	10562291	10564570	+	MELO3C004774T1	MELO3C004774	-//-	10638542	10638988	-	73971	downstream
chr12	LNC_001980	XLOC_012569	10562291	10564570	+	MELO3C004772T1	MELO3C004772	-//-	10661961	10662413	-	97390	downstream
chr12	LNC_001980	XLOC_012569	10562291	10564570	+	MELO3C004778T1	MELO3C004778	-//-	10613515	10613865	-	48944	downstream
chr12	LNC_001980	XLOC_012569	10562291	10564570	+	MELO3C004784T1	MELO3C004784	-//-	10515799	10516080	-	46210	upstream
chr12	LNC_001980	XLOC_012569	10562291	10564570	+	MELO3C004781T1	MELO3C004781	-//-	10594802	10595506	-	30231	downstream
chr12	LNC_001980	XLOC_012569	10562291	10564570	+	MELO3C004775T1	MELO3C004775	-//-	10637370	10637915	-	72799	downstream
chr12	LNC_001981	XLOC_012578	10842948	10846024	+	MELO3C004761T1	MELO3C004761	sp|O23193|CBSX1_ARATH CBS domain-containing protein CBSX1, chloroplastic OS=Arabidopsis thaliana GN=CBSX1 PE=1 SV=2//1.59847e-89	10766412	10769914	+	73033	downstream
chr12	LNC_001981	XLOC_012578	10842948	10846024	+	MELO3C004760T1	MELO3C004760	sp|A6U864|RL22_SINMW 50S ribosomal protein L22 OS=Sinorhizobium medicae (strain WSM419) GN=rplV PE=3 SV=1//5.93517e-25	10785496	10788731	+	54216	downstream
chr12	LNC_001981	XLOC_012578	10842948	10846024	+	MELO3C004760T2	MELO3C004760	sp|A6U864|RL22_SINMW 50S ribosomal protein L22 OS=Sinorhizobium medicae (strain WSM419) GN=rplV PE=3 SV=1//5.93517e-25	10780350	10788731	+	54216	downstream
chr12	LNC_001981	XLOC_012578	10842948	10846024	+	MELO3C004761T2	MELO3C004761	sp|O23193|CBSX1_ARATH CBS domain-containing protein CBSX1, chloroplastic OS=Arabidopsis thaliana GN=CBSX1 PE=1 SV=2//1.59847e-89	10765634	10769914	+	73033	downstream
chr12	LNC_001981	XLOC_012578	10842948	10846024	+	MELO3C004760T4	MELO3C004760	sp|A6U864|RL22_SINMW 50S ribosomal protein L22 OS=Sinorhizobium medicae (strain WSM419) GN=rplV PE=3 SV=1//5.93517e-25	10780350	10788288	+	54659	downstream
chr12	LNC_001981	XLOC_012578	10842948	10846024	+	MELO3C004759T1	MELO3C004759	sp|Q94DE2|BD31A_ORYSJ Protein BUD31 homolog 1 OS=Oryza sativa subsp. japonica GN=Os01g0857700 PE=2 SV=1//2.0073e-91	10806605	10809585	+	33362	downstream
chr12	LNC_001981	XLOC_012578	10842948	10846024	+	MELO3C004759T2	MELO3C004759	sp|Q94DE2|BD31A_ORYSJ Protein BUD31 homolog 1 OS=Oryza sativa subsp. japonica GN=Os01g0857700 PE=2 SV=1//2.0073e-91	10806601	10809585	+	33362	downstream
chr12	LNC_001981	XLOC_012578	10842948	10846024	+	MELO3C004754T1	MELO3C004754	sp|F4JXC5|SBT54_ARATH Subtilisin-like protease SBT5.4 OS=Arabidopsis thaliana GN=SBT5.4 PE=1 SV=1//2.20474e-43	10866893	10868014	-	20868	downstream
chr12	LNC_001981	XLOC_012578	10842948	10846024	+	MELO3C004755T1	MELO3C004755	-//-	10857626	10858045	+	11601	upstream
chr12	LNC_001981	XLOC_012578	10842948	10846024	+	MELO3C004751T1	MELO3C004751	sp|Q8L9T7|AHP5_ARATH Histidine-containing phosphotransfer protein 5 OS=Arabidopsis thaliana GN=AHP5 PE=1 SV=2//2.24494e-08	10944168	10945302	+	98143	upstream
chr12	LNC_001981	XLOC_012578	10842948	10846024	+	MELO3C004752T1	MELO3C004752	sp|Q8W4D0|CPY71_ARATH Peptidyl-prolyl cis-trans isomerase CYP71 OS=Arabidopsis thaliana GN=CYP71 PE=1 SV=1//0	10919689	10932691	+	73664	upstream
chr12	LNC_001981	XLOC_012578	10842948	10846024	+	MELO3C004757T1	MELO3C004757	-//-	10825991	10826188	+	16759	downstream
chr12	LNC_001981	XLOC_012578	10842948	10846024	+	MELO3C004763T1	MELO3C004763	-//-	10757468	10757977	+	84970	downstream
chr12	LNC_001981	XLOC_012578	10842948	10846024	+	MELO3C004760T3	MELO3C004760	sp|A6U864|RL22_SINMW 50S ribosomal protein L22 OS=Sinorhizobium medicae (strain WSM419) GN=rplV PE=3 SV=1//5.93517e-25	10780350	10788731	+	54216	downstream
chr12	LNC_001981	XLOC_012578	10842948	10846024	+	MELO3C004758T1	MELO3C004758	-//-	10816123	10816581	+	26366	downstream
chr12	LNC_001981	XLOC_012578	10842948	10846024	+	MELO3C004753T1	MELO3C004753	sp|Q9MAP7|SBT35_ARATH Subtilisin-like protease SBT3.5 OS=Arabidopsis thaliana GN=SBT3.5 PE=1 SV=1//3.68372e-85	10870257	10872326	-	24232	downstream
chr12	LNC_001981	XLOC_012578	10842948	10846024	+	MELO3C004756T1	MELO3C004756	-//-	10826943	10830238	+	12709	downstream
chr12	LNC_001981	XLOC_012578	10842948	10846024	+	MELO3C004762T1	MELO3C004762	-//-	10761906	10762313	-	80634	upstream
chr12	LNC_001982	XLOC_012578	10842948	10846773	+	MELO3C004761T1	MELO3C004761	sp|O23193|CBSX1_ARATH CBS domain-containing protein CBSX1, chloroplastic OS=Arabidopsis thaliana GN=CBSX1 PE=1 SV=2//1.59847e-89	10766412	10769914	+	73033	downstream
chr12	LNC_001982	XLOC_012578	10842948	10846773	+	MELO3C004760T1	MELO3C004760	sp|A6U864|RL22_SINMW 50S ribosomal protein L22 OS=Sinorhizobium medicae (strain WSM419) GN=rplV PE=3 SV=1//5.93517e-25	10785496	10788731	+	54216	downstream
chr12	LNC_001982	XLOC_012578	10842948	10846773	+	MELO3C004760T2	MELO3C004760	sp|A6U864|RL22_SINMW 50S ribosomal protein L22 OS=Sinorhizobium medicae (strain WSM419) GN=rplV PE=3 SV=1//5.93517e-25	10780350	10788731	+	54216	downstream
chr12	LNC_001982	XLOC_012578	10842948	10846773	+	MELO3C004761T2	MELO3C004761	sp|O23193|CBSX1_ARATH CBS domain-containing protein CBSX1, chloroplastic OS=Arabidopsis thaliana GN=CBSX1 PE=1 SV=2//1.59847e-89	10765634	10769914	+	73033	downstream
chr12	LNC_001982	XLOC_012578	10842948	10846773	+	MELO3C004760T4	MELO3C004760	sp|A6U864|RL22_SINMW 50S ribosomal protein L22 OS=Sinorhizobium medicae (strain WSM419) GN=rplV PE=3 SV=1//5.93517e-25	10780350	10788288	+	54659	downstream
chr12	LNC_001982	XLOC_012578	10842948	10846773	+	MELO3C004759T1	MELO3C004759	sp|Q94DE2|BD31A_ORYSJ Protein BUD31 homolog 1 OS=Oryza sativa subsp. japonica GN=Os01g0857700 PE=2 SV=1//2.0073e-91	10806605	10809585	+	33362	downstream
chr12	LNC_001982	XLOC_012578	10842948	10846773	+	MELO3C004759T2	MELO3C004759	sp|Q94DE2|BD31A_ORYSJ Protein BUD31 homolog 1 OS=Oryza sativa subsp. japonica GN=Os01g0857700 PE=2 SV=1//2.0073e-91	10806601	10809585	+	33362	downstream
chr12	LNC_001982	XLOC_012578	10842948	10846773	+	MELO3C004754T1	MELO3C004754	sp|F4JXC5|SBT54_ARATH Subtilisin-like protease SBT5.4 OS=Arabidopsis thaliana GN=SBT5.4 PE=1 SV=1//2.20474e-43	10866893	10868014	-	20119	downstream
chr12	LNC_001982	XLOC_012578	10842948	10846773	+	MELO3C004755T1	MELO3C004755	-//-	10857626	10858045	+	10852	upstream
chr12	LNC_001982	XLOC_012578	10842948	10846773	+	MELO3C004751T1	MELO3C004751	sp|Q8L9T7|AHP5_ARATH Histidine-containing phosphotransfer protein 5 OS=Arabidopsis thaliana GN=AHP5 PE=1 SV=2//2.24494e-08	10944168	10945302	+	97394	upstream
chr12	LNC_001982	XLOC_012578	10842948	10846773	+	MELO3C004752T1	MELO3C004752	sp|Q8W4D0|CPY71_ARATH Peptidyl-prolyl cis-trans isomerase CYP71 OS=Arabidopsis thaliana GN=CYP71 PE=1 SV=1//0	10919689	10932691	+	72915	upstream
chr12	LNC_001982	XLOC_012578	10842948	10846773	+	MELO3C004757T1	MELO3C004757	-//-	10825991	10826188	+	16759	downstream
chr12	LNC_001982	XLOC_012578	10842948	10846773	+	MELO3C004763T1	MELO3C004763	-//-	10757468	10757977	+	84970	downstream
chr12	LNC_001982	XLOC_012578	10842948	10846773	+	MELO3C004760T3	MELO3C004760	sp|A6U864|RL22_SINMW 50S ribosomal protein L22 OS=Sinorhizobium medicae (strain WSM419) GN=rplV PE=3 SV=1//5.93517e-25	10780350	10788731	+	54216	downstream
chr12	LNC_001982	XLOC_012578	10842948	10846773	+	MELO3C004758T1	MELO3C004758	-//-	10816123	10816581	+	26366	downstream
chr12	LNC_001982	XLOC_012578	10842948	10846773	+	MELO3C004753T1	MELO3C004753	sp|Q9MAP7|SBT35_ARATH Subtilisin-like protease SBT3.5 OS=Arabidopsis thaliana GN=SBT3.5 PE=1 SV=1//3.68372e-85	10870257	10872326	-	23483	downstream
chr12	LNC_001982	XLOC_012578	10842948	10846773	+	MELO3C004756T1	MELO3C004756	-//-	10826943	10830238	+	12709	downstream
chr12	LNC_001982	XLOC_012578	10842948	10846773	+	MELO3C004762T1	MELO3C004762	-//-	10761906	10762313	-	80634	upstream
chr12	LNC_001983	XLOC_012578	10842948	10846773	+	MELO3C004761T1	MELO3C004761	sp|O23193|CBSX1_ARATH CBS domain-containing protein CBSX1, chloroplastic OS=Arabidopsis thaliana GN=CBSX1 PE=1 SV=2//1.59847e-89	10766412	10769914	+	73033	downstream
chr12	LNC_001983	XLOC_012578	10842948	10846773	+	MELO3C004760T1	MELO3C004760	sp|A6U864|RL22_SINMW 50S ribosomal protein L22 OS=Sinorhizobium medicae (strain WSM419) GN=rplV PE=3 SV=1//5.93517e-25	10785496	10788731	+	54216	downstream
chr12	LNC_001983	XLOC_012578	10842948	10846773	+	MELO3C004760T2	MELO3C004760	sp|A6U864|RL22_SINMW 50S ribosomal protein L22 OS=Sinorhizobium medicae (strain WSM419) GN=rplV PE=3 SV=1//5.93517e-25	10780350	10788731	+	54216	downstream
chr12	LNC_001983	XLOC_012578	10842948	10846773	+	MELO3C004761T2	MELO3C004761	sp|O23193|CBSX1_ARATH CBS domain-containing protein CBSX1, chloroplastic OS=Arabidopsis thaliana GN=CBSX1 PE=1 SV=2//1.59847e-89	10765634	10769914	+	73033	downstream
chr12	LNC_001983	XLOC_012578	10842948	10846773	+	MELO3C004760T4	MELO3C004760	sp|A6U864|RL22_SINMW 50S ribosomal protein L22 OS=Sinorhizobium medicae (strain WSM419) GN=rplV PE=3 SV=1//5.93517e-25	10780350	10788288	+	54659	downstream
chr12	LNC_001983	XLOC_012578	10842948	10846773	+	MELO3C004759T1	MELO3C004759	sp|Q94DE2|BD31A_ORYSJ Protein BUD31 homolog 1 OS=Oryza sativa subsp. japonica GN=Os01g0857700 PE=2 SV=1//2.0073e-91	10806605	10809585	+	33362	downstream
chr12	LNC_001983	XLOC_012578	10842948	10846773	+	MELO3C004759T2	MELO3C004759	sp|Q94DE2|BD31A_ORYSJ Protein BUD31 homolog 1 OS=Oryza sativa subsp. japonica GN=Os01g0857700 PE=2 SV=1//2.0073e-91	10806601	10809585	+	33362	downstream
chr12	LNC_001983	XLOC_012578	10842948	10846773	+	MELO3C004754T1	MELO3C004754	sp|F4JXC5|SBT54_ARATH Subtilisin-like protease SBT5.4 OS=Arabidopsis thaliana GN=SBT5.4 PE=1 SV=1//2.20474e-43	10866893	10868014	-	20119	downstream
chr12	LNC_001983	XLOC_012578	10842948	10846773	+	MELO3C004755T1	MELO3C004755	-//-	10857626	10858045	+	10852	upstream
chr12	LNC_001983	XLOC_012578	10842948	10846773	+	MELO3C004751T1	MELO3C004751	sp|Q8L9T7|AHP5_ARATH Histidine-containing phosphotransfer protein 5 OS=Arabidopsis thaliana GN=AHP5 PE=1 SV=2//2.24494e-08	10944168	10945302	+	97394	upstream
chr12	LNC_001983	XLOC_012578	10842948	10846773	+	MELO3C004752T1	MELO3C004752	sp|Q8W4D0|CPY71_ARATH Peptidyl-prolyl cis-trans isomerase CYP71 OS=Arabidopsis thaliana GN=CYP71 PE=1 SV=1//0	10919689	10932691	+	72915	upstream
chr12	LNC_001983	XLOC_012578	10842948	10846773	+	MELO3C004757T1	MELO3C004757	-//-	10825991	10826188	+	16759	downstream
chr12	LNC_001983	XLOC_012578	10842948	10846773	+	MELO3C004763T1	MELO3C004763	-//-	10757468	10757977	+	84970	downstream
chr12	LNC_001983	XLOC_012578	10842948	10846773	+	MELO3C004760T3	MELO3C004760	sp|A6U864|RL22_SINMW 50S ribosomal protein L22 OS=Sinorhizobium medicae (strain WSM419) GN=rplV PE=3 SV=1//5.93517e-25	10780350	10788731	+	54216	downstream
chr12	LNC_001983	XLOC_012578	10842948	10846773	+	MELO3C004758T1	MELO3C004758	-//-	10816123	10816581	+	26366	downstream
chr12	LNC_001983	XLOC_012578	10842948	10846773	+	MELO3C004753T1	MELO3C004753	sp|Q9MAP7|SBT35_ARATH Subtilisin-like protease SBT3.5 OS=Arabidopsis thaliana GN=SBT3.5 PE=1 SV=1//3.68372e-85	10870257	10872326	-	23483	downstream
chr12	LNC_001983	XLOC_012578	10842948	10846773	+	MELO3C004756T1	MELO3C004756	-//-	10826943	10830238	+	12709	downstream
chr12	LNC_001983	XLOC_012578	10842948	10846773	+	MELO3C004762T1	MELO3C004762	-//-	10761906	10762313	-	80634	upstream
chr8	LNC_003612	XLOC_031482	12154231	12155517	-	MELO3C019110T1	MELO3C019110	sp|P50700|OSL3_ARATH Osmotin-like protein OSM34 OS=Arabidopsis thaliana GN=OSM34 PE=2 SV=2//6.7961e-87	12153708	12154631	+	-401	antisense
chr8	LNC_003612	XLOC_031482	12154231	12155517	-	MELO3C019109T1	MELO3C019109	sp|Q9X248|FABG_THEMA 3-oxoacyl-[acyl-carrier-protein] reductase FabG OS=Thermotoga maritima (strain ATCC 43589 / MSB8 / DSM 3109 / JCM 10099) GN=fabG PE=3 SV=1//7.53719e-29	12134099	12137643	+	16587	downstream
chr8	LNC_003612	XLOC_031482	12154231	12155517	-	MELO3C019107T1	MELO3C019107	-//-	12082461	12083180	-	71050	upstream
chr8	LNC_003612	XLOC_031482	12154231	12155517	-	MELO3C019106T1	MELO3C019106	-//-	12077783	12078169	+	76061	downstream
chr8	LNC_003612	XLOC_031482	12154231	12155517	-	MELO3C019111T1	MELO3C019111	-//-	12195865	12196369	-	40347	downstream
chr8	LNC_003612	XLOC_031482	12154231	12155517	-	MELO3C019108T1	MELO3C019108	sp|P51831|FABG_BACSU 3-oxoacyl-[acyl-carrier-protein] reductase FabG OS=Bacillus subtilis (strain 168) GN=fabG PE=3 SV=3//2.1855e-26	12108242	12113675	-	40555	upstream
chr12	LNC_001985	XLOC_012578	10842948	10846773	+	MELO3C004761T1	MELO3C004761	sp|O23193|CBSX1_ARATH CBS domain-containing protein CBSX1, chloroplastic OS=Arabidopsis thaliana GN=CBSX1 PE=1 SV=2//1.59847e-89	10766412	10769914	+	73033	downstream
chr12	LNC_001985	XLOC_012578	10842948	10846773	+	MELO3C004760T1	MELO3C004760	sp|A6U864|RL22_SINMW 50S ribosomal protein L22 OS=Sinorhizobium medicae (strain WSM419) GN=rplV PE=3 SV=1//5.93517e-25	10785496	10788731	+	54216	downstream
chr12	LNC_001985	XLOC_012578	10842948	10846773	+	MELO3C004760T2	MELO3C004760	sp|A6U864|RL22_SINMW 50S ribosomal protein L22 OS=Sinorhizobium medicae (strain WSM419) GN=rplV PE=3 SV=1//5.93517e-25	10780350	10788731	+	54216	downstream
chr12	LNC_001985	XLOC_012578	10842948	10846773	+	MELO3C004761T2	MELO3C004761	sp|O23193|CBSX1_ARATH CBS domain-containing protein CBSX1, chloroplastic OS=Arabidopsis thaliana GN=CBSX1 PE=1 SV=2//1.59847e-89	10765634	10769914	+	73033	downstream
chr12	LNC_001985	XLOC_012578	10842948	10846773	+	MELO3C004760T4	MELO3C004760	sp|A6U864|RL22_SINMW 50S ribosomal protein L22 OS=Sinorhizobium medicae (strain WSM419) GN=rplV PE=3 SV=1//5.93517e-25	10780350	10788288	+	54659	downstream
chr12	LNC_001985	XLOC_012578	10842948	10846773	+	MELO3C004759T1	MELO3C004759	sp|Q94DE2|BD31A_ORYSJ Protein BUD31 homolog 1 OS=Oryza sativa subsp. japonica GN=Os01g0857700 PE=2 SV=1//2.0073e-91	10806605	10809585	+	33362	downstream
chr12	LNC_001985	XLOC_012578	10842948	10846773	+	MELO3C004759T2	MELO3C004759	sp|Q94DE2|BD31A_ORYSJ Protein BUD31 homolog 1 OS=Oryza sativa subsp. japonica GN=Os01g0857700 PE=2 SV=1//2.0073e-91	10806601	10809585	+	33362	downstream
chr12	LNC_001985	XLOC_012578	10842948	10846773	+	MELO3C004754T1	MELO3C004754	sp|F4JXC5|SBT54_ARATH Subtilisin-like protease SBT5.4 OS=Arabidopsis thaliana GN=SBT5.4 PE=1 SV=1//2.20474e-43	10866893	10868014	-	20119	downstream
chr12	LNC_001985	XLOC_012578	10842948	10846773	+	MELO3C004755T1	MELO3C004755	-//-	10857626	10858045	+	10852	upstream
chr12	LNC_001985	XLOC_012578	10842948	10846773	+	MELO3C004751T1	MELO3C004751	sp|Q8L9T7|AHP5_ARATH Histidine-containing phosphotransfer protein 5 OS=Arabidopsis thaliana GN=AHP5 PE=1 SV=2//2.24494e-08	10944168	10945302	+	97394	upstream
chr12	LNC_001985	XLOC_012578	10842948	10846773	+	MELO3C004752T1	MELO3C004752	sp|Q8W4D0|CPY71_ARATH Peptidyl-prolyl cis-trans isomerase CYP71 OS=Arabidopsis thaliana GN=CYP71 PE=1 SV=1//0	10919689	10932691	+	72915	upstream
chr12	LNC_001985	XLOC_012578	10842948	10846773	+	MELO3C004757T1	MELO3C004757	-//-	10825991	10826188	+	16759	downstream
chr12	LNC_001985	XLOC_012578	10842948	10846773	+	MELO3C004763T1	MELO3C004763	-//-	10757468	10757977	+	84970	downstream
chr12	LNC_001985	XLOC_012578	10842948	10846773	+	MELO3C004760T3	MELO3C004760	sp|A6U864|RL22_SINMW 50S ribosomal protein L22 OS=Sinorhizobium medicae (strain WSM419) GN=rplV PE=3 SV=1//5.93517e-25	10780350	10788731	+	54216	downstream
chr12	LNC_001985	XLOC_012578	10842948	10846773	+	MELO3C004758T1	MELO3C004758	-//-	10816123	10816581	+	26366	downstream
chr12	LNC_001985	XLOC_012578	10842948	10846773	+	MELO3C004753T1	MELO3C004753	sp|Q9MAP7|SBT35_ARATH Subtilisin-like protease SBT3.5 OS=Arabidopsis thaliana GN=SBT3.5 PE=1 SV=1//3.68372e-85	10870257	10872326	-	23483	downstream
chr12	LNC_001985	XLOC_012578	10842948	10846773	+	MELO3C004756T1	MELO3C004756	-//-	10826943	10830238	+	12709	downstream
chr12	LNC_001985	XLOC_012578	10842948	10846773	+	MELO3C004762T1	MELO3C004762	-//-	10761906	10762313	-	80634	upstream
chr12	LNC_001986	XLOC_012584	11067775	11070039	+	MELO3C004744T1	MELO3C004744	-//-	11108524	11109106	-	38484	downstream
chr12	LNC_001986	XLOC_012584	11067775	11070039	+	MELO3C004749T1	MELO3C004749	-//-	10972897	10975002	+	92772	downstream
chr12	LNC_001986	XLOC_012584	11067775	11070039	+	MELO3C004747T1	MELO3C004747	-//-	11067597	11068113	-	-339	antisense
chr12	LNC_001986	XLOC_012584	11067775	11070039	+	MELO3C004746T1	MELO3C004746	-//-	11078184	11079086	-	8144	downstream
chr12	LNC_001986	XLOC_012584	11067775	11070039	+	MELO3C004748T1	MELO3C004748	-//-	11049760	11050899	-	16875	upstream
chr12	LNC_001986	XLOC_012584	11067775	11070039	+	MELO3C004745T1	MELO3C004745	-//-	11090992	11093203	+	20952	upstream
chr12	LNC_001986	XLOC_012584	11067775	11070039	+	MELO3C004743T1	MELO3C004743	-//-	11129523	11129816	+	59483	upstream
chr12	LNC_001987	XLOC_012584	11067775	11071694	+	MELO3C004744T1	MELO3C004744	-//-	11108524	11109106	-	36829	downstream
chr12	LNC_001987	XLOC_012584	11067775	11071694	+	MELO3C004749T1	MELO3C004749	-//-	10972897	10975002	+	92772	downstream
chr12	LNC_001987	XLOC_012584	11067775	11071694	+	MELO3C004747T1	MELO3C004747	-//-	11067597	11068113	-	-339	antisense
chr12	LNC_001987	XLOC_012584	11067775	11071694	+	MELO3C004746T1	MELO3C004746	-//-	11078184	11079086	-	6489	downstream
chr12	LNC_001987	XLOC_012584	11067775	11071694	+	MELO3C004748T1	MELO3C004748	-//-	11049760	11050899	-	16875	upstream
chr12	LNC_001987	XLOC_012584	11067775	11071694	+	MELO3C004745T1	MELO3C004745	-//-	11090992	11093203	+	19297	upstream
chr12	LNC_001987	XLOC_012584	11067775	11071694	+	MELO3C004743T1	MELO3C004743	-//-	11129523	11129816	+	57828	upstream
chr12	LNC_001988	XLOC_012589	11228595	11232699	+	MELO3C004743T1	MELO3C004743	-//-	11129523	11129816	+	98778	downstream
chr12	LNC_001988	XLOC_012589	11228595	11232699	+	MELO3C004742T1	MELO3C004742	sp|Q9ZUX1|C94C1_ARATH Cytochrome P450 94C1 OS=Arabidopsis thaliana GN=CYP94C1 PE=2 SV=1//0	11183098	11185508	-	43086	upstream
chr12	LNC_001988	XLOC_012589	11228595	11232699	+	MELO3C004741T1	MELO3C004741	-//-	11190610	11190763	+	37831	downstream
chr12	LNC_001988	XLOC_012589	11228595	11232699	+	MELO3C004740T1	MELO3C004740	sp|Q9SGD1|ZWIP3_ARATH Zinc finger protein WIP3 OS=Arabidopsis thaliana GN=WIP3 PE=2 SV=1//3.30875e-99	11304171	11306653	-	71471	downstream
chr12	LNC_001989	XLOC_012589	11228775	11231432	+	MELO3C004743T1	MELO3C004743	-//-	11129523	11129816	+	98958	downstream
chr12	LNC_001989	XLOC_012589	11228775	11231432	+	MELO3C004742T1	MELO3C004742	sp|Q9ZUX1|C94C1_ARATH Cytochrome P450 94C1 OS=Arabidopsis thaliana GN=CYP94C1 PE=2 SV=1//0	11183098	11185508	-	43266	upstream
chr12	LNC_001989	XLOC_012589	11228775	11231432	+	MELO3C004741T1	MELO3C004741	-//-	11190610	11190763	+	38011	downstream
chr12	LNC_001989	XLOC_012589	11228775	11231432	+	MELO3C004740T1	MELO3C004740	sp|Q9SGD1|ZWIP3_ARATH Zinc finger protein WIP3 OS=Arabidopsis thaliana GN=WIP3 PE=2 SV=1//3.30875e-99	11304171	11306653	-	72738	downstream
chr8	LNC_003618	XLOC_031545	14813052	14813343	-	MELO3C023111T1	MELO3C023111	-//-	14911750	14912028	-	98406	downstream
chr8	LNC_003618	XLOC_031545	14813052	14813343	-	MELO3C023107T1	MELO3C023107	-//-	14753532	14754161	-	58890	upstream
chr8	LNC_003618	XLOC_031545	14813052	14813343	-	MELO3C023108T1	MELO3C023108	-//-	14782630	14782956	+	30095	downstream
chr8	LNC_003618	XLOC_031545	14813052	14813343	-	MELO3C023110T1	MELO3C023110	sp|Q94A08|RFS2_ARATH Probable galactinol--sucrose galactosyltransferase 2 OS=Arabidopsis thaliana GN=RFS2 PE=2 SV=2//1.58437e-32	14895684	14902309	+	82340	upstream
chr8	LNC_003618	XLOC_031545	14813052	14813343	-	MELO3C023110T2	MELO3C023110	sp|Q94A08|RFS2_ARATH Probable galactinol--sucrose galactosyltransferase 2 OS=Arabidopsis thaliana GN=RFS2 PE=2 SV=2//1.58437e-32	14895684	14902309	+	82340	upstream
chr8	LNC_003618	XLOC_031545	14813052	14813343	-	MELO3C023110T3	MELO3C023110	sp|Q94A08|RFS2_ARATH Probable galactinol--sucrose galactosyltransferase 2 OS=Arabidopsis thaliana GN=RFS2 PE=2 SV=2//1.58437e-32	14897197	14902309	+	83853	upstream
chr8	LNC_003618	XLOC_031545	14813052	14813343	-	MELO3C023109T1	MELO3C023109	-//-	14813141	14813374	+	-203	antisense
chr8	LNC_003618	XLOC_031545	14813052	14813343	-	MELO3C023106T1	MELO3C023106	sp|Q8L607|SIN2_ARATH Short integuments 2, mitochondrial OS=Arabidopsis thaliana GN=SIN2 PE=1 SV=1//5.46718e-167	14740893	14748291	-	64760	upstream
chr8	LNC_003618	XLOC_031545	14813052	14813343	-	MELO3C023106T2	MELO3C023106	sp|Q8L607|SIN2_ARATH Short integuments 2, mitochondrial OS=Arabidopsis thaliana GN=SIN2 PE=1 SV=1//5.46718e-167	14746366	14748291	-	64760	upstream
chr8	LNC_003619	XLOC_031547	14904219	14907411	-	MELO3C023111T1	MELO3C023111	-//-	14911750	14912028	-	4338	downstream
chr8	LNC_003619	XLOC_031547	14904219	14907411	-	MELO3C023113T1	MELO3C023113	-//-	14966410	14966649	+	58998	upstream
chr8	LNC_003619	XLOC_031547	14904219	14907411	-	MELO3C023115T1	MELO3C023115	sp|Q941L0|CESA3_ARATH Cellulose synthase A catalytic subunit 3 [UDP-forming] OS=Arabidopsis thaliana GN=CESA3 PE=1 SV=2//1.20841e-111	15001768	15006123	-	94356	downstream
chr8	LNC_003619	XLOC_031547	14904219	14907411	-	MELO3C023114T1	MELO3C023114	sp|Q941L0|CESA3_ARATH Cellulose synthase A catalytic subunit 3 [UDP-forming] OS=Arabidopsis thaliana GN=CESA3 PE=1 SV=2//0	14997009	15002763	+	89597	upstream
chr8	LNC_003619	XLOC_031547	14904219	14907411	-	MELO3C023114T2	MELO3C023114	sp|Q941L0|CESA3_ARATH Cellulose synthase A catalytic subunit 3 [UDP-forming] OS=Arabidopsis thaliana GN=CESA3 PE=1 SV=2//0	14997368	15002763	+	89956	upstream
chr8	LNC_003619	XLOC_031547	14904219	14907411	-	MELO3C023110T1	MELO3C023110	sp|Q94A08|RFS2_ARATH Probable galactinol--sucrose galactosyltransferase 2 OS=Arabidopsis thaliana GN=RFS2 PE=2 SV=2//1.58437e-32	14895684	14902309	+	1909	downstream
chr8	LNC_003619	XLOC_031547	14904219	14907411	-	MELO3C023110T2	MELO3C023110	sp|Q94A08|RFS2_ARATH Probable galactinol--sucrose galactosyltransferase 2 OS=Arabidopsis thaliana GN=RFS2 PE=2 SV=2//1.58437e-32	14895684	14902309	+	1909	downstream
chr8	LNC_003619	XLOC_031547	14904219	14907411	-	MELO3C023110T3	MELO3C023110	sp|Q94A08|RFS2_ARATH Probable galactinol--sucrose galactosyltransferase 2 OS=Arabidopsis thaliana GN=RFS2 PE=2 SV=2//1.58437e-32	14897197	14902309	+	1909	downstream
chr8	LNC_003619	XLOC_031547	14904219	14907411	-	MELO3C023109T1	MELO3C023109	-//-	14813141	14813374	+	90844	downstream
chr8	LNC_003619	XLOC_031547	14904219	14907411	-	MELO3C023112T1	MELO3C023112	-//-	14961638	14961979	-	54226	downstream
chr0	LNC_001298	XLOC_004779	41695632	41695834	-	MELO3C001898T1	MELO3C001898	-//-	41602604	41602753	+	92878	downstream
chr0	LNC_001298	XLOC_004779	41695632	41695834	-	MELO3C001894T1	MELO3C001894	-//-	41716194	41716364	-	20359	downstream
chr0	LNC_001298	XLOC_004779	41695632	41695834	-	MELO3C001895T1	MELO3C001895	-//-	41711362	41711532	-	15527	downstream
chr0	LNC_001298	XLOC_004779	41695632	41695834	-	MELO3C001896T1	MELO3C001896	-//-	41768070	41768267	+	72235	upstream
chr0	LNC_001298	XLOC_004779	41695632	41695834	-	MELO3C001897T1	MELO3C001897	-//-	41775321	41775500	+	79486	upstream
chr0	LNC_001299	XLOC_004784	41917602	41917810	-	MELO3C001899T1	MELO3C001899	-//-	41950154	41950312	+	32343	upstream
chr0	LNC_001294	XLOC_004774	41342162	41342372	-	MELO3C001890T1	MELO3C001890	-//-	41314288	41314458	+	27703	downstream
chr0	LNC_001294	XLOC_004774	41342162	41342372	-	MELO3C001886T1	MELO3C001886	-//-	41275440	41275616	+	66545	downstream
chr0	LNC_001294	XLOC_004774	41342162	41342372	-	MELO3C001885T1	MELO3C001885	-//-	41249951	41250142	-	92019	upstream
chr0	LNC_001295	XLOC_004775	41379766	41379977	-	MELO3C001890T1	MELO3C001890	-//-	41314288	41314458	+	65307	downstream
chr0	LNC_001296	XLOC_004777	41584430	41584638	-	MELO3C001898T1	MELO3C001898	-//-	41602604	41602753	+	17965	upstream
chr0	LNC_001296	XLOC_004777	41584430	41584638	-	MELO3C001893T1	MELO3C001893	-//-	41556613	41556804	-	27625	upstream
chr0	LNC_001297	XLOC_004778	41673880	41674081	-	MELO3C001898T1	MELO3C001898	-//-	41602604	41602753	+	71126	downstream
chr0	LNC_001297	XLOC_004778	41673880	41674081	-	MELO3C001894T1	MELO3C001894	-//-	41716194	41716364	-	42112	downstream
chr0	LNC_001297	XLOC_004778	41673880	41674081	-	MELO3C001895T1	MELO3C001895	-//-	41711362	41711532	-	37280	downstream
chr0	LNC_001297	XLOC_004778	41673880	41674081	-	MELO3C001896T1	MELO3C001896	-//-	41768070	41768267	+	93988	upstream
chr0	LNC_001290	XLOC_004769	41264499	41264715	-	MELO3C001890T1	MELO3C001890	-//-	41314288	41314458	+	49572	upstream
chr0	LNC_001290	XLOC_004769	41264499	41264715	-	MELO3C001886T1	MELO3C001886	-//-	41275440	41275616	+	10724	upstream
chr0	LNC_001290	XLOC_004769	41264499	41264715	-	MELO3C001885T1	MELO3C001885	-//-	41249951	41250142	-	14356	upstream
chr0	LNC_001290	XLOC_004769	41264499	41264715	-	MELO3C001884T1	MELO3C001884	-//-	41197739	41197891	-	66607	upstream
chr0	LNC_001291	XLOC_004771	41298491	41298707	-	MELO3C001890T1	MELO3C001890	-//-	41314288	41314458	+	15580	upstream
chr0	LNC_001291	XLOC_004771	41298491	41298707	-	MELO3C001886T1	MELO3C001886	-//-	41275440	41275616	+	22874	downstream
chr0	LNC_001291	XLOC_004771	41298491	41298707	-	MELO3C001885T1	MELO3C001885	-//-	41249951	41250142	-	48348	upstream
chr0	LNC_001292	XLOC_004772	41304558	41304771	-	MELO3C001890T1	MELO3C001890	-//-	41314288	41314458	+	9516	upstream
chr0	LNC_001292	XLOC_004772	41304558	41304771	-	MELO3C001886T1	MELO3C001886	-//-	41275440	41275616	+	28941	downstream
chr0	LNC_001292	XLOC_004772	41304558	41304771	-	MELO3C001885T1	MELO3C001885	-//-	41249951	41250142	-	54415	upstream
chr0	LNC_001293	XLOC_004773	41336096	41336311	-	MELO3C001890T1	MELO3C001890	-//-	41314288	41314458	+	21637	downstream
chr0	LNC_001293	XLOC_004773	41336096	41336311	-	MELO3C001886T1	MELO3C001886	-//-	41275440	41275616	+	60479	downstream
chr0	LNC_001293	XLOC_004773	41336096	41336311	-	MELO3C001885T1	MELO3C001885	-//-	41249951	41250142	-	85953	upstream
chr12	LNC_001968	XLOC_012510	7713950	7716372	+	MELO3C004891T4	MELO3C004891	sp|P82413|RK19_SPIOL 50S ribosomal protein L19, chloroplastic OS=Spinacia oleracea GN=RPL19 PE=1 SV=2//1.71594e-29	7679128	7684296	-	29653	upstream
chr12	LNC_001968	XLOC_012510	7713950	7716372	+	MELO3C004891T3	MELO3C004891	sp|P82413|RK19_SPIOL 50S ribosomal protein L19, chloroplastic OS=Spinacia oleracea GN=RPL19 PE=1 SV=2//1.71594e-29	7679128	7684296	-	29653	upstream
chr12	LNC_001968	XLOC_012510	7713950	7716372	+	MELO3C004891T2	MELO3C004891	sp|P82413|RK19_SPIOL 50S ribosomal protein L19, chloroplastic OS=Spinacia oleracea GN=RPL19 PE=1 SV=2//1.71594e-29	7679128	7684296	-	29653	upstream
chr12	LNC_001968	XLOC_012510	7713950	7716372	+	MELO3C004891T1	MELO3C004891	sp|P82413|RK19_SPIOL 50S ribosomal protein L19, chloroplastic OS=Spinacia oleracea GN=RPL19 PE=1 SV=2//1.71594e-29	7679128	7684296	-	29653	upstream
chr12	LNC_001968	XLOC_012510	7713950	7716372	+	MELO3C004890T1	MELO3C004890	-//-	7690344	7690574	-	23375	upstream
chr12	LNC_001968	XLOC_012510	7713950	7716372	+	MELO3C004892T12	MELO3C004892T	sp|Q9FGZ9|UBL5_ARATH Ubiquitin-like protein 5 OS=Arabidopsis thaliana GN=UBL5 PE=3 SV=1//1.00545e-39	7634737	7668273	-	45676	upstream
chr12	LNC_001968	XLOC_012510	7713950	7716372	+	MELO3C004892T10	MELO3C004892T	sp|Q9FGZ9|UBL5_ARATH Ubiquitin-like protein 5 OS=Arabidopsis thaliana GN=UBL5 PE=3 SV=1//1.00545e-39	7663549	7668273	-	45676	upstream
chr12	LNC_001968	XLOC_012510	7713950	7716372	+	MELO3C004892T11	MELO3C004892T	sp|Q9FGZ9|UBL5_ARATH Ubiquitin-like protein 5 OS=Arabidopsis thaliana GN=UBL5 PE=3 SV=1//1.00545e-39	7662934	7668273	-	45676	upstream
chr12	LNC_001968	XLOC_012510	7713950	7716372	+	MELO3C004892T8	MELO3C004892	sp|Q9FGZ9|UBL5_ARATH Ubiquitin-like protein 5 OS=Arabidopsis thaliana GN=UBL5 PE=3 SV=1//1.05765e-39	7663549	7668273	-	45676	upstream
chr12	LNC_001968	XLOC_012510	7713950	7716372	+	MELO3C004892T9	MELO3C004892	sp|Q9FGZ9|UBL5_ARATH Ubiquitin-like protein 5 OS=Arabidopsis thaliana GN=UBL5 PE=3 SV=1//1.05765e-39	7663549	7668273	-	45676	upstream
chr12	LNC_001968	XLOC_012510	7713950	7716372	+	MELO3C004892T4	MELO3C004892	sp|Q9FGZ9|UBL5_ARATH Ubiquitin-like protein 5 OS=Arabidopsis thaliana GN=UBL5 PE=3 SV=1//1.05765e-39	7663549	7668273	-	45676	upstream
chr12	LNC_001968	XLOC_012510	7713950	7716372	+	MELO3C004892T5	MELO3C004892	sp|Q9FGZ9|UBL5_ARATH Ubiquitin-like protein 5 OS=Arabidopsis thaliana GN=UBL5 PE=3 SV=1//1.05765e-39	7663549	7668273	-	45676	upstream
chr12	LNC_001968	XLOC_012510	7713950	7716372	+	MELO3C004892T6	MELO3C004892	sp|Q9FGZ9|UBL5_ARATH Ubiquitin-like protein 5 OS=Arabidopsis thaliana GN=UBL5 PE=3 SV=1//1.05765e-39	7663549	7668273	-	45676	upstream
chr12	LNC_001968	XLOC_012510	7713950	7716372	+	MELO3C004892T7	MELO3C004892	sp|Q9FGZ9|UBL5_ARATH Ubiquitin-like protein 5 OS=Arabidopsis thaliana GN=UBL5 PE=3 SV=1//1.05765e-39	7663549	7668273	-	45676	upstream
chr12	LNC_001968	XLOC_012510	7713950	7716372	+	MELO3C004892T1	MELO3C004892	sp|Q9FGZ9|UBL5_ARATH Ubiquitin-like protein 5 OS=Arabidopsis thaliana GN=UBL5 PE=3 SV=1//1.05765e-39	7663549	7668293	-	45656	upstream
chr12	LNC_001968	XLOC_012510	7713950	7716372	+	MELO3C004892T2	MELO3C004892	sp|Q9FGZ9|UBL5_ARATH Ubiquitin-like protein 5 OS=Arabidopsis thaliana GN=UBL5 PE=3 SV=1//1.05765e-39	7663549	7668273	-	45676	upstream
chr12	LNC_001968	XLOC_012510	7713950	7716372	+	MELO3C004892T3	MELO3C004892	sp|Q9FGZ9|UBL5_ARATH Ubiquitin-like protein 5 OS=Arabidopsis thaliana GN=UBL5 PE=3 SV=1//1.05765e-39	7663549	7668273	-	45676	upstream
chr12	LNC_001968	XLOC_012510	7713950	7716372	+	MELO3C004887T1	MELO3C004887	sp|Q9SE43|REV_ARATH Homeobox-leucine zipper protein REVOLUTA OS=Arabidopsis thaliana GN=REV PE=1 SV=2//3.88455e-115	7741392	7742712	-	25019	downstream
chr12	LNC_001968	XLOC_012510	7713950	7716372	+	MELO3C004889T1	MELO3C004889	sp|P0DI70|CSPL2_GINBI CASP-like protein 5A1 OS=Ginkgo biloba GN=gba_locus_10451 PE=3 SV=1//2.91903e-50	7731979	7736484	+	15606	upstream
chr12	LNC_001968	XLOC_012510	7713950	7716372	+	MELO3C004889T2	MELO3C004889	sp|P0DI70|CSPL2_GINBI CASP-like protein 5A1 OS=Ginkgo biloba GN=gba_locus_10451 PE=3 SV=1//2.91903e-50	7731979	7736484	+	15606	upstream
chr12	LNC_001968	XLOC_012510	7713950	7716372	+	MELO3C004888T1	MELO3C004888	sp|Q9SE43|REV_ARATH Homeobox-leucine zipper protein REVOLUTA OS=Arabidopsis thaliana GN=REV PE=1 SV=2//1.48757e-78	7736405	7739557	-	20032	downstream
chr12	LNC_001968	XLOC_012510	7713950	7716372	+	MELO3C004888T2	MELO3C004888	sp|Q9SE43|REV_ARATH Homeobox-leucine zipper protein REVOLUTA OS=Arabidopsis thaliana GN=REV PE=1 SV=2//1.48757e-78	7735763	7738274	-	19390	downstream
chr12	LNC_001969	XLOC_012510	7713950	7718168	+	MELO3C004891T4	MELO3C004891	sp|P82413|RK19_SPIOL 50S ribosomal protein L19, chloroplastic OS=Spinacia oleracea GN=RPL19 PE=1 SV=2//1.71594e-29	7679128	7684296	-	29653	upstream
chr12	LNC_001969	XLOC_012510	7713950	7718168	+	MELO3C004891T3	MELO3C004891	sp|P82413|RK19_SPIOL 50S ribosomal protein L19, chloroplastic OS=Spinacia oleracea GN=RPL19 PE=1 SV=2//1.71594e-29	7679128	7684296	-	29653	upstream
chr12	LNC_001969	XLOC_012510	7713950	7718168	+	MELO3C004891T2	MELO3C004891	sp|P82413|RK19_SPIOL 50S ribosomal protein L19, chloroplastic OS=Spinacia oleracea GN=RPL19 PE=1 SV=2//1.71594e-29	7679128	7684296	-	29653	upstream
chr12	LNC_001969	XLOC_012510	7713950	7718168	+	MELO3C004891T1	MELO3C004891	sp|P82413|RK19_SPIOL 50S ribosomal protein L19, chloroplastic OS=Spinacia oleracea GN=RPL19 PE=1 SV=2//1.71594e-29	7679128	7684296	-	29653	upstream
chr12	LNC_001969	XLOC_012510	7713950	7718168	+	MELO3C004890T1	MELO3C004890	-//-	7690344	7690574	-	23375	upstream
chr12	LNC_001969	XLOC_012510	7713950	7718168	+	MELO3C004892T12	MELO3C004892T	sp|Q9FGZ9|UBL5_ARATH Ubiquitin-like protein 5 OS=Arabidopsis thaliana GN=UBL5 PE=3 SV=1//1.00545e-39	7634737	7668273	-	45676	upstream
chr12	LNC_001969	XLOC_012510	7713950	7718168	+	MELO3C004892T10	MELO3C004892T	sp|Q9FGZ9|UBL5_ARATH Ubiquitin-like protein 5 OS=Arabidopsis thaliana GN=UBL5 PE=3 SV=1//1.00545e-39	7663549	7668273	-	45676	upstream
chr12	LNC_001969	XLOC_012510	7713950	7718168	+	MELO3C004892T11	MELO3C004892T	sp|Q9FGZ9|UBL5_ARATH Ubiquitin-like protein 5 OS=Arabidopsis thaliana GN=UBL5 PE=3 SV=1//1.00545e-39	7662934	7668273	-	45676	upstream
chr12	LNC_001969	XLOC_012510	7713950	7718168	+	MELO3C004892T8	MELO3C004892	sp|Q9FGZ9|UBL5_ARATH Ubiquitin-like protein 5 OS=Arabidopsis thaliana GN=UBL5 PE=3 SV=1//1.05765e-39	7663549	7668273	-	45676	upstream
chr12	LNC_001969	XLOC_012510	7713950	7718168	+	MELO3C004892T9	MELO3C004892	sp|Q9FGZ9|UBL5_ARATH Ubiquitin-like protein 5 OS=Arabidopsis thaliana GN=UBL5 PE=3 SV=1//1.05765e-39	7663549	7668273	-	45676	upstream
chr12	LNC_001969	XLOC_012510	7713950	7718168	+	MELO3C004892T4	MELO3C004892	sp|Q9FGZ9|UBL5_ARATH Ubiquitin-like protein 5 OS=Arabidopsis thaliana GN=UBL5 PE=3 SV=1//1.05765e-39	7663549	7668273	-	45676	upstream
chr12	LNC_001969	XLOC_012510	7713950	7718168	+	MELO3C004892T5	MELO3C004892	sp|Q9FGZ9|UBL5_ARATH Ubiquitin-like protein 5 OS=Arabidopsis thaliana GN=UBL5 PE=3 SV=1//1.05765e-39	7663549	7668273	-	45676	upstream
chr12	LNC_001969	XLOC_012510	7713950	7718168	+	MELO3C004892T6	MELO3C004892	sp|Q9FGZ9|UBL5_ARATH Ubiquitin-like protein 5 OS=Arabidopsis thaliana GN=UBL5 PE=3 SV=1//1.05765e-39	7663549	7668273	-	45676	upstream
chr12	LNC_001969	XLOC_012510	7713950	7718168	+	MELO3C004892T7	MELO3C004892	sp|Q9FGZ9|UBL5_ARATH Ubiquitin-like protein 5 OS=Arabidopsis thaliana GN=UBL5 PE=3 SV=1//1.05765e-39	7663549	7668273	-	45676	upstream
chr12	LNC_001969	XLOC_012510	7713950	7718168	+	MELO3C004892T1	MELO3C004892	sp|Q9FGZ9|UBL5_ARATH Ubiquitin-like protein 5 OS=Arabidopsis thaliana GN=UBL5 PE=3 SV=1//1.05765e-39	7663549	7668293	-	45656	upstream
chr12	LNC_001969	XLOC_012510	7713950	7718168	+	MELO3C004892T2	MELO3C004892	sp|Q9FGZ9|UBL5_ARATH Ubiquitin-like protein 5 OS=Arabidopsis thaliana GN=UBL5 PE=3 SV=1//1.05765e-39	7663549	7668273	-	45676	upstream
chr12	LNC_001969	XLOC_012510	7713950	7718168	+	MELO3C004892T3	MELO3C004892	sp|Q9FGZ9|UBL5_ARATH Ubiquitin-like protein 5 OS=Arabidopsis thaliana GN=UBL5 PE=3 SV=1//1.05765e-39	7663549	7668273	-	45676	upstream
chr12	LNC_001969	XLOC_012510	7713950	7718168	+	MELO3C004887T1	MELO3C004887	sp|Q9SE43|REV_ARATH Homeobox-leucine zipper protein REVOLUTA OS=Arabidopsis thaliana GN=REV PE=1 SV=2//3.88455e-115	7741392	7742712	-	23223	downstream
chr12	LNC_001969	XLOC_012510	7713950	7718168	+	MELO3C004889T1	MELO3C004889	sp|P0DI70|CSPL2_GINBI CASP-like protein 5A1 OS=Ginkgo biloba GN=gba_locus_10451 PE=3 SV=1//2.91903e-50	7731979	7736484	+	13810	upstream
chr12	LNC_001969	XLOC_012510	7713950	7718168	+	MELO3C004889T2	MELO3C004889	sp|P0DI70|CSPL2_GINBI CASP-like protein 5A1 OS=Ginkgo biloba GN=gba_locus_10451 PE=3 SV=1//2.91903e-50	7731979	7736484	+	13810	upstream
chr12	LNC_001969	XLOC_012510	7713950	7718168	+	MELO3C004888T1	MELO3C004888	sp|Q9SE43|REV_ARATH Homeobox-leucine zipper protein REVOLUTA OS=Arabidopsis thaliana GN=REV PE=1 SV=2//1.48757e-78	7736405	7739557	-	18236	downstream
chr12	LNC_001969	XLOC_012510	7713950	7718168	+	MELO3C004888T2	MELO3C004888	sp|Q9SE43|REV_ARATH Homeobox-leucine zipper protein REVOLUTA OS=Arabidopsis thaliana GN=REV PE=1 SV=2//1.48757e-78	7735763	7738274	-	17594	downstream
chr1	LNC_001348	XLOC_005446	15717643	15718737	+	MELO3C013336T1	MELO3C013336	sp|Q5Z8P0|P2C60_ORYSJ Probable protein phosphatase 2C 60 OS=Oryza sativa subsp. japonica GN=Os06g0717800 PE=2 SV=1//0	15799053	15802646	-	80315	downstream
chr1	LNC_001348	XLOC_005446	15717643	15718737	+	MELO3C013336T2	MELO3C013336	sp|Q5Z8P0|P2C60_ORYSJ Probable protein phosphatase 2C 60 OS=Oryza sativa subsp. japonica GN=Os06g0717800 PE=2 SV=1//0	15799053	15802646	-	80315	downstream
chr1	LNC_001348	XLOC_005446	15717643	15718737	+	MELO3C013327T1	MELO3C013327	-//-	15704631	15704825	-	12817	upstream
chr1	LNC_001348	XLOC_005446	15717643	15718737	+	MELO3C013330T1	MELO3C013330	sp|P42844|ZIM17_YEAST Mitochondrial protein import protein ZIM17 OS=Saccharomyces cerevisiae (strain ATCC 204508 / S288c) GN=ZIM17 PE=1 SV=2//1.50921e-07	15712323	15714742	+	2900	downstream
chr1	LNC_001348	XLOC_005446	15717643	15718737	+	MELO3C013329T1	MELO3C013329	-//-	15712270	15712560	-	5082	upstream
chr1	LNC_001348	XLOC_005446	15717643	15718737	+	MELO3C013328T1	MELO3C013328	-//-	15710160	15710399	-	7243	upstream
chr1	LNC_001348	XLOC_005446	15717643	15718737	+	MELO3C013331T2	MELO3C013331	sp|Q96MC6|HIAT1_HUMAN Hippocampus abundant transcript 1 protein OS=Homo sapiens GN=HIAT1 PE=2 SV=2//2.85315e-08	15734175	15736367	-	15437	downstream
chr1	LNC_001348	XLOC_005446	15717643	15718737	+	MELO3C013331T3	MELO3C013331	sp|Q96MC6|HIAT1_HUMAN Hippocampus abundant transcript 1 protein OS=Homo sapiens GN=HIAT1 PE=2 SV=2//2.85315e-08	15748435	15748620	-	29697	downstream
chr1	LNC_001348	XLOC_005446	15717643	15718737	+	MELO3C013331T1	MELO3C013331	sp|Q96MC6|HIAT1_HUMAN Hippocampus abundant transcript 1 protein OS=Homo sapiens GN=HIAT1 PE=2 SV=2//2.85315e-08	15720205	15748637	-	1467	downstream
chr1	LNC_001348	XLOC_005446	15717643	15718737	+	MELO3C013334T2	MELO3C013334	sp|Q43432|VATB1_GOSHI V-type proton ATPase subunit B 1 OS=Gossypium hirsutum PE=2 SV=1//0	15781789	15788675	-	63051	downstream
chr1	LNC_001348	XLOC_005446	15717643	15718737	+	MELO3C013334T1	MELO3C013334	sp|Q43432|VATB1_GOSHI V-type proton ATPase subunit B 1 OS=Gossypium hirsutum PE=2 SV=1//0	15781789	15788505	-	63051	downstream
chr1	LNC_001348	XLOC_005446	15717643	15718737	+	MELO3C013332T1	MELO3C013332	-//-	15769955	15770822	+	51217	upstream
chr1	LNC_001348	XLOC_005446	15717643	15718737	+	MELO3C013335T1	MELO3C013335	sp|G5DBJ0|CPP1_NICBE Protein CHAPERONE-LIKE PROTEIN OF POR1, chloroplastic OS=Nicotiana benthamiana GN=CPP1 PE=1 SV=1//2.20152e-07	15794471	15797392	+	75733	upstream
chr1	LNC_001348	XLOC_005446	15717643	15718737	+	MELO3C013333T1	MELO3C013333	sp|Q2KI83|DJC17_BOVIN DnaJ homolog subfamily C member 17 OS=Bos taurus GN=DNAJC17 PE=2 SV=1//9.89114e-17	15774944	15778400	+	56206	upstream
chr12	LNC_001962	XLOC_012422	4639211	4639705	+	MELO3C005007T1	MELO3C005007	sp|P0CE10|Y4102_ARATH Putative uncharacterized protein At4g01020, chloroplastic OS=Arabidopsis thaliana GN=At4g01020 PE=3 SV=1//2.81613e-13	4727721	4731446	+	88015	upstream
chr12	LNC_001962	XLOC_012422	4639211	4639705	+	MELO3C005016T2	MELO3C005016	sp|O22207|UBP5_ARATH Ubiquitin carboxyl-terminal hydrolase 5 OS=Arabidopsis thaliana GN=UBP5 PE=1 SV=2//1.69623e-97	4612378	4614841	+	24369	downstream
chr12	LNC_001962	XLOC_012422	4639211	4639705	+	MELO3C005016T1	MELO3C005016	sp|O22207|UBP5_ARATH Ubiquitin carboxyl-terminal hydrolase 5 OS=Arabidopsis thaliana GN=UBP5 PE=1 SV=2//1.69623e-97	4617497	4618167	+	21043	downstream
chr12	LNC_001962	XLOC_012422	4639211	4639705	+	MELO3C005010T1	MELO3C005010	-//-	4676310	4676786	-	36604	downstream
chr12	LNC_001962	XLOC_012422	4639211	4639705	+	MELO3C005006T1	MELO3C005006	sp|Q9LXX5|PPD6_ARATH PsbP domain-containing protein 6, chloroplastic OS=Arabidopsis thaliana GN=PPD6 PE=1 SV=1//1.23798e-109	4733311	4739119	+	93605	upstream
chr12	LNC_001962	XLOC_012422	4639211	4639705	+	MELO3C005008T1	MELO3C005008	-//-	4722128	4722334	-	82422	downstream
chr12	LNC_001962	XLOC_012422	4639211	4639705	+	MELO3C005017T1	MELO3C005017	sp|Q06735|ATPAM_BETVU ATP synthase subunit alpha, mitochondrial OS=Beta vulgaris GN=ATPA PE=3 SV=1//4.65932e-51	4557666	4558031	-	81179	upstream
chr12	LNC_001962	XLOC_012422	4639211	4639705	+	MELO3C005018T1	MELO3C005018	-//-	4556136	4556312	-	82898	upstream
chr12	LNC_001962	XLOC_012422	4639211	4639705	+	MELO3C005014T1	MELO3C005014	sp|O22207|UBP5_ARATH Ubiquitin carboxyl-terminal hydrolase 5 OS=Arabidopsis thaliana GN=UBP5 PE=1 SV=2//1.65623e-113	4635155	4636848	+	2362	downstream
chr12	LNC_001962	XLOC_012422	4639211	4639705	+	MELO3C005015T1	MELO3C005015	sp|O22207|UBP5_ARATH Ubiquitin carboxyl-terminal hydrolase 5 OS=Arabidopsis thaliana GN=UBP5 PE=1 SV=2//0	4632276	4635108	+	4102	downstream
chr12	LNC_001962	XLOC_012422	4639211	4639705	+	MELO3C005015T2	MELO3C005015	sp|O22207|UBP5_ARATH Ubiquitin carboxyl-terminal hydrolase 5 OS=Arabidopsis thaliana GN=UBP5 PE=1 SV=2//0	4612176	4635108	+	4102	downstream
chr12	LNC_001962	XLOC_012422	4639211	4639705	+	MELO3C005011T1	MELO3C005011	-//-	4673383	4673736	-	33677	downstream
chr12	LNC_001962	XLOC_012422	4639211	4639705	+	MELO3C005012T1	MELO3C005012	-//-	4655198	4655371	+	15492	upstream
chr12	LNC_001962	XLOC_012422	4639211	4639705	+	MELO3C005009T1	MELO3C005009	sp|Q9LQR0|LBD1_ARATH LOB domain-containing protein 1 OS=Arabidopsis thaliana GN=LBD1 PE=2 SV=1//7.39951e-59	4697606	4698964	+	57900	upstream
chr12	LNC_001962	XLOC_012422	4639211	4639705	+	MELO3C005013T1	MELO3C005013	sp|Q9LQR0|LBD1_ARATH LOB domain-containing protein 1 OS=Arabidopsis thaliana GN=LBD1 PE=2 SV=1//3.06171e-59	4639939	4640936	-	233	downstream
chr12	LNC_001963	XLOC_012444	5105473	5108590	+	MELO3C004981T1	MELO3C004981	-//-	5108171	5108921	-	-420	antisense
chr12	LNC_001963	XLOC_012444	5105473	5108590	+	MELO3C004979T1	MELO3C004979	-//-	5163495	5163811	-	54904	downstream
chr12	LNC_001963	XLOC_012444	5105473	5108590	+	MELO3C004985T1	MELO3C004985	sp|F4I9E1|NFD4_ARATH Protein NUCLEAR FUSION DEFECTIVE 4 OS=Arabidopsis thaliana GN=NFD4 PE=3 SV=1//4.26481e-30	5015824	5017524	+	87948	downstream
chr12	LNC_001963	XLOC_012444	5105473	5108590	+	MELO3C004984T1	MELO3C004984	sp|A6P6V9|CBDAS_CANSA Cannabidiolic acid synthase OS=Cannabis sativa GN=CBDAS PE=1 SV=1//5.85574e-148	5051097	5054189	+	51283	downstream
chr12	LNC_001963	XLOC_012444	5105473	5108590	+	MELO3C004980T1	MELO3C004980	sp|P46643|AAT1_ARATH Aspartate aminotransferase, mitochondrial OS=Arabidopsis thaliana GN=ASP1 PE=1 SV=1//0	5139186	5144414	+	30595	upstream
chr12	LNC_001963	XLOC_012444	5105473	5108590	+	MELO3C004983T1	MELO3C004983	sp|F4I9E1|NFD4_ARATH Protein NUCLEAR FUSION DEFECTIVE 4 OS=Arabidopsis thaliana GN=NFD4 PE=3 SV=1//1.65105e-09	5070522	5072243	-	33229	upstream
chr12	LNC_001963	XLOC_012444	5105473	5108590	+	MELO3C004977T1	MELO3C004977	sp|Q0WRY5|CDL1_ARATH Serine/threonine-protein kinase CDL1 OS=Arabidopsis thaliana GN=CDL1 PE=1 SV=1//8.47503e-100	5199609	5202912	+	91018	upstream
chr12	LNC_001963	XLOC_012444	5105473	5108590	+	MELO3C004978T1	MELO3C004978	sp|F4I9E1|NFD4_ARATH Protein NUCLEAR FUSION DEFECTIVE 4 OS=Arabidopsis thaliana GN=NFD4 PE=3 SV=1//2.14153e-15	5183874	5185625	-	75283	downstream
chr12	LNC_001963	XLOC_012444	5105473	5108590	+	MELO3C004982T1	MELO3C004982	sp|F4I9E1|NFD4_ARATH Protein NUCLEAR FUSION DEFECTIVE 4 OS=Arabidopsis thaliana GN=NFD4 PE=3 SV=1//9.44e-15	5091285	5092997	-	12475	upstream
chr12	LNC_001960	XLOC_012390	4039952	4040921	+	MELO3C005044T1	MELO3C005044	sp|Q94KB7|MLO6_ARATH MLO-like protein 6 OS=Arabidopsis thaliana GN=MLO6 PE=2 SV=2//0	4011550	4018693	-	21258	upstream
chr12	LNC_001960	XLOC_012390	4039952	4040921	+	MELO3C005041T1	MELO3C005041	sp|Q5JNC0|COQ5_ORYSJ 2-methoxy-6-polyprenyl-1,4-benzoquinol methylase, mitochondrial OS=Oryza sativa subsp. japonica GN=COQ5 PE=2 SV=1//1.91754e-27	4095292	4096178	+	54370	upstream
chr12	LNC_001960	XLOC_012390	4039952	4040921	+	MELO3C005048T1	MELO3C005048	-//-	3951056	3951427	+	88524	downstream
chr12	LNC_001960	XLOC_012390	4039952	4040921	+	MELO3C005047T1	MELO3C005047	-//-	3987851	3988642	+	51309	downstream
chr12	LNC_001960	XLOC_012390	4039952	4040921	+	MELO3C005039T1	MELO3C005039	-//-	4136085	4136363	+	95163	upstream
chr12	LNC_001960	XLOC_012390	4039952	4040921	+	MELO3C005040T1	MELO3C005040	-//-	4109922	4110119	+	69000	upstream
chr12	LNC_001960	XLOC_012390	4039952	4040921	+	MELO3C005043T1	MELO3C005043	-//-	4032168	4032350	+	7601	downstream
chr12	LNC_001960	XLOC_012390	4039952	4040921	+	MELO3C005042T1	MELO3C005042	sp|P93050|RKF3_ARATH Probable LRR receptor-like serine/threonine-protein kinase RKF3 OS=Arabidopsis thaliana GN=RKF3 PE=2 SV=1//0	4052271	4054219	+	11349	upstream
chr12	LNC_001960	XLOC_012390	4039952	4040921	+	MELO3C005046T1	MELO3C005046	sp|Q9SCQ6|IDD2_ARATH Protein indeterminate-domain 2 OS=Arabidopsis thaliana GN=IDD2 PE=2 SV=1//2.61073e-89	3997046	3999345	-	40606	upstream
chr12	LNC_001960	XLOC_012390	4039952	4040921	+	MELO3C005045T1	MELO3C005045	-//-	4010118	4010276	+	29675	downstream
chr1	LNC_001349	XLOC_005493	16535936	16536148	+	MELO3C013404T5	MELO3C013404	-//-	16548121	16550286	-	11972	downstream
chr1	LNC_001349	XLOC_005493	16535936	16536148	+	MELO3C013404T4	MELO3C013404	-//-	16548121	16550286	-	11972	downstream
chr1	LNC_001349	XLOC_005493	16535936	16536148	+	MELO3C013404T1	MELO3C013404	-//-	16548027	16550286	-	11878	downstream
chr1	LNC_001349	XLOC_005493	16535936	16536148	+	MELO3C013404T3	MELO3C013404	-//-	16548115	16550286	-	11966	downstream
chr1	LNC_001349	XLOC_005493	16535936	16536148	+	MELO3C013404T2	MELO3C013404	-//-	16548027	16550298	-	11878	downstream
chr1	LNC_001349	XLOC_005493	16535936	16536148	+	MELO3C013410T2	MELO3C013410	sp|P28475|S6PD_MALDO NADP-dependent D-sorbitol-6-phosphate dehydrogenase OS=Malus domestica GN=S6PDH PE=2 SV=1//8.67515e-129	16633832	16637314	-	97683	downstream
chr1	LNC_001349	XLOC_005493	16535936	16536148	+	MELO3C013410T3	MELO3C013410	sp|P28475|S6PD_MALDO NADP-dependent D-sorbitol-6-phosphate dehydrogenase OS=Malus domestica GN=S6PDH PE=2 SV=1//8.67515e-129	16633832	16637314	-	97683	downstream
chr1	LNC_001349	XLOC_005493	16535936	16536148	+	MELO3C013410T1	MELO3C013410	sp|P28475|S6PD_MALDO NADP-dependent D-sorbitol-6-phosphate dehydrogenase OS=Malus domestica GN=S6PDH PE=2 SV=1//8.67515e-129	16633832	16637314	-	97683	downstream
chr1	LNC_001349	XLOC_005493	16535936	16536148	+	MELO3C013400T1	MELO3C013400	sp|P33083|AX6B_SOYBN Auxin-induced protein 6B OS=Glycine max PE=2 SV=1//4.7411e-36	16443132	16443727	+	92208	downstream
chr1	LNC_001349	XLOC_005493	16535936	16536148	+	MELO3C013406T1	MELO3C013406	sp|Q9T0J6|DUS3L_ARATH tRNA-dihydrouridine(47) synthase [NAD(P)(+)]-like OS=Arabidopsis thaliana GN=At4g38890 PE=1 SV=2//0	16554648	16565596	-	18499	downstream
chr1	LNC_001349	XLOC_005493	16535936	16536148	+	MELO3C013407T1	MELO3C013407	sp|Q69IL4|RF2A_ORYSJ Transcription factor RF2a OS=Oryza sativa subsp. japonica GN=RF2a PE=1 SV=1//1.28437e-33	16571554	16575224	-	35405	downstream
chr1	LNC_001349	XLOC_005493	16535936	16536148	+	MELO3C013402T1	MELO3C013402	sp|P33081|AX15A_SOYBN Auxin-induced protein 15A OS=Glycine max PE=2 SV=1//4.6158e-17	16503909	16504694	+	31241	downstream
chr1	LNC_001349	XLOC_005493	16535936	16536148	+	MELO3C013403T1	MELO3C013403	sp|Q9LTV3|SAU72_ARATH Auxin-responsive protein SAUR72 OS=Arabidopsis thaliana GN=SAUR72 PE=2 SV=1//5.91238e-13	16514817	16515618	-	20317	upstream
chr1	LNC_001349	XLOC_005493	16535936	16536148	+	MELO3C013401T1	MELO3C013401	sp|Q9FJF9|SAU21_ARATH Auxin-responsive protein SAUR21 OS=Arabidopsis thaliana GN=SAUR21 PE=2 SV=1//4.10098e-33	16457883	16458790	+	77145	downstream
chr1	LNC_001349	XLOC_005493	16535936	16536148	+	MELO3C013408T1	MELO3C013408	sp|Q69IL4|RF2A_ORYSJ Transcription factor RF2a OS=Oryza sativa subsp. japonica GN=RF2a PE=1 SV=1//1.48377e-33	16584065	16588671	-	47916	downstream
chr1	LNC_001349	XLOC_005493	16535936	16536148	+	MELO3C013398T1	MELO3C013398	sp|P33080|AX10A_SOYBN Auxin-induced protein X10A OS=Glycine max PE=2 SV=1//8.13921e-33	16438260	16438758	+	97177	downstream
chr1	LNC_001349	XLOC_005493	16535936	16536148	+	MELO3C013399T1	MELO3C013399	sp|P33080|AX10A_SOYBN Auxin-induced protein X10A OS=Glycine max PE=2 SV=1//9.37975e-15	16439963	16441126	+	94809	downstream
chr1	LNC_001349	XLOC_005493	16535936	16536148	+	MELO3C013405T1	MELO3C013405	-//-	16553955	16554122	+	17806	upstream
chr1	LNC_001349	XLOC_005493	16535936	16536148	+	MELO3C013409T1	MELO3C013409	sp|Q8S8C6|BPC4_ARATH Protein BASIC PENTACYSTEINE4 OS=Arabidopsis thaliana GN=BPC4 PE=1 SV=1//6.40966e-125	16623603	16625375	-	87454	downstream
chr1	LNC_001349	XLOC_005493	16535936	16536148	+	MELO3C013409T2	MELO3C013409	sp|Q8S8C6|BPC4_ARATH Protein BASIC PENTACYSTEINE4 OS=Arabidopsis thaliana GN=BPC4 PE=1 SV=1//6.40966e-125	16623603	16626742	-	87454	downstream
chr1	LNC_001349	XLOC_005493	16535936	16536148	+	MELO3C013409T3	MELO3C013409	sp|Q8S8C6|BPC4_ARATH Protein BASIC PENTACYSTEINE4 OS=Arabidopsis thaliana GN=BPC4 PE=1 SV=1//6.40966e-125	16623603	16626742	-	87454	downstream
chr1	LNC_001349	XLOC_005493	16535936	16536148	+	MELO3C013409T4	MELO3C013409	sp|Q8S8C6|BPC4_ARATH Protein BASIC PENTACYSTEINE4 OS=Arabidopsis thaliana GN=BPC4 PE=1 SV=1//6.40966e-125	16623603	16626774	-	87454	downstream
chr1	LNC_001349	XLOC_005493	16535936	16536148	+	MELO3C013409T5	MELO3C013409	sp|Q8S8C6|BPC4_ARATH Protein BASIC PENTACYSTEINE4 OS=Arabidopsis thaliana GN=BPC4 PE=1 SV=1//6.40966e-125	16623603	16626822	-	87454	downstream
chr12	LNC_001966	XLOC_012477	6270700	6271157	+	MELO3C004933T1	MELO3C004933	-//-	6329731	6330015	+	58573	upstream
chr12	LNC_001966	XLOC_012477	6270700	6271157	+	MELO3C004931T1	MELO3C004931	sp|Q9FF46|AB28G_ARATH ABC transporter G family member 28 OS=Arabidopsis thaliana GN=ABCG28 PE=3 SV=1//0	6352900	6358694	+	81742	upstream
chr12	LNC_001966	XLOC_012477	6270700	6271157	+	MELO3C004935T1	MELO3C004935	-//-	6283092	6283547	+	11934	upstream
chr12	LNC_001966	XLOC_012477	6270700	6271157	+	MELO3C004936T1	MELO3C004936	sp|B9F4I8|LPA1_ORYSJ P-loop NTPase domain-containing protein LPA1 OS=Oryza sativa subsp. japonica GN=LPA1 PE=2 SV=1//0	6275443	6278031	-	4285	downstream
chr12	LNC_001966	XLOC_012477	6270700	6271157	+	MELO3C004937T1	MELO3C004937	-//-	6265669	6265938	+	4761	downstream
chr12	LNC_001966	XLOC_012477	6270700	6271157	+	MELO3C004932T1	MELO3C004932	sp|Q9FF46|AB28G_ARATH ABC transporter G family member 28 OS=Arabidopsis thaliana GN=ABCG28 PE=3 SV=1//7.48369e-35	6350480	6350850	+	79322	upstream
chr12	LNC_001966	XLOC_012477	6270700	6271157	+	MELO3C004934T1	MELO3C004934	-//-	6293437	6293628	-	22279	downstream
chr12	LNC_001967	XLOC_012510	7713950	7715558	+	MELO3C004891T4	MELO3C004891	sp|P82413|RK19_SPIOL 50S ribosomal protein L19, chloroplastic OS=Spinacia oleracea GN=RPL19 PE=1 SV=2//1.71594e-29	7679128	7684296	-	29653	upstream
chr12	LNC_001967	XLOC_012510	7713950	7715558	+	MELO3C004891T3	MELO3C004891	sp|P82413|RK19_SPIOL 50S ribosomal protein L19, chloroplastic OS=Spinacia oleracea GN=RPL19 PE=1 SV=2//1.71594e-29	7679128	7684296	-	29653	upstream
chr12	LNC_001967	XLOC_012510	7713950	7715558	+	MELO3C004891T2	MELO3C004891	sp|P82413|RK19_SPIOL 50S ribosomal protein L19, chloroplastic OS=Spinacia oleracea GN=RPL19 PE=1 SV=2//1.71594e-29	7679128	7684296	-	29653	upstream
chr12	LNC_001967	XLOC_012510	7713950	7715558	+	MELO3C004891T1	MELO3C004891	sp|P82413|RK19_SPIOL 50S ribosomal protein L19, chloroplastic OS=Spinacia oleracea GN=RPL19 PE=1 SV=2//1.71594e-29	7679128	7684296	-	29653	upstream
chr12	LNC_001967	XLOC_012510	7713950	7715558	+	MELO3C004890T1	MELO3C004890	-//-	7690344	7690574	-	23375	upstream
chr12	LNC_001967	XLOC_012510	7713950	7715558	+	MELO3C004892T12	MELO3C004892T	sp|Q9FGZ9|UBL5_ARATH Ubiquitin-like protein 5 OS=Arabidopsis thaliana GN=UBL5 PE=3 SV=1//1.00545e-39	7634737	7668273	-	45676	upstream
chr12	LNC_001967	XLOC_012510	7713950	7715558	+	MELO3C004892T10	MELO3C004892T	sp|Q9FGZ9|UBL5_ARATH Ubiquitin-like protein 5 OS=Arabidopsis thaliana GN=UBL5 PE=3 SV=1//1.00545e-39	7663549	7668273	-	45676	upstream
chr12	LNC_001967	XLOC_012510	7713950	7715558	+	MELO3C004892T11	MELO3C004892T	sp|Q9FGZ9|UBL5_ARATH Ubiquitin-like protein 5 OS=Arabidopsis thaliana GN=UBL5 PE=3 SV=1//1.00545e-39	7662934	7668273	-	45676	upstream
chr12	LNC_001967	XLOC_012510	7713950	7715558	+	MELO3C004892T8	MELO3C004892	sp|Q9FGZ9|UBL5_ARATH Ubiquitin-like protein 5 OS=Arabidopsis thaliana GN=UBL5 PE=3 SV=1//1.05765e-39	7663549	7668273	-	45676	upstream
chr12	LNC_001967	XLOC_012510	7713950	7715558	+	MELO3C004892T9	MELO3C004892	sp|Q9FGZ9|UBL5_ARATH Ubiquitin-like protein 5 OS=Arabidopsis thaliana GN=UBL5 PE=3 SV=1//1.05765e-39	7663549	7668273	-	45676	upstream
chr12	LNC_001967	XLOC_012510	7713950	7715558	+	MELO3C004892T4	MELO3C004892	sp|Q9FGZ9|UBL5_ARATH Ubiquitin-like protein 5 OS=Arabidopsis thaliana GN=UBL5 PE=3 SV=1//1.05765e-39	7663549	7668273	-	45676	upstream
chr12	LNC_001967	XLOC_012510	7713950	7715558	+	MELO3C004892T5	MELO3C004892	sp|Q9FGZ9|UBL5_ARATH Ubiquitin-like protein 5 OS=Arabidopsis thaliana GN=UBL5 PE=3 SV=1//1.05765e-39	7663549	7668273	-	45676	upstream
chr12	LNC_001967	XLOC_012510	7713950	7715558	+	MELO3C004892T6	MELO3C004892	sp|Q9FGZ9|UBL5_ARATH Ubiquitin-like protein 5 OS=Arabidopsis thaliana GN=UBL5 PE=3 SV=1//1.05765e-39	7663549	7668273	-	45676	upstream
chr12	LNC_001967	XLOC_012510	7713950	7715558	+	MELO3C004892T7	MELO3C004892	sp|Q9FGZ9|UBL5_ARATH Ubiquitin-like protein 5 OS=Arabidopsis thaliana GN=UBL5 PE=3 SV=1//1.05765e-39	7663549	7668273	-	45676	upstream
chr12	LNC_001967	XLOC_012510	7713950	7715558	+	MELO3C004892T1	MELO3C004892	sp|Q9FGZ9|UBL5_ARATH Ubiquitin-like protein 5 OS=Arabidopsis thaliana GN=UBL5 PE=3 SV=1//1.05765e-39	7663549	7668293	-	45656	upstream
chr12	LNC_001967	XLOC_012510	7713950	7715558	+	MELO3C004892T2	MELO3C004892	sp|Q9FGZ9|UBL5_ARATH Ubiquitin-like protein 5 OS=Arabidopsis thaliana GN=UBL5 PE=3 SV=1//1.05765e-39	7663549	7668273	-	45676	upstream
chr12	LNC_001967	XLOC_012510	7713950	7715558	+	MELO3C004892T3	MELO3C004892	sp|Q9FGZ9|UBL5_ARATH Ubiquitin-like protein 5 OS=Arabidopsis thaliana GN=UBL5 PE=3 SV=1//1.05765e-39	7663549	7668273	-	45676	upstream
chr12	LNC_001967	XLOC_012510	7713950	7715558	+	MELO3C004887T1	MELO3C004887	sp|Q9SE43|REV_ARATH Homeobox-leucine zipper protein REVOLUTA OS=Arabidopsis thaliana GN=REV PE=1 SV=2//3.88455e-115	7741392	7742712	-	25833	downstream
chr12	LNC_001967	XLOC_012510	7713950	7715558	+	MELO3C004889T1	MELO3C004889	sp|P0DI70|CSPL2_GINBI CASP-like protein 5A1 OS=Ginkgo biloba GN=gba_locus_10451 PE=3 SV=1//2.91903e-50	7731979	7736484	+	16420	upstream
chr12	LNC_001967	XLOC_012510	7713950	7715558	+	MELO3C004889T2	MELO3C004889	sp|P0DI70|CSPL2_GINBI CASP-like protein 5A1 OS=Ginkgo biloba GN=gba_locus_10451 PE=3 SV=1//2.91903e-50	7731979	7736484	+	16420	upstream
chr12	LNC_001967	XLOC_012510	7713950	7715558	+	MELO3C004888T1	MELO3C004888	sp|Q9SE43|REV_ARATH Homeobox-leucine zipper protein REVOLUTA OS=Arabidopsis thaliana GN=REV PE=1 SV=2//1.48757e-78	7736405	7739557	-	20846	downstream
chr12	LNC_001967	XLOC_012510	7713950	7715558	+	MELO3C004888T2	MELO3C004888	sp|Q9SE43|REV_ARATH Homeobox-leucine zipper protein REVOLUTA OS=Arabidopsis thaliana GN=REV PE=1 SV=2//1.48757e-78	7735763	7738274	-	20204	downstream
chr12	LNC_001964	XLOC_012453	5354476	5354889	+	MELO3C004974T1	MELO3C004974	sp|F4I9E1|NFD4_ARATH Protein NUCLEAR FUSION DEFECTIVE 4 OS=Arabidopsis thaliana GN=NFD4 PE=3 SV=1//5.36451e-06	5325109	5326955	+	27520	downstream
chr12	LNC_001964	XLOC_012453	5354476	5354889	+	MELO3C004975T1	MELO3C004975	-//-	5280711	5281963	+	72512	downstream
chr12	LNC_001964	XLOC_012453	5354476	5354889	+	MELO3C004967T2	MELO3C004967	sp|Q9ZUU9|AB3G_ARATH ABC transporter G family member 3 OS=Arabidopsis thaliana GN=ABCG3 PE=1 SV=2//0	5417865	5428456	+	62975	upstream
chr12	LNC_001964	XLOC_012453	5354476	5354889	+	MELO3C004971T1	MELO3C004971	-//-	5360413	5360837	-	5523	downstream
chr12	LNC_001964	XLOC_012453	5354476	5354889	+	MELO3C004972T1	MELO3C004972	-//-	5343788	5344015	-	10460	upstream
chr12	LNC_001964	XLOC_012453	5354476	5354889	+	MELO3C004969T1	MELO3C004969	-//-	5377771	5378097	+	22881	upstream
chr12	LNC_001964	XLOC_012453	5354476	5354889	+	MELO3C004973T1	MELO3C004973	-//-	5336771	5337116	+	17359	downstream
chr12	LNC_001964	XLOC_012453	5354476	5354889	+	MELO3C004970T1	MELO3C004970	sp|O82811|NRT21_ARATH High-affinity nitrate transporter 2.1 OS=Arabidopsis thaliana GN=NRT2.1 PE=1 SV=1//2.1666e-21	5370807	5371786	+	15917	upstream
chr12	LNC_001964	XLOC_012453	5354476	5354889	+	MELO3C004968T1	MELO3C004968	-//-	5396212	5406712	-	41322	downstream
chr12	LNC_001964	XLOC_012453	5354476	5354889	+	MELO3C004968T2	MELO3C004968	-//-	5396219	5406647	-	41329	downstream
chr12	LNC_001964	XLOC_012453	5354476	5354889	+	MELO3C004967T1	MELO3C004967	sp|Q9ZUU9|AB3G_ARATH ABC transporter G family member 3 OS=Arabidopsis thaliana GN=ABCG3 PE=1 SV=2//0	5418149	5428456	+	63259	upstream
chr12	LNC_001965	XLOC_012459	5467759	5468017	+	MELO3C004967T1	MELO3C004967	sp|Q9ZUU9|AB3G_ARATH ABC transporter G family member 3 OS=Arabidopsis thaliana GN=ABCG3 PE=1 SV=2//0	5418149	5428456	+	39302	downstream
chr12	LNC_001965	XLOC_012459	5467759	5468017	+	MELO3C004966T1	MELO3C004966	sp|Q9ZUZ3|SAU32_ARATH Auxin-responsive protein SAUR32 OS=Arabidopsis thaliana GN=SAUR32 PE=2 SV=1//4.88273e-12	5566009	5566440	+	97991	upstream
chr12	LNC_001965	XLOC_012459	5467759	5468017	+	MELO3C004967T2	MELO3C004967	sp|Q9ZUU9|AB3G_ARATH ABC transporter G family member 3 OS=Arabidopsis thaliana GN=ABCG3 PE=1 SV=2//0	5417865	5428456	+	39302	downstream
chr12	LNC_001965	XLOC_012459	5467759	5468017	+	MELO3C004969T1	MELO3C004969	-//-	5377771	5378097	+	89661	downstream
chr12	LNC_001965	XLOC_012459	5467759	5468017	+	MELO3C004968T2	MELO3C004968	-//-	5396219	5406647	-	61111	upstream
chr12	LNC_001965	XLOC_012459	5467759	5468017	+	MELO3C004968T1	MELO3C004968	-//-	5396212	5406712	-	61046	upstream
chr12	LNC_001965	XLOC_012459	5467759	5468017	+	MELO3C004970T1	MELO3C004970	sp|O82811|NRT21_ARATH High-affinity nitrate transporter 2.1 OS=Arabidopsis thaliana GN=NRT2.1 PE=1 SV=1//2.1666e-21	5370807	5371786	+	95972	downstream
chr8	LNC_003629	XLOC_031589	16450630	16452458	-	MELO3C023174T1	MELO3C023174	-//-	16402294	16402570	+	48059	downstream
chr8	LNC_003629	XLOC_031589	16450630	16452458	-	MELO3C023179T1	MELO3C023179	-//-	16522821	16523018	+	70362	upstream
chr8	LNC_003629	XLOC_031589	16450630	16452458	-	MELO3C023177T1	MELO3C023177	-//-	16469716	16469883	+	17257	upstream
chr8	LNC_003629	XLOC_031589	16450630	16452458	-	MELO3C023176T1	MELO3C023176	-//-	16430728	16430901	+	19728	downstream
chr8	LNC_003629	XLOC_031589	16450630	16452458	-	MELO3C023172T1	MELO3C023172	sp|Q9FQ19|SCC13_ARATH Sister chromatid cohesion 1 protein 3 OS=Arabidopsis thaliana GN=SYN3 PE=2 SV=2//2.53635e-37	16375914	16376732	+	73897	downstream
chr8	LNC_003629	XLOC_031589	16450630	16452458	-	MELO3C023171T1	MELO3C023171	-//-	16374750	16375102	-	75527	upstream
chr8	LNC_003629	XLOC_031589	16450630	16452458	-	MELO3C023178T1	MELO3C023178	sp|Q42799|C93A2_SOYBN Cytochrome P450 93A2 OS=Glycine max GN=CYP93A2 PE=2 SV=1//0	16490493	16494378	-	38034	downstream
chr8	LNC_003629	XLOC_031589	16450630	16452458	-	MELO3C023180T1	MELO3C023180	sp|O48533|PYM_ARATH Protein POLYCHOME OS=Arabidopsis thaliana GN=PYM PE=1 SV=1//1.37157e-53	16540601	16543666	-	88142	downstream
chr8	LNC_003629	XLOC_031589	16450630	16452458	-	MELO3C023170T1	MELO3C023170	sp|P48979|PGLR_PRUPE Polygalacturonase OS=Prunus persica PE=2 SV=1//9.15202e-134	16356079	16357912	+	92717	downstream
chr8	LNC_003629	XLOC_031589	16450630	16452458	-	MELO3C023175T3	MELO3C023175	sp|B6SFA4|MAA3_ARATH Probable helicase MAGATAMA 3 OS=Arabidopsis thaliana GN=MAA3 PE=2 SV=1//0	16423709	16430418	-	20211	upstream
chr8	LNC_003629	XLOC_031589	16450630	16452458	-	MELO3C023175T2	MELO3C023175	sp|B6SFA4|MAA3_ARATH Probable helicase MAGATAMA 3 OS=Arabidopsis thaliana GN=MAA3 PE=2 SV=1//0	16408180	16410089	-	40540	upstream
chr8	LNC_003629	XLOC_031589	16450630	16452458	-	MELO3C023175T1	MELO3C023175	sp|B6SFA4|MAA3_ARATH Probable helicase MAGATAMA 3 OS=Arabidopsis thaliana GN=MAA3 PE=2 SV=1//0	16407961	16430924	-	19705	upstream
chr8	LNC_003629	XLOC_031589	16450630	16452458	-	MELO3C023173T1	MELO3C023173	sp|Q9FQ19|SCC13_ARATH Sister chromatid cohesion 1 protein 3 OS=Arabidopsis thaliana GN=SYN3 PE=2 SV=2//3.3864e-20	16377330	16379545	+	71084	downstream
chr5	LNC_002848	XLOC_023171	2878025	2878372	-	MELO3C014394T1	MELO3C014394	-//-	2874234	2877025	-	999	upstream
chr5	LNC_002848	XLOC_023171	2878025	2878372	-	MELO3C014398T1	MELO3C014398	sp|F4HXQ7|MYOB1_ARATH Myosin-binding protein 1 OS=Arabidopsis thaliana GN=MYOB1 PE=1 SV=1//4.12538e-34	2848157	2855648	+	22376	downstream
chr5	LNC_002848	XLOC_023171	2878025	2878372	-	MELO3C014384T1	MELO3C014384	sp|P42777|GBF4_ARATH G-box-binding factor 4 OS=Arabidopsis thaliana GN=GBF4 PE=1 SV=1//1.74882e-25	2955192	2961877	+	76819	upstream
chr5	LNC_002848	XLOC_023171	2878025	2878372	-	MELO3C014395T1	MELO3C014395	sp|Q9M1W7|SKI30_ARATH F-box/kelch-repeat protein SKIP30 OS=Arabidopsis thaliana GN=SKIP30 PE=1 SV=2//2.31778e-174	2869137	2873530	+	4494	downstream
chr5	LNC_002848	XLOC_023171	2878025	2878372	-	MELO3C014404T1	MELO3C014404	-//-	2797763	2798138	+	79886	downstream
chr5	LNC_002848	XLOC_023171	2878025	2878372	-	MELO3C014395T2	MELO3C014395	sp|Q9M1W7|SKI30_ARATH F-box/kelch-repeat protein SKIP30 OS=Arabidopsis thaliana GN=SKIP30 PE=1 SV=2//2.31778e-174	2868972	2873530	+	4494	downstream
chr5	LNC_002848	XLOC_023171	2878025	2878372	-	MELO3C014385T1	MELO3C014385	sp|Q5Q0H2|FLA19_ARATH Fasciclin-like arabinogalactan protein 19 OS=Arabidopsis thaliana GN=FLA19 PE=2 SV=2//1.03219e-31	2951175	2952206	+	72802	upstream
chr5	LNC_002848	XLOC_023171	2878025	2878372	-	MELO3C014391T1	MELO3C014391	sp|Q9M1X0|RRFC_ARATH Ribosome-recycling factor, chloroplastic OS=Arabidopsis thaliana GN=RRF PE=2 SV=2//4.17933e-94	2903310	2910709	-	24937	downstream
chr5	LNC_002848	XLOC_023171	2878025	2878372	-	MELO3C014387T1	MELO3C014387	sp|Q2R1U4|CK5P1_ORYSJ CDK5RAP1-like protein OS=Oryza sativa subsp. japonica GN=Os11g0592800 PE=2 SV=1//0	2929911	2934423	+	51538	upstream
chr5	LNC_002848	XLOC_023171	2878025	2878372	-	MELO3C014403T1	MELO3C014403	sp|F4IQV7|SCY2_ARATH Preprotein translocase subunit SCY2, chloroplastic OS=Arabidopsis thaliana GN=SCY2 PE=2 SV=1//0	2786533	2813079	-	64945	upstream
chr5	LNC_002848	XLOC_023171	2878025	2878372	-	MELO3C014391T2	MELO3C014391	sp|Q9M1X0|RRFC_ARATH Ribosome-recycling factor, chloroplastic OS=Arabidopsis thaliana GN=RRF PE=2 SV=2//4.17933e-94	2903310	2910709	-	24937	downstream
chr5	LNC_002848	XLOC_023171	2878025	2878372	-	MELO3C014405T1	MELO3C014405	-//-	2797102	2797381	+	80643	downstream
chr5	LNC_002848	XLOC_023171	2878025	2878372	-	MELO3C014397T1	MELO3C014397	-//-	2858583	2859642	-	18382	upstream
chr5	LNC_002848	XLOC_023171	2878025	2878372	-	MELO3C014402T1	MELO3C014402	sp|Q9SY06|FAF1_ARATH Protein FANTASTIC FOUR 1 OS=Arabidopsis thaliana GN=FAF1 PE=2 SV=1//2.26482e-15	2820216	2821245	-	56779	upstream
chr5	LNC_002848	XLOC_023171	2878025	2878372	-	MELO3C014388T1	MELO3C014388	sp|Q9SAC4|FB2_ARATH F-box protein At1g10780 OS=Arabidopsis thaliana GN=At1g10780 PE=2 SV=1//0	2920030	2922242	-	41657	downstream
chr5	LNC_002848	XLOC_023171	2878025	2878372	-	MELO3C014396T1	MELO3C014396	sp|Q9LZH5|LTPG2_ARATH Non-specific lipid transfer protein GPI-anchored 2 OS=Arabidopsis thaliana GN=LTPG2 PE=2 SV=1//3.27465e-07	2862952	2865121	+	12903	downstream
chr5	LNC_002848	XLOC_023171	2878025	2878372	-	MELO3C014401T1	MELO3C014401	sp|Q1KPV0|FZL_ARATH Probable transmembrane GTPase FZO-like, chloroplastic OS=Arabidopsis thaliana GN=FZL PE=1 SV=1//1.11886e-169	2825873	2830542	-	47482	upstream
chr5	LNC_002848	XLOC_023171	2878025	2878372	-	MELO3C014400T1	MELO3C014400	sp|Q1KPV0|FZL_ARATH Probable transmembrane GTPase FZO-like, chloroplastic OS=Arabidopsis thaliana GN=FZL PE=1 SV=1//1.49949e-103	2835015	2838729	-	39295	upstream
chr5	LNC_002848	XLOC_023171	2878025	2878372	-	MELO3C014389T1	MELO3C014389	sp|Q4LDF9|OEP37_PEA Outer envelope pore protein 37, chloroplastic OS=Pisum sativum GN=OEP37 PE=1 SV=1//2.44874e-13	2913614	2915664	+	35241	upstream
chr5	LNC_002848	XLOC_023171	2878025	2878372	-	MELO3C014406T1	MELO3C014406	sp|E3SXU4|BHLHW_PEA Basic helix-loop-helix protein A OS=Pisum sativum GN=BHLH PE=3 SV=1//1.41445e-148	2782477	2786134	+	91890	downstream
chr5	LNC_002848	XLOC_023171	2878025	2878372	-	MELO3C014383T1	MELO3C014383	sp|Q6AWW5|Y5262_ARATH Ankyrin repeat-containing protein At5g02620 OS=Arabidopsis thaliana GN=At5g02620 PE=1 SV=1//2.63109e-131	2967250	2973889	+	88877	upstream
chr5	LNC_002848	XLOC_023171	2878025	2878372	-	MELO3C014383T2	MELO3C014383	sp|Q6AWW5|Y5262_ARATH Ankyrin repeat-containing protein At5g02620 OS=Arabidopsis thaliana GN=At5g02620 PE=1 SV=1//2.63109e-131	2966962	2973889	+	88589	upstream
chr5	LNC_002848	XLOC_023171	2878025	2878372	-	MELO3C014393T1	MELO3C014393	-//-	2881977	2882597	-	3604	downstream
chr5	LNC_002848	XLOC_023171	2878025	2878372	-	MELO3C014382T1	MELO3C014382	sp|Q9FVU0|P24D4_ARATH Transmembrane emp24 domain-containing protein p24delta4 OS=Arabidopsis thaliana GN=CYB PE=1 SV=1//6.12621e-71	2977312	2981428	+	98939	upstream
chr5	LNC_002848	XLOC_023171	2878025	2878372	-	MELO3C014392T1	MELO3C014392	sp|O04408|KSA_PEA Ent-copalyl diphosphate synthase, chloroplastic OS=Pisum sativum PE=2 SV=1//0	2889778	2894652	-	11405	downstream
chr5	LNC_002848	XLOC_023171	2878025	2878372	-	MELO3C014386T1	MELO3C014386	sp|P43255|CSN8_ARATH COP9 signalosome complex subunit 8 OS=Arabidopsis thaliana GN=CSN8 PE=1 SV=1//1.00584e-96	2945905	2947842	-	67532	downstream
chr5	LNC_002848	XLOC_023171	2878025	2878372	-	MELO3C014390T1	MELO3C014390	sp|P80728|MAVI_CUCPE Mavicyanin OS=Cucurbita pepo PE=1 SV=1//1.78924e-59	2911352	2912537	+	32979	upstream
chr5	LNC_002848	XLOC_023171	2878025	2878372	-	MELO3C014386T2	MELO3C014386	sp|P43255|CSN8_ARATH COP9 signalosome complex subunit 8 OS=Arabidopsis thaliana GN=CSN8 PE=1 SV=1//1.00584e-96	2938293	2947842	-	59920	downstream
chr5	LNC_002848	XLOC_023171	2878025	2878372	-	MELO3C014399T1	MELO3C014399	-//-	2841427	2843837	-	34187	upstream
chr8	LNC_003614	XLOC_031505	13107696	13108077	-	MELO3C019143T1	MELO3C019143	-//-	13055072	13055242	-	52453	upstream
chr8	LNC_003614	XLOC_031505	13107696	13108077	-	MELO3C019142T1	MELO3C019142	sp|Q8LPN7|RNG1L_ARATH E3 ubiquitin-protein ligase RING1-like OS=Arabidopsis thaliana GN=At3g19950 PE=1 SV=1//1.94491e-35	13043775	13046632	+	61063	downstream
chr8	LNC_003614	XLOC_031505	13107696	13108077	-	MELO3C019142T2	MELO3C019142	sp|Q8LPN7|RNG1L_ARATH E3 ubiquitin-protein ligase RING1-like OS=Arabidopsis thaliana GN=At3g19950 PE=1 SV=1//1.94491e-35	13043796	13046632	+	61063	downstream
chr8	LNC_003614	XLOC_031505	13107696	13108077	-	MELO3C019142T3	MELO3C019142	sp|Q8LPN7|RNG1L_ARATH E3 ubiquitin-protein ligase RING1-like OS=Arabidopsis thaliana GN=At3g19950 PE=1 SV=1//1.94491e-35	13043796	13046632	+	61063	downstream
chr8	LNC_003614	XLOC_031505	13107696	13108077	-	MELO3C019142T4	MELO3C019142	sp|Q8LPN7|RNG1L_ARATH E3 ubiquitin-protein ligase RING1-like OS=Arabidopsis thaliana GN=At3g19950 PE=1 SV=1//1.94491e-35	13043796	13046632	+	61063	downstream
chr8	LNC_003614	XLOC_031505	13107696	13108077	-	MELO3C019146T1	MELO3C019146	sp|Q8GXF8|SHGR9_ARATH E3 ubiquitin-protein ligase SGR9, amyloplastic OS=Arabidopsis thaliana GN=SGR9 PE=1 SV=1//4.15448e-09	13088785	13089516	-	18179	upstream
chr8	LNC_003614	XLOC_031505	13107696	13108077	-	MELO3C019145T1	MELO3C019145	sp|Q9FG71|EMC89_ARATH ER membrane protein complex subunit 8/9 homolog OS=Arabidopsis thaliana GN=EMB2731 PE=2 SV=1//1.48313e-81	13083726	13088498	+	19197	downstream
chr8	LNC_003614	XLOC_031505	13107696	13108077	-	MELO3C019151T1	MELO3C019151	-//-	13169046	13169303	+	60968	upstream
chr8	LNC_003614	XLOC_031505	13107696	13108077	-	MELO3C019152T1	MELO3C019152	sp|Q9FXB9|PPR84_ARATH Pentatricopeptide repeat-containing protein At1g56690, mitochondrial OS=Arabidopsis thaliana GN=PCMP-H69 PE=2 SV=1//0	13197803	13199914	+	89725	upstream
chr8	LNC_003614	XLOC_031505	13107696	13108077	-	MELO3C019144T1	MELO3C019144	sp|Q6ZNI0|GCNT7_HUMAN Beta-1,3-galactosyl-O-glycosyl-glycoprotein beta-1,6-N-acetylglucosaminyltransferase 7 OS=Homo sapiens GN=GCNT7 PE=2 SV=2//1.07264e-10	13057170	13058133	+	49562	downstream
chr8	LNC_003614	XLOC_031505	13107696	13108077	-	MELO3C019150T1	MELO3C019150	-//-	13137711	13138257	-	29633	downstream
chr8	LNC_003614	XLOC_031505	13107696	13108077	-	MELO3C019141T1	MELO3C019141	-//-	13043772	13044333	-	63362	upstream
chr8	LNC_003614	XLOC_031505	13107696	13108077	-	MELO3C019148T1	MELO3C019148	sp|P27684|PSRP5_SPIOL 50S ribosomal protein 5 alpha, chloroplastic OS=Spinacia oleracea GN=PSRP5 PE=1 SV=1//8.42777e-08	13111147	13112916	+	3069	upstream
chr8	LNC_003614	XLOC_031505	13107696	13108077	-	MELO3C019147T1	MELO3C019147	-//-	13095920	13096135	+	11560	downstream
chr8	LNC_003614	XLOC_031505	13107696	13108077	-	MELO3C019149T1	MELO3C019149	sp|Q8GUU2|RIE1_ARATH E3 ubiquitin protein ligase RIE1 OS=Arabidopsis thaliana GN=RIE1 PE=2 SV=1//2.96112e-09	13127968	13128527	+	19890	upstream
chr8	LNC_003614	XLOC_031505	13107696	13108077	-	MELO3C019153T1	MELO3C019153	-//-	13205158	13205307	-	97080	downstream
chr9	LNC_003729	XLOC_032662	15437720	15439141	+	MELO3C005070T1	MELO3C005070	sp|Q9FTA0|GEML4_ARATH GEM-like protein 4 OS=Arabidopsis thaliana GN=At5g08350 PE=2 SV=1//8.08702e-77	15509773	15510918	-	70631	downstream
chr9	LNC_003729	XLOC_032662	15437720	15439141	+	MELO3C005069T1	MELO3C005069	sp|Q9FTA0|GEML4_ARATH GEM-like protein 4 OS=Arabidopsis thaliana GN=At5g08350 PE=2 SV=1//6.70892e-69	15496946	15498558	-	57804	downstream
chr9	LNC_003729	XLOC_032662	15437720	15439141	+	MELO3C005072T2	MELO3C005072	sp|Q8S9H7|DIV_ANTMA Transcription factor DIVARICATA OS=Antirrhinum majus GN=DIVARICATA PE=2 SV=1//1.04056e-51	15533923	15538558	-	94781	downstream
chr9	LNC_003729	XLOC_032662	15437720	15439141	+	MELO3C005069T2	MELO3C005069	sp|Q9FTA0|GEML4_ARATH GEM-like protein 4 OS=Arabidopsis thaliana GN=At5g08350 PE=2 SV=1//6.70892e-69	15496946	15498558	-	57804	downstream
chr9	LNC_003729	XLOC_032662	15437720	15439141	+	MELO3C005067T1	MELO3C005067	sp|P32746|PYRD_ARATH Dihydroorotate dehydrogenase (quinone), mitochondrial OS=Arabidopsis thaliana GN=PYRD PE=1 SV=2//0	15467791	15478314	+	28649	upstream
chr9	LNC_003729	XLOC_032662	15437720	15439141	+	MELO3C005071T1	MELO3C005071	-//-	15530027	15530251	-	90885	downstream
chr9	LNC_003729	XLOC_032662	15437720	15439141	+	MELO3C005072T1	MELO3C005072	sp|Q8S9H7|DIV_ANTMA Transcription factor DIVARICATA OS=Antirrhinum majus GN=DIVARICATA PE=2 SV=1//1.04056e-51	15533923	15537623	-	94781	downstream
chr9	LNC_003729	XLOC_032662	15437720	15439141	+	MELO3C005066T1	MELO3C005066	-//-	15441910	15442242	-	2768	downstream
chr9	LNC_003729	XLOC_032662	15437720	15439141	+	MELO3C005068T1	MELO3C005068	sp|Q2TBP5|TMM53_BOVIN Transmembrane protein 53 OS=Bos taurus GN=TMEM53 PE=2 SV=1//3.30187e-19	15492459	15496376	+	53317	upstream
chr9	LNC_003729	XLOC_032662	15437720	15439141	+	MELO3C005068T2	MELO3C005068	sp|Q2TBP5|TMM53_BOVIN Transmembrane protein 53 OS=Bos taurus GN=TMEM53 PE=2 SV=1//3.30187e-19	15492459	15496376	+	53317	upstream
chr9	LNC_003729	XLOC_032662	15437720	15439141	+	MELO3C005068T3	MELO3C005068	sp|Q2TBP5|TMM53_BOVIN Transmembrane protein 53 OS=Bos taurus GN=TMEM53 PE=2 SV=1//3.30187e-19	15493790	15496376	+	54648	upstream
chr9	LNC_003729	XLOC_032662	15437720	15439141	+	MELO3C005065T1	MELO3C005065	-//-	15391173	15391499	-	46220	upstream
chr9	LNC_003729	XLOC_032662	15437720	15439141	+	MELO3C005064T1	MELO3C005064	sp|P57742|PFD5_ARATH Probable prefoldin subunit 5 OS=Arabidopsis thaliana GN=At5g23290 PE=2 SV=1//5.09839e-38	15351999	15352600	-	85119	upstream
chr9	LNC_003729	XLOC_032662	15437720	15439141	+	MELO3C005063T1	MELO3C005063	-//-	15349217	15351446	-	86273	upstream
chr7	LNC_003433	XLOC_029216	25000776	25001470	-	MELO3C017805T1	MELO3C017805	-//-	25089609	25091945	-	88138	downstream
chr7	LNC_003433	XLOC_029216	25000776	25001470	-	MELO3C017785T1	MELO3C017785	-//-	24903881	24904261	+	96514	downstream
chr7	LNC_003433	XLOC_029216	25000776	25001470	-	MELO3C017802T1	MELO3C017802	sp|Q9LYV3|PP377_ARATH Putative pentatricopeptide repeat-containing protein At5g13230, mitochondrial OS=Arabidopsis thaliana GN=PCMP-H89 PE=3 SV=1//5.85183e-134	25052663	25055418	+	51192	upstream
chr7	LNC_003433	XLOC_029216	25000776	25001470	-	MELO3C017804T1	MELO3C017804	-//-	25086462	25089445	-	84991	downstream
chr7	LNC_003433	XLOC_029216	25000776	25001470	-	MELO3C017804T2	MELO3C017804	-//-	25086630	25089445	-	85159	downstream
chr7	LNC_003433	XLOC_029216	25000776	25001470	-	MELO3C017786T1	MELO3C017786	sp|Q8GUI4|UGPI6_ARATH Uncharacterized GPI-anchored protein At1g61900 OS=Arabidopsis thaliana GN=At1g61900 PE=1 SV=1//7.7116e-88	24905929	24911633	+	89142	downstream
chr7	LNC_003433	XLOC_029216	25000776	25001470	-	MELO3C017803T1	MELO3C017803	-//-	25075910	25076536	+	74439	upstream
chr7	LNC_003433	XLOC_029216	25000776	25001470	-	MELO3C017800T1	MELO3C017800	-//-	25035488	25035637	-	34017	downstream
chr7	LNC_003433	XLOC_029216	25000776	25001470	-	MELO3C017801T1	MELO3C017801	sp|O04153|CALR3_ARATH Calreticulin-3 OS=Arabidopsis thaliana GN=CRT3 PE=1 SV=2//0	25042292	25047845	-	40821	downstream
chr7	LNC_003433	XLOC_029216	25000776	25001470	-	MELO3C017806T1	MELO3C017806	sp|Q8ZRQ8|PCNB_SALTY Poly(A) polymerase I OS=Salmonella typhimurium (strain LT2 / SGSC1412 / ATCC 700720) GN=pcnB PE=3 SV=2//4.5277e-40	25093264	25100983	+	91793	upstream
chr7	LNC_003433	XLOC_029216	25000776	25001470	-	MELO3C017789T1	MELO3C017789	sp|Q9M1B0|NLP9_ARATH Protein NLP9 OS=Arabidopsis thaliana GN=NLP9 PE=2 SV=1//5.35055e-26	24918473	24921548	-	79227	upstream
chr7	LNC_003433	XLOC_029216	25000776	25001470	-	MELO3C017794T1	MELO3C017794	-//-	24979601	24983032	+	17743	downstream
chr7	LNC_003433	XLOC_029216	25000776	25001470	-	MELO3C017788T2	MELO3C017788	sp|Q9SRR0|PEX13_ARATH Peroxisomal membrane protein 13 OS=Arabidopsis thaliana GN=PEX13 PE=1 SV=1//2.2101e-12	24913000	24916746	-	84029	upstream
chr7	LNC_003433	XLOC_029216	25000776	25001470	-	MELO3C017791T1	MELO3C017791	sp|O22864|NLP8_ARATH Protein NLP8 OS=Arabidopsis thaliana GN=NLP8 PE=2 SV=1//2.29906e-73	24924017	24924304	+	76471	downstream
chr7	LNC_003433	XLOC_029216	25000776	25001470	-	MELO3C017792T1	MELO3C017792	sp|Q9CXF4|TBC15_MOUSE TBC1 domain family member 15 OS=Mus musculus GN=Tbc1d15 PE=1 SV=1//1.17239e-22	24947940	24951670	+	49105	downstream
chr7	LNC_003433	XLOC_029216	25000776	25001470	-	MELO3C017788T1	MELO3C017788	sp|Q9SRR0|PEX13_ARATH Peroxisomal membrane protein 13 OS=Arabidopsis thaliana GN=PEX13 PE=1 SV=1//2.2101e-12	24913000	24916746	-	84029	upstream
chr7	LNC_003433	XLOC_029216	25000776	25001470	-	MELO3C017793T1	MELO3C017793	-//-	24958964	24972214	+	28561	downstream
chr7	LNC_003433	XLOC_029216	25000776	25001470	-	MELO3C017796T1	MELO3C017796	-//-	25008267	25009566	-	6796	downstream
chr7	LNC_003433	XLOC_029216	25000776	25001470	-	MELO3C017790T1	MELO3C017790	sp|O22864|NLP8_ARATH Protein NLP8 OS=Arabidopsis thaliana GN=NLP8 PE=2 SV=1//1.41028e-157	24922307	24928914	-	71861	upstream
chr7	LNC_003433	XLOC_029216	25000776	25001470	-	MELO3C017790T2	MELO3C017790	sp|O22864|NLP8_ARATH Protein NLP8 OS=Arabidopsis thaliana GN=NLP8 PE=2 SV=1//1.41028e-157	24922369	24923570	-	77205	upstream
chr7	LNC_003433	XLOC_029216	25000776	25001470	-	MELO3C017799T4	MELO3C017799	sp|F4K1B1|RPAP2_ARATH Putative RNA polymerase II subunit B1 CTD phosphatase RPAP2 homolog OS=Arabidopsis thaliana GN=At5g26760 PE=2 SV=1//3.11468e-53	25035484	25040917	+	34013	upstream
chr7	LNC_003433	XLOC_029216	25000776	25001470	-	MELO3C017797T1	MELO3C017797	sp|Q93ZM9|TIF9_ARATH Protein TIFY 9 OS=Arabidopsis thaliana GN=TIFY9 PE=1 SV=1//2.87952e-28	25014081	25020423	-	12610	downstream
chr7	LNC_003433	XLOC_029216	25000776	25001470	-	MELO3C017799T1	MELO3C017799	sp|F4K1B1|RPAP2_ARATH Putative RNA polymerase II subunit B1 CTD phosphatase RPAP2 homolog OS=Arabidopsis thaliana GN=At5g26760 PE=2 SV=1//3.11468e-53	25035484	25040387	+	34013	upstream
chr7	LNC_003433	XLOC_029216	25000776	25001470	-	MELO3C017799T2	MELO3C017799	sp|F4K1B1|RPAP2_ARATH Putative RNA polymerase II subunit B1 CTD phosphatase RPAP2 homolog OS=Arabidopsis thaliana GN=At5g26760 PE=2 SV=1//3.11468e-53	25035484	25040917	+	34013	upstream
chr7	LNC_003433	XLOC_029216	25000776	25001470	-	MELO3C017799T3	MELO3C017799	sp|F4K1B1|RPAP2_ARATH Putative RNA polymerase II subunit B1 CTD phosphatase RPAP2 homolog OS=Arabidopsis thaliana GN=At5g26760 PE=2 SV=1//3.11468e-53	25035484	25040917	+	34013	upstream
chr7	LNC_003433	XLOC_029216	25000776	25001470	-	MELO3C017795T1	MELO3C017795	sp|Q9FLT2|IPMKB_ARATH Inositol polyphosphate multikinase beta OS=Arabidopsis thaliana GN=IPK2b PE=1 SV=1//7.86936e-115	24991135	24993149	+	7626	downstream
chr7	LNC_003433	XLOC_029216	25000776	25001470	-	MELO3C017797T2	MELO3C017797	sp|Q93ZM9|TIF9_ARATH Protein TIFY 9 OS=Arabidopsis thaliana GN=TIFY9 PE=1 SV=1//2.87952e-28	25015839	25020423	-	14368	downstream
chr7	LNC_003433	XLOC_029216	25000776	25001470	-	MELO3C017798T1	MELO3C017798	sp|Q8LDW8|GLO2D_ARATH Probable hydroxyacylglutathione hydrolase 2, chloroplast OS=Arabidopsis thaliana GN=GLX2-4 PE=2 SV=1//2.87609e-155	25025163	25029899	-	23692	downstream
chr7	LNC_003433	XLOC_029216	25000776	25001470	-	MELO3C017798T2	MELO3C017798	sp|Q8LDW8|GLO2D_ARATH Probable hydroxyacylglutathione hydrolase 2, chloroplast OS=Arabidopsis thaliana GN=GLX2-4 PE=2 SV=1//2.87609e-155	25025163	25029899	-	23692	downstream
chr7	LNC_003433	XLOC_029216	25000776	25001470	-	MELO3C017791T2	MELO3C017791	sp|O22864|NLP8_ARATH Protein NLP8 OS=Arabidopsis thaliana GN=NLP8 PE=2 SV=1//2.29906e-73	24926221	24928018	-	72757	upstream
chr7	LNC_003433	XLOC_029216	25000776	25001470	-	MELO3C017787T1	MELO3C017787	-//-	24905961	24906119	-	94656	upstream
chr9	LNC_003723	XLOC_032628	14306164	14306372	+	MELO3C025103T1	MELO3C025103	-//-	14213251	14214660	-	91503	upstream
chr9	LNC_003723	XLOC_032628	14306164	14306372	+	MELO3C025098T1	MELO3C025098	sp|B9I666|LISC1_POPTR Lipoyl synthase 1, chloroplastic OS=Populus trichocarpa GN=LIP1P-1 PE=3 SV=1//2.60749e-45	14356436	14356915	+	50063	upstream
chr9	LNC_003723	XLOC_032628	14306164	14306372	+	MELO3C025100T1	MELO3C025100	-//-	14310509	14310694	+	4136	upstream
chr9	LNC_003723	XLOC_032628	14306164	14306372	+	MELO3C025101T1	MELO3C025101	sp|F4K5W8|SUS5_ARATH Sucrose synthase 5 OS=Arabidopsis thaliana GN=SUS5 PE=2 SV=1//0	14276691	14282076	+	24087	downstream
chr9	LNC_003723	XLOC_032628	14306164	14306372	+	MELO3C025101T2	MELO3C025101	sp|F4K5W8|SUS5_ARATH Sucrose synthase 5 OS=Arabidopsis thaliana GN=SUS5 PE=2 SV=1//0	14276691	14282076	+	24087	downstream
chr9	LNC_003723	XLOC_032628	14306164	14306372	+	MELO3C025099T1	MELO3C025099	sp|Q9FFI5|NAC86_ARATH NAC domain-containing protein 86 OS=Arabidopsis thaliana GN=NAC086 PE=2 SV=1//1.64261e-99	14321932	14326719	-	15559	downstream
chr9	LNC_003723	XLOC_032628	14306164	14306372	+	MELO3C025096T1	MELO3C025096	-//-	14375428	14375661	-	69055	downstream
chr9	LNC_003723	XLOC_032628	14306164	14306372	+	MELO3C025095T1	MELO3C025095	sp|Q9M9P0|EXP13_ARATH Expansin-A13 OS=Arabidopsis thaliana GN=EXPA13 PE=2 SV=2//2.4874e-80	14386579	14387130	-	80206	downstream
chr9	LNC_003723	XLOC_032628	14306164	14306372	+	MELO3C025097T1	MELO3C025097	sp|P46417|GSTX3_SOYBN Glutathione S-transferase 3 OS=Glycine max GN=GST3 PE=1 SV=1//8.26463e-58	14361607	14363117	-	55234	downstream
chr9	LNC_003723	XLOC_032628	14306164	14306372	+	MELO3C025102T2	MELO3C025102	sp|P49293|PSY_CUCME Phytoene synthase, chloroplastic OS=Cucumis melo GN=PSY PE=2 SV=1//0	14231870	14235637	+	70526	downstream
chr9	LNC_003723	XLOC_032628	14306164	14306372	+	MELO3C025102T1	MELO3C025102	sp|P49293|PSY_CUCME Phytoene synthase, chloroplastic OS=Cucumis melo GN=PSY PE=2 SV=1//0	14232383	14235637	+	70526	downstream
chr9	LNC_003723	XLOC_032628	14306164	14306372	+	MELO3C025104T1	MELO3C025104	sp|Q6DDU9|RBM5B_XENLA RNA-binding protein 5-B OS=Xenopus laevis GN=rbm5-b PE=2 SV=1//1.12013e-16	14206278	14211597	-	94566	upstream
chr9	LNC_003723	XLOC_032628	14306164	14306372	+	MELO3C025094T1	MELO3C025094	-//-	14398173	14398391	+	91800	upstream
chr9	LNC_003723	XLOC_032628	14306164	14306372	+	MELO3C025104T2	MELO3C025104	sp|Q6DDU9|RBM5B_XENLA RNA-binding protein 5-B OS=Xenopus laevis GN=rbm5-b PE=2 SV=1//1.12013e-16	14204877	14211597	-	94566	upstream
chr9	LNC_003720	XLOC_032603	13508763	13513290	+	MELO3C022864T1	MELO3C022864	sp|P47926|RSI1_SOLLC Protein RSI-1 OS=Solanum lycopersicum GN=RSI-1 PE=2 SV=1//7.10144e-31	13449796	13449977	-	58785	upstream
chr9	LNC_003720	XLOC_032603	13508763	13513290	+	MELO3C022862T1	MELO3C022862	-//-	13414815	13415105	-	93657	upstream
chr9	LNC_003720	XLOC_032603	13508763	13513290	+	MELO3C022865T1	MELO3C022865	-//-	13467740	13467937	-	40825	upstream
chr9	LNC_003720	XLOC_032603	13508763	13513290	+	MELO3C022866T1	MELO3C022866	-//-	13520021	13520796	+	6730	upstream
chr9	LNC_003720	XLOC_032603	13508763	13513290	+	MELO3C022867T1	MELO3C022867	-//-	13540849	13541397	+	27558	upstream
chr9	LNC_003720	XLOC_032603	13508763	13513290	+	MELO3C022863T1	MELO3C022863	sp|Q8W489|RAD4_ARATH DNA repair protein RAD4 OS=Arabidopsis thaliana GN=RAD4 PE=1 SV=1//0	13427246	13448905	+	59857	downstream
chr9	LNC_003721	XLOC_032603	13508763	13513290	+	MELO3C022864T1	MELO3C022864	sp|P47926|RSI1_SOLLC Protein RSI-1 OS=Solanum lycopersicum GN=RSI-1 PE=2 SV=1//7.10144e-31	13449796	13449977	-	58785	upstream
chr9	LNC_003721	XLOC_032603	13508763	13513290	+	MELO3C022862T1	MELO3C022862	-//-	13414815	13415105	-	93657	upstream
chr9	LNC_003721	XLOC_032603	13508763	13513290	+	MELO3C022865T1	MELO3C022865	-//-	13467740	13467937	-	40825	upstream
chr9	LNC_003721	XLOC_032603	13508763	13513290	+	MELO3C022866T1	MELO3C022866	-//-	13520021	13520796	+	6730	upstream
chr9	LNC_003721	XLOC_032603	13508763	13513290	+	MELO3C022867T1	MELO3C022867	-//-	13540849	13541397	+	27558	upstream
chr9	LNC_003721	XLOC_032603	13508763	13513290	+	MELO3C022863T1	MELO3C022863	sp|Q8W489|RAD4_ARATH DNA repair protein RAD4 OS=Arabidopsis thaliana GN=RAD4 PE=1 SV=1//0	13427246	13448905	+	59857	downstream
chr9	LNC_003726	XLOC_032656	15056065	15056330	+	MELO3C025058T1	MELO3C025058	sp|Q91DM0|POLG_PVCV1 Genome polyprotein OS=Petunia vein clearing virus (isolate Shepherd) PE=3 SV=1//2.45932e-40	15011907	15015919	+	40145	downstream
chr9	LNC_003726	XLOC_032656	15056065	15056330	+	MELO3C025055T1	MELO3C025055	-//-	15083733	15083974	-	27402	downstream
chr9	LNC_003726	XLOC_032656	15056065	15056330	+	MELO3C025059T1	MELO3C025059	-//-	15007407	15008728	+	47336	downstream
chr9	LNC_003726	XLOC_032656	15056065	15056330	+	MELO3C025056T1	MELO3C025056	sp|Q10M00|C3H22_ORYSJ Zinc finger CCCH domain-containing protein 22 OS=Oryza sativa subsp. japonica GN=Os03g0328900 PE=2 SV=2//1.84388e-19	15057863	15064516	-	1532	downstream
chr9	LNC_003726	XLOC_032656	15056065	15056330	+	MELO3C025056T3	MELO3C025056	sp|Q10M00|C3H22_ORYSJ Zinc finger CCCH domain-containing protein 22 OS=Oryza sativa subsp. japonica GN=Os03g0328900 PE=2 SV=2//1.84388e-19	15057863	15064376	-	1532	downstream
chr9	LNC_003726	XLOC_032656	15056065	15056330	+	MELO3C025056T2	MELO3C025056	sp|Q10M00|C3H22_ORYSJ Zinc finger CCCH domain-containing protein 22 OS=Oryza sativa subsp. japonica GN=Os03g0328900 PE=2 SV=2//1.84388e-19	15057863	15064376	-	1532	downstream
chr9	LNC_003726	XLOC_032656	15056065	15056330	+	MELO3C025061T1	MELO3C025061	sp|Q9SDS7|VATC_ARATH V-type proton ATPase subunit C OS=Arabidopsis thaliana GN=VHA-C PE=1 SV=1//0	14969666	14981698	+	74366	downstream
chr9	LNC_003726	XLOC_032656	15056065	15056330	+	MELO3C025054T1	MELO3C025054	sp|Q8H1F6|DGP3_ARATH DAR GTPase 3, chloroplastic OS=Arabidopsis thaliana GN=DGP3 PE=2 SV=1//6.49916e-139	15111519	15114607	+	55188	upstream
chr9	LNC_003726	XLOC_032656	15056065	15056330	+	MELO3C025060T1	MELO3C025060	sp|P09520|MVP_FMVD Movement protein OS=Figwort mosaic virus (strain DxS) GN=ORF I PE=3 SV=1//5.79185e-12	15006486	15007289	+	48775	downstream
chr9	LNC_003726	XLOC_032656	15056065	15056330	+	MELO3C025057T1	MELO3C025057	sp|O22218|ACA4_ARATH Calcium-transporting ATPase 4, plasma membrane-type OS=Arabidopsis thaliana GN=ACA4 PE=1 SV=1//0	15019914	15025419	-	30645	upstream
chr9	LNC_003726	XLOC_032656	15056065	15056330	+	MELO3C025057T2	MELO3C025057	sp|O22218|ACA4_ARATH Calcium-transporting ATPase 4, plasma membrane-type OS=Arabidopsis thaliana GN=ACA4 PE=1 SV=1//0	15018950	15025419	-	30645	upstream
chr9	LNC_003726	XLOC_032656	15056065	15056330	+	MELO3C025057T3	MELO3C025057	sp|O22218|ACA4_ARATH Calcium-transporting ATPase 4, plasma membrane-type OS=Arabidopsis thaliana GN=ACA4 PE=1 SV=1//0	15019094	15019471	-	36593	upstream
chr9	LNC_003727	XLOC_032659	15189604	15194573	+	MELO3C025052T2	MELO3C025052	sp|Q93ZG7|RH38_ARATH DEAD-box ATP-dependent RNA helicase 38 OS=Arabidopsis thaliana GN=RH38 PE=1 SV=2//0	15205160	15216959	-	10586	downstream
chr9	LNC_003727	XLOC_032659	15189604	15194573	+	MELO3C025050T1	MELO3C025050	-//-	15232702	15232974	-	38128	downstream
chr9	LNC_003727	XLOC_032659	15189604	15194573	+	MELO3C025048T1	MELO3C025048	sp|Q91DM0|POLG_PVCV1 Genome polyprotein OS=Petunia vein clearing virus (isolate Shepherd) PE=3 SV=1//3.92326e-10	15256091	15257128	-	61517	downstream
chr9	LNC_003727	XLOC_032659	15189604	15194573	+	MELO3C025051T2	MELO3C025051	sp|Q93ZG7|RH38_ARATH DEAD-box ATP-dependent RNA helicase 38 OS=Arabidopsis thaliana GN=RH38 PE=1 SV=2//0	15205160	15219382	-	10586	downstream
chr9	LNC_003727	XLOC_032659	15189604	15194573	+	MELO3C025051T1	MELO3C025051	sp|Q93ZG7|RH38_ARATH DEAD-box ATP-dependent RNA helicase 38 OS=Arabidopsis thaliana GN=RH38 PE=1 SV=2//0	15205160	15219382	-	10586	downstream
chr9	LNC_003727	XLOC_032659	15189604	15194573	+	MELO3C025052T1	MELO3C025052	sp|Q93ZG7|RH38_ARATH DEAD-box ATP-dependent RNA helicase 38 OS=Arabidopsis thaliana GN=RH38 PE=1 SV=2//0	15218908	15219354	+	24334	upstream
chr9	LNC_003727	XLOC_032659	15189604	15194573	+	MELO3C025053T1	MELO3C025053	sp|Q9SSE9|JMJ25_ARATH Lysine-specific demethylase JMJ25 OS=Arabidopsis thaliana GN=JMJ25 PE=1 SV=1//8.81426e-58	15172013	15182929	+	6674	downstream
chr9	LNC_003727	XLOC_032659	15189604	15194573	+	MELO3C025053T2	MELO3C025053	sp|Q9SSE9|JMJ25_ARATH Lysine-specific demethylase JMJ25 OS=Arabidopsis thaliana GN=JMJ25 PE=1 SV=1//8.81426e-58	15175010	15182446	+	7157	downstream
chr9	LNC_003727	XLOC_032659	15189604	15194573	+	MELO3C025053T3	MELO3C025053	sp|Q9SSE9|JMJ25_ARATH Lysine-specific demethylase JMJ25 OS=Arabidopsis thaliana GN=JMJ25 PE=1 SV=1//8.81426e-58	15172176	15172829	+	16774	downstream
chr9	LNC_003727	XLOC_032659	15189604	15194573	+	MELO3C025049T1	MELO3C025049	sp|Q9FMX2|TCP7_ARATH Transcription factor TCP7 OS=Arabidopsis thaliana GN=TCP7 PE=2 SV=1//1.06744e-60	15246730	15247628	-	52156	downstream
chr9	LNC_003727	XLOC_032659	15189604	15194573	+	MELO3C025054T1	MELO3C025054	sp|Q8H1F6|DGP3_ARATH DAR GTPase 3, chloroplastic OS=Arabidopsis thaliana GN=DGP3 PE=2 SV=1//6.49916e-139	15111519	15114607	+	74996	downstream
chr9	LNC_003724	XLOC_032648	14880834	14881618	+	MELO3C025070T1	MELO3C025070	sp|Q9FGV1|ARFH_ARATH Auxin response factor 8 OS=Arabidopsis thaliana GN=ARF8 PE=2 SV=2//0	14814236	14839635	+	41198	downstream
chr9	LNC_003724	XLOC_032648	14880834	14881618	+	MELO3C025071T1	MELO3C025071	-//-	14818354	14819047	+	61786	downstream
chr9	LNC_003724	XLOC_032648	14880834	14881618	+	MELO3C025071T2	MELO3C025071	-//-	14814236	14815583	+	65250	downstream
chr9	LNC_003724	XLOC_032648	14880834	14881618	+	MELO3C025070T2	MELO3C025070	sp|Q9FGV1|ARFH_ARATH Auxin response factor 8 OS=Arabidopsis thaliana GN=ARF8 PE=2 SV=2//0	14825938	14839399	+	41434	downstream
chr9	LNC_003724	XLOC_032648	14880834	14881618	+	MELO3C025066T1	MELO3C025066	sp|Q2QD89|PSAA_CUCSA Photosystem I P700 chlorophyll a apoprotein A1 OS=Cucumis sativus GN=psaA PE=3 SV=1//1.2924e-98	14868147	14868964	+	11869	downstream
chr9	LNC_003724	XLOC_032648	14880834	14881618	+	MELO3C025065T1	MELO3C025065	sp|Q8GT66|TIC40_PEA Protein TIC 40, chloroplastic OS=Pisum sativum GN=TIC40 PE=1 SV=1//5.2305e-124	14860949	14873017	-	7816	upstream
chr9	LNC_003724	XLOC_032648	14880834	14881618	+	MELO3C025062T1	MELO3C025062	-//-	14933842	14934930	+	52223	upstream
chr9	LNC_003724	XLOC_032648	14880834	14881618	+	MELO3C025061T1	MELO3C025061	sp|Q9SDS7|VATC_ARATH V-type proton ATPase subunit C OS=Arabidopsis thaliana GN=VHA-C PE=1 SV=1//0	14969666	14981698	+	88047	upstream
chr9	LNC_003724	XLOC_032648	14880834	14881618	+	MELO3C025063T1	MELO3C025063	sp|O80438|MAK3_ARATH N-alpha-acetyltransferase MAK3 OS=Arabidopsis thaliana GN=MAK3 PE=2 SV=1//1.6149e-100	14914310	14917691	-	32691	downstream
chr9	LNC_003724	XLOC_032648	14880834	14881618	+	MELO3C025064T1	MELO3C025064	-//-	14884598	14886345	+	2979	upstream
chr9	LNC_003724	XLOC_032648	14880834	14881618	+	MELO3C025072T1	MELO3C025072	-//-	14784934	14787615	-	93218	upstream
chr9	LNC_003724	XLOC_032648	14880834	14881618	+	MELO3C025068T1	MELO3C025068	sp|Q8GT66|TIC40_PEA Protein TIC 40, chloroplastic OS=Pisum sativum GN=TIC40 PE=1 SV=1//3.74474e-55	14865777	14866037	+	14796	downstream
chr9	LNC_003724	XLOC_032648	14880834	14881618	+	MELO3C025067T1	MELO3C025067	-//-	14866906	14867130	-	13703	upstream
chr9	LNC_003724	XLOC_032648	14880834	14881618	+	MELO3C025068T2	MELO3C025068	sp|Q8GT66|TIC40_PEA Protein TIC 40, chloroplastic OS=Pisum sativum GN=TIC40 PE=1 SV=1//3.74474e-55	14861411	14863045	-	17788	upstream
chr9	LNC_003724	XLOC_032648	14880834	14881618	+	MELO3C025069T1	MELO3C025069	sp|Q2V4B2|PQL3_ARATH PsbQ-like protein 3, chloroplastic OS=Arabidopsis thaliana GN=PQL3 PE=2 SV=1//5.8682e-25	14851275	14852256	+	28577	downstream
chr9	LNC_003724	XLOC_032648	14880834	14881618	+	MELO3C025073T1	MELO3C025073	-//-	14779337	14784183	+	96650	downstream
chr9	LNC_003724	XLOC_032648	14880834	14881618	+	MELO3C025065T2	MELO3C025065	sp|Q8GT66|TIC40_PEA Protein TIC 40, chloroplastic OS=Pisum sativum GN=TIC40 PE=1 SV=1//5.2305e-124	14869638	14872859	-	7974	upstream
chr9	LNC_003725	XLOC_032652	14988425	14989979	+	MELO3C025063T1	MELO3C025063	sp|O80438|MAK3_ARATH N-alpha-acetyltransferase MAK3 OS=Arabidopsis thaliana GN=MAK3 PE=2 SV=1//1.6149e-100	14914310	14917691	-	70733	upstream
chr9	LNC_003725	XLOC_032652	14988425	14989979	+	MELO3C025062T1	MELO3C025062	-//-	14933842	14934930	+	53494	downstream
chr9	LNC_003725	XLOC_032652	14988425	14989979	+	MELO3C025058T1	MELO3C025058	sp|Q91DM0|POLG_PVCV1 Genome polyprotein OS=Petunia vein clearing virus (isolate Shepherd) PE=3 SV=1//2.45932e-40	15011907	15015919	+	21927	upstream
chr9	LNC_003725	XLOC_032652	14988425	14989979	+	MELO3C025055T1	MELO3C025055	-//-	15083733	15083974	-	93753	downstream
chr9	LNC_003725	XLOC_032652	14988425	14989979	+	MELO3C025059T1	MELO3C025059	-//-	15007407	15008728	+	17427	upstream
chr9	LNC_003725	XLOC_032652	14988425	14989979	+	MELO3C025056T1	MELO3C025056	sp|Q10M00|C3H22_ORYSJ Zinc finger CCCH domain-containing protein 22 OS=Oryza sativa subsp. japonica GN=Os03g0328900 PE=2 SV=2//1.84388e-19	15057863	15064516	-	67883	downstream
chr9	LNC_003725	XLOC_032652	14988425	14989979	+	MELO3C025056T3	MELO3C025056	sp|Q10M00|C3H22_ORYSJ Zinc finger CCCH domain-containing protein 22 OS=Oryza sativa subsp. japonica GN=Os03g0328900 PE=2 SV=2//1.84388e-19	15057863	15064376	-	67883	downstream
chr9	LNC_003725	XLOC_032652	14988425	14989979	+	MELO3C025056T2	MELO3C025056	sp|Q10M00|C3H22_ORYSJ Zinc finger CCCH domain-containing protein 22 OS=Oryza sativa subsp. japonica GN=Os03g0328900 PE=2 SV=2//1.84388e-19	15057863	15064376	-	67883	downstream
chr9	LNC_003725	XLOC_032652	14988425	14989979	+	MELO3C025061T1	MELO3C025061	sp|Q9SDS7|VATC_ARATH V-type proton ATPase subunit C OS=Arabidopsis thaliana GN=VHA-C PE=1 SV=1//0	14969666	14981698	+	6726	downstream
chr9	LNC_003725	XLOC_032652	14988425	14989979	+	MELO3C025060T1	MELO3C025060	sp|P09520|MVP_FMVD Movement protein OS=Figwort mosaic virus (strain DxS) GN=ORF I PE=3 SV=1//5.79185e-12	15006486	15007289	+	16506	upstream
chr9	LNC_003725	XLOC_032652	14988425	14989979	+	MELO3C025057T1	MELO3C025057	sp|O22218|ACA4_ARATH Calcium-transporting ATPase 4, plasma membrane-type OS=Arabidopsis thaliana GN=ACA4 PE=1 SV=1//0	15019914	15025419	-	29934	downstream
chr9	LNC_003725	XLOC_032652	14988425	14989979	+	MELO3C025057T2	MELO3C025057	sp|O22218|ACA4_ARATH Calcium-transporting ATPase 4, plasma membrane-type OS=Arabidopsis thaliana GN=ACA4 PE=1 SV=1//0	15018950	15025419	-	28970	downstream
chr9	LNC_003725	XLOC_032652	14988425	14989979	+	MELO3C025057T3	MELO3C025057	sp|O22218|ACA4_ARATH Calcium-transporting ATPase 4, plasma membrane-type OS=Arabidopsis thaliana GN=ACA4 PE=1 SV=1//0	15019094	15019471	-	29114	downstream
chr1	LNC_001340	XLOC_005310	11506809	11507281	+	MELO3C013102T1	MELO3C013102	sp|Q8S397|NHX4_ARATH Sodium/hydrogen exchanger 4 OS=Arabidopsis thaliana GN=NHX4 PE=2 SV=2//0	11522757	11528534	+	15475	upstream
chr1	LNC_001340	XLOC_005310	11506809	11507281	+	MELO3C013101T5	MELO3C013101	sp|Q9FJ62|GPDL4_ARATH Glycerophosphodiester phosphodiesterase GDPDL4 OS=Arabidopsis thaliana GN=GDPDL4 PE=1 SV=1//8.28368e-08	11487262	11493726	-	13082	upstream
chr1	LNC_001340	XLOC_005310	11506809	11507281	+	MELO3C013101T4	MELO3C013101	sp|Q9FJ62|GPDL4_ARATH Glycerophosphodiester phosphodiesterase GDPDL4 OS=Arabidopsis thaliana GN=GDPDL4 PE=1 SV=1//8.28368e-08	11486091	11493726	-	13082	upstream
chr1	LNC_001340	XLOC_005310	11506809	11507281	+	MELO3C013101T1	MELO3C013101	sp|Q9FJ62|GPDL4_ARATH Glycerophosphodiester phosphodiesterase GDPDL4 OS=Arabidopsis thaliana GN=GDPDL4 PE=1 SV=1//8.28368e-08	11486053	11493726	-	13082	upstream
chr1	LNC_001340	XLOC_005310	11506809	11507281	+	MELO3C013101T3	MELO3C013101	sp|Q9FJ62|GPDL4_ARATH Glycerophosphodiester phosphodiesterase GDPDL4 OS=Arabidopsis thaliana GN=GDPDL4 PE=1 SV=1//8.28368e-08	11486053	11493726	-	13082	upstream
chr1	LNC_001340	XLOC_005310	11506809	11507281	+	MELO3C013101T2	MELO3C013101	sp|Q9FJ62|GPDL4_ARATH Glycerophosphodiester phosphodiesterase GDPDL4 OS=Arabidopsis thaliana GN=GDPDL4 PE=1 SV=1//8.28368e-08	11486053	11493726	-	13082	upstream
chr1	LNC_001340	XLOC_005310	11506809	11507281	+	MELO3C013104T1	MELO3C013104	sp|Q08747|UAF30_YEAST Upstream activation factor subunit UAF30 OS=Saccharomyces cerevisiae (strain ATCC 204508 / S288c) GN=UAF30 PE=1 SV=1//9.309e-09	11577395	11582000	-	70113	downstream
chr1	LNC_001340	XLOC_005310	11506809	11507281	+	MELO3C013104T2	MELO3C013104	sp|Q08747|UAF30_YEAST Upstream activation factor subunit UAF30 OS=Saccharomyces cerevisiae (strain ATCC 204508 / S288c) GN=UAF30 PE=1 SV=1//9.309e-09	11577395	11582000	-	70113	downstream
chr1	LNC_001340	XLOC_005310	11506809	11507281	+	MELO3C013100T1	MELO3C013100	sp|Q9SEE4|PIRL_SOLLC Pirin-like protein OS=Solanum lycopersicum PE=2 SV=1//1.94508e-144	11409459	11413093	-	93715	upstream
chr1	LNC_001340	XLOC_005310	11506809	11507281	+	MELO3C013103T1	MELO3C013103	sp|Q8W453|DIRL1_ARATH Putative lipid-transfer protein DIR1 OS=Arabidopsis thaliana GN=DIR1 PE=1 SV=1//1.66201e-06	11531669	11532551	-	24387	downstream
chr1	LNC_001341	XLOC_005312	11565530	11565754	+	MELO3C013102T1	MELO3C013102	sp|Q8S397|NHX4_ARATH Sodium/hydrogen exchanger 4 OS=Arabidopsis thaliana GN=NHX4 PE=2 SV=2//0	11522757	11528534	+	36995	downstream
chr1	LNC_001341	XLOC_005312	11565530	11565754	+	MELO3C013101T5	MELO3C013101	sp|Q9FJ62|GPDL4_ARATH Glycerophosphodiester phosphodiesterase GDPDL4 OS=Arabidopsis thaliana GN=GDPDL4 PE=1 SV=1//8.28368e-08	11487262	11493726	-	71803	upstream
chr1	LNC_001341	XLOC_005312	11565530	11565754	+	MELO3C013101T4	MELO3C013101	sp|Q9FJ62|GPDL4_ARATH Glycerophosphodiester phosphodiesterase GDPDL4 OS=Arabidopsis thaliana GN=GDPDL4 PE=1 SV=1//8.28368e-08	11486091	11493726	-	71803	upstream
chr1	LNC_001341	XLOC_005312	11565530	11565754	+	MELO3C013107T1	MELO3C013107	sp|F4K3G5|EDM2_ARATH Protein ENHANCED DOWNY MILDEW 2 OS=Arabidopsis thaliana GN=EDM2 PE=1 SV=1//8.49372e-72	11643142	11661235	+	77387	upstream
chr1	LNC_001341	XLOC_005312	11565530	11565754	+	MELO3C013101T1	MELO3C013101	sp|Q9FJ62|GPDL4_ARATH Glycerophosphodiester phosphodiesterase GDPDL4 OS=Arabidopsis thaliana GN=GDPDL4 PE=1 SV=1//8.28368e-08	11486053	11493726	-	71803	upstream
chr1	LNC_001341	XLOC_005312	11565530	11565754	+	MELO3C013101T3	MELO3C013101	sp|Q9FJ62|GPDL4_ARATH Glycerophosphodiester phosphodiesterase GDPDL4 OS=Arabidopsis thaliana GN=GDPDL4 PE=1 SV=1//8.28368e-08	11486053	11493726	-	71803	upstream
chr1	LNC_001341	XLOC_005312	11565530	11565754	+	MELO3C013101T2	MELO3C013101	sp|Q9FJ62|GPDL4_ARATH Glycerophosphodiester phosphodiesterase GDPDL4 OS=Arabidopsis thaliana GN=GDPDL4 PE=1 SV=1//8.28368e-08	11486053	11493726	-	71803	upstream
chr1	LNC_001341	XLOC_005312	11565530	11565754	+	MELO3C013106T1	MELO3C013106	-//-	11612903	11613746	+	47148	upstream
chr1	LNC_001341	XLOC_005312	11565530	11565754	+	MELO3C013108T1	MELO3C013108	sp|F4K3G5|EDM2_ARATH Protein ENHANCED DOWNY MILDEW 2 OS=Arabidopsis thaliana GN=EDM2 PE=1 SV=1//1.18413e-20	11661391	11661764	+	95636	upstream
chr1	LNC_001341	XLOC_005312	11565530	11565754	+	MELO3C013105T1	MELO3C013105	-//-	11612287	11612490	+	46532	upstream
chr1	LNC_001341	XLOC_005312	11565530	11565754	+	MELO3C013104T1	MELO3C013104	sp|Q08747|UAF30_YEAST Upstream activation factor subunit UAF30 OS=Saccharomyces cerevisiae (strain ATCC 204508 / S288c) GN=UAF30 PE=1 SV=1//9.309e-09	11577395	11582000	-	11640	downstream
chr1	LNC_001341	XLOC_005312	11565530	11565754	+	MELO3C013104T2	MELO3C013104	sp|Q08747|UAF30_YEAST Upstream activation factor subunit UAF30 OS=Saccharomyces cerevisiae (strain ATCC 204508 / S288c) GN=UAF30 PE=1 SV=1//9.309e-09	11577395	11582000	-	11640	downstream
chr1	LNC_001341	XLOC_005312	11565530	11565754	+	MELO3C013103T1	MELO3C013103	sp|Q8W453|DIRL1_ARATH Putative lipid-transfer protein DIR1 OS=Arabidopsis thaliana GN=DIR1 PE=1 SV=1//1.66201e-06	11531669	11532551	-	32978	upstream
chr0	LNC_000965	XLOC_003998	26941075	26941520	-	MELO3C001330T1	MELO3C001330	-//-	27028417	27028735	-	86896	downstream
chr0	LNC_000965	XLOC_003998	26941075	26941520	-	MELO3C001320T1	MELO3C001320	-//-	26932240	26932494	-	8580	upstream
chr0	LNC_000965	XLOC_003998	26941075	26941520	-	MELO3C001326T1	MELO3C001326	-//-	27024014	27024259	+	82493	upstream
chr0	LNC_000965	XLOC_003998	26941075	26941520	-	MELO3C001352T1	MELO3C001352	sp|Q4VZP4|RR2_CUCSA 30S ribosomal protein S2, chloroplastic OS=Cucumis sativus GN=rps2 PE=3 SV=1//4.87637e-48	26912998	26913252	+	27822	downstream
chr0	LNC_000965	XLOC_003998	26941075	26941520	-	MELO3C001321T1	MELO3C001321	-//-	26898142	26898564	+	42510	downstream
chr0	LNC_000965	XLOC_003998	26941075	26941520	-	MELO3C001346T1	MELO3C001346	-//-	27033029	27033280	-	91508	downstream
chr0	LNC_000965	XLOC_003998	26941075	26941520	-	MELO3C001323T1	MELO3C001323	sp|Q75JN3|T1842_DICDI Transmembrane protein 184 homolog DDB_G0276041 OS=Dictyostelium discoideum GN=tmem184B PE=3 SV=1//6.82861e-13	26916116	26916313	-	24761	upstream
chr0	LNC_000965	XLOC_003998	26941075	26941520	-	MELO3C001319T1	MELO3C001319	-//-	26939835	26940020	+	1054	downstream
chr0	LNC_000965	XLOC_003998	26941075	26941520	-	MELO3C001327T1	MELO3C001327	sp|Q04050|NU4M_BRACM NADH-ubiquinone oxidoreductase chain 4 OS=Brassica campestris GN=ND4 PE=3 SV=1//1.85147e-17	26905575	26905729	-	35345	upstream
chr0	LNC_000965	XLOC_003998	26941075	26941520	-	MELO3C001324T1	MELO3C001324	-//-	26884773	26885075	-	55999	upstream
chr0	LNC_000964	XLOC_003994	26899709	26900052	-	MELO3C001320T1	MELO3C001320	-//-	26932240	26932494	-	32187	downstream
chr0	LNC_000964	XLOC_003994	26899709	26900052	-	MELO3C001327T1	MELO3C001327	sp|Q04050|NU4M_BRACM NADH-ubiquinone oxidoreductase chain 4 OS=Brassica campestris GN=ND4 PE=3 SV=1//1.85147e-17	26905575	26905729	-	5522	downstream
chr0	LNC_000964	XLOC_003994	26899709	26900052	-	MELO3C001321T1	MELO3C001321	-//-	26898142	26898564	+	1144	downstream
chr0	LNC_000964	XLOC_003994	26899709	26900052	-	MELO3C001351T1	MELO3C001351	-//-	26812342	26812506	-	87202	upstream
chr0	LNC_000964	XLOC_003994	26899709	26900052	-	MELO3C001322T1	MELO3C001322	-//-	26806320	26806554	+	93154	downstream
chr0	LNC_000964	XLOC_003994	26899709	26900052	-	MELO3C001323T1	MELO3C001323	sp|Q75JN3|T1842_DICDI Transmembrane protein 184 homolog DDB_G0276041 OS=Dictyostelium discoideum GN=tmem184B PE=3 SV=1//6.82861e-13	26916116	26916313	-	16063	downstream
chr0	LNC_000964	XLOC_003994	26899709	26900052	-	MELO3C001319T1	MELO3C001319	-//-	26939835	26940020	+	39782	upstream
chr0	LNC_000964	XLOC_003994	26899709	26900052	-	MELO3C001352T1	MELO3C001352	sp|Q4VZP4|RR2_CUCSA 30S ribosomal protein S2, chloroplastic OS=Cucumis sativus GN=rps2 PE=3 SV=1//4.87637e-48	26912998	26913252	+	12945	upstream
chr0	LNC_000964	XLOC_003994	26899709	26900052	-	MELO3C001324T1	MELO3C001324	-//-	26884773	26885075	-	14633	upstream
chr0	LNC_000967	XLOC_004000	26964813	26965200	-	MELO3C001330T1	MELO3C001330	-//-	27028417	27028735	-	63216	downstream
chr0	LNC_000967	XLOC_004000	26964813	26965200	-	MELO3C001320T1	MELO3C001320	-//-	26932240	26932494	-	32318	upstream
chr0	LNC_000967	XLOC_004000	26964813	26965200	-	MELO3C001326T1	MELO3C001326	-//-	27024014	27024259	+	58813	upstream
chr0	LNC_000967	XLOC_004000	26964813	26965200	-	MELO3C001352T1	MELO3C001352	sp|Q4VZP4|RR2_CUCSA 30S ribosomal protein S2, chloroplastic OS=Cucumis sativus GN=rps2 PE=3 SV=1//4.87637e-48	26912998	26913252	+	51560	downstream
chr0	LNC_000967	XLOC_004000	26964813	26965200	-	MELO3C001321T1	MELO3C001321	-//-	26898142	26898564	+	66248	downstream
chr0	LNC_000967	XLOC_004000	26964813	26965200	-	MELO3C001346T1	MELO3C001346	-//-	27033029	27033280	-	67828	downstream
chr0	LNC_000967	XLOC_004000	26964813	26965200	-	MELO3C001323T1	MELO3C001323	sp|Q75JN3|T1842_DICDI Transmembrane protein 184 homolog DDB_G0276041 OS=Dictyostelium discoideum GN=tmem184B PE=3 SV=1//6.82861e-13	26916116	26916313	-	48499	upstream
chr0	LNC_000967	XLOC_004000	26964813	26965200	-	MELO3C001319T1	MELO3C001319	-//-	26939835	26940020	+	24792	downstream
chr0	LNC_000967	XLOC_004000	26964813	26965200	-	MELO3C001332T1	MELO3C001332	sp|P83326|PMEI_ACTDE Pectinesterase inhibitor OS=Actinidia deliciosa GN=PMEI PE=1 SV=2//1.11617e-12	27043300	27043651	-	78099	downstream
chr0	LNC_000967	XLOC_004000	26964813	26965200	-	MELO3C001327T1	MELO3C001327	sp|Q04050|NU4M_BRACM NADH-ubiquinone oxidoreductase chain 4 OS=Brassica campestris GN=ND4 PE=3 SV=1//1.85147e-17	26905575	26905729	-	59083	upstream
chr0	LNC_000967	XLOC_004000	26964813	26965200	-	MELO3C001324T1	MELO3C001324	-//-	26884773	26885075	-	79737	upstream
chr0	LNC_000966	XLOC_003999	26958946	26959317	-	MELO3C001330T1	MELO3C001330	-//-	27028417	27028735	-	69099	downstream
chr0	LNC_000966	XLOC_003999	26958946	26959317	-	MELO3C001320T1	MELO3C001320	-//-	26932240	26932494	-	26451	upstream
chr0	LNC_000966	XLOC_003999	26958946	26959317	-	MELO3C001326T1	MELO3C001326	-//-	27024014	27024259	+	64696	upstream
chr0	LNC_000966	XLOC_003999	26958946	26959317	-	MELO3C001352T1	MELO3C001352	sp|Q4VZP4|RR2_CUCSA 30S ribosomal protein S2, chloroplastic OS=Cucumis sativus GN=rps2 PE=3 SV=1//4.87637e-48	26912998	26913252	+	45693	downstream
chr0	LNC_000966	XLOC_003999	26958946	26959317	-	MELO3C001321T1	MELO3C001321	-//-	26898142	26898564	+	60381	downstream
chr0	LNC_000966	XLOC_003999	26958946	26959317	-	MELO3C001346T1	MELO3C001346	-//-	27033029	27033280	-	73711	downstream
chr0	LNC_000966	XLOC_003999	26958946	26959317	-	MELO3C001323T1	MELO3C001323	sp|Q75JN3|T1842_DICDI Transmembrane protein 184 homolog DDB_G0276041 OS=Dictyostelium discoideum GN=tmem184B PE=3 SV=1//6.82861e-13	26916116	26916313	-	42632	upstream
chr0	LNC_000966	XLOC_003999	26958946	26959317	-	MELO3C001319T1	MELO3C001319	-//-	26939835	26940020	+	18925	downstream
chr0	LNC_000966	XLOC_003999	26958946	26959317	-	MELO3C001332T1	MELO3C001332	sp|P83326|PMEI_ACTDE Pectinesterase inhibitor OS=Actinidia deliciosa GN=PMEI PE=1 SV=2//1.11617e-12	27043300	27043651	-	83982	downstream
chr0	LNC_000966	XLOC_003999	26958946	26959317	-	MELO3C001327T1	MELO3C001327	sp|Q04050|NU4M_BRACM NADH-ubiquinone oxidoreductase chain 4 OS=Brassica campestris GN=ND4 PE=3 SV=1//1.85147e-17	26905575	26905729	-	53216	upstream
chr0	LNC_000966	XLOC_003999	26958946	26959317	-	MELO3C001324T1	MELO3C001324	-//-	26884773	26885075	-	73870	upstream
chr0	LNC_000961	XLOC_003989	26766073	26766499	-	MELO3C001313T1	MELO3C001313	-//-	26712555	26712989	-	53083	upstream
chr0	LNC_000961	XLOC_003989	26766073	26766499	-	MELO3C001301T1	MELO3C001301	-//-	26690287	26690693	-	75379	upstream
chr0	LNC_000961	XLOC_003989	26766073	26766499	-	MELO3C001316T1	MELO3C001316	-//-	26746749	26747180	-	18892	upstream
chr0	LNC_000961	XLOC_003989	26766073	26766499	-	MELO3C001312T1	MELO3C001312	-//-	26720000	26720422	-	45650	upstream
chr0	LNC_000961	XLOC_003989	26766073	26766499	-	MELO3C001302T1	MELO3C001302	-//-	26672478	26672858	+	93214	downstream
chr0	LNC_000961	XLOC_003989	26766073	26766499	-	MELO3C001322T1	MELO3C001322	-//-	26806320	26806554	+	39820	upstream
chr0	LNC_000961	XLOC_003989	26766073	26766499	-	MELO3C001351T1	MELO3C001351	-//-	26812342	26812506	-	45842	downstream
chr0	LNC_000960	XLOC_003987	26742324	26742756	-	MELO3C001313T1	MELO3C001313	-//-	26712555	26712989	-	29334	upstream
chr0	LNC_000960	XLOC_003987	26742324	26742756	-	MELO3C001301T1	MELO3C001301	-//-	26690287	26690693	-	51630	upstream
chr0	LNC_000960	XLOC_003987	26742324	26742756	-	MELO3C001316T1	MELO3C001316	-//-	26746749	26747180	-	3992	downstream
chr0	LNC_000960	XLOC_003987	26742324	26742756	-	MELO3C001312T1	MELO3C001312	-//-	26720000	26720422	-	21901	upstream
chr0	LNC_000960	XLOC_003987	26742324	26742756	-	MELO3C001314T1	MELO3C001314	-//-	26642911	26643108	+	99215	downstream
chr0	LNC_000960	XLOC_003987	26742324	26742756	-	MELO3C001302T1	MELO3C001302	-//-	26672478	26672858	+	69465	downstream
chr0	LNC_000960	XLOC_003987	26742324	26742756	-	MELO3C001322T1	MELO3C001322	-//-	26806320	26806554	+	63563	upstream
chr0	LNC_000960	XLOC_003987	26742324	26742756	-	MELO3C001310T1	MELO3C001310	sp|Q9SA16|P2A09_ARATH Protein PHLOEM PROTEIN 2-LIKE A9 OS=Arabidopsis thaliana GN=PP2A9 PE=2 SV=1//9.92485e-13	26653181	26653408	+	88915	downstream
chr0	LNC_000960	XLOC_003987	26742324	26742756	-	MELO3C001351T1	MELO3C001351	-//-	26812342	26812506	-	69585	downstream
chr0	LNC_000963	XLOC_003992	26844718	26845106	-	MELO3C001316T1	MELO3C001316	-//-	26746749	26747180	-	97537	upstream
chr0	LNC_000963	XLOC_003992	26844718	26845106	-	MELO3C001320T1	MELO3C001320	-//-	26932240	26932494	-	87133	downstream
chr0	LNC_000963	XLOC_003992	26844718	26845106	-	MELO3C001352T1	MELO3C001352	sp|Q4VZP4|RR2_CUCSA 30S ribosomal protein S2, chloroplastic OS=Cucumis sativus GN=rps2 PE=3 SV=1//4.87637e-48	26912998	26913252	+	67891	upstream
chr0	LNC_000963	XLOC_003992	26844718	26845106	-	MELO3C001321T1	MELO3C001321	-//-	26898142	26898564	+	53035	upstream
chr0	LNC_000963	XLOC_003992	26844718	26845106	-	MELO3C001351T1	MELO3C001351	-//-	26812342	26812506	-	32211	upstream
chr0	LNC_000963	XLOC_003992	26844718	26845106	-	MELO3C001322T1	MELO3C001322	-//-	26806320	26806554	+	38163	downstream
chr0	LNC_000963	XLOC_003992	26844718	26845106	-	MELO3C001323T1	MELO3C001323	sp|Q75JN3|T1842_DICDI Transmembrane protein 184 homolog DDB_G0276041 OS=Dictyostelium discoideum GN=tmem184B PE=3 SV=1//6.82861e-13	26916116	26916313	-	71009	downstream
chr0	LNC_000963	XLOC_003992	26844718	26845106	-	MELO3C001319T1	MELO3C001319	-//-	26939835	26940020	+	94728	upstream
chr0	LNC_000963	XLOC_003992	26844718	26845106	-	MELO3C001327T1	MELO3C001327	sp|Q04050|NU4M_BRACM NADH-ubiquinone oxidoreductase chain 4 OS=Brassica campestris GN=ND4 PE=3 SV=1//1.85147e-17	26905575	26905729	-	60468	downstream
chr0	LNC_000963	XLOC_003992	26844718	26845106	-	MELO3C001324T1	MELO3C001324	-//-	26884773	26885075	-	39666	downstream
chr0	LNC_000962	XLOC_003991	26843320	26843688	-	MELO3C001316T1	MELO3C001316	-//-	26746749	26747180	-	96139	upstream
chr0	LNC_000962	XLOC_003991	26843320	26843688	-	MELO3C001320T1	MELO3C001320	-//-	26932240	26932494	-	88551	downstream
chr0	LNC_000962	XLOC_003991	26843320	26843688	-	MELO3C001352T1	MELO3C001352	sp|Q4VZP4|RR2_CUCSA 30S ribosomal protein S2, chloroplastic OS=Cucumis sativus GN=rps2 PE=3 SV=1//4.87637e-48	26912998	26913252	+	69309	upstream
chr0	LNC_000962	XLOC_003991	26843320	26843688	-	MELO3C001321T1	MELO3C001321	-//-	26898142	26898564	+	54453	upstream
chr0	LNC_000962	XLOC_003991	26843320	26843688	-	MELO3C001351T1	MELO3C001351	-//-	26812342	26812506	-	30813	upstream
chr0	LNC_000962	XLOC_003991	26843320	26843688	-	MELO3C001322T1	MELO3C001322	-//-	26806320	26806554	+	36765	downstream
chr0	LNC_000962	XLOC_003991	26843320	26843688	-	MELO3C001323T1	MELO3C001323	sp|Q75JN3|T1842_DICDI Transmembrane protein 184 homolog DDB_G0276041 OS=Dictyostelium discoideum GN=tmem184B PE=3 SV=1//6.82861e-13	26916116	26916313	-	72427	downstream
chr0	LNC_000962	XLOC_003991	26843320	26843688	-	MELO3C001319T1	MELO3C001319	-//-	26939835	26940020	+	96146	upstream
chr0	LNC_000962	XLOC_003991	26843320	26843688	-	MELO3C001327T1	MELO3C001327	sp|Q04050|NU4M_BRACM NADH-ubiquinone oxidoreductase chain 4 OS=Brassica campestris GN=ND4 PE=3 SV=1//1.85147e-17	26905575	26905729	-	61886	downstream
chr0	LNC_000962	XLOC_003991	26843320	26843688	-	MELO3C001324T1	MELO3C001324	-//-	26884773	26885075	-	41084	downstream
chr0	LNC_000969	XLOC_004002	26989928	26990184	-	MELO3C001330T1	MELO3C001330	-//-	27028417	27028735	-	38232	downstream
chr0	LNC_000969	XLOC_004002	26989928	26990184	-	MELO3C001320T1	MELO3C001320	-//-	26932240	26932494	-	57433	upstream
chr0	LNC_000969	XLOC_004002	26989928	26990184	-	MELO3C001326T1	MELO3C001326	-//-	27024014	27024259	+	33829	upstream
chr0	LNC_000969	XLOC_004002	26989928	26990184	-	MELO3C001352T1	MELO3C001352	sp|Q4VZP4|RR2_CUCSA 30S ribosomal protein S2, chloroplastic OS=Cucumis sativus GN=rps2 PE=3 SV=1//4.87637e-48	26912998	26913252	+	76675	downstream
chr0	LNC_000969	XLOC_004002	26989928	26990184	-	MELO3C001321T1	MELO3C001321	-//-	26898142	26898564	+	91363	downstream
chr0	LNC_000969	XLOC_004002	26989928	26990184	-	MELO3C001346T1	MELO3C001346	-//-	27033029	27033280	-	42844	downstream
chr0	LNC_000969	XLOC_004002	26989928	26990184	-	MELO3C001323T1	MELO3C001323	sp|Q75JN3|T1842_DICDI Transmembrane protein 184 homolog DDB_G0276041 OS=Dictyostelium discoideum GN=tmem184B PE=3 SV=1//6.82861e-13	26916116	26916313	-	73614	upstream
chr0	LNC_000969	XLOC_004002	26989928	26990184	-	MELO3C001319T1	MELO3C001319	-//-	26939835	26940020	+	49907	downstream
chr0	LNC_000969	XLOC_004002	26989928	26990184	-	MELO3C001332T1	MELO3C001332	sp|P83326|PMEI_ACTDE Pectinesterase inhibitor OS=Actinidia deliciosa GN=PMEI PE=1 SV=2//1.11617e-12	27043300	27043651	-	53115	downstream
chr0	LNC_000969	XLOC_004002	26989928	26990184	-	MELO3C001327T1	MELO3C001327	sp|Q04050|NU4M_BRACM NADH-ubiquinone oxidoreductase chain 4 OS=Brassica campestris GN=ND4 PE=3 SV=1//1.85147e-17	26905575	26905729	-	84198	upstream
chr0	LNC_000968	XLOC_004001	26978086	26978518	-	MELO3C001330T1	MELO3C001330	-//-	27028417	27028735	-	49898	downstream
chr0	LNC_000968	XLOC_004001	26978086	26978518	-	MELO3C001320T1	MELO3C001320	-//-	26932240	26932494	-	45591	upstream
chr0	LNC_000968	XLOC_004001	26978086	26978518	-	MELO3C001326T1	MELO3C001326	-//-	27024014	27024259	+	45495	upstream
chr0	LNC_000968	XLOC_004001	26978086	26978518	-	MELO3C001352T1	MELO3C001352	sp|Q4VZP4|RR2_CUCSA 30S ribosomal protein S2, chloroplastic OS=Cucumis sativus GN=rps2 PE=3 SV=1//4.87637e-48	26912998	26913252	+	64833	downstream
chr0	LNC_000968	XLOC_004001	26978086	26978518	-	MELO3C001321T1	MELO3C001321	-//-	26898142	26898564	+	79521	downstream
chr0	LNC_000968	XLOC_004001	26978086	26978518	-	MELO3C001346T1	MELO3C001346	-//-	27033029	27033280	-	54510	downstream
chr0	LNC_000968	XLOC_004001	26978086	26978518	-	MELO3C001323T1	MELO3C001323	sp|Q75JN3|T1842_DICDI Transmembrane protein 184 homolog DDB_G0276041 OS=Dictyostelium discoideum GN=tmem184B PE=3 SV=1//6.82861e-13	26916116	26916313	-	61772	upstream
chr0	LNC_000968	XLOC_004001	26978086	26978518	-	MELO3C001319T1	MELO3C001319	-//-	26939835	26940020	+	38065	downstream
chr0	LNC_000968	XLOC_004001	26978086	26978518	-	MELO3C001332T1	MELO3C001332	sp|P83326|PMEI_ACTDE Pectinesterase inhibitor OS=Actinidia deliciosa GN=PMEI PE=1 SV=2//1.11617e-12	27043300	27043651	-	64781	downstream
chr0	LNC_000968	XLOC_004001	26978086	26978518	-	MELO3C001327T1	MELO3C001327	sp|Q04050|NU4M_BRACM NADH-ubiquinone oxidoreductase chain 4 OS=Brassica campestris GN=ND4 PE=3 SV=1//1.85147e-17	26905575	26905729	-	72356	upstream
chr0	LNC_000968	XLOC_004001	26978086	26978518	-	MELO3C001324T1	MELO3C001324	-//-	26884773	26885075	-	93010	upstream
chr12	LNC_002059	XLOC_013564	5676068	5679386	-	MELO3C004962T1	MELO3C004962	sp|Q9SZN7|HIP26_ARATH Heavy metal-associated isoprenylated plant protein 26 OS=Arabidopsis thaliana GN=HIPP26 PE=1 SV=1//1.20254e-07	5604323	5606251	-	69816	upstream
chr12	LNC_002059	XLOC_013564	5676068	5679386	-	MELO3C004961T1	MELO3C004961	-//-	5627253	5627552	-	48515	upstream
chr12	LNC_002059	XLOC_013564	5676068	5679386	-	MELO3C004954T1	MELO3C004954	-//-	5775692	5775927	+	96305	upstream
chr12	LNC_002059	XLOC_013564	5676068	5679386	-	MELO3C004960T1	MELO3C004960	-//-	5661292	5661558	-	14509	upstream
chr12	LNC_002059	XLOC_013564	5676068	5679386	-	MELO3C004965T1	MELO3C004965	sp|Q54JK4|CHMP5_DICDI Charged multivesicular body protein 5 OS=Dictyostelium discoideum GN=chmp5 PE=3 SV=1//8.17444e-12	5576319	5577220	+	98847	downstream
chr12	LNC_002059	XLOC_013564	5676068	5679386	-	MELO3C004955T1	MELO3C004955	sp|Q9M0X9|4CLL7_ARATH 4-coumarate--CoA ligase-like 7 OS=Arabidopsis thaliana GN=4CLL7 PE=1 SV=1//0	5766403	5769605	-	87016	downstream
chr12	LNC_002059	XLOC_013564	5676068	5679386	-	MELO3C004963T1	MELO3C004963	-//-	5590460	5590720	+	85347	downstream
chr12	LNC_002059	XLOC_013564	5676068	5679386	-	MELO3C004958T1	MELO3C004958	sp|Q5BAD4|EFR3_EMENI Protein efr3 OS=Emericella nidulans (strain FGSC A4 / ATCC 38163 / CBS 112.46 / NRRL 194 / M139) GN=efr3 PE=3 SV=1//6.74146e-07	5732545	5734583	+	53158	upstream
chr12	LNC_002059	XLOC_013564	5676068	5679386	-	MELO3C004956T1	MELO3C004956	-//-	5761576	5761785	+	82189	upstream
chr12	LNC_002059	XLOC_013564	5676068	5679386	-	MELO3C004957T1	MELO3C004957	-//-	5739322	5745394	+	59935	upstream
chr12	LNC_002059	XLOC_013564	5676068	5679386	-	MELO3C004964T1	MELO3C004964	sp|Q24306|DIAP1_DROME Death-associated inhibitor of apoptosis 1 OS=Drosophila melanogaster GN=Diap1 PE=1 SV=2//4.14383e-07	5587003	5587224	-	88843	upstream
chr12	LNC_002059	XLOC_013564	5676068	5679386	-	MELO3C004953T1	MELO3C004953	-//-	5778481	5778792	+	99094	upstream
chr12	LNC_002059	XLOC_013564	5676068	5679386	-	MELO3C004959T1	MELO3C004959	-//-	5669100	5669402	-	6665	upstream
chr12	LNC_002058	XLOC_013564	5676068	5679385	-	MELO3C004962T1	MELO3C004962	sp|Q9SZN7|HIP26_ARATH Heavy metal-associated isoprenylated plant protein 26 OS=Arabidopsis thaliana GN=HIPP26 PE=1 SV=1//1.20254e-07	5604323	5606251	-	69816	upstream
chr12	LNC_002058	XLOC_013564	5676068	5679385	-	MELO3C004961T1	MELO3C004961	-//-	5627253	5627552	-	48515	upstream
chr12	LNC_002058	XLOC_013564	5676068	5679385	-	MELO3C004954T1	MELO3C004954	-//-	5775692	5775927	+	96306	upstream
chr12	LNC_002058	XLOC_013564	5676068	5679385	-	MELO3C004960T1	MELO3C004960	-//-	5661292	5661558	-	14509	upstream
chr12	LNC_002058	XLOC_013564	5676068	5679385	-	MELO3C004965T1	MELO3C004965	sp|Q54JK4|CHMP5_DICDI Charged multivesicular body protein 5 OS=Dictyostelium discoideum GN=chmp5 PE=3 SV=1//8.17444e-12	5576319	5577220	+	98847	downstream
chr12	LNC_002058	XLOC_013564	5676068	5679385	-	MELO3C004955T1	MELO3C004955	sp|Q9M0X9|4CLL7_ARATH 4-coumarate--CoA ligase-like 7 OS=Arabidopsis thaliana GN=4CLL7 PE=1 SV=1//0	5766403	5769605	-	87017	downstream
chr12	LNC_002058	XLOC_013564	5676068	5679385	-	MELO3C004963T1	MELO3C004963	-//-	5590460	5590720	+	85347	downstream
chr12	LNC_002058	XLOC_013564	5676068	5679385	-	MELO3C004958T1	MELO3C004958	sp|Q5BAD4|EFR3_EMENI Protein efr3 OS=Emericella nidulans (strain FGSC A4 / ATCC 38163 / CBS 112.46 / NRRL 194 / M139) GN=efr3 PE=3 SV=1//6.74146e-07	5732545	5734583	+	53159	upstream
chr12	LNC_002058	XLOC_013564	5676068	5679385	-	MELO3C004956T1	MELO3C004956	-//-	5761576	5761785	+	82190	upstream
chr12	LNC_002058	XLOC_013564	5676068	5679385	-	MELO3C004957T1	MELO3C004957	-//-	5739322	5745394	+	59936	upstream
chr12	LNC_002058	XLOC_013564	5676068	5679385	-	MELO3C004964T1	MELO3C004964	sp|Q24306|DIAP1_DROME Death-associated inhibitor of apoptosis 1 OS=Drosophila melanogaster GN=Diap1 PE=1 SV=2//4.14383e-07	5587003	5587224	-	88843	upstream
chr12	LNC_002058	XLOC_013564	5676068	5679385	-	MELO3C004953T1	MELO3C004953	-//-	5778481	5778792	+	99095	upstream
chr12	LNC_002058	XLOC_013564	5676068	5679385	-	MELO3C004959T1	MELO3C004959	-//-	5669100	5669402	-	6665	upstream
chr7	LNC_003267	XLOC_027780	20108431	20108923	+	MELO3C016167T2	MELO3C016167	sp|Q03666|GSTX4_TOBAC Probable glutathione S-transferase OS=Nicotiana tabacum PE=2 SV=1//7.54695e-106	20104011	20104996	+	3434	downstream
chr7	LNC_003267	XLOC_027780	20108431	20108923	+	MELO3C016167T1	MELO3C016167	sp|Q03666|GSTX4_TOBAC Probable glutathione S-transferase OS=Nicotiana tabacum PE=2 SV=1//7.54695e-106	20098212	20098990	+	9440	downstream
chr7	LNC_003267	XLOC_027780	20108431	20108923	+	MELO3C016169T1	MELO3C016169	sp|Q03666|GSTX4_TOBAC Probable glutathione S-transferase OS=Nicotiana tabacum PE=2 SV=1//4.65092e-100	20133818	20135426	+	24894	upstream
chr7	LNC_003267	XLOC_027780	20108431	20108923	+	MELO3C016164T1	MELO3C016164	sp|Q94EI9|PT314_ARATH Probable sugar phosphate/phosphate translocator At3g14410 OS=Arabidopsis thaliana GN=At3g14410 PE=2 SV=1//6.28237e-167	20069898	20074285	+	34145	downstream
chr7	LNC_003267	XLOC_027780	20108431	20108923	+	MELO3C016165T1	MELO3C016165	sp|Q9FPS2|UBP25_ARATH Ubiquitin carboxyl-terminal hydrolase 25 OS=Arabidopsis thaliana GN=UBP25 PE=2 SV=1//0	20075631	20082880	+	25550	downstream
chr7	LNC_003267	XLOC_027780	20108431	20108923	+	MELO3C016164T2	MELO3C016164	sp|Q94EI9|PT314_ARATH Probable sugar phosphate/phosphate translocator At3g14410 OS=Arabidopsis thaliana GN=At3g14410 PE=2 SV=1//6.28237e-167	20069898	20074727	+	33703	downstream
chr7	LNC_003267	XLOC_027780	20108431	20108923	+	MELO3C016172T1	MELO3C016172	sp|Q9LUL2|WAG2_ARATH Serine/threonine-protein kinase WAG2 OS=Arabidopsis thaliana GN=WAG2 PE=2 SV=1//2.2354e-150	20153854	20155448	-	44930	downstream
chr7	LNC_003267	XLOC_027780	20108431	20108923	+	MELO3C016162T1	MELO3C016162	sp|Q9XGP7|OMT15_ORYSJ Tricin synthase 1 OS=Oryza sativa subsp. japonica GN=ROMT-15 PE=1 SV=1//3.90846e-51	20035583	20040128	+	68302	downstream
chr7	LNC_003267	XLOC_027780	20108431	20108923	+	MELO3C016170T1	MELO3C016170	sp|P15631|MVP_SOCMV Movement protein OS=Soybean chlorotic mottle virus GN=ORF I PE=3 SV=1//6.25644e-10	20136794	20137324	+	27870	upstream
chr7	LNC_003267	XLOC_027780	20108431	20108923	+	MELO3C016174T1	MELO3C016174	sp|Q8W4Z5|CSPL1_GOSHI CASP-like protein F16 OS=Gossypium hirsutum GN=F16 PE=2 SV=1//2.59558e-78	20182518	20185126	+	73594	upstream
chr7	LNC_003267	XLOC_027780	20108431	20108923	+	MELO3C016168T1	MELO3C016168	sp|Q03666|GSTX4_TOBAC Probable glutathione S-transferase OS=Nicotiana tabacum PE=2 SV=1//1.45826e-101	20131419	20133053	+	22495	upstream
chr7	LNC_003267	XLOC_027780	20108431	20108923	+	MELO3C016171T1	MELO3C016171	-//-	20137704	20138219	+	28780	upstream
chr7	LNC_003267	XLOC_027780	20108431	20108923	+	MELO3C016163T1	MELO3C016163	-//-	20046836	20047135	+	61295	downstream
chr7	LNC_003267	XLOC_027780	20108431	20108923	+	MELO3C016166T2	MELO3C016166	sp|Q03666|GSTX4_TOBAC Probable glutathione S-transferase OS=Nicotiana tabacum PE=2 SV=1//4.50004e-94	20095849	20105157	+	3273	downstream
chr7	LNC_003267	XLOC_027780	20108431	20108923	+	MELO3C016166T1	MELO3C016166	sp|Q03666|GSTX4_TOBAC Probable glutathione S-transferase OS=Nicotiana tabacum PE=2 SV=1//4.50004e-94	20095849	20096890	+	11540	downstream
chr7	LNC_003267	XLOC_027780	20108431	20108923	+	MELO3C016173T1	MELO3C016173	sp|O81635|ATK4_ARATH Kinesin-4 OS=Arabidopsis thaliana GN=ATK4 PE=1 SV=2//3.42575e-103	20166743	20170195	-	57819	downstream
chr7	LNC_003267	XLOC_027780	20108431	20108923	+	MELO3C016175T1	MELO3C016175	-//-	20193307	20193654	+	84383	upstream
chr7	LNC_003267	XLOC_027780	20108431	20108923	+	MELO3C016176T1	MELO3C016176	-//-	20206074	20207767	-	97150	downstream
chr7	LNC_003266	XLOC_027758	19447626	19448078	+	MELO3C016131T1	MELO3C016131	sp|Q93ZB6|DCUP1_ARATH Uroporphyrinogen decarboxylase 1, chloroplastic OS=Arabidopsis thaliana GN=HEME1 PE=2 SV=2//0	19454357	19458749	+	6278	upstream
chr7	LNC_003266	XLOC_027758	19447626	19448078	+	MELO3C016124T1	MELO3C016124	sp|Q9LXU9|IRKI_ARATH IRK-interacting protein OS=Arabidopsis thaliana GN=IRKI PE=1 SV=1//4.59154e-08	19360488	19362353	+	85272	downstream
chr7	LNC_003266	XLOC_027758	19447626	19448078	+	MELO3C016124T2	MELO3C016124	sp|Q9LXU9|IRKI_ARATH IRK-interacting protein OS=Arabidopsis thaliana GN=IRKI PE=1 SV=1//4.59154e-08	19360488	19362353	+	85272	downstream
chr7	LNC_003266	XLOC_027758	19447626	19448078	+	MELO3C016130T1	MELO3C016130	sp|Q93VI8|TLP7_ARATH Tubby-like F-box protein 7 OS=Arabidopsis thaliana GN=TULP7 PE=2 SV=1//3.14217e-170	19449277	19453188	-	1198	downstream
chr7	LNC_003266	XLOC_027758	19447626	19448078	+	MELO3C016132T2	MELO3C016132	sp|Q94A97|UBC35_ARATH Ubiquitin-conjugating enzyme E2 35 OS=Arabidopsis thaliana GN=UBC35 PE=1 SV=1//3.22062e-89	19460533	19464587	-	12454	downstream
chr7	LNC_003266	XLOC_027758	19447626	19448078	+	MELO3C016133T1	MELO3C016133	-//-	19504989	19505264	-	56910	downstream
chr7	LNC_003266	XLOC_027758	19447626	19448078	+	MELO3C016132T1	MELO3C016132	sp|Q94A97|UBC35_ARATH Ubiquitin-conjugating enzyme E2 35 OS=Arabidopsis thaliana GN=UBC35 PE=1 SV=1//3.22062e-89	19460533	19464587	-	12454	downstream
chr7	LNC_003266	XLOC_027758	19447626	19448078	+	MELO3C016126T5	MELO3C016126	sp|P16273|PRPX_HORVU Pathogen-related protein OS=Hordeum vulgare PE=2 SV=2//3.76924e-64	19375622	19378934	-	68691	upstream
chr7	LNC_003266	XLOC_027758	19447626	19448078	+	MELO3C016126T4	MELO3C016126	sp|P16273|PRPX_HORVU Pathogen-related protein OS=Hordeum vulgare PE=2 SV=2//3.76924e-64	19375622	19378934	-	68691	upstream
chr7	LNC_003266	XLOC_027758	19447626	19448078	+	MELO3C016126T3	MELO3C016126	sp|P16273|PRPX_HORVU Pathogen-related protein OS=Hordeum vulgare PE=2 SV=2//3.76924e-64	19375622	19378934	-	68691	upstream
chr7	LNC_003266	XLOC_027758	19447626	19448078	+	MELO3C016125T1	MELO3C016125	sp|Q40194|RB11D_LOTJA Ras-related protein Rab11D OS=Lotus japonicus GN=RAB11D PE=2 SV=1//2.08829e-128	19371646	19374272	+	73353	downstream
chr7	LNC_003266	XLOC_027758	19447626	19448078	+	MELO3C016126T1	MELO3C016126	sp|P16273|PRPX_HORVU Pathogen-related protein OS=Hordeum vulgare PE=2 SV=2//3.76924e-64	19375622	19377315	-	70310	upstream
chr7	LNC_003266	XLOC_027758	19447626	19448078	+	MELO3C016128T1	MELO3C016128	sp|P16273|PRPX_HORVU Pathogen-related protein OS=Hordeum vulgare PE=2 SV=2//1.35488e-54	19422646	19424151	-	23474	upstream
chr7	LNC_003266	XLOC_027758	19447626	19448078	+	MELO3C016129T1	MELO3C016129	sp|Q9H553|ALG2_HUMAN Alpha-1,3/1,6-mannosyltransferase ALG2 OS=Homo sapiens GN=ALG2 PE=1 SV=1//3.6671e-120	19443199	19447323	-	302	upstream
chr7	LNC_003266	XLOC_027758	19447626	19448078	+	MELO3C016134T1	MELO3C016134	-//-	19535587	19535772	+	87508	upstream
chr7	LNC_003266	XLOC_027758	19447626	19448078	+	MELO3C016127T1	MELO3C016127	-//-	19391222	19391770	-	55855	upstream
chr7	LNC_003266	XLOC_027758	19447626	19448078	+	MELO3C016132T3	MELO3C016132	sp|Q94A97|UBC35_ARATH Ubiquitin-conjugating enzyme E2 35 OS=Arabidopsis thaliana GN=UBC35 PE=1 SV=1//3.22062e-89	19460867	19464587	-	12788	downstream
chr7	LNC_003266	XLOC_027758	19447626	19448078	+	MELO3C016126T2	MELO3C016126	sp|P16273|PRPX_HORVU Pathogen-related protein OS=Hordeum vulgare PE=2 SV=2//3.76924e-64	19375622	19377862	-	69763	upstream
chr7	LNC_003265	XLOC_027734	18761856	18762603	+	MELO3C016076T1	MELO3C016076	-//-	18662065	18662414	+	99441	downstream
chr7	LNC_003265	XLOC_027734	18761856	18762603	+	MELO3C016077T1	MELO3C016077	-//-	18666933	18667187	+	94668	downstream
chr7	LNC_003265	XLOC_027734	18761856	18762603	+	MELO3C016080T1	MELO3C016080	-//-	18714109	18714774	-	47081	upstream
chr7	LNC_003265	XLOC_027734	18761856	18762603	+	MELO3C016082T1	MELO3C016082	sp|P49636|RL40_NICSY Ubiquitin-60S ribosomal protein L40 OS=Nicotiana sylvestris GN=UBICEP52-7 PE=2 SV=2//6.55757e-59	18718259	18719573	-	42282	upstream
chr7	LNC_003265	XLOC_027734	18761856	18762603	+	MELO3C016089T1	MELO3C016089	sp|Q9ZRA2|HGD_ARATH Homogentisate 1,2-dioxygenase OS=Arabidopsis thaliana GN=HGO PE=2 SV=2//0	18836535	18840258	+	73931	upstream
chr7	LNC_003265	XLOC_027734	18761856	18762603	+	MELO3C016088T1	MELO3C016088	-//-	18830761	18830979	+	68157	upstream
chr7	LNC_003265	XLOC_027734	18761856	18762603	+	MELO3C016090T1	MELO3C016090	-//-	18844110	18846172	-	81506	downstream
chr7	LNC_003265	XLOC_027734	18761856	18762603	+	MELO3C016086T1	MELO3C016086	-//-	18801244	18804472	-	38640	downstream
chr7	LNC_003265	XLOC_027734	18761856	18762603	+	MELO3C016092T1	MELO3C016092	sp|Q8LPR5|TCP4_ARATH Transcription factor TCP4 OS=Arabidopsis thaliana GN=TCP4 PE=1 SV=1//9.33805e-63	18858982	18861856	-	96378	downstream
chr7	LNC_003265	XLOC_027734	18761856	18762603	+	MELO3C016087T1	MELO3C016087	-//-	18811661	18814064	-	49057	downstream
chr7	LNC_003265	XLOC_027734	18761856	18762603	+	MELO3C016091T1	MELO3C016091	sp|Q9SF32|IQD1_ARATH Protein IQ-DOMAIN 1 OS=Arabidopsis thaliana GN=IQD1 PE=1 SV=1//2.25335e-12	18852676	18857732	+	90072	upstream
chr7	LNC_003265	XLOC_027734	18761856	18762603	+	MELO3C016078T1	MELO3C016078	-//-	18667527	18667928	+	93927	downstream
chr7	LNC_003265	XLOC_027734	18761856	18762603	+	MELO3C016079T4	MELO3C016079	sp|Q94AM1|OOPDA_ARATH Organellar oligopeptidase A, chloroplastic/mitochondrial OS=Arabidopsis thaliana GN=OOP PE=1 SV=1//0	18703904	18712296	+	49559	downstream
chr7	LNC_003265	XLOC_027734	18761856	18762603	+	MELO3C016079T2	MELO3C016079	sp|Q94AM1|OOPDA_ARATH Organellar oligopeptidase A, chloroplastic/mitochondrial OS=Arabidopsis thaliana GN=OOP PE=1 SV=1//0	18675229	18712483	+	49372	downstream
chr7	LNC_003265	XLOC_027734	18761856	18762603	+	MELO3C016079T3	MELO3C016079	sp|Q94AM1|OOPDA_ARATH Organellar oligopeptidase A, chloroplastic/mitochondrial OS=Arabidopsis thaliana GN=OOP PE=1 SV=1//0	18688923	18689548	+	72307	downstream
chr7	LNC_003265	XLOC_027734	18761856	18762603	+	MELO3C016079T1	MELO3C016079	sp|Q94AM1|OOPDA_ARATH Organellar oligopeptidase A, chloroplastic/mitochondrial OS=Arabidopsis thaliana GN=OOP PE=1 SV=1//0	18675229	18676792	+	85063	downstream
chr7	LNC_003265	XLOC_027734	18761856	18762603	+	MELO3C016083T1	MELO3C016083	sp|P49636|RL40_NICSY Ubiquitin-60S ribosomal protein L40 OS=Nicotiana sylvestris GN=UBICEP52-7 PE=2 SV=2//2.984e-59	18744207	18745508	-	16347	upstream
chr7	LNC_003265	XLOC_027734	18761856	18762603	+	MELO3C016085T3	MELO3C016085	sp|Q9ZQF9|MBR1_ARATH E3 ubiquitin-protein ligase MBR1 OS=Arabidopsis thaliana GN=MBR1 PE=1 SV=1//2.98597e-34	18791529	18798020	+	28925	upstream
chr7	LNC_003265	XLOC_027734	18761856	18762603	+	MELO3C016085T2	MELO3C016085	sp|Q9ZQF9|MBR1_ARATH E3 ubiquitin-protein ligase MBR1 OS=Arabidopsis thaliana GN=MBR1 PE=1 SV=1//2.98597e-34	18790384	18798020	+	27780	upstream
chr7	LNC_003265	XLOC_027734	18761856	18762603	+	MELO3C016085T1	MELO3C016085	sp|Q9ZQF9|MBR1_ARATH E3 ubiquitin-protein ligase MBR1 OS=Arabidopsis thaliana GN=MBR1 PE=1 SV=1//2.98597e-34	18790384	18798020	+	27780	upstream
chr7	LNC_003265	XLOC_027734	18761856	18762603	+	MELO3C016084T4	MELO3C016084	-//-	18775445	18777469	+	12841	upstream
chr7	LNC_003265	XLOC_027734	18761856	18762603	+	MELO3C016084T2	MELO3C016084	-//-	18775309	18777469	+	12705	upstream
chr7	LNC_003265	XLOC_027734	18761856	18762603	+	MELO3C016084T3	MELO3C016084	-//-	18775334	18777469	+	12730	upstream
chr7	LNC_003265	XLOC_027734	18761856	18762603	+	MELO3C016084T1	MELO3C016084	-//-	18775309	18777469	+	12705	upstream
chr7	LNC_003265	XLOC_027734	18761856	18762603	+	MELO3C016081T1	MELO3C016081	sp|P46897|ATHB7_ARATH Homeobox-leucine zipper protein ATHB-7 OS=Arabidopsis thaliana GN=ATHB-7 PE=2 SV=2//4.54626e-16	18714877	18717615	+	44240	downstream
chr7	LNC_003264	XLOC_027734	18761840	18763577	+	MELO3C016076T1	MELO3C016076	-//-	18662065	18662414	+	99425	downstream
chr7	LNC_003264	XLOC_027734	18761840	18763577	+	MELO3C016077T1	MELO3C016077	-//-	18666933	18667187	+	94652	downstream
chr7	LNC_003264	XLOC_027734	18761840	18763577	+	MELO3C016080T1	MELO3C016080	-//-	18714109	18714774	-	47065	upstream
chr7	LNC_003264	XLOC_027734	18761840	18763577	+	MELO3C016082T1	MELO3C016082	sp|P49636|RL40_NICSY Ubiquitin-60S ribosomal protein L40 OS=Nicotiana sylvestris GN=UBICEP52-7 PE=2 SV=2//6.55757e-59	18718259	18719573	-	42266	upstream
chr7	LNC_003264	XLOC_027734	18761840	18763577	+	MELO3C016089T1	MELO3C016089	sp|Q9ZRA2|HGD_ARATH Homogentisate 1,2-dioxygenase OS=Arabidopsis thaliana GN=HGO PE=2 SV=2//0	18836535	18840258	+	72957	upstream
chr7	LNC_003264	XLOC_027734	18761840	18763577	+	MELO3C016088T1	MELO3C016088	-//-	18830761	18830979	+	67183	upstream
chr7	LNC_003264	XLOC_027734	18761840	18763577	+	MELO3C016090T1	MELO3C016090	-//-	18844110	18846172	-	80532	downstream
chr7	LNC_003264	XLOC_027734	18761840	18763577	+	MELO3C016086T1	MELO3C016086	-//-	18801244	18804472	-	37666	downstream
chr7	LNC_003264	XLOC_027734	18761840	18763577	+	MELO3C016092T1	MELO3C016092	sp|Q8LPR5|TCP4_ARATH Transcription factor TCP4 OS=Arabidopsis thaliana GN=TCP4 PE=1 SV=1//9.33805e-63	18858982	18861856	-	95404	downstream
chr7	LNC_003264	XLOC_027734	18761840	18763577	+	MELO3C016087T1	MELO3C016087	-//-	18811661	18814064	-	48083	downstream
chr7	LNC_003264	XLOC_027734	18761840	18763577	+	MELO3C016091T1	MELO3C016091	sp|Q9SF32|IQD1_ARATH Protein IQ-DOMAIN 1 OS=Arabidopsis thaliana GN=IQD1 PE=1 SV=1//2.25335e-12	18852676	18857732	+	89098	upstream
chr7	LNC_003264	XLOC_027734	18761840	18763577	+	MELO3C016078T1	MELO3C016078	-//-	18667527	18667928	+	93911	downstream
chr7	LNC_003264	XLOC_027734	18761840	18763577	+	MELO3C016079T4	MELO3C016079	sp|Q94AM1|OOPDA_ARATH Organellar oligopeptidase A, chloroplastic/mitochondrial OS=Arabidopsis thaliana GN=OOP PE=1 SV=1//0	18703904	18712296	+	49543	downstream
chr7	LNC_003264	XLOC_027734	18761840	18763577	+	MELO3C016079T2	MELO3C016079	sp|Q94AM1|OOPDA_ARATH Organellar oligopeptidase A, chloroplastic/mitochondrial OS=Arabidopsis thaliana GN=OOP PE=1 SV=1//0	18675229	18712483	+	49356	downstream
chr7	LNC_003264	XLOC_027734	18761840	18763577	+	MELO3C016079T3	MELO3C016079	sp|Q94AM1|OOPDA_ARATH Organellar oligopeptidase A, chloroplastic/mitochondrial OS=Arabidopsis thaliana GN=OOP PE=1 SV=1//0	18688923	18689548	+	72291	downstream
chr7	LNC_003264	XLOC_027734	18761840	18763577	+	MELO3C016079T1	MELO3C016079	sp|Q94AM1|OOPDA_ARATH Organellar oligopeptidase A, chloroplastic/mitochondrial OS=Arabidopsis thaliana GN=OOP PE=1 SV=1//0	18675229	18676792	+	85047	downstream
chr7	LNC_003264	XLOC_027734	18761840	18763577	+	MELO3C016083T1	MELO3C016083	sp|P49636|RL40_NICSY Ubiquitin-60S ribosomal protein L40 OS=Nicotiana sylvestris GN=UBICEP52-7 PE=2 SV=2//2.984e-59	18744207	18745508	-	16331	upstream
chr7	LNC_003264	XLOC_027734	18761840	18763577	+	MELO3C016085T3	MELO3C016085	sp|Q9ZQF9|MBR1_ARATH E3 ubiquitin-protein ligase MBR1 OS=Arabidopsis thaliana GN=MBR1 PE=1 SV=1//2.98597e-34	18791529	18798020	+	27951	upstream
chr7	LNC_003264	XLOC_027734	18761840	18763577	+	MELO3C016085T2	MELO3C016085	sp|Q9ZQF9|MBR1_ARATH E3 ubiquitin-protein ligase MBR1 OS=Arabidopsis thaliana GN=MBR1 PE=1 SV=1//2.98597e-34	18790384	18798020	+	26806	upstream
chr7	LNC_003264	XLOC_027734	18761840	18763577	+	MELO3C016085T1	MELO3C016085	sp|Q9ZQF9|MBR1_ARATH E3 ubiquitin-protein ligase MBR1 OS=Arabidopsis thaliana GN=MBR1 PE=1 SV=1//2.98597e-34	18790384	18798020	+	26806	upstream
chr7	LNC_003264	XLOC_027734	18761840	18763577	+	MELO3C016084T4	MELO3C016084	-//-	18775445	18777469	+	11867	upstream
chr7	LNC_003264	XLOC_027734	18761840	18763577	+	MELO3C016084T2	MELO3C016084	-//-	18775309	18777469	+	11731	upstream
chr7	LNC_003264	XLOC_027734	18761840	18763577	+	MELO3C016084T3	MELO3C016084	-//-	18775334	18777469	+	11756	upstream
chr7	LNC_003264	XLOC_027734	18761840	18763577	+	MELO3C016084T1	MELO3C016084	-//-	18775309	18777469	+	11731	upstream
chr7	LNC_003264	XLOC_027734	18761840	18763577	+	MELO3C016081T1	MELO3C016081	sp|P46897|ATHB7_ARATH Homeobox-leucine zipper protein ATHB-7 OS=Arabidopsis thaliana GN=ATHB-7 PE=2 SV=2//4.54626e-16	18714877	18717615	+	44224	downstream
chr7	LNC_003263	XLOC_027734	18761828	18762603	+	MELO3C016076T1	MELO3C016076	-//-	18662065	18662414	+	99413	downstream
chr7	LNC_003263	XLOC_027734	18761828	18762603	+	MELO3C016077T1	MELO3C016077	-//-	18666933	18667187	+	94640	downstream
chr7	LNC_003263	XLOC_027734	18761828	18762603	+	MELO3C016080T1	MELO3C016080	-//-	18714109	18714774	-	47053	upstream
chr7	LNC_003263	XLOC_027734	18761828	18762603	+	MELO3C016082T1	MELO3C016082	sp|P49636|RL40_NICSY Ubiquitin-60S ribosomal protein L40 OS=Nicotiana sylvestris GN=UBICEP52-7 PE=2 SV=2//6.55757e-59	18718259	18719573	-	42254	upstream
chr7	LNC_003263	XLOC_027734	18761828	18762603	+	MELO3C016089T1	MELO3C016089	sp|Q9ZRA2|HGD_ARATH Homogentisate 1,2-dioxygenase OS=Arabidopsis thaliana GN=HGO PE=2 SV=2//0	18836535	18840258	+	73931	upstream
chr7	LNC_003263	XLOC_027734	18761828	18762603	+	MELO3C016088T1	MELO3C016088	-//-	18830761	18830979	+	68157	upstream
chr7	LNC_003263	XLOC_027734	18761828	18762603	+	MELO3C016090T1	MELO3C016090	-//-	18844110	18846172	-	81506	downstream
chr7	LNC_003263	XLOC_027734	18761828	18762603	+	MELO3C016086T1	MELO3C016086	-//-	18801244	18804472	-	38640	downstream
chr7	LNC_003263	XLOC_027734	18761828	18762603	+	MELO3C016092T1	MELO3C016092	sp|Q8LPR5|TCP4_ARATH Transcription factor TCP4 OS=Arabidopsis thaliana GN=TCP4 PE=1 SV=1//9.33805e-63	18858982	18861856	-	96378	downstream
chr7	LNC_003263	XLOC_027734	18761828	18762603	+	MELO3C016087T1	MELO3C016087	-//-	18811661	18814064	-	49057	downstream
chr7	LNC_003263	XLOC_027734	18761828	18762603	+	MELO3C016091T1	MELO3C016091	sp|Q9SF32|IQD1_ARATH Protein IQ-DOMAIN 1 OS=Arabidopsis thaliana GN=IQD1 PE=1 SV=1//2.25335e-12	18852676	18857732	+	90072	upstream
chr7	LNC_003263	XLOC_027734	18761828	18762603	+	MELO3C016078T1	MELO3C016078	-//-	18667527	18667928	+	93899	downstream
chr7	LNC_003263	XLOC_027734	18761828	18762603	+	MELO3C016079T4	MELO3C016079	sp|Q94AM1|OOPDA_ARATH Organellar oligopeptidase A, chloroplastic/mitochondrial OS=Arabidopsis thaliana GN=OOP PE=1 SV=1//0	18703904	18712296	+	49531	downstream
chr7	LNC_003263	XLOC_027734	18761828	18762603	+	MELO3C016079T2	MELO3C016079	sp|Q94AM1|OOPDA_ARATH Organellar oligopeptidase A, chloroplastic/mitochondrial OS=Arabidopsis thaliana GN=OOP PE=1 SV=1//0	18675229	18712483	+	49344	downstream
chr7	LNC_003263	XLOC_027734	18761828	18762603	+	MELO3C016079T3	MELO3C016079	sp|Q94AM1|OOPDA_ARATH Organellar oligopeptidase A, chloroplastic/mitochondrial OS=Arabidopsis thaliana GN=OOP PE=1 SV=1//0	18688923	18689548	+	72279	downstream
chr7	LNC_003263	XLOC_027734	18761828	18762603	+	MELO3C016079T1	MELO3C016079	sp|Q94AM1|OOPDA_ARATH Organellar oligopeptidase A, chloroplastic/mitochondrial OS=Arabidopsis thaliana GN=OOP PE=1 SV=1//0	18675229	18676792	+	85035	downstream
chr7	LNC_003263	XLOC_027734	18761828	18762603	+	MELO3C016083T1	MELO3C016083	sp|P49636|RL40_NICSY Ubiquitin-60S ribosomal protein L40 OS=Nicotiana sylvestris GN=UBICEP52-7 PE=2 SV=2//2.984e-59	18744207	18745508	-	16319	upstream
chr7	LNC_003263	XLOC_027734	18761828	18762603	+	MELO3C016085T3	MELO3C016085	sp|Q9ZQF9|MBR1_ARATH E3 ubiquitin-protein ligase MBR1 OS=Arabidopsis thaliana GN=MBR1 PE=1 SV=1//2.98597e-34	18791529	18798020	+	28925	upstream
chr7	LNC_003263	XLOC_027734	18761828	18762603	+	MELO3C016085T2	MELO3C016085	sp|Q9ZQF9|MBR1_ARATH E3 ubiquitin-protein ligase MBR1 OS=Arabidopsis thaliana GN=MBR1 PE=1 SV=1//2.98597e-34	18790384	18798020	+	27780	upstream
chr7	LNC_003263	XLOC_027734	18761828	18762603	+	MELO3C016085T1	MELO3C016085	sp|Q9ZQF9|MBR1_ARATH E3 ubiquitin-protein ligase MBR1 OS=Arabidopsis thaliana GN=MBR1 PE=1 SV=1//2.98597e-34	18790384	18798020	+	27780	upstream
chr7	LNC_003263	XLOC_027734	18761828	18762603	+	MELO3C016084T4	MELO3C016084	-//-	18775445	18777469	+	12841	upstream
chr7	LNC_003263	XLOC_027734	18761828	18762603	+	MELO3C016084T2	MELO3C016084	-//-	18775309	18777469	+	12705	upstream
chr7	LNC_003263	XLOC_027734	18761828	18762603	+	MELO3C016084T3	MELO3C016084	-//-	18775334	18777469	+	12730	upstream
chr7	LNC_003263	XLOC_027734	18761828	18762603	+	MELO3C016084T1	MELO3C016084	-//-	18775309	18777469	+	12705	upstream
chr7	LNC_003263	XLOC_027734	18761828	18762603	+	MELO3C016081T1	MELO3C016081	sp|P46897|ATHB7_ARATH Homeobox-leucine zipper protein ATHB-7 OS=Arabidopsis thaliana GN=ATHB-7 PE=2 SV=2//4.54626e-16	18714877	18717615	+	44212	downstream
chr7	LNC_003262	XLOC_027733	18752137	18759907	+	MELO3C016076T1	MELO3C016076	-//-	18662065	18662414	+	89722	downstream
chr7	LNC_003262	XLOC_027733	18752137	18759907	+	MELO3C016077T1	MELO3C016077	-//-	18666933	18667187	+	84949	downstream
chr7	LNC_003262	XLOC_027733	18752137	18759907	+	MELO3C016080T1	MELO3C016080	-//-	18714109	18714774	-	37362	upstream
chr7	LNC_003262	XLOC_027733	18752137	18759907	+	MELO3C016082T1	MELO3C016082	sp|P49636|RL40_NICSY Ubiquitin-60S ribosomal protein L40 OS=Nicotiana sylvestris GN=UBICEP52-7 PE=2 SV=2//6.55757e-59	18718259	18719573	-	32563	upstream
chr7	LNC_003262	XLOC_027733	18752137	18759907	+	MELO3C016089T1	MELO3C016089	sp|Q9ZRA2|HGD_ARATH Homogentisate 1,2-dioxygenase OS=Arabidopsis thaliana GN=HGO PE=2 SV=2//0	18836535	18840258	+	76627	upstream
chr7	LNC_003262	XLOC_027733	18752137	18759907	+	MELO3C016088T1	MELO3C016088	-//-	18830761	18830979	+	70853	upstream
chr7	LNC_003262	XLOC_027733	18752137	18759907	+	MELO3C016090T1	MELO3C016090	-//-	18844110	18846172	-	84202	downstream
chr7	LNC_003262	XLOC_027733	18752137	18759907	+	MELO3C016086T1	MELO3C016086	-//-	18801244	18804472	-	41336	downstream
chr7	LNC_003262	XLOC_027733	18752137	18759907	+	MELO3C016092T1	MELO3C016092	sp|Q8LPR5|TCP4_ARATH Transcription factor TCP4 OS=Arabidopsis thaliana GN=TCP4 PE=1 SV=1//9.33805e-63	18858982	18861856	-	99074	downstream
chr7	LNC_003262	XLOC_027733	18752137	18759907	+	MELO3C016087T1	MELO3C016087	-//-	18811661	18814064	-	51753	downstream
chr7	LNC_003262	XLOC_027733	18752137	18759907	+	MELO3C016091T1	MELO3C016091	sp|Q9SF32|IQD1_ARATH Protein IQ-DOMAIN 1 OS=Arabidopsis thaliana GN=IQD1 PE=1 SV=1//2.25335e-12	18852676	18857732	+	92768	upstream
chr7	LNC_003262	XLOC_027733	18752137	18759907	+	MELO3C016078T1	MELO3C016078	-//-	18667527	18667928	+	84208	downstream
chr7	LNC_003262	XLOC_027733	18752137	18759907	+	MELO3C016079T4	MELO3C016079	sp|Q94AM1|OOPDA_ARATH Organellar oligopeptidase A, chloroplastic/mitochondrial OS=Arabidopsis thaliana GN=OOP PE=1 SV=1//0	18703904	18712296	+	39840	downstream
chr7	LNC_003262	XLOC_027733	18752137	18759907	+	MELO3C016079T2	MELO3C016079	sp|Q94AM1|OOPDA_ARATH Organellar oligopeptidase A, chloroplastic/mitochondrial OS=Arabidopsis thaliana GN=OOP PE=1 SV=1//0	18675229	18712483	+	39653	downstream
chr7	LNC_003262	XLOC_027733	18752137	18759907	+	MELO3C016079T3	MELO3C016079	sp|Q94AM1|OOPDA_ARATH Organellar oligopeptidase A, chloroplastic/mitochondrial OS=Arabidopsis thaliana GN=OOP PE=1 SV=1//0	18688923	18689548	+	62588	downstream
chr7	LNC_003262	XLOC_027733	18752137	18759907	+	MELO3C016079T1	MELO3C016079	sp|Q94AM1|OOPDA_ARATH Organellar oligopeptidase A, chloroplastic/mitochondrial OS=Arabidopsis thaliana GN=OOP PE=1 SV=1//0	18675229	18676792	+	75344	downstream
chr7	LNC_003262	XLOC_027733	18752137	18759907	+	MELO3C016083T1	MELO3C016083	sp|P49636|RL40_NICSY Ubiquitin-60S ribosomal protein L40 OS=Nicotiana sylvestris GN=UBICEP52-7 PE=2 SV=2//2.984e-59	18744207	18745508	-	6628	upstream
chr7	LNC_003262	XLOC_027733	18752137	18759907	+	MELO3C016085T3	MELO3C016085	sp|Q9ZQF9|MBR1_ARATH E3 ubiquitin-protein ligase MBR1 OS=Arabidopsis thaliana GN=MBR1 PE=1 SV=1//2.98597e-34	18791529	18798020	+	31621	upstream
chr7	LNC_003262	XLOC_027733	18752137	18759907	+	MELO3C016085T2	MELO3C016085	sp|Q9ZQF9|MBR1_ARATH E3 ubiquitin-protein ligase MBR1 OS=Arabidopsis thaliana GN=MBR1 PE=1 SV=1//2.98597e-34	18790384	18798020	+	30476	upstream
chr7	LNC_003262	XLOC_027733	18752137	18759907	+	MELO3C016085T1	MELO3C016085	sp|Q9ZQF9|MBR1_ARATH E3 ubiquitin-protein ligase MBR1 OS=Arabidopsis thaliana GN=MBR1 PE=1 SV=1//2.98597e-34	18790384	18798020	+	30476	upstream
chr7	LNC_003262	XLOC_027733	18752137	18759907	+	MELO3C016084T4	MELO3C016084	-//-	18775445	18777469	+	15537	upstream
chr7	LNC_003262	XLOC_027733	18752137	18759907	+	MELO3C016084T2	MELO3C016084	-//-	18775309	18777469	+	15401	upstream
chr7	LNC_003262	XLOC_027733	18752137	18759907	+	MELO3C016084T3	MELO3C016084	-//-	18775334	18777469	+	15426	upstream
chr7	LNC_003262	XLOC_027733	18752137	18759907	+	MELO3C016084T1	MELO3C016084	-//-	18775309	18777469	+	15401	upstream
chr7	LNC_003262	XLOC_027733	18752137	18759907	+	MELO3C016081T1	MELO3C016081	sp|P46897|ATHB7_ARATH Homeobox-leucine zipper protein ATHB-7 OS=Arabidopsis thaliana GN=ATHB-7 PE=2 SV=2//4.54626e-16	18714877	18717615	+	34521	downstream
chr7	LNC_003262	XLOC_027733	18752137	18759907	+	MELO3C016075T1	MELO3C016075	-//-	18658688	18658936	+	93200	downstream
chr7	LNC_003261	XLOC_027733	18750763	18759907	+	MELO3C016076T1	MELO3C016076	-//-	18662065	18662414	+	88348	downstream
chr7	LNC_003261	XLOC_027733	18750763	18759907	+	MELO3C016077T1	MELO3C016077	-//-	18666933	18667187	+	83575	downstream
chr7	LNC_003261	XLOC_027733	18750763	18759907	+	MELO3C016080T1	MELO3C016080	-//-	18714109	18714774	-	35988	upstream
chr7	LNC_003261	XLOC_027733	18750763	18759907	+	MELO3C016082T1	MELO3C016082	sp|P49636|RL40_NICSY Ubiquitin-60S ribosomal protein L40 OS=Nicotiana sylvestris GN=UBICEP52-7 PE=2 SV=2//6.55757e-59	18718259	18719573	-	31189	upstream
chr7	LNC_003261	XLOC_027733	18750763	18759907	+	MELO3C016089T1	MELO3C016089	sp|Q9ZRA2|HGD_ARATH Homogentisate 1,2-dioxygenase OS=Arabidopsis thaliana GN=HGO PE=2 SV=2//0	18836535	18840258	+	76627	upstream
chr7	LNC_003261	XLOC_027733	18750763	18759907	+	MELO3C016088T1	MELO3C016088	-//-	18830761	18830979	+	70853	upstream
chr7	LNC_003261	XLOC_027733	18750763	18759907	+	MELO3C016090T1	MELO3C016090	-//-	18844110	18846172	-	84202	downstream
chr7	LNC_003261	XLOC_027733	18750763	18759907	+	MELO3C016086T1	MELO3C016086	-//-	18801244	18804472	-	41336	downstream
chr7	LNC_003261	XLOC_027733	18750763	18759907	+	MELO3C016092T1	MELO3C016092	sp|Q8LPR5|TCP4_ARATH Transcription factor TCP4 OS=Arabidopsis thaliana GN=TCP4 PE=1 SV=1//9.33805e-63	18858982	18861856	-	99074	downstream
chr7	LNC_003261	XLOC_027733	18750763	18759907	+	MELO3C016087T1	MELO3C016087	-//-	18811661	18814064	-	51753	downstream
chr7	LNC_003261	XLOC_027733	18750763	18759907	+	MELO3C016091T1	MELO3C016091	sp|Q9SF32|IQD1_ARATH Protein IQ-DOMAIN 1 OS=Arabidopsis thaliana GN=IQD1 PE=1 SV=1//2.25335e-12	18852676	18857732	+	92768	upstream
chr7	LNC_003261	XLOC_027733	18750763	18759907	+	MELO3C016078T1	MELO3C016078	-//-	18667527	18667928	+	82834	downstream
chr7	LNC_003261	XLOC_027733	18750763	18759907	+	MELO3C016079T4	MELO3C016079	sp|Q94AM1|OOPDA_ARATH Organellar oligopeptidase A, chloroplastic/mitochondrial OS=Arabidopsis thaliana GN=OOP PE=1 SV=1//0	18703904	18712296	+	38466	downstream
chr7	LNC_003261	XLOC_027733	18750763	18759907	+	MELO3C016079T2	MELO3C016079	sp|Q94AM1|OOPDA_ARATH Organellar oligopeptidase A, chloroplastic/mitochondrial OS=Arabidopsis thaliana GN=OOP PE=1 SV=1//0	18675229	18712483	+	38279	downstream
chr7	LNC_003261	XLOC_027733	18750763	18759907	+	MELO3C016079T3	MELO3C016079	sp|Q94AM1|OOPDA_ARATH Organellar oligopeptidase A, chloroplastic/mitochondrial OS=Arabidopsis thaliana GN=OOP PE=1 SV=1//0	18688923	18689548	+	61214	downstream
chr7	LNC_003261	XLOC_027733	18750763	18759907	+	MELO3C016079T1	MELO3C016079	sp|Q94AM1|OOPDA_ARATH Organellar oligopeptidase A, chloroplastic/mitochondrial OS=Arabidopsis thaliana GN=OOP PE=1 SV=1//0	18675229	18676792	+	73970	downstream
chr7	LNC_003261	XLOC_027733	18750763	18759907	+	MELO3C016083T1	MELO3C016083	sp|P49636|RL40_NICSY Ubiquitin-60S ribosomal protein L40 OS=Nicotiana sylvestris GN=UBICEP52-7 PE=2 SV=2//2.984e-59	18744207	18745508	-	5254	upstream
chr7	LNC_003261	XLOC_027733	18750763	18759907	+	MELO3C016085T3	MELO3C016085	sp|Q9ZQF9|MBR1_ARATH E3 ubiquitin-protein ligase MBR1 OS=Arabidopsis thaliana GN=MBR1 PE=1 SV=1//2.98597e-34	18791529	18798020	+	31621	upstream
chr7	LNC_003261	XLOC_027733	18750763	18759907	+	MELO3C016085T2	MELO3C016085	sp|Q9ZQF9|MBR1_ARATH E3 ubiquitin-protein ligase MBR1 OS=Arabidopsis thaliana GN=MBR1 PE=1 SV=1//2.98597e-34	18790384	18798020	+	30476	upstream
chr7	LNC_003261	XLOC_027733	18750763	18759907	+	MELO3C016085T1	MELO3C016085	sp|Q9ZQF9|MBR1_ARATH E3 ubiquitin-protein ligase MBR1 OS=Arabidopsis thaliana GN=MBR1 PE=1 SV=1//2.98597e-34	18790384	18798020	+	30476	upstream
chr7	LNC_003261	XLOC_027733	18750763	18759907	+	MELO3C016084T4	MELO3C016084	-//-	18775445	18777469	+	15537	upstream
chr7	LNC_003261	XLOC_027733	18750763	18759907	+	MELO3C016084T2	MELO3C016084	-//-	18775309	18777469	+	15401	upstream
chr7	LNC_003261	XLOC_027733	18750763	18759907	+	MELO3C016084T3	MELO3C016084	-//-	18775334	18777469	+	15426	upstream
chr7	LNC_003261	XLOC_027733	18750763	18759907	+	MELO3C016084T1	MELO3C016084	-//-	18775309	18777469	+	15401	upstream
chr7	LNC_003261	XLOC_027733	18750763	18759907	+	MELO3C016081T1	MELO3C016081	sp|P46897|ATHB7_ARATH Homeobox-leucine zipper protein ATHB-7 OS=Arabidopsis thaliana GN=ATHB-7 PE=2 SV=2//4.54626e-16	18714877	18717615	+	33147	downstream
chr7	LNC_003261	XLOC_027733	18750763	18759907	+	MELO3C016075T1	MELO3C016075	-//-	18658688	18658936	+	91826	downstream
chr4	LNC_002732	XLOC_021655	30310554	30312552	-	MELO3C009524T1	MELO3C009524	-//-	30283226	30283909	-	26644	upstream
chr4	LNC_002732	XLOC_021655	30310554	30312552	-	MELO3C009525T1	MELO3C009525	sp|Q9SJ52|YLS9_ARATH Protein YLS9 OS=Arabidopsis thaliana GN=YLS9 PE=2 SV=1//9.62543e-44	30281826	30282554	+	27999	downstream
chr4	LNC_002732	XLOC_021655	30310554	30312552	-	MELO3C009522T1	MELO3C009522	sp|Q766C2|NEP2_NEPGR Aspartic proteinase nepenthesin-2 OS=Nepenthes gracilis GN=nep2 PE=1 SV=1//4.03773e-29	30319369	30321064	-	6816	downstream
chr4	LNC_002732	XLOC_021655	30310554	30312552	-	MELO3C009516T1	MELO3C009516	sp|Q8LE10|HA22I_ARATH HVA22-like protein i OS=Arabidopsis thaliana GN=HVA22I PE=2 SV=2//7.48961e-53	30357275	30358589	-	44722	downstream
chr4	LNC_002732	XLOC_021655	30310554	30312552	-	MELO3C009513T3	MELO3C009513	sp|Q9SVD7|UEV1D_ARATH Ubiquitin-conjugating enzyme E2 variant 1D OS=Arabidopsis thaliana GN=UEV1D PE=1 SV=1//1.09204e-18	30378903	30383066	-	66350	downstream
chr4	LNC_002732	XLOC_021655	30310554	30312552	-	MELO3C009513T2	MELO3C009513	sp|Q9SVD7|UEV1D_ARATH Ubiquitin-conjugating enzyme E2 variant 1D OS=Arabidopsis thaliana GN=UEV1D PE=1 SV=1//1.09204e-18	30378903	30383066	-	66350	downstream
chr4	LNC_002732	XLOC_021655	30310554	30312552	-	MELO3C009513T1	MELO3C009513	sp|Q9SVD7|UEV1D_ARATH Ubiquitin-conjugating enzyme E2 variant 1D OS=Arabidopsis thaliana GN=UEV1D PE=1 SV=1//1.09204e-18	30378903	30383066	-	66350	downstream
chr4	LNC_002732	XLOC_021655	30310554	30312552	-	MELO3C009515T1	MELO3C009515	sp|Q3EAL1|OFP6_ARATH Transcription repressor OFP6 OS=Arabidopsis thaliana GN=OFP6 PE=1 SV=1//7.32984e-29	30362451	30363183	+	49898	upstream
chr4	LNC_002732	XLOC_021655	30310554	30312552	-	MELO3C009529T1	MELO3C009529	sp|Q9SJ52|YLS9_ARATH Protein YLS9 OS=Arabidopsis thaliana GN=YLS9 PE=2 SV=1//2.07633e-35	30268215	30268977	+	41576	downstream
chr4	LNC_002732	XLOC_021655	30310554	30312552	-	MELO3C009539T1	MELO3C009539	-//-	30216538	30221599	+	88954	downstream
chr4	LNC_002732	XLOC_021655	30310554	30312552	-	MELO3C009523T1	MELO3C009523	sp|P42730|CLPB1_ARATH Chaperone protein ClpB1 OS=Arabidopsis thaliana GN=CLPB1 PE=1 SV=2//7.39599e-07	30299408	30304001	-	6552	upstream
chr4	LNC_002732	XLOC_021655	30310554	30312552	-	MELO3C009512T1	MELO3C009512	-//-	30386105	30387317	-	73552	downstream
chr4	LNC_002732	XLOC_021655	30310554	30312552	-	MELO3C009538T1	MELO3C009538	sp|Q9SIT1|TMK3_ARATH Receptor-like kinase TMK3 OS=Arabidopsis thaliana GN=TMK3 PE=2 SV=1//0	30229011	30232934	+	77619	downstream
chr4	LNC_002732	XLOC_021655	30310554	30312552	-	MELO3C009510T1	MELO3C009510	sp|Q5ZJX5|TLDC1_CHICK TLD domain-containing protein 1 OS=Gallus gallus GN=TLDC1 PE=2 SV=1//4.35349e-37	30404383	30407962	+	91830	upstream
chr4	LNC_002732	XLOC_021655	30310554	30312552	-	MELO3C009528T1	MELO3C009528	sp|Q9SJ52|YLS9_ARATH Protein YLS9 OS=Arabidopsis thaliana GN=YLS9 PE=2 SV=1//1.23287e-35	30270460	30271156	+	39397	downstream
chr4	LNC_002732	XLOC_021655	30310554	30312552	-	MELO3C009519T1	MELO3C009519	sp|Q9C5R8|BAS1B_ARATH 2-Cys peroxiredoxin BAS1-like, chloroplastic OS=Arabidopsis thaliana GN=At5g06290 PE=2 SV=3//1.8684e-130	30343614	30346828	-	31061	downstream
chr4	LNC_002732	XLOC_021655	30310554	30312552	-	MELO3C009532T1	MELO3C009532	sp|Q9SJ52|YLS9_ARATH Protein YLS9 OS=Arabidopsis thaliana GN=YLS9 PE=2 SV=1//3.11383e-18	30255567	30256656	+	53897	downstream
chr4	LNC_002732	XLOC_021655	30310554	30312552	-	MELO3C009518T1	MELO3C009518	-//-	30351531	30352037	+	38978	upstream
chr4	LNC_002732	XLOC_021655	30310554	30312552	-	MELO3C009526T1	MELO3C009526	sp|Q9SJ52|YLS9_ARATH Protein YLS9 OS=Arabidopsis thaliana GN=YLS9 PE=2 SV=1//8.28782e-47	30275286	30275883	+	34670	downstream
chr4	LNC_002732	XLOC_021655	30310554	30312552	-	MELO3C009535T3	MELO3C009535	sp|Q9CAF2|NUD26_ARATH Nudix hydrolase 26, chloroplastic OS=Arabidopsis thaliana GN=NUDT26 PE=1 SV=1//2.00915e-17	30242376	30244446	-	66107	upstream
chr4	LNC_002732	XLOC_021655	30310554	30312552	-	MELO3C009535T2	MELO3C009535	sp|Q9CAF2|NUD26_ARATH Nudix hydrolase 26, chloroplastic OS=Arabidopsis thaliana GN=NUDT26 PE=1 SV=1//2.00915e-17	30242376	30244446	-	66107	upstream
chr4	LNC_002732	XLOC_021655	30310554	30312552	-	MELO3C009535T1	MELO3C009535	sp|Q9CAF2|NUD26_ARATH Nudix hydrolase 26, chloroplastic OS=Arabidopsis thaliana GN=NUDT26 PE=1 SV=1//2.00915e-17	30242376	30244446	-	66107	upstream
chr4	LNC_002732	XLOC_021655	30310554	30312552	-	MELO3C009533T1	MELO3C009533	sp|Q9SJ52|YLS9_ARATH Protein YLS9 OS=Arabidopsis thaliana GN=YLS9 PE=2 SV=1//1.09114e-10	30247547	30248428	+	62125	downstream
chr4	LNC_002732	XLOC_021655	30310554	30312552	-	MELO3C009535T5	MELO3C009535	sp|Q9CAF2|NUD26_ARATH Nudix hydrolase 26, chloroplastic OS=Arabidopsis thaliana GN=NUDT26 PE=1 SV=1//2.00915e-17	30242376	30244278	-	66275	upstream
chr4	LNC_002732	XLOC_021655	30310554	30312552	-	MELO3C009535T4	MELO3C009535	sp|Q9CAF2|NUD26_ARATH Nudix hydrolase 26, chloroplastic OS=Arabidopsis thaliana GN=NUDT26 PE=1 SV=1//2.00915e-17	30242376	30244446	-	66107	upstream
chr4	LNC_002732	XLOC_021655	30310554	30312552	-	MELO3C009534T1	MELO3C009534	-//-	30244632	30245609	+	64944	downstream
chr4	LNC_002732	XLOC_021655	30310554	30312552	-	MELO3C009537T1	MELO3C009537	sp|Q8RWM3|MED27_ARATH Mediator of RNA polymerase II transcription subunit 27 OS=Arabidopsis thaliana GN=MED27 PE=1 SV=1//7.24335e-142	30234448	30238756	-	71797	upstream
chr4	LNC_002732	XLOC_021655	30310554	30312552	-	MELO3C009536T1	MELO3C009536	sp|A7UL74|CTF7_ARATH Protein CHROMOSOME TRANSMISSION FIDELITY 7 OS=Arabidopsis thaliana GN=CTF7 PE=1 SV=1//3.98318e-87	30239275	30241623	+	68930	downstream
chr4	LNC_002732	XLOC_021655	30310554	30312552	-	MELO3C009537T2	MELO3C009537	sp|Q8RWM3|MED27_ARATH Mediator of RNA polymerase II transcription subunit 27 OS=Arabidopsis thaliana GN=MED27 PE=1 SV=1//7.24335e-142	30234448	30238756	-	71797	upstream
chr4	LNC_002732	XLOC_021655	30310554	30312552	-	MELO3C009531T1	MELO3C009531	sp|Q9SJ52|YLS9_ARATH Protein YLS9 OS=Arabidopsis thaliana GN=YLS9 PE=2 SV=1//4.10798e-58	30260755	30261658	-	48895	upstream
chr4	LNC_002732	XLOC_021655	30310554	30312552	-	MELO3C009539T2	MELO3C009539	-//-	30219709	30221458	+	89095	downstream
chr4	LNC_002732	XLOC_021655	30310554	30312552	-	MELO3C009530T1	MELO3C009530	sp|Q9SJ52|YLS9_ARATH Protein YLS9 OS=Arabidopsis thaliana GN=YLS9 PE=2 SV=1//9.79403e-70	30265296	30266250	+	44303	downstream
chr4	LNC_002732	XLOC_021655	30310554	30312552	-	MELO3C009541T1	MELO3C009541	sp|Q9SRM9|ALMT8_ARATH Aluminum-activated malate transporter 8 OS=Arabidopsis thaliana GN=ALMT8 PE=3 SV=1//1.64852e-134	30209452	30213236	+	97317	downstream
chr4	LNC_002732	XLOC_021655	30310554	30312552	-	MELO3C009521T1	MELO3C009521	sp|Q8GW29|LOG7_ARATH Cytokinin riboside 5&apos;-monophosphate phosphoribohydrolase LOG7 OS=Arabidopsis thaliana GN=LOG7 PE=1 SV=2//1.22455e-99	30335407	30338054	+	22854	upstream
chr4	LNC_002732	XLOC_021655	30310554	30312552	-	MELO3C009540T2	MELO3C009540	-//-	30216540	30218028	+	92525	downstream
chr4	LNC_002732	XLOC_021655	30310554	30312552	-	MELO3C009540T1	MELO3C009540	-//-	30219012	30219263	+	91290	downstream
chr4	LNC_002732	XLOC_021655	30310554	30312552	-	MELO3C009520T1	MELO3C009520	-//-	30339512	30342606	-	26959	downstream
chr4	LNC_002732	XLOC_021655	30310554	30312552	-	MELO3C009508T1	MELO3C009508	sp|H9BFQ1|TPRL2_ERYCB Tropinone reductase-like 2 OS=Erythroxylum coca PE=2 SV=1//5.35064e-106	30412477	30413916	+	99924	upstream
chr4	LNC_002732	XLOC_021655	30310554	30312552	-	MELO3C009511T1	MELO3C009511	-//-	30399973	30403641	-	87420	downstream
chr4	LNC_002732	XLOC_021655	30310554	30312552	-	MELO3C009527T1	MELO3C009527	sp|Q9SJ52|YLS9_ARATH Protein YLS9 OS=Arabidopsis thaliana GN=YLS9 PE=2 SV=1//1.28132e-18	30273520	30273903	+	36650	downstream
chr4	LNC_002732	XLOC_021655	30310554	30312552	-	MELO3C009514T1	MELO3C009514	sp|Q9SJ45|OPF15_ARATH Transcription repressor OFP15 OS=Arabidopsis thaliana GN=OFP15 PE=1 SV=1//1.08593e-25	30373156	30374073	-	60603	downstream
chr4	LNC_002732	XLOC_021655	30310554	30312552	-	MELO3C009517T1	MELO3C009517	sp|Q8GXE9|HA22J_ARATH HVA22-like protein j OS=Arabidopsis thaliana GN=HVA22J PE=2 SV=2//1.19267e-49	30351421	30354986	-	38868	downstream
chr4	LNC_002732	XLOC_021655	30310554	30312552	-	MELO3C009509T1	MELO3C009509	sp|P49215|RS17_SOLLC 40S ribosomal protein S17 OS=Solanum lycopersicum GN=RPS17 PE=2 SV=3//5.63581e-74	30408564	30409271	-	96011	downstream
chr7	LNC_003269	XLOC_027819	21172074	21173797	+	MELO3C016247T1	MELO3C016247	-//-	21226852	21227809	+	53054	upstream
chr7	LNC_003269	XLOC_027819	21172074	21173797	+	MELO3C016237T1	MELO3C016237	sp|Q84P54|GATP1_SOLLC Gamma aminobutyrate transaminase 1, mitochondrial OS=Solanum lycopersicum GN=GABA-TP1 PE=1 SV=1//0	21074778	21083235	+	88838	downstream
chr7	LNC_003269	XLOC_027819	21172074	21173797	+	MELO3C016241T1	MELO3C016241	-//-	21169014	21169244	+	2829	downstream
chr7	LNC_003269	XLOC_027819	21172074	21173797	+	MELO3C016239T1	MELO3C016239	-//-	21162957	21163523	-	8550	upstream
chr7	LNC_003269	XLOC_027819	21172074	21173797	+	MELO3C016252T1	MELO3C016252	sp|C0LGF4|FEI1_ARATH LRR receptor-like serine/threonine-protein kinase FEI 1 OS=Arabidopsis thaliana GN=FEI1 PE=1 SV=1//0	21241065	21250222	+	67267	upstream
chr7	LNC_003269	XLOC_027819	21172074	21173797	+	MELO3C016253T1	MELO3C016253	-//-	21253352	21255301	+	79554	upstream
chr7	LNC_003269	XLOC_027819	21172074	21173797	+	MELO3C016246T1	MELO3C016246	sp|Q8GXZ3|Y5102_ARATH Serine/threonine-protein kinase At5g01020 OS=Arabidopsis thaliana GN=At5g01020 PE=1 SV=1//8.49363e-139	21220078	21223334	-	46280	downstream
chr7	LNC_003269	XLOC_027819	21172074	21173797	+	MELO3C016249T1	MELO3C016249	sp|Q3EBM5|ASPR1_ARATH Probable aspartic protease At2g35615 OS=Arabidopsis thaliana GN=At2g35615 PE=3 SV=1//2.84811e-81	21233920	21235212	+	60122	upstream
chr7	LNC_003269	XLOC_027819	21172074	21173797	+	MELO3C016254T1	MELO3C016254	sp|O80450|TGT3B_ARATH Trihelix transcription factor GT-3b OS=Arabidopsis thaliana GN=GT-3B PE=1 SV=1//1.09812e-19	21255467	21257692	-	81669	downstream
chr7	LNC_003269	XLOC_027819	21172074	21173797	+	MELO3C016245T1	MELO3C016245	sp|Q59002|Y1607_METJA Uncharacterized glycosyltransferase MJ1607 OS=Methanocaldococcus jannaschii (strain ATCC 43067 / DSM 2661 / JAL-1 / JCM 10045 / NBRC 100440) GN=MJ1607 PE=3 SV=1//1.71781e-15	21217772	21219460	-	43974	downstream
chr7	LNC_003269	XLOC_027819	21172074	21173797	+	MELO3C016244T1	MELO3C016244	sp|F4I9E1|NFD4_ARATH Protein NUCLEAR FUSION DEFECTIVE 4 OS=Arabidopsis thaliana GN=NFD4 PE=3 SV=1//0	21207574	21217361	+	33776	upstream
chr7	LNC_003269	XLOC_027819	21172074	21173797	+	MELO3C016251T1	MELO3C016251	-//-	21240959	21241120	-	67161	downstream
chr7	LNC_003269	XLOC_027819	21172074	21173797	+	MELO3C016238T1	MELO3C016238	sp|Q84P54|GATP1_SOLLC Gamma aminobutyrate transaminase 1, mitochondrial OS=Solanum lycopersicum GN=GABA-TP1 PE=1 SV=1//0	21085087	21089799	-	82274	upstream
chr7	LNC_003269	XLOC_027819	21172074	21173797	+	MELO3C016240T1	MELO3C016240	-//-	21165798	21166423	+	5650	downstream
chr7	LNC_003269	XLOC_027819	21172074	21173797	+	MELO3C016243T1	MELO3C016243	-//-	21174126	21175525	-	328	downstream
chr7	LNC_003269	XLOC_027819	21172074	21173797	+	MELO3C016255T1	MELO3C016255	sp|Q8C8R3|ANK2_MOUSE Ankyrin-2 OS=Mus musculus GN=Ank2 PE=1 SV=2//5.41545e-06	21259170	21264923	+	85372	upstream
chr7	LNC_003269	XLOC_027819	21172074	21173797	+	MELO3C016255T2	MELO3C016255	sp|Q8C8R3|ANK2_MOUSE Ankyrin-2 OS=Mus musculus GN=Ank2 PE=1 SV=2//5.41545e-06	21259170	21264923	+	85372	upstream
chr7	LNC_003269	XLOC_027819	21172074	21173797	+	MELO3C016250T1	MELO3C016250	sp|Q3EBM5|ASPR1_ARATH Probable aspartic protease At2g35615 OS=Arabidopsis thaliana GN=At2g35615 PE=3 SV=1//1.86304e-74	21238606	21239892	+	64808	upstream
chr7	LNC_003269	XLOC_027819	21172074	21173797	+	MELO3C016256T1	MELO3C016256	-//-	21270310	21271105	+	96512	upstream
chr7	LNC_003269	XLOC_027819	21172074	21173797	+	MELO3C016248T1	MELO3C016248	sp|Q3EBM5|ASPR1_ARATH Probable aspartic protease At2g35615 OS=Arabidopsis thaliana GN=At2g35615 PE=3 SV=1//2.61081e-89	21229615	21230919	+	55817	upstream
chr7	LNC_003269	XLOC_027819	21172074	21173797	+	MELO3C016242T1	MELO3C016242	sp|Q940A6|PP325_ARATH Pentatricopeptide repeat-containing protein At4g19440, chloroplastic OS=Arabidopsis thaliana GN=At4g19440 PE=2 SV=2//0	21169273	21171741	+	332	downstream
chr7	LNC_003268	XLOC_027817	21084090	21087837	+	MELO3C016241T1	MELO3C016241	-//-	21169014	21169244	+	81176	upstream
chr7	LNC_003268	XLOC_027817	21084090	21087837	+	MELO3C016231T1	MELO3C016231	-//-	21017272	21017820	-	66269	upstream
chr7	LNC_003268	XLOC_027817	21084090	21087837	+	MELO3C016243T1	MELO3C016243	-//-	21174126	21175525	-	86288	downstream
chr7	LNC_003268	XLOC_027817	21084090	21087837	+	MELO3C016230T1	MELO3C016230	sp|O23038|PME8_ARATH Probable pectinesterase 8 OS=Arabidopsis thaliana GN=PME8 PE=2 SV=2//0	21004965	21010109	-	73980	upstream
chr7	LNC_003268	XLOC_027817	21084090	21087837	+	MELO3C016242T1	MELO3C016242	sp|Q940A6|PP325_ARATH Pentatricopeptide repeat-containing protein At4g19440, chloroplastic OS=Arabidopsis thaliana GN=At4g19440 PE=2 SV=2//0	21169273	21171741	+	81435	upstream
chr7	LNC_003268	XLOC_027817	21084090	21087837	+	MELO3C016229T2	MELO3C016229	-//-	21003232	21004548	-	79541	upstream
chr7	LNC_003268	XLOC_027817	21084090	21087837	+	MELO3C016229T1	MELO3C016229	-//-	21003232	21004464	-	79625	upstream
chr7	LNC_003268	XLOC_027817	21084090	21087837	+	MELO3C016234T1	MELO3C016234	sp|Q9SWG3|FAR1_ARATH Protein FAR-RED IMPAIRED RESPONSE 1 OS=Arabidopsis thaliana GN=FAR1 PE=1 SV=1//0	21040034	21042169	-	41920	upstream
chr7	LNC_003268	XLOC_027817	21084090	21087837	+	MELO3C016232T1	MELO3C016232	sp|Q682S0|RPT2_ARATH Root phototropism protein 2 OS=Arabidopsis thaliana GN=RPT2 PE=1 SV=2//0	21026144	21030199	+	53890	downstream
chr7	LNC_003268	XLOC_027817	21084090	21087837	+	MELO3C016228T1	MELO3C016228	-//-	21000501	21000701	+	83388	downstream
chr7	LNC_003268	XLOC_027817	21084090	21087837	+	MELO3C016233T4	MELO3C016233	sp|O48921|C97B2_SOYBN Cytochrome P450 97B2, chloroplastic OS=Glycine max GN=CYP97B2 PE=2 SV=1//6.37806e-12	21031164	21039049	+	45040	downstream
chr7	LNC_003268	XLOC_027817	21084090	21087837	+	MELO3C016233T2	MELO3C016233	sp|O48921|C97B2_SOYBN Cytochrome P450 97B2, chloroplastic OS=Glycine max GN=CYP97B2 PE=2 SV=1//6.37806e-12	21030953	21039049	+	45040	downstream
chr7	LNC_003268	XLOC_027817	21084090	21087837	+	MELO3C016233T3	MELO3C016233	sp|O48921|C97B2_SOYBN Cytochrome P450 97B2, chloroplastic OS=Glycine max GN=CYP97B2 PE=2 SV=1//6.37806e-12	21031164	21039049	+	45040	downstream
chr7	LNC_003268	XLOC_027817	21084090	21087837	+	MELO3C016233T1	MELO3C016233	sp|O48921|C97B2_SOYBN Cytochrome P450 97B2, chloroplastic OS=Glycine max GN=CYP97B2 PE=2 SV=1//6.37806e-12	21030953	21039049	+	45040	downstream
chr7	LNC_003268	XLOC_027817	21084090	21087837	+	MELO3C016236T3	MELO3C016236	sp|Q84P52|GATP3_SOLLC Gamma aminobutyrate transaminase 3, chloroplastic OS=Solanum lycopersicum GN=GABA-TP3 PE=1 SV=1//2.58156e-07	21066167	21066847	-	17242	upstream
chr7	LNC_003268	XLOC_027817	21084090	21087837	+	MELO3C016236T2	MELO3C016236	sp|Q84P52|GATP3_SOLLC Gamma aminobutyrate transaminase 3, chloroplastic OS=Solanum lycopersicum GN=GABA-TP3 PE=1 SV=1//2.58156e-07	21063459	21066844	-	17245	upstream
chr7	LNC_003268	XLOC_027817	21084090	21087837	+	MELO3C016236T1	MELO3C016236	sp|Q84P52|GATP3_SOLLC Gamma aminobutyrate transaminase 3, chloroplastic OS=Solanum lycopersicum GN=GABA-TP3 PE=1 SV=1//2.58156e-07	21063459	21066844	-	17245	upstream
chr7	LNC_003268	XLOC_027817	21084090	21087837	+	MELO3C016237T1	MELO3C016237	sp|Q84P54|GATP1_SOLLC Gamma aminobutyrate transaminase 1, mitochondrial OS=Solanum lycopersicum GN=GABA-TP1 PE=1 SV=1//0	21074778	21083235	+	854	downstream
chr7	LNC_003268	XLOC_027817	21084090	21087837	+	MELO3C016239T1	MELO3C016239	-//-	21162957	21163523	-	75119	downstream
chr7	LNC_003268	XLOC_027817	21084090	21087837	+	MELO3C016235T1	MELO3C016235	sp|Q8L5Y5|ZDH17_ARATH Probable protein S-acyltransferase 19 OS=Arabidopsis thaliana GN=PAT19 PE=2 SV=1//0	21054509	21060698	+	23391	downstream
chr7	LNC_003268	XLOC_027817	21084090	21087837	+	MELO3C016235T2	MELO3C016235	sp|Q8L5Y5|ZDH17_ARATH Probable protein S-acyltransferase 19 OS=Arabidopsis thaliana GN=PAT19 PE=2 SV=1//0	21054860	21060478	+	23611	downstream
chr7	LNC_003268	XLOC_027817	21084090	21087837	+	MELO3C016238T1	MELO3C016238	sp|Q84P54|GATP1_SOLLC Gamma aminobutyrate transaminase 1, mitochondrial OS=Solanum lycopersicum GN=GABA-TP1 PE=1 SV=1//0	21085087	21089799	-	-2751	antisense
chr7	LNC_003268	XLOC_027817	21084090	21087837	+	MELO3C016240T1	MELO3C016240	-//-	21165798	21166423	+	77960	upstream
chr8	LNC_003461	XLOC_029741	5080897	5081429	+	MELO3C007751T1	MELO3C007751	-//-	5126480	5126905	-	45050	downstream
chr8	LNC_003461	XLOC_029741	5080897	5081429	+	MELO3C007737T1	MELO3C007737	-//-	5040803	5042418	-	38478	upstream
chr8	LNC_003461	XLOC_029741	5080897	5081429	+	MELO3C007731T2	MELO3C007731	sp|Q9LYT3|TT12_ARATH Protein TRANSPARENT TESTA 12 OS=Arabidopsis thaliana GN=TT12 PE=2 SV=1//2.1592e-82	4982918	4986686	+	94210	downstream
chr8	LNC_003461	XLOC_029741	5080897	5081429	+	MELO3C007731T1	MELO3C007731	sp|Q9LYT3|TT12_ARATH Protein TRANSPARENT TESTA 12 OS=Arabidopsis thaliana GN=TT12 PE=2 SV=1//2.1592e-82	4982918	4986686	+	94210	downstream
chr8	LNC_003461	XLOC_029741	5080897	5081429	+	MELO3C007755T1	MELO3C007755	sp|Q9LFT9|RAH1E_ARATH Ras-related protein RABH1e OS=Arabidopsis thaliana GN=RABH1E PE=2 SV=1//2.93395e-127	5156225	5159118	-	74795	downstream
chr8	LNC_003461	XLOC_029741	5080897	5081429	+	MELO3C007753T1	MELO3C007753	sp|Q8GWP0|MYB39_ARATH Transcription factor MYB39 OS=Arabidopsis thaliana GN=MYB39 PE=2 SV=1//1.28591e-68	5140290	5141507	-	58860	downstream
chr8	LNC_003461	XLOC_029741	5080897	5081429	+	MELO3C007735T1	MELO3C007735	sp|Q9LX93|ATL55_ARATH E3 ubiquitin-protein ligase RING1 OS=Arabidopsis thaliana GN=ATL55 PE=1 SV=1//1.07189e-35	5003898	5005646	-	75250	upstream
chr8	LNC_003461	XLOC_029741	5080897	5081429	+	MELO3C007746T1	MELO3C007746	sp|Q9LFT5|EPFL1_ARATH EPIDERMAL PATTERNING FACTOR-like protein 1 OS=Arabidopsis thaliana GN=EPFL1 PE=1 SV=1//9.76865e-24	5100932	5101562	+	19502	upstream
chr8	LNC_003461	XLOC_029741	5080897	5081429	+	MELO3C007752T1	MELO3C007752	sp|Q9C8N5|STOP1_ARATH Protein SENSITIVE TO PROTON RHIZOTOXICITY 1 OS=Arabidopsis thaliana GN=STOP1 PE=2 SV=1//6.51414e-78	5129197	5130628	-	47767	downstream
chr8	LNC_003461	XLOC_029741	5080897	5081429	+	MELO3C007734T1	MELO3C007734	sp|Q12626|EXG_PICAN Glucan 1,3-beta-glucosidase OS=Pichia angusta PE=3 SV=1//1.16619e-35	4997889	5001925	-	78971	upstream
chr8	LNC_003461	XLOC_029741	5080897	5081429	+	MELO3C007736T1	MELO3C007736	sp|P46668|ATHB6_ARATH Homeobox-leucine zipper protein ATHB-6 OS=Arabidopsis thaliana GN=ATHB-6 PE=1 SV=1//2.15946e-66	5022967	5025211	+	55685	downstream
chr8	LNC_003461	XLOC_029741	5080897	5081429	+	MELO3C007736T2	MELO3C007736	sp|P46668|ATHB6_ARATH Homeobox-leucine zipper protein ATHB-6 OS=Arabidopsis thaliana GN=ATHB-6 PE=1 SV=1//2.15946e-66	5023684	5025211	+	55685	downstream
chr8	LNC_003461	XLOC_029741	5080897	5081429	+	MELO3C007757T1	MELO3C007757	sp|Q9LFU1|ASNS3_ARATH Asparagine synthetase [glutamine-hydrolyzing] 3 OS=Arabidopsis thaliana GN=ASN3 PE=2 SV=1//0	5165122	5171264	+	83692	upstream
chr8	LNC_003461	XLOC_029741	5080897	5081429	+	MELO3C007747T1	MELO3C007747	sp|Q680K2|GPPL1_ARATH Haloacid dehalogenase-like hydrolase domain-containing protein At4g39970 OS=Arabidopsis thaliana GN=At4g39970 PE=2 SV=1//3.68575e-141	5104117	5106352	+	22687	upstream
chr8	LNC_003461	XLOC_029741	5080897	5081429	+	MELO3C007756T1	MELO3C007756	sp|Q8LES0|CSTR5_ARATH CMP-sialic acid transporter 5 OS=Arabidopsis thaliana GN=At5g65000 PE=2 SV=1//1.72679e-144	5160203	5163266	-	78773	downstream
chr8	LNC_003461	XLOC_029741	5080897	5081429	+	MELO3C007739T7	MELO3C007739	sp|Q75LR7|SAPK1_ORYSJ Serine/threonine-protein kinase SAPK1 OS=Oryza sativa subsp. japonica GN=SAPK1 PE=1 SV=1//5.40403e-28	5057201	5060221	+	20675	downstream
chr8	LNC_003461	XLOC_029741	5080897	5081429	+	MELO3C007739T6	MELO3C007739	sp|Q75LR7|SAPK1_ORYSJ Serine/threonine-protein kinase SAPK1 OS=Oryza sativa subsp. japonica GN=SAPK1 PE=1 SV=1//5.40403e-28	5056824	5060221	+	20675	downstream
chr8	LNC_003461	XLOC_029741	5080897	5081429	+	MELO3C007739T5	MELO3C007739	sp|Q75LR7|SAPK1_ORYSJ Serine/threonine-protein kinase SAPK1 OS=Oryza sativa subsp. japonica GN=SAPK1 PE=1 SV=1//5.40403e-28	5056824	5060221	+	20675	downstream
chr8	LNC_003461	XLOC_029741	5080897	5081429	+	MELO3C007739T4	MELO3C007739	sp|Q75LR7|SAPK1_ORYSJ Serine/threonine-protein kinase SAPK1 OS=Oryza sativa subsp. japonica GN=SAPK1 PE=1 SV=1//5.40403e-28	5056824	5060221	+	20675	downstream
chr8	LNC_003461	XLOC_029741	5080897	5081429	+	MELO3C007739T3	MELO3C007739	sp|Q75LR7|SAPK1_ORYSJ Serine/threonine-protein kinase SAPK1 OS=Oryza sativa subsp. japonica GN=SAPK1 PE=1 SV=1//5.40403e-28	5056824	5060221	+	20675	downstream
chr8	LNC_003461	XLOC_029741	5080897	5081429	+	MELO3C007739T2	MELO3C007739	sp|Q75LR7|SAPK1_ORYSJ Serine/threonine-protein kinase SAPK1 OS=Oryza sativa subsp. japonica GN=SAPK1 PE=1 SV=1//5.40403e-28	5056824	5060221	+	20675	downstream
chr8	LNC_003461	XLOC_029741	5080897	5081429	+	MELO3C007739T1	MELO3C007739	sp|Q75LR7|SAPK1_ORYSJ Serine/threonine-protein kinase SAPK1 OS=Oryza sativa subsp. japonica GN=SAPK1 PE=1 SV=1//5.40403e-28	5056824	5060221	+	20675	downstream
chr8	LNC_003461	XLOC_029741	5080897	5081429	+	MELO3C007742T1	MELO3C007742	sp|Q40191|RB11A_LOTJA Ras-related protein Rab11A OS=Lotus japonicus GN=RAB11A PE=2 SV=1//9.31481e-144	5073448	5075876	-	5020	upstream
chr8	LNC_003461	XLOC_029741	5080897	5081429	+	MELO3C007742T3	MELO3C007742	sp|Q40191|RB11A_LOTJA Ras-related protein Rab11A OS=Lotus japonicus GN=RAB11A PE=2 SV=1//9.31481e-144	5074082	5075996	-	4900	upstream
chr8	LNC_003461	XLOC_029741	5080897	5081429	+	MELO3C007742T2	MELO3C007742	sp|Q40191|RB11A_LOTJA Ras-related protein Rab11A OS=Lotus japonicus GN=RAB11A PE=2 SV=1//9.31481e-144	5074082	5075876	-	5020	upstream
chr8	LNC_003461	XLOC_029741	5080897	5081429	+	MELO3C007742T4	MELO3C007742	sp|Q40191|RB11A_LOTJA Ras-related protein Rab11A OS=Lotus japonicus GN=RAB11A PE=2 SV=1//9.31481e-144	5074082	5076013	-	4883	upstream
chr8	LNC_003461	XLOC_029741	5080897	5081429	+	MELO3C007744T1	MELO3C007744	sp|P27608|AROF_TOBAC Phospho-2-dehydro-3-deoxyheptonate aldolase 1, chloroplastic OS=Nicotiana tabacum GN=DHAPS-1 PE=2 SV=1//0	5083498	5086472	-	2068	downstream
chr8	LNC_003461	XLOC_029741	5080897	5081429	+	MELO3C007732T1	MELO3C007732	sp|Q9SK92|ATL15_ARATH E3 ubiquitin-protein ligase ATL15 OS=Arabidopsis thaliana GN=ATL15 PE=1 SV=1//2.07056e-25	4987659	4988276	-	92620	upstream
chr8	LNC_003461	XLOC_029741	5080897	5081429	+	MELO3C007754T1	MELO3C007754	sp|Q9LV81|BRTL3_ARATH Probable mitochondrial adenine nucleotide transporter BTL3 OS=Arabidopsis thaliana GN=At5g64970 PE=2 SV=1//1.40463e-167	5151311	5153966	-	69881	downstream
chr8	LNC_003461	XLOC_029741	5080897	5081429	+	MELO3C007745T1	MELO3C007745	-//-	5094732	5097193	+	13302	upstream
chr8	LNC_003461	XLOC_029741	5080897	5081429	+	MELO3C007740T1	MELO3C007740	sp|Q9M3V8|RS6_ASPOF 40S ribosomal protein S6 OS=Asparagus officinalis GN=rps6 PE=2 SV=1//1.08253e-49	5064371	5065035	+	15861	downstream
chr8	LNC_003461	XLOC_029741	5080897	5081429	+	MELO3C007738T1	MELO3C007738	sp|Q54Q92|LMD2A_DICDI LMBR1 domain-containing protein 2 homolog A OS=Dictyostelium discoideum GN=DDB_G0284019 PE=3 SV=1//3.77606e-15	5045208	5049060	-	31836	upstream
chr8	LNC_003461	XLOC_029741	5080897	5081429	+	MELO3C007733T1	MELO3C007733	sp|O22227|MIZ1_ARATH Protein MIZU-KUSSEI 1 OS=Arabidopsis thaliana GN=MIZ1 PE=1 SV=1//4.46553e-33	4993001	4993752	+	87144	downstream
chr8	LNC_003461	XLOC_029741	5080897	5081429	+	MELO3C007758T1	MELO3C007758	sp|Q9SIE0|ALKB2_ARATH Alpha-ketoglutarate-dependent dioxygenase alkB homolog 2 OS=Arabidopsis thaliana GN=ALKBH2 PE=2 SV=2//3.39943e-07	5171707	5174004	-	90277	downstream
chr8	LNC_003461	XLOC_029741	5080897	5081429	+	MELO3C007741T1	MELO3C007741	sp|Q1HFZ0|NSUN2_MOUSE tRNA (cytosine(34)-C(5))-methyltransferase OS=Mus musculus GN=Nsun2 PE=1 SV=2//1.01823e-144	5065728	5072749	+	8147	downstream
chr8	LNC_003461	XLOC_029741	5080897	5081429	+	MELO3C007743T1	MELO3C007743	-//-	5077978	5078481	+	2415	downstream
chr8	LNC_003461	XLOC_029741	5080897	5081429	+	MELO3C007759T1	MELO3C007759	-//-	5177573	5178167	-	96143	downstream
chr8	LNC_003461	XLOC_029741	5080897	5081429	+	MELO3C007748T1	MELO3C007748	-//-	5107117	5107344	+	25687	upstream
chr8	LNC_003461	XLOC_029741	5080897	5081429	+	MELO3C007750T1	MELO3C007750	sp|Q6GLL2|ABH6A_XENLA Monoacylglycerol lipase abhd6-A OS=Xenopus laevis GN=abhd6-a PE=2 SV=1//6.95278e-17	5111287	5113196	-	29857	downstream
chr8	LNC_003461	XLOC_029741	5080897	5081429	+	MELO3C007749T1	MELO3C007749	sp|F8WKW1|UGT2_GARJA 7-deoxyloganetin glucosyltransferase OS=Gardenia jasminoides GN=UGT85A24 PE=1 SV=1//0	5107902	5109945	+	26472	upstream
chr11	LNC_001728	XLOC_009739	180529	182997	+	MELO3C023201T1	MELO3C023201	sp|P41098|RL34_TOBAC 60S ribosomal protein L34 OS=Nicotiana tabacum GN=RPL34 PE=2 SV=1//3.4459e-59	150378	152370	+	28158	downstream
chr11	LNC_001728	XLOC_009739	180529	182997	+	MELO3C023200T1	MELO3C023200	sp|Q8W4S5|Y5371_ARATH Probable LRR receptor-like serine/threonine-protein kinase At5g63710 OS=Arabidopsis thaliana GN=At5g63710 PE=2 SV=1//0	139728	146627	-	33901	upstream
chr11	LNC_001728	XLOC_009739	180529	182997	+	MELO3C023196T1	MELO3C023196	sp|Q9FN05|PSL5_ARATH Probable glucan 1,3-alpha-glucosidase OS=Arabidopsis thaliana GN=PSL5 PE=1 SV=1//0	88381	102177	-	78351	upstream
chr11	LNC_001728	XLOC_009739	180529	182997	+	MELO3C023198T1	MELO3C023198	-//-	126717	126926	+	53602	downstream
chr11	LNC_001728	XLOC_009739	180529	182997	+	MELO3C023198T2	MELO3C023198	-//-	131805	135147	+	45381	downstream
chr11	LNC_001728	XLOC_009739	180529	182997	+	MELO3C023194T1	MELO3C023194	sp|Q0IU52|ASP1_ORYSJ Aspartic proteinase Asp1 OS=Oryza sativa subsp. japonica GN=ASP1 PE=2 SV=1//2.40166e-104	79665	82830	+	97698	downstream
chr11	LNC_001728	XLOC_009739	180529	182997	+	MELO3C023194T2	MELO3C023194	sp|Q0IU52|ASP1_ORYSJ Aspartic proteinase Asp1 OS=Oryza sativa subsp. japonica GN=ASP1 PE=2 SV=1//2.40166e-104	79692	83938	+	96590	downstream
chr11	LNC_001728	XLOC_009739	180529	182997	+	MELO3C023194T3	MELO3C023194	sp|Q0IU52|ASP1_ORYSJ Aspartic proteinase Asp1 OS=Oryza sativa subsp. japonica GN=ASP1 PE=2 SV=1//2.40166e-104	80341	83938	+	96590	downstream
chr11	LNC_001728	XLOC_009739	180529	182997	+	MELO3C023206T2	MELO3C023206	-//-	208939	221109	-	25941	downstream
chr11	LNC_001728	XLOC_009739	180529	182997	+	MELO3C023206T3	MELO3C023206	-//-	216708	221109	-	33710	downstream
chr11	LNC_001728	XLOC_009739	180529	182997	+	MELO3C023206T1	MELO3C023206	-//-	208939	221103	-	25941	downstream
chr11	LNC_001728	XLOC_009739	180529	182997	+	MELO3C023199T1	MELO3C023199	-//-	136120	139167	-	41361	upstream
chr11	LNC_001728	XLOC_009739	180529	182997	+	MELO3C023199T2	MELO3C023199	-//-	136120	139167	-	41361	upstream
chr11	LNC_001728	XLOC_009739	180529	182997	+	MELO3C023207T1	MELO3C023207	sp|Q9LDX1|SGS3_ARATH Protein SUPPRESSOR OF GENE SILENCING 3 OS=Arabidopsis thaliana GN=SGS3 PE=1 SV=1//0	223387	226904	+	40389	upstream
chr11	LNC_001728	XLOC_009739	180529	182997	+	MELO3C023213T2	MELO3C023213	-//-	273291	278271	+	90293	upstream
chr11	LNC_001728	XLOC_009739	180529	182997	+	MELO3C023214T1	MELO3C023214	-//-	278331	300453	+	95333	upstream
chr11	LNC_001728	XLOC_009739	180529	182997	+	MELO3C023212T1	MELO3C023212	-//-	265069	265806	+	82071	upstream
chr11	LNC_001728	XLOC_009739	180529	182997	+	MELO3C023212T2	MELO3C023212	-//-	265069	278271	+	82071	upstream
chr11	LNC_001728	XLOC_009739	180529	182997	+	MELO3C023206T4	MELO3C023206	-//-	218159	221109	-	35161	downstream
chr11	LNC_001728	XLOC_009739	180529	182997	+	MELO3C023210T1	MELO3C023210	sp|Q5R833|ACO13_PONAB Acyl-coenzyme A thioesterase 13 OS=Pongo abelii GN=ACOT13 PE=2 SV=1//2.44638e-21	237059	239056	-	54061	downstream
chr11	LNC_001728	XLOC_009739	180529	182997	+	MELO3C023209T1	MELO3C023209	sp|P28583|CDPK_SOYBN Calcium-dependent protein kinase SK5 OS=Glycine max PE=1 SV=1//0	233802	237889	+	50804	upstream
chr11	LNC_001728	XLOC_009739	180529	182997	+	MELO3C023209T2	MELO3C023209	sp|P28583|CDPK_SOYBN Calcium-dependent protein kinase SK5 OS=Glycine max PE=1 SV=1//0	233802	237889	+	50804	upstream
chr11	LNC_001728	XLOC_009739	180529	182997	+	MELO3C023211T1	MELO3C023211	sp|B0BNA9|CNO11_RAT CCR4-NOT transcription complex subunit 11 OS=Rattus norvegicus GN=Cnot11 PE=2 SV=1//5.26398e-100	240071	249712	-	57073	downstream
chr11	LNC_001728	XLOC_009739	180529	182997	+	MELO3C023213T1	MELO3C023213	-//-	270342	270584	+	87344	upstream
chr11	LNC_001728	XLOC_009739	180529	182997	+	MELO3C023204T1	MELO3C023204	sp|Q38851|MYB6_ARATH Transcription repressor MYB6 OS=Arabidopsis thaliana GN=MYB6 PE=1 SV=1//3.54592e-80	175787	176853	+	3675	downstream
chr11	LNC_001728	XLOC_009739	180529	182997	+	MELO3C023195T1	MELO3C023195	sp|Q39013|NAC2_ARATH NAC domain-containing protein 2 OS=Arabidopsis thaliana GN=NAC002 PE=2 SV=2//1.71784e-110	82875	84819	-	95709	upstream
chr11	LNC_001728	XLOC_009739	180529	182997	+	MELO3C023208T1	MELO3C023208	sp|Q9CQR4|ACO13_MOUSE Acyl-coenzyme A thioesterase 13 OS=Mus musculus GN=Acot13 PE=1 SV=1//2.6355e-11	228451	230463	+	45453	upstream
chr11	LNC_001728	XLOC_009739	180529	182997	+	MELO3C023208T2	MELO3C023208	sp|Q9CQR4|ACO13_MOUSE Acyl-coenzyme A thioesterase 13 OS=Mus musculus GN=Acot13 PE=1 SV=1//2.6355e-11	228469	230463	+	45471	upstream
chr11	LNC_001728	XLOC_009739	180529	182997	+	MELO3C023208T3	MELO3C023208	sp|Q9CQR4|ACO13_MOUSE Acyl-coenzyme A thioesterase 13 OS=Mus musculus GN=Acot13 PE=1 SV=1//2.6355e-11	228469	230463	+	45471	upstream
chr11	LNC_001728	XLOC_009739	180529	182997	+	MELO3C023203T2	MELO3C023203	sp|Q40901|DEF_PETIN Defensin-like protein OS=Petunia integrifolia PE=2 SV=1//5.74623e-12	169467	170056	+	10472	downstream
chr11	LNC_001728	XLOC_009739	180529	182997	+	MELO3C023203T1	MELO3C023203	sp|Q40901|DEF_PETIN Defensin-like protein OS=Petunia integrifolia PE=2 SV=1//5.74623e-12	169467	170056	+	10472	downstream
chr11	LNC_001728	XLOC_009739	180529	182997	+	MELO3C023205T1	MELO3C023205	-//-	184443	207989	-	1445	downstream
chr11	LNC_001728	XLOC_009739	180529	182997	+	MELO3C023205T3	MELO3C023205	-//-	204753	207687	-	21755	downstream
chr11	LNC_001728	XLOC_009739	180529	182997	+	MELO3C023205T2	MELO3C023205	-//-	184622	193461	-	1624	downstream
chr11	LNC_001728	XLOC_009739	180529	182997	+	MELO3C023197T2	MELO3C023197	-//-	113429	121279	+	59249	downstream
chr11	LNC_001728	XLOC_009739	180529	182997	+	MELO3C023197T1	MELO3C023197	-//-	113349	135412	+	45116	downstream
chr11	LNC_001728	XLOC_009739	180529	182997	+	MELO3C023202T1	MELO3C023202	sp|Q54ST3|Y2237_DICDI DDT domain-containing protein DDB_G0282237 OS=Dictyostelium discoideum GN=DDB_G0282237 PE=3 SV=1//5.98084e-09	159316	162638	+	17890	downstream
chr8	LNC_003463	XLOC_029755	5375534	5378168	+	MELO3C007777T1	MELO3C007777	sp|P14133|ASO_CUCSA L-ascorbate oxidase OS=Cucumis sativus PE=1 SV=1//2.78065e-15	5298103	5300359	+	75174	downstream
chr8	LNC_003463	XLOC_029755	5375534	5378168	+	MELO3C007777T2	MELO3C007777	sp|P14133|ASO_CUCSA L-ascorbate oxidase OS=Cucumis sativus PE=1 SV=1//2.78065e-15	5298103	5300359	+	75174	downstream
chr8	LNC_003463	XLOC_029755	5375534	5378168	+	MELO3C007773T1	MELO3C007773	-//-	5278251	5279317	+	96216	downstream
chr8	LNC_003463	XLOC_029755	5375534	5378168	+	MELO3C007775T2	MELO3C007775	sp|F4JJ23|NEN4_ARATH Protein NEN4 OS=Arabidopsis thaliana GN=NEN4 PE=2 SV=1//3.71982e-103	5288393	5289897	-	85636	upstream
chr8	LNC_003463	XLOC_029755	5375534	5378168	+	MELO3C007775T1	MELO3C007775	sp|F4JJ23|NEN4_ARATH Protein NEN4 OS=Arabidopsis thaliana GN=NEN4 PE=2 SV=1//3.71982e-103	5288393	5289897	-	85636	upstream
chr8	LNC_003463	XLOC_029755	5375534	5378168	+	MELO3C007786T1	MELO3C007786	-//-	5361897	5363082	-	12451	upstream
chr8	LNC_003463	XLOC_029755	5375534	5378168	+	MELO3C007780T4	MELO3C007780	sp|Q9LX20|ASPL1_ARATH Aspartic proteinase-like protein 1 OS=Arabidopsis thaliana GN=At5g10080 PE=1 SV=1//1.09371e-151	5312095	5315446	-	60087	upstream
chr8	LNC_003463	XLOC_029755	5375534	5378168	+	MELO3C007780T3	MELO3C007780	sp|Q9LX20|ASPL1_ARATH Aspartic proteinase-like protein 1 OS=Arabidopsis thaliana GN=At5g10080 PE=1 SV=1//1.09371e-151	5311708	5315446	-	60087	upstream
chr8	LNC_003463	XLOC_029755	5375534	5378168	+	MELO3C007783T1	MELO3C007783	sp|Q09851|AYR1_SCHPO NADPH-dependent 1-acyldihydroxyacetone phosphate reductase OS=Schizosaccharomyces pombe (strain 972 / ATCC 24843) GN=ayr1 PE=3 SV=2//1.17788e-31	5338843	5341963	-	33570	upstream
chr8	LNC_003463	XLOC_029755	5375534	5378168	+	MELO3C007780T1	MELO3C007780	sp|Q9LX20|ASPL1_ARATH Aspartic proteinase-like protein 1 OS=Arabidopsis thaliana GN=At5g10080 PE=1 SV=1//1.09371e-151	5311429	5315446	-	60087	upstream
chr8	LNC_003463	XLOC_029755	5375534	5378168	+	MELO3C007774T1	MELO3C007774	sp|Q9SSV4|INO1_NICPA Inositol-3-phosphate synthase OS=Nicotiana paniculata GN=INPS1 PE=2 SV=1//0	5281484	5284498	-	91035	upstream
chr8	LNC_003463	XLOC_029755	5375534	5378168	+	MELO3C007801T1	MELO3C007801	sp|P73627|Y1770_SYNY3 Uncharacterized protein sll1770 OS=Synechocystis sp. (strain PCC 6803 / Kazusa) GN=sll1770 PE=3 SV=1//5.08743e-162	5444119	5454182	-	65950	downstream
chr8	LNC_003463	XLOC_029755	5375534	5378168	+	MELO3C007781T1	MELO3C007781	sp|Q9SNC6|PUB13_ARATH U-box domain-containing protein 13 OS=Arabidopsis thaliana GN=PUB13 PE=1 SV=1//4.53157e-07	5317024	5325173	-	50360	upstream
chr8	LNC_003463	XLOC_029755	5375534	5378168	+	MELO3C007774T2	MELO3C007774	sp|Q9SSV4|INO1_NICPA Inositol-3-phosphate synthase OS=Nicotiana paniculata GN=INPS1 PE=2 SV=1//0	5281484	5284498	-	91035	upstream
chr8	LNC_003463	XLOC_029755	5375534	5378168	+	MELO3C007784T1	MELO3C007784	-//-	5350380	5351058	-	24475	upstream
chr8	LNC_003463	XLOC_029755	5375534	5378168	+	MELO3C007782T1	MELO3C007782	-//-	5329186	5336740	-	38793	upstream
chr8	LNC_003463	XLOC_029755	5375534	5378168	+	MELO3C007780T2	MELO3C007780	sp|Q9LX20|ASPL1_ARATH Aspartic proteinase-like protein 1 OS=Arabidopsis thaliana GN=At5g10080 PE=1 SV=1//1.09371e-151	5311708	5315446	-	60087	upstream
chr8	LNC_003463	XLOC_029755	5375534	5378168	+	MELO3C007785T2	MELO3C007785	sp|Q9ZU51|RHA2B_ARATH Probable E3 ubiquitin-protein ligase RHA2B OS=Arabidopsis thaliana GN=RHA2B PE=1 SV=2//3.28588e-16	5358020	5360080	+	15453	downstream
chr8	LNC_003463	XLOC_029755	5375534	5378168	+	MELO3C007785T1	MELO3C007785	sp|Q9ZU51|RHA2B_ARATH Probable E3 ubiquitin-protein ligase RHA2B OS=Arabidopsis thaliana GN=RHA2B PE=1 SV=2//3.28588e-16	5358020	5358905	+	16628	downstream
chr8	LNC_003463	XLOC_029755	5375534	5378168	+	MELO3C007787T1	MELO3C007787	-//-	5367451	5372234	-	3299	upstream
chr8	LNC_003463	XLOC_029755	5375534	5378168	+	MELO3C007792T1	MELO3C007792	sp|Q9ZU07|C71BC_ARATH Cytochrome P450 71B12 OS=Arabidopsis thaliana GN=CYP71B12 PE=2 SV=1//2.59274e-17	5391058	5391701	+	12889	upstream
chr8	LNC_003463	XLOC_029755	5375534	5378168	+	MELO3C007798T1	MELO3C007798	sp|H2DH18|C7A12_PANGI Cytochrome P450 CYP736A12 OS=Panax ginseng PE=2 SV=1//2.55046e-57	5421335	5422099	+	43166	upstream
chr8	LNC_003463	XLOC_029755	5375534	5378168	+	MELO3C007788T4	MELO3C007788	-//-	5373500	5376965	-	-1432	antisense
chr8	LNC_003463	XLOC_029755	5375534	5378168	+	MELO3C007788T3	MELO3C007788	-//-	5373500	5376965	-	-1432	antisense
chr8	LNC_003463	XLOC_029755	5375534	5378168	+	MELO3C007788T2	MELO3C007788	-//-	5373500	5376965	-	-1432	antisense
chr8	LNC_003463	XLOC_029755	5375534	5378168	+	MELO3C007788T1	MELO3C007788	-//-	5373500	5374991	-	542	upstream
chr8	LNC_003463	XLOC_029755	5375534	5378168	+	MELO3C007791T1	MELO3C007791	sp|Q9SV96|PP358_ARATH Pentatricopeptide repeat-containing protein At4g39620, chloroplastic OS=Arabidopsis thaliana GN=EMB2453 PE=2 SV=1//0	5387966	5390174	-	9797	downstream
chr8	LNC_003463	XLOC_029755	5375534	5378168	+	MELO3C007794T1	MELO3C007794	sp|H2DH18|C7A12_PANGI Cytochrome P450 CYP736A12 OS=Panax ginseng PE=2 SV=1//1.65165e-165	5405151	5407534	+	26982	upstream
chr8	LNC_003463	XLOC_029755	5375534	5378168	+	MELO3C007797T1	MELO3C007797	sp|H2DH18|C7A12_PANGI Cytochrome P450 CYP736A12 OS=Panax ginseng PE=2 SV=1//1.63255e-175	5416443	5418446	+	38274	upstream
chr8	LNC_003463	XLOC_029755	5375534	5378168	+	MELO3C007789T1	MELO3C007789	sp|Q8VYW6|GAGT1_ARATH Gamma-glutamyltranspeptidase 1 OS=Arabidopsis thaliana GN=GGT1 PE=2 SV=1//0	5378503	5381417	-	334	downstream
chr8	LNC_003463	XLOC_029755	5375534	5378168	+	MELO3C007799T1	MELO3C007799	sp|H2DH18|C7A12_PANGI Cytochrome P450 CYP736A12 OS=Panax ginseng PE=2 SV=1//0	5425559	5427668	+	47390	upstream
chr8	LNC_003463	XLOC_029755	5375534	5378168	+	MELO3C007803T1	MELO3C007803	sp|Q9LV85|CPR5_ARATH Protein CPR-5 OS=Arabidopsis thaliana GN=CPR5 PE=1 SV=1//3.42788e-69	5458855	5462752	+	80686	upstream
chr8	LNC_003463	XLOC_029755	5375534	5378168	+	MELO3C007796T1	MELO3C007796	sp|H2DH18|C7A12_PANGI Cytochrome P450 CYP736A12 OS=Panax ginseng PE=2 SV=1//1.24213e-71	5414182	5415953	+	36013	upstream
chr8	LNC_003463	XLOC_029755	5375534	5378168	+	MELO3C007779T1	MELO3C007779	sp|Q9SZN7|HIP26_ARATH Heavy metal-associated isoprenylated plant protein 26 OS=Arabidopsis thaliana GN=HIPP26 PE=1 SV=1//2.50156e-39	5305390	5306443	-	69090	upstream
chr8	LNC_003463	XLOC_029755	5375534	5378168	+	MELO3C007802T1	MELO3C007802	sp|Q9LV85|CPR5_ARATH Protein CPR-5 OS=Arabidopsis thaliana GN=CPR5 PE=1 SV=1//6.67104e-12	5456332	5458273	+	78163	upstream
chr8	LNC_003463	XLOC_029755	5375534	5378168	+	MELO3C007795T1	MELO3C007795	sp|H2DH18|C7A12_PANGI Cytochrome P450 CYP736A12 OS=Panax ginseng PE=2 SV=1//3.04876e-147	5409351	5411135	-	31182	downstream
chr8	LNC_003463	XLOC_029755	5375534	5378168	+	MELO3C007778T2	MELO3C007778	sp|Q9SCY3|PNSL4_ARATH Photosynthetic NDH subunit of lumenal location 4, chloroplastic OS=Arabidopsis thaliana GN=PNSL4 PE=1 SV=1//4.99118e-80	5302128	5304932	+	70601	downstream
chr8	LNC_003463	XLOC_029755	5375534	5378168	+	MELO3C007800T1	MELO3C007800	sp|Q0WR59|Y5020_ARATH Probable inactive receptor kinase At5g10020 OS=Arabidopsis thaliana GN=At5g10020 PE=1 SV=2//0	5431129	5437557	-	52960	downstream
chr8	LNC_003463	XLOC_029755	5375534	5378168	+	MELO3C007778T1	MELO3C007778	sp|Q9SCY3|PNSL4_ARATH Photosynthetic NDH subunit of lumenal location 4, chloroplastic OS=Arabidopsis thaliana GN=PNSL4 PE=1 SV=1//4.99118e-80	5302128	5304932	+	70601	downstream
chr8	LNC_003463	XLOC_029755	5375534	5378168	+	MELO3C007776T1	MELO3C007776	sp|Q8K2L8|TPC12_MOUSE Trafficking protein particle complex subunit 12 OS=Mus musculus GN=Trappc12 PE=1 SV=2//3.69259e-23	5291173	5292691	-	82842	upstream
chr8	LNC_003463	XLOC_029755	5375534	5378168	+	MELO3C007790T1	MELO3C007790	-//-	5384932	5387836	+	6763	upstream
chr8	LNC_003463	XLOC_029755	5375534	5378168	+	MELO3C007793T1	MELO3C007793	sp|H2DH18|C7A12_PANGI Cytochrome P450 CYP736A12 OS=Panax ginseng PE=2 SV=1//9.06614e-170	5396776	5399466	+	18607	upstream
chr8	LNC_003463	XLOC_029755	5375534	5378168	+	MELO3C007804T1	MELO3C007804	sp|Q94A43|BEH2_ARATH BES1/BZR1 homolog protein 2 OS=Arabidopsis thaliana GN=BEH2 PE=1 SV=1//7.43779e-92	5469557	5472522	+	91388	upstream
chr8	LNC_003462	XLOC_029748	5189171	5189746	+	MELO3C007762T1	MELO3C007762	-//-	5191826	5193807	-	2079	downstream
chr8	LNC_003462	XLOC_029748	5189171	5189746	+	MELO3C007751T1	MELO3C007751	-//-	5126480	5126905	-	62265	upstream
chr8	LNC_003462	XLOC_029748	5189171	5189746	+	MELO3C007775T1	MELO3C007775	sp|F4JJ23|NEN4_ARATH Protein NEN4 OS=Arabidopsis thaliana GN=NEN4 PE=2 SV=1//3.71982e-103	5288393	5289897	-	98646	downstream
chr8	LNC_003462	XLOC_029748	5189171	5189746	+	MELO3C007763T1	MELO3C007763	sp|Q6GBD5|NORA_STAAS Quinolone resistance protein NorA OS=Staphylococcus aureus (strain MSSA476) GN=norA PE=3 SV=1//4.98105e-06	5198123	5200789	-	8376	downstream
chr8	LNC_003462	XLOC_029748	5189171	5189746	+	MELO3C007747T1	MELO3C007747	sp|Q680K2|GPPL1_ARATH Haloacid dehalogenase-like hydrolase domain-containing protein At4g39970 OS=Arabidopsis thaliana GN=At4g39970 PE=2 SV=1//3.68575e-141	5104117	5106352	+	82818	downstream
chr8	LNC_003462	XLOC_029748	5189171	5189746	+	MELO3C007755T1	MELO3C007755	sp|Q9LFT9|RAH1E_ARATH Ras-related protein RABH1e OS=Arabidopsis thaliana GN=RABH1E PE=2 SV=1//2.93395e-127	5156225	5159118	-	30052	upstream
chr8	LNC_003462	XLOC_029748	5189171	5189746	+	MELO3C007761T1	MELO3C007761	sp|Q99614|TTC1_HUMAN Tetratricopeptide repeat protein 1 OS=Homo sapiens GN=TTC1 PE=1 SV=1//1.44693e-11	5183871	5187782	-	1388	upstream
chr8	LNC_003462	XLOC_029748	5189171	5189746	+	MELO3C007761T2	MELO3C007761	sp|Q99614|TTC1_HUMAN Tetratricopeptide repeat protein 1 OS=Homo sapiens GN=TTC1 PE=1 SV=1//1.44693e-11	5184236	5187782	-	1388	upstream
chr8	LNC_003462	XLOC_029748	5189171	5189746	+	MELO3C007775T2	MELO3C007775	sp|F4JJ23|NEN4_ARATH Protein NEN4 OS=Arabidopsis thaliana GN=NEN4 PE=2 SV=1//3.71982e-103	5288393	5289897	-	98646	downstream
chr8	LNC_003462	XLOC_029748	5189171	5189746	+	MELO3C007753T1	MELO3C007753	sp|Q8GWP0|MYB39_ARATH Transcription factor MYB39 OS=Arabidopsis thaliana GN=MYB39 PE=2 SV=1//1.28591e-68	5140290	5141507	-	47663	upstream
chr8	LNC_003462	XLOC_029748	5189171	5189746	+	MELO3C007768T1	MELO3C007768	sp|Q5HZ05|TPPJ_ARATH Probable trehalose-phosphate phosphatase J OS=Arabidopsis thaliana GN=TPPJ PE=1 SV=1//7.56211e-156	5235569	5238066	-	45822	downstream
chr8	LNC_003462	XLOC_029748	5189171	5189746	+	MELO3C007746T1	MELO3C007746	sp|Q9LFT5|EPFL1_ARATH EPIDERMAL PATTERNING FACTOR-like protein 1 OS=Arabidopsis thaliana GN=EPFL1 PE=1 SV=1//9.76865e-24	5100932	5101562	+	87608	downstream
chr8	LNC_003462	XLOC_029748	5189171	5189746	+	MELO3C007752T1	MELO3C007752	sp|Q9C8N5|STOP1_ARATH Protein SENSITIVE TO PROTON RHIZOTOXICITY 1 OS=Arabidopsis thaliana GN=STOP1 PE=2 SV=1//6.51414e-78	5129197	5130628	-	58542	upstream
chr8	LNC_003462	XLOC_029748	5189171	5189746	+	MELO3C007774T2	MELO3C007774	sp|Q9SSV4|INO1_NICPA Inositol-3-phosphate synthase OS=Nicotiana paniculata GN=INPS1 PE=2 SV=1//0	5281484	5284498	-	91737	downstream
chr8	LNC_003462	XLOC_029748	5189171	5189746	+	MELO3C007767T3	MELO3C007767	-//-	5228946	5229559	-	39199	downstream
chr8	LNC_003462	XLOC_029748	5189171	5189746	+	MELO3C007765T1	MELO3C007765	-//-	5212710	5214090	-	22963	downstream
chr8	LNC_003462	XLOC_029748	5189171	5189746	+	MELO3C007769T1	MELO3C007769	sp|O65665|ERF60_ARATH Ethylene-responsive transcription factor ERF060 OS=Arabidopsis thaliana GN=ERF060 PE=2 SV=1//1.8969e-41	5253564	5255642	-	63817	downstream
chr8	LNC_003462	XLOC_029748	5189171	5189746	+	MELO3C007774T1	MELO3C007774	sp|Q9SSV4|INO1_NICPA Inositol-3-phosphate synthase OS=Nicotiana paniculata GN=INPS1 PE=2 SV=1//0	5281484	5284498	-	91737	downstream
chr8	LNC_003462	XLOC_029748	5189171	5189746	+	MELO3C007757T1	MELO3C007757	sp|Q9LFU1|ASNS3_ARATH Asparagine synthetase [glutamine-hydrolyzing] 3 OS=Arabidopsis thaliana GN=ASN3 PE=2 SV=1//0	5165122	5171264	+	17906	downstream
chr8	LNC_003462	XLOC_029748	5189171	5189746	+	MELO3C007770T1	MELO3C007770	-//-	5262622	5265199	-	72875	downstream
chr8	LNC_003462	XLOC_029748	5189171	5189746	+	MELO3C007764T1	MELO3C007764	-//-	5201087	5206716	+	11340	upstream
chr8	LNC_003462	XLOC_029748	5189171	5189746	+	MELO3C007770T2	MELO3C007770	-//-	5262622	5265199	-	72875	downstream
chr8	LNC_003462	XLOC_029748	5189171	5189746	+	MELO3C007756T1	MELO3C007756	sp|Q8LES0|CSTR5_ARATH CMP-sialic acid transporter 5 OS=Arabidopsis thaliana GN=At5g65000 PE=2 SV=1//1.72679e-144	5160203	5163266	-	25904	upstream
chr8	LNC_003462	XLOC_029748	5189171	5189746	+	MELO3C007760T1	MELO3C007760	sp|Q7XJ98|KATAM_ARATH Xyloglucan galactosyltransferase KATAMARI1 OS=Arabidopsis thaliana GN=KAM1 PE=1 SV=1//2.55748e-101	5181973	5183451	+	5719	downstream
chr8	LNC_003462	XLOC_029748	5189171	5189746	+	MELO3C007754T1	MELO3C007754	sp|Q9LV81|BRTL3_ARATH Probable mitochondrial adenine nucleotide transporter BTL3 OS=Arabidopsis thaliana GN=At5g64970 PE=2 SV=1//1.40463e-167	5151311	5153966	-	35204	upstream
chr8	LNC_003462	XLOC_029748	5189171	5189746	+	MELO3C007772T2	MELO3C007772	sp|Q6MEW4|GPMA_PARUW 2,3-bisphosphoglycerate-dependent phosphoglycerate mutase OS=Protochlamydia amoebophila (strain UWE25) GN=gpmA PE=3 SV=1//3.21312e-10	5271746	5274372	-	81999	downstream
chr8	LNC_003462	XLOC_029748	5189171	5189746	+	MELO3C007772T3	MELO3C007772	sp|Q6MEW4|GPMA_PARUW 2,3-bisphosphoglycerate-dependent phosphoglycerate mutase OS=Protochlamydia amoebophila (strain UWE25) GN=gpmA PE=3 SV=1//3.21312e-10	5272111	5274326	-	82364	downstream
chr8	LNC_003462	XLOC_029748	5189171	5189746	+	MELO3C007766T1	MELO3C007766	sp|Q8LAL0|SCO12_ARATH Protein SCO1 homolog 2, mitochondrial OS=Arabidopsis thaliana GN=HCC2 PE=2 SV=1//8.9106e-98	5221894	5224647	+	32147	upstream
chr8	LNC_003462	XLOC_029748	5189171	5189746	+	MELO3C007745T1	MELO3C007745	-//-	5094732	5097193	+	91977	downstream
chr8	LNC_003462	XLOC_029748	5189171	5189746	+	MELO3C007767T2	MELO3C007767	-//-	5227114	5227737	-	37367	downstream
chr8	LNC_003462	XLOC_029748	5189171	5189746	+	MELO3C007758T1	MELO3C007758	sp|Q9SIE0|ALKB2_ARATH Alpha-ketoglutarate-dependent dioxygenase alkB homolog 2 OS=Arabidopsis thaliana GN=ALKBH2 PE=2 SV=2//3.39943e-07	5171707	5174004	-	15166	upstream
chr8	LNC_003462	XLOC_029748	5189171	5189746	+	MELO3C007767T1	MELO3C007767	-//-	5226555	5229559	-	36808	downstream
chr8	LNC_003462	XLOC_029748	5189171	5189746	+	MELO3C007773T1	MELO3C007773	-//-	5278251	5279317	+	88504	upstream
chr8	LNC_003462	XLOC_029748	5189171	5189746	+	MELO3C007772T1	MELO3C007772	sp|Q6MEW4|GPMA_PARUW 2,3-bisphosphoglycerate-dependent phosphoglycerate mutase OS=Protochlamydia amoebophila (strain UWE25) GN=gpmA PE=3 SV=1//3.21312e-10	5271466	5274372	-	81719	downstream
chr8	LNC_003462	XLOC_029748	5189171	5189746	+	MELO3C007759T1	MELO3C007759	-//-	5177573	5178167	-	11003	upstream
chr8	LNC_003462	XLOC_029748	5189171	5189746	+	MELO3C007748T1	MELO3C007748	-//-	5107117	5107344	+	81826	downstream
chr8	LNC_003462	XLOC_029748	5189171	5189746	+	MELO3C007750T1	MELO3C007750	sp|Q6GLL2|ABH6A_XENLA Monoacylglycerol lipase abhd6-A OS=Xenopus laevis GN=abhd6-a PE=2 SV=1//6.95278e-17	5111287	5113196	-	75974	upstream
chr8	LNC_003462	XLOC_029748	5189171	5189746	+	MELO3C007749T1	MELO3C007749	sp|F8WKW1|UGT2_GARJA 7-deoxyloganetin glucosyltransferase OS=Gardenia jasminoides GN=UGT85A24 PE=1 SV=1//0	5107902	5109945	+	79225	downstream
chr8	LNC_003462	XLOC_029748	5189171	5189746	+	MELO3C007771T1	MELO3C007771	sp|Q66GQ6|IP5P5_ARATH Type I inositol polyphosphate 5-phosphatase 5 OS=Arabidopsis thaliana GN=IP5P5 PE=2 SV=1//0	5266418	5270058	-	76671	downstream
chr8	LNC_003465	XLOC_029788	5674974	5676073	+	MELO3C007820T1	MELO3C007820	-//-	5578485	5579287	+	95686	downstream
chr8	LNC_003465	XLOC_029788	5674974	5676073	+	MELO3C007825T2	MELO3C007825	sp|Q9UU99|YJX4_SCHPO CRAL-TRIO domain-containing protein C23B6.04c OS=Schizosaccharomyces pombe (strain 972 / ATCC 24843) GN=SPCC23B6.04c PE=1 SV=1//3.90028e-27	5609989	5614940	+	60033	downstream
chr8	LNC_003465	XLOC_029788	5674974	5676073	+	MELO3C007825T1	MELO3C007825	sp|Q9UU99|YJX4_SCHPO CRAL-TRIO domain-containing protein C23B6.04c OS=Schizosaccharomyces pombe (strain 972 / ATCC 24843) GN=SPCC23B6.04c PE=1 SV=1//3.90028e-27	5606628	5614940	+	60033	downstream
chr8	LNC_003465	XLOC_029788	5674974	5676073	+	MELO3C007823T1	MELO3C007823	sp|Q9FL03|SCL4_ARATH Scarecrow-like protein 4 OS=Arabidopsis thaliana GN=SCL4 PE=2 SV=1//0	5595344	5597657	+	77316	downstream
chr8	LNC_003465	XLOC_029788	5674974	5676073	+	MELO3C007824T1	MELO3C007824	-//-	5600122	5601193	+	73780	downstream
chr8	LNC_003465	XLOC_029788	5674974	5676073	+	MELO3C007826T1	MELO3C007826	sp|Q8BLU2|MT21C_MOUSE Protein-lysine methyltransferase METTL21C OS=Mus musculus GN=Mettl21c PE=2 SV=1//2.28477e-10	5615126	5616198	-	58775	upstream
chr8	LNC_003465	XLOC_029788	5674974	5676073	+	MELO3C007840T1	MELO3C007840	-//-	5712483	5713480	+	36409	upstream
chr8	LNC_003465	XLOC_029788	5674974	5676073	+	MELO3C007833T1	MELO3C007833	sp|Q20748|ATAD3_CAEEL ATPase family AAA domain-containing protein 3 OS=Caenorhabditis elegans GN=atad-3 PE=3 SV=2//4.52681e-65	5662094	5665730	-	9243	upstream
chr8	LNC_003465	XLOC_029788	5674974	5676073	+	MELO3C007847T1	MELO3C007847	sp|Q9SPV4|SAMT_CLABR Salicylate carboxymethyltransferase OS=Clarkia breweri GN=SAMT PE=1 SV=1//1.49921e-116	5746368	5748058	-	70294	downstream
chr8	LNC_003465	XLOC_029788	5674974	5676073	+	MELO3C007829T4	MELO3C007829	sp|Q9ZPX1|ARF5_ARATH ADP-ribosylation factor-like protein 2 OS=Arabidopsis thaliana GN=ARL2 PE=2 SV=1//1.29528e-107	5629089	5633014	-	41959	upstream
chr8	LNC_003465	XLOC_029788	5674974	5676073	+	MELO3C007829T3	MELO3C007829	sp|Q9ZPX1|ARF5_ARATH ADP-ribosylation factor-like protein 2 OS=Arabidopsis thaliana GN=ARL2 PE=2 SV=1//1.29528e-107	5629089	5633014	-	41959	upstream
chr8	LNC_003465	XLOC_029788	5674974	5676073	+	MELO3C007829T2	MELO3C007829	sp|Q9ZPX1|ARF5_ARATH ADP-ribosylation factor-like protein 2 OS=Arabidopsis thaliana GN=ARL2 PE=2 SV=1//1.29528e-107	5629089	5633014	-	41959	upstream
chr8	LNC_003465	XLOC_029788	5674974	5676073	+	MELO3C007829T1	MELO3C007829	sp|Q9ZPX1|ARF5_ARATH ADP-ribosylation factor-like protein 2 OS=Arabidopsis thaliana GN=ARL2 PE=2 SV=1//1.29528e-107	5629089	5633014	-	41959	upstream
chr8	LNC_003465	XLOC_029788	5674974	5676073	+	MELO3C007822T1	MELO3C007822	-//-	5594517	5594675	-	80298	upstream
chr8	LNC_003465	XLOC_029788	5674974	5676073	+	MELO3C007834T1	MELO3C007834	sp|Q6Z2G9|TLP5_ORYSJ Tubby-like F-box protein 5 OS=Oryza sativa subsp. japonica GN=TULP5 PE=2 SV=1//2.01912e-171	5667640	5671096	-	3877	upstream
chr8	LNC_003465	XLOC_029788	5674974	5676073	+	MELO3C007841T1	MELO3C007841	-//-	5718023	5722774	+	41949	upstream
chr8	LNC_003465	XLOC_029788	5674974	5676073	+	MELO3C007834T3	MELO3C007834	sp|Q6Z2G9|TLP5_ORYSJ Tubby-like F-box protein 5 OS=Oryza sativa subsp. japonica GN=TULP5 PE=2 SV=1//2.01912e-171	5667640	5671131	-	3842	upstream
chr8	LNC_003465	XLOC_029788	5674974	5676073	+	MELO3C007834T2	MELO3C007834	sp|Q6Z2G9|TLP5_ORYSJ Tubby-like F-box protein 5 OS=Oryza sativa subsp. japonica GN=TULP5 PE=2 SV=1//2.01912e-171	5667640	5671116	-	3857	upstream
chr8	LNC_003465	XLOC_029788	5674974	5676073	+	MELO3C007831T1	MELO3C007831	sp|Q8LC79|GAT18_ARATH GATA transcription factor 18 OS=Arabidopsis thaliana GN=GATA18 PE=2 SV=2//3.25038e-36	5637391	5638257	-	36716	upstream
chr8	LNC_003465	XLOC_029788	5674974	5676073	+	MELO3C007832T1	MELO3C007832	sp|Q9ZPW7|ZHD6_ARATH Zinc-finger homeodomain protein 6 OS=Arabidopsis thaliana GN=ZHD6 PE=1 SV=1//4.75677e-54	5655983	5657748	+	17225	downstream
chr8	LNC_003465	XLOC_029788	5674974	5676073	+	MELO3C007828T1	MELO3C007828	sp|P26861|RM06_MARPO 60S ribosomal protein L6, mitochondrial OS=Marchantia polymorpha GN=RPL6 PE=3 SV=2//1.65589e-42	5624617	5628831	+	46142	downstream
chr8	LNC_003465	XLOC_029788	5674974	5676073	+	MELO3C007845T1	MELO3C007845	sp|Q9SPV4|SAMT_CLABR Salicylate carboxymethyltransferase OS=Clarkia breweri GN=SAMT PE=1 SV=1//6.36625e-26	5735653	5736144	-	59579	downstream
chr8	LNC_003465	XLOC_029788	5674974	5676073	+	MELO3C007844T1	MELO3C007844	-//-	5733266	5733990	+	57192	upstream
chr8	LNC_003465	XLOC_029788	5674974	5676073	+	MELO3C007850T1	MELO3C007850	sp|Q9SPV4|SAMT_CLABR Salicylate carboxymethyltransferase OS=Clarkia breweri GN=SAMT PE=1 SV=1//2.36902e-121	5764501	5766059	-	88427	downstream
chr8	LNC_003465	XLOC_029788	5674974	5676073	+	MELO3C007843T1	MELO3C007843	sp|Q6NQL6|LPPE2_ARATH Lipid phosphate phosphatase epsilon 2, chloroplastic OS=Arabidopsis thaliana GN=LPPE2 PE=1 SV=1//1.50605e-71	5727421	5730284	-	51347	downstream
chr8	LNC_003465	XLOC_029788	5674974	5676073	+	MELO3C007819T1	MELO3C007819	sp|Q54FD6|TF2B_DICDI Transcription initiation factor IIB OS=Dictyostelium discoideum GN=gtf2b PE=3 SV=1//4.80724e-28	5575049	5577843	+	97130	downstream
chr8	LNC_003465	XLOC_029788	5674974	5676073	+	MELO3C007836T1	MELO3C007836	sp|Q2TBP5|TMM53_BOVIN Transmembrane protein 53 OS=Bos taurus GN=TMEM53 PE=2 SV=1//4.14049e-19	5679850	5682291	-	3776	downstream
chr8	LNC_003465	XLOC_029788	5674974	5676073	+	MELO3C007830T1	MELO3C007830	sp|Q92383|MAG1_SCHPO DNA-3-methyladenine glycosylase 1 OS=Schizosaccharomyces pombe (strain 972 / ATCC 24843) GN=mag1 PE=1 SV=1//9.92364e-28	5633792	5635065	-	39908	upstream
chr8	LNC_003465	XLOC_029788	5674974	5676073	+	MELO3C007848T1	MELO3C007848	sp|Q9SPV4|SAMT_CLABR Salicylate carboxymethyltransferase OS=Clarkia breweri GN=SAMT PE=1 SV=1//7.28781e-108	5755488	5757153	-	79414	downstream
chr8	LNC_003465	XLOC_029788	5674974	5676073	+	MELO3C007842T1	MELO3C007842	sp|Q9FJZ3|MAN7_ARATH Mannan endo-1,4-beta-mannosidase 7 OS=Arabidopsis thaliana GN=MAN7 PE=2 SV=1//0	5724417	5727003	+	48343	upstream
chr8	LNC_003465	XLOC_029788	5674974	5676073	+	MELO3C007837T1	MELO3C007837	-//-	5688849	5690102	+	12775	upstream
chr8	LNC_003465	XLOC_029788	5674974	5676073	+	MELO3C007839T1	MELO3C007839	sp|Q9FWS1|AUL1_ARATH Auxilin-like protein 1 OS=Arabidopsis thaliana GN=AUL1 PE=2 SV=2//6.28583e-12	5706239	5712267	+	30165	upstream
chr8	LNC_003465	XLOC_029788	5674974	5676073	+	MELO3C007839T2	MELO3C007839	sp|Q9FWS1|AUL1_ARATH Auxilin-like protein 1 OS=Arabidopsis thaliana GN=AUL1 PE=2 SV=2//6.28583e-12	5706239	5712267	+	30165	upstream
chr8	LNC_003465	XLOC_029788	5674974	5676073	+	MELO3C007835T1	MELO3C007835	sp|Q9FJY7|PP449_ARATH Pentatricopeptide repeat-containing protein At5g66520 OS=Arabidopsis thaliana GN=PCMP-H61 PE=2 SV=1//5.24836e-21	5674827	5676976	-	-1100	antisense
chr8	LNC_003465	XLOC_029788	5674974	5676073	+	MELO3C007849T1	MELO3C007849	sp|Q9SPV4|SAMT_CLABR Salicylate carboxymethyltransferase OS=Clarkia breweri GN=SAMT PE=1 SV=1//3.43023e-108	5758613	5759910	-	82539	downstream
chr8	LNC_003465	XLOC_029788	5674974	5676073	+	MELO3C007834T4	MELO3C007834	sp|Q6Z2G9|TLP5_ORYSJ Tubby-like F-box protein 5 OS=Oryza sativa subsp. japonica GN=TULP5 PE=2 SV=1//2.01912e-171	5667640	5671136	-	3837	upstream
chr8	LNC_003465	XLOC_029788	5674974	5676073	+	MELO3C007846T1	MELO3C007846	sp|Q9SPV4|SAMT_CLABR Salicylate carboxymethyltransferase OS=Clarkia breweri GN=SAMT PE=1 SV=1//8.77151e-111	5742336	5743555	-	66262	downstream
chr8	LNC_003465	XLOC_029788	5674974	5676073	+	MELO3C007838T1	MELO3C007838	sp|Q93V56|IPYR1_ARATH Soluble inorganic pyrophosphatase 1 OS=Arabidopsis thaliana GN=PPA1 PE=1 SV=1//8.95614e-122	5693930	5696907	+	17856	upstream
chr8	LNC_003465	XLOC_029788	5674974	5676073	+	MELO3C007838T3	MELO3C007838	sp|Q93V56|IPYR1_ARATH Soluble inorganic pyrophosphatase 1 OS=Arabidopsis thaliana GN=PPA1 PE=1 SV=1//8.95614e-122	5694091	5696907	+	18017	upstream
chr8	LNC_003465	XLOC_029788	5674974	5676073	+	MELO3C007838T2	MELO3C007838	sp|Q93V56|IPYR1_ARATH Soluble inorganic pyrophosphatase 1 OS=Arabidopsis thaliana GN=PPA1 PE=1 SV=1//8.95614e-122	5693986	5696907	+	17912	upstream
chr8	LNC_003465	XLOC_029788	5674974	5676073	+	MELO3C007832T2	MELO3C007832	sp|Q9ZPW7|ZHD6_ARATH Zinc-finger homeodomain protein 6 OS=Arabidopsis thaliana GN=ZHD6 PE=1 SV=1//4.75677e-54	5656250	5657995	+	16978	downstream
chr8	LNC_003465	XLOC_029788	5674974	5676073	+	MELO3C007851T1	MELO3C007851	sp|Q9SPV4|SAMT_CLABR Salicylate carboxymethyltransferase OS=Clarkia breweri GN=SAMT PE=1 SV=1//6.29682e-150	5771409	5772891	+	95335	upstream
chr8	LNC_003465	XLOC_029788	5674974	5676073	+	MELO3C007827T1	MELO3C007827	sp|Q68FT3|PYRD2_RAT Pyridine nucleotide-disulfide oxidoreductase domain-containing protein 2 OS=Rattus norvegicus GN=Pyroxd2 PE=2 SV=1//1.19957e-80	5621255	5623368	-	51605	upstream
chr8	LNC_003465	XLOC_029788	5674974	5676073	+	MELO3C007821T2	MELO3C007821	sp|Q42404|RU17_ARATH U1 small nuclear ribonucleoprotein 70 kDa OS=Arabidopsis thaliana GN=RNU1 PE=1 SV=1//2.63623e-109	5580197	5585268	+	89705	downstream
chr8	LNC_003465	XLOC_029788	5674974	5676073	+	MELO3C007821T1	MELO3C007821	sp|Q42404|RU17_ARATH U1 small nuclear ribonucleoprotein 70 kDa OS=Arabidopsis thaliana GN=RNU1 PE=1 SV=1//2.63623e-109	5580197	5585268	+	89705	downstream
chr8	LNC_003464	XLOC_029784	5605387	5606272	+	MELO3C007839T2	MELO3C007839	sp|Q9FWS1|AUL1_ARATH Auxilin-like protein 1 OS=Arabidopsis thaliana GN=AUL1 PE=2 SV=2//6.28583e-12	5706239	5712267	+	99966	upstream
chr8	LNC_003464	XLOC_029784	5605387	5606272	+	MELO3C007820T1	MELO3C007820	-//-	5578485	5579287	+	26099	downstream
chr8	LNC_003464	XLOC_029784	5605387	5606272	+	MELO3C007825T2	MELO3C007825	sp|Q9UU99|YJX4_SCHPO CRAL-TRIO domain-containing protein C23B6.04c OS=Schizosaccharomyces pombe (strain 972 / ATCC 24843) GN=SPCC23B6.04c PE=1 SV=1//3.90028e-27	5609989	5614940	+	3716	upstream
chr8	LNC_003464	XLOC_029784	5605387	5606272	+	MELO3C007825T1	MELO3C007825	sp|Q9UU99|YJX4_SCHPO CRAL-TRIO domain-containing protein C23B6.04c OS=Schizosaccharomyces pombe (strain 972 / ATCC 24843) GN=SPCC23B6.04c PE=1 SV=1//3.90028e-27	5606628	5614940	+	355	upstream
chr8	LNC_003464	XLOC_029784	5605387	5606272	+	MELO3C007823T1	MELO3C007823	sp|Q9FL03|SCL4_ARATH Scarecrow-like protein 4 OS=Arabidopsis thaliana GN=SCL4 PE=2 SV=1//0	5595344	5597657	+	7729	downstream
chr8	LNC_003464	XLOC_029784	5605387	5606272	+	MELO3C007824T1	MELO3C007824	-//-	5600122	5601193	+	4193	downstream
chr8	LNC_003464	XLOC_029784	5605387	5606272	+	MELO3C007826T1	MELO3C007826	sp|Q8BLU2|MT21C_MOUSE Protein-lysine methyltransferase METTL21C OS=Mus musculus GN=Mettl21c PE=2 SV=1//2.28477e-10	5615126	5616198	-	8853	downstream
chr8	LNC_003464	XLOC_029784	5605387	5606272	+	MELO3C007814T1	MELO3C007814	sp|Q9LVQ7|IDD1_ARATH Protein indeterminate-domain 1 OS=Arabidopsis thaliana GN=IDD1 PE=1 SV=1//5.14514e-130	5540961	5543743	-	61643	upstream
chr8	LNC_003464	XLOC_029784	5605387	5606272	+	MELO3C007832T2	MELO3C007832	sp|Q9ZPW7|ZHD6_ARATH Zinc-finger homeodomain protein 6 OS=Arabidopsis thaliana GN=ZHD6 PE=1 SV=1//4.75677e-54	5656250	5657995	+	49977	upstream
chr8	LNC_003464	XLOC_029784	5605387	5606272	+	MELO3C007815T1	MELO3C007815	sp|Q8GXR2|PLT6_ARATH Probable polyol transporter 6 OS=Arabidopsis thaliana GN=PLT6 PE=2 SV=2//0	5559209	5560792	+	44594	downstream
chr8	LNC_003464	XLOC_029784	5605387	5606272	+	MELO3C007817T1	MELO3C007817	-//-	5566618	5568143	+	37243	downstream
chr8	LNC_003464	XLOC_029784	5605387	5606272	+	MELO3C007829T4	MELO3C007829	sp|Q9ZPX1|ARF5_ARATH ADP-ribosylation factor-like protein 2 OS=Arabidopsis thaliana GN=ARL2 PE=2 SV=1//1.29528e-107	5629089	5633014	-	22816	downstream
chr8	LNC_003464	XLOC_029784	5605387	5606272	+	MELO3C007829T3	MELO3C007829	sp|Q9ZPX1|ARF5_ARATH ADP-ribosylation factor-like protein 2 OS=Arabidopsis thaliana GN=ARL2 PE=2 SV=1//1.29528e-107	5629089	5633014	-	22816	downstream
chr8	LNC_003464	XLOC_029784	5605387	5606272	+	MELO3C007829T2	MELO3C007829	sp|Q9ZPX1|ARF5_ARATH ADP-ribosylation factor-like protein 2 OS=Arabidopsis thaliana GN=ARL2 PE=2 SV=1//1.29528e-107	5629089	5633014	-	22816	downstream
chr8	LNC_003464	XLOC_029784	5605387	5606272	+	MELO3C007829T1	MELO3C007829	sp|Q9ZPX1|ARF5_ARATH ADP-ribosylation factor-like protein 2 OS=Arabidopsis thaliana GN=ARL2 PE=2 SV=1//1.29528e-107	5629089	5633014	-	22816	downstream
chr8	LNC_003464	XLOC_029784	5605387	5606272	+	MELO3C007834T1	MELO3C007834	sp|Q6Z2G9|TLP5_ORYSJ Tubby-like F-box protein 5 OS=Oryza sativa subsp. japonica GN=TULP5 PE=2 SV=1//2.01912e-171	5667640	5671096	-	61367	downstream
chr8	LNC_003464	XLOC_029784	5605387	5606272	+	MELO3C007834T3	MELO3C007834	sp|Q6Z2G9|TLP5_ORYSJ Tubby-like F-box protein 5 OS=Oryza sativa subsp. japonica GN=TULP5 PE=2 SV=1//2.01912e-171	5667640	5671131	-	61367	downstream
chr8	LNC_003464	XLOC_029784	5605387	5606272	+	MELO3C007834T2	MELO3C007834	sp|Q6Z2G9|TLP5_ORYSJ Tubby-like F-box protein 5 OS=Oryza sativa subsp. japonica GN=TULP5 PE=2 SV=1//2.01912e-171	5667640	5671116	-	61367	downstream
chr8	LNC_003464	XLOC_029784	5605387	5606272	+	MELO3C007831T1	MELO3C007831	sp|Q8LC79|GAT18_ARATH GATA transcription factor 18 OS=Arabidopsis thaliana GN=GATA18 PE=2 SV=2//3.25038e-36	5637391	5638257	-	31118	downstream
chr8	LNC_003464	XLOC_029784	5605387	5606272	+	MELO3C007818T1	MELO3C007818	-//-	5570521	5573784	+	31602	downstream
chr8	LNC_003464	XLOC_029784	5605387	5606272	+	MELO3C007828T1	MELO3C007828	sp|P26861|RM06_MARPO 60S ribosomal protein L6, mitochondrial OS=Marchantia polymorpha GN=RPL6 PE=3 SV=2//1.65589e-42	5624617	5628831	+	18344	upstream
chr8	LNC_003464	XLOC_029784	5605387	5606272	+	MELO3C007819T1	MELO3C007819	sp|Q54FD6|TF2B_DICDI Transcription initiation factor IIB OS=Dictyostelium discoideum GN=gtf2b PE=3 SV=1//4.80724e-28	5575049	5577843	+	27543	downstream
chr8	LNC_003464	XLOC_029784	5605387	5606272	+	MELO3C007836T1	MELO3C007836	sp|Q2TBP5|TMM53_BOVIN Transmembrane protein 53 OS=Bos taurus GN=TMEM53 PE=2 SV=1//4.14049e-19	5679850	5682291	-	73577	downstream
chr8	LNC_003464	XLOC_029784	5605387	5606272	+	MELO3C007830T1	MELO3C007830	sp|Q92383|MAG1_SCHPO DNA-3-methyladenine glycosylase 1 OS=Schizosaccharomyces pombe (strain 972 / ATCC 24843) GN=mag1 PE=1 SV=1//9.92364e-28	5633792	5635065	-	27519	downstream
chr8	LNC_003464	XLOC_029784	5605387	5606272	+	MELO3C007827T1	MELO3C007827	sp|Q68FT3|PYRD2_RAT Pyridine nucleotide-disulfide oxidoreductase domain-containing protein 2 OS=Rattus norvegicus GN=Pyroxd2 PE=2 SV=1//1.19957e-80	5621255	5623368	-	14982	downstream
chr8	LNC_003464	XLOC_029784	5605387	5606272	+	MELO3C007839T1	MELO3C007839	sp|Q9FWS1|AUL1_ARATH Auxilin-like protein 1 OS=Arabidopsis thaliana GN=AUL1 PE=2 SV=2//6.28583e-12	5706239	5712267	+	99966	upstream
chr8	LNC_003464	XLOC_029784	5605387	5606272	+	MELO3C007837T1	MELO3C007837	-//-	5688849	5690102	+	82576	upstream
chr8	LNC_003464	XLOC_029784	5605387	5606272	+	MELO3C007813T1	MELO3C007813	sp|Q9SPL4|AMP22_MACIN Vicilin-like antimicrobial peptides 2-2 OS=Macadamia integrifolia GN=AMP2-2 PE=2 SV=1//1.16684e-20	5536755	5539141	+	66245	downstream
chr8	LNC_003464	XLOC_029784	5605387	5606272	+	MELO3C007833T1	MELO3C007833	sp|Q20748|ATAD3_CAEEL ATPase family AAA domain-containing protein 3 OS=Caenorhabditis elegans GN=atad-3 PE=3 SV=2//4.52681e-65	5662094	5665730	-	55821	downstream
chr8	LNC_003464	XLOC_029784	5605387	5606272	+	MELO3C007835T1	MELO3C007835	sp|Q9FJY7|PP449_ARATH Pentatricopeptide repeat-containing protein At5g66520 OS=Arabidopsis thaliana GN=PCMP-H61 PE=2 SV=1//5.24836e-21	5674827	5676976	-	68554	downstream
chr8	LNC_003464	XLOC_029784	5605387	5606272	+	MELO3C007834T4	MELO3C007834	sp|Q6Z2G9|TLP5_ORYSJ Tubby-like F-box protein 5 OS=Oryza sativa subsp. japonica GN=TULP5 PE=2 SV=1//2.01912e-171	5667640	5671136	-	61367	downstream
chr8	LNC_003464	XLOC_029784	5605387	5606272	+	MELO3C007812T1	MELO3C007812	sp|Q6NLY8|HA22K_ARATH HVA22-like protein k OS=Arabidopsis thaliana GN=HVA22K PE=2 SV=1//1.63549e-65	5529221	5534141	-	71245	upstream
chr8	LNC_003464	XLOC_029784	5605387	5606272	+	MELO3C007838T1	MELO3C007838	sp|Q93V56|IPYR1_ARATH Soluble inorganic pyrophosphatase 1 OS=Arabidopsis thaliana GN=PPA1 PE=1 SV=1//8.95614e-122	5693930	5696907	+	87657	upstream
chr8	LNC_003464	XLOC_029784	5605387	5606272	+	MELO3C007838T3	MELO3C007838	sp|Q93V56|IPYR1_ARATH Soluble inorganic pyrophosphatase 1 OS=Arabidopsis thaliana GN=PPA1 PE=1 SV=1//8.95614e-122	5694091	5696907	+	87818	upstream
chr8	LNC_003464	XLOC_029784	5605387	5606272	+	MELO3C007812T2	MELO3C007812	sp|Q6NLY8|HA22K_ARATH HVA22-like protein k OS=Arabidopsis thaliana GN=HVA22K PE=2 SV=1//1.63549e-65	5529221	5534141	-	71245	upstream
chr8	LNC_003464	XLOC_029784	5605387	5606272	+	MELO3C007838T2	MELO3C007838	sp|Q93V56|IPYR1_ARATH Soluble inorganic pyrophosphatase 1 OS=Arabidopsis thaliana GN=PPA1 PE=1 SV=1//8.95614e-122	5693986	5696907	+	87713	upstream
chr8	LNC_003464	XLOC_029784	5605387	5606272	+	MELO3C007821T2	MELO3C007821	sp|Q42404|RU17_ARATH U1 small nuclear ribonucleoprotein 70 kDa OS=Arabidopsis thaliana GN=RNU1 PE=1 SV=1//2.63623e-109	5580197	5585268	+	20118	downstream
chr8	LNC_003464	XLOC_029784	5605387	5606272	+	MELO3C007816T1	MELO3C007816	sp|Q55BF2|NMD3_DICDI 60S ribosomal export protein NMD3 OS=Dictyostelium discoideum GN=nmd3 PE=3 SV=1//1.58204e-151	5562058	5564551	+	40835	downstream
chr8	LNC_003464	XLOC_029784	5605387	5606272	+	MELO3C007832T1	MELO3C007832	sp|Q9ZPW7|ZHD6_ARATH Zinc-finger homeodomain protein 6 OS=Arabidopsis thaliana GN=ZHD6 PE=1 SV=1//4.75677e-54	5655983	5657748	+	49710	upstream
chr8	LNC_003464	XLOC_029784	5605387	5606272	+	MELO3C007810T1	MELO3C007810	sp|Q2MHE4|HT1_ARATH Serine/threonine-protein kinase HT1 OS=Arabidopsis thaliana GN=HT1 PE=1 SV=1//5.64305e-54	5520190	5523629	+	81757	downstream
chr8	LNC_003464	XLOC_029784	5605387	5606272	+	MELO3C007809T1	MELO3C007809	sp|O23208|ATB40_ARATH Homeobox-leucine zipper protein ATHB-40 OS=Arabidopsis thaliana GN=ATHB-40 PE=2 SV=3//4.2666e-41	5516726	5518006	+	87380	downstream
chr8	LNC_003464	XLOC_029784	5605387	5606272	+	MELO3C007811T2	MELO3C007811	sp|P42774|GBF1_ARATH G-box-binding factor 1 OS=Arabidopsis thaliana GN=GBF1 PE=2 SV=2//6.17582e-33	5525269	5529863	+	75523	downstream
chr8	LNC_003464	XLOC_029784	5605387	5606272	+	MELO3C007822T1	MELO3C007822	-//-	5594517	5594675	-	10711	upstream
chr8	LNC_003464	XLOC_029784	5605387	5606272	+	MELO3C007821T1	MELO3C007821	sp|Q42404|RU17_ARATH U1 small nuclear ribonucleoprotein 70 kDa OS=Arabidopsis thaliana GN=RNU1 PE=1 SV=1//2.63623e-109	5580197	5585268	+	20118	downstream
chr8	LNC_003464	XLOC_029784	5605387	5606272	+	MELO3C007811T1	MELO3C007811	sp|P42774|GBF1_ARATH G-box-binding factor 1 OS=Arabidopsis thaliana GN=GBF1 PE=2 SV=2//6.17582e-33	5525269	5529863	+	75523	downstream
chr8	LNC_003467	XLOC_029852	6428345	6429083	+	MELO3C007944T1	MELO3C007944	sp|Q9C5Y0|PLDD1_ARATH Phospholipase D delta OS=Arabidopsis thaliana GN=PLDDELTA PE=1 SV=2//0	6410663	6414496	+	13848	downstream
chr8	LNC_003467	XLOC_029852	6428345	6429083	+	MELO3C007945T1	MELO3C007945	sp|Q9C5Y0|PLDD1_ARATH Phospholipase D delta OS=Arabidopsis thaliana GN=PLDDELTA PE=1 SV=2//7.07375e-66	6415893	6416890	+	11454	downstream
chr8	LNC_003467	XLOC_029852	6428345	6429083	+	MELO3C007942T1	MELO3C007942	sp|Q42560|ACO1_ARATH Aconitate hydratase 1 OS=Arabidopsis thaliana GN=ACO1 PE=1 SV=2//0	6393028	6398957	+	29387	downstream
chr8	LNC_003467	XLOC_029852	6428345	6429083	+	MELO3C007935T1	MELO3C007935	sp|Q43872|PER64_ARATH Peroxidase 64 OS=Arabidopsis thaliana GN=PER64 PE=1 SV=1//5.91677e-140	6347138	6348627	-	79717	upstream
chr8	LNC_003467	XLOC_029852	6428345	6429083	+	MELO3C007958T1	MELO3C007958	-//-	6471670	6472530	-	42586	downstream
chr8	LNC_003467	XLOC_029852	6428345	6429083	+	MELO3C007933T2	MELO3C007933	sp|Q94K80|LRP1C_ARATH La-related protein 1C OS=Arabidopsis thaliana GN=LARP1C PE=1 SV=1//1.02888e-12	6341292	6343977	-	84367	upstream
chr8	LNC_003467	XLOC_029852	6428345	6429083	+	MELO3C007933T1	MELO3C007933	sp|Q94K80|LRP1C_ARATH La-related protein 1C OS=Arabidopsis thaliana GN=LARP1C PE=1 SV=1//1.02888e-12	6338606	6343977	-	84367	upstream
chr8	LNC_003467	XLOC_029852	6428345	6429083	+	MELO3C007943T1	MELO3C007943	sp|F4JZ24|P4H10_ARATH Probable prolyl 4-hydroxylase 10 OS=Arabidopsis thaliana GN=P4H10 PE=2 SV=1//1.66434e-156	6400550	6403728	-	24616	upstream
chr8	LNC_003467	XLOC_029852	6428345	6429083	+	MELO3C007932T1	MELO3C007932	sp|Q94K80|LRP1C_ARATH La-related protein 1C OS=Arabidopsis thaliana GN=LARP1C PE=1 SV=1//4.31581e-43	6327349	6333217	-	95127	upstream
chr8	LNC_003467	XLOC_029852	6428345	6429083	+	MELO3C007970T1	MELO3C007970	sp|P46277|CCNB1_MEDSV G2/mitotic-specific cyclin-1 OS=Medicago sativa subsp. varia PE=2 SV=1//0	6525899	6528391	-	96815	downstream
chr8	LNC_003467	XLOC_029852	6428345	6429083	+	MELO3C007937T1	MELO3C007937	sp|Q9LX20|ASPL1_ARATH Aspartic proteinase-like protein 1 OS=Arabidopsis thaliana GN=At5g10080 PE=1 SV=1//5.82817e-74	6357927	6360704	-	67640	upstream
chr8	LNC_003467	XLOC_029852	6428345	6429083	+	MELO3C007970T3	MELO3C007970	sp|P46277|CCNB1_MEDSV G2/mitotic-specific cyclin-1 OS=Medicago sativa subsp. varia PE=2 SV=1//0	6525899	6528391	-	96815	downstream
chr8	LNC_003467	XLOC_029852	6428345	6429083	+	MELO3C007948T1	MELO3C007948	sp|Q84KJ6|AMT31_ORYSJ Ammonium transporter 3 member 1 OS=Oryza sativa subsp. japonica GN=AMT3-1 PE=2 SV=1//1.93295e-174	6427950	6429742	-	-739	antisense
chr8	LNC_003467	XLOC_029852	6428345	6429083	+	MELO3C007970T2	MELO3C007970	sp|P46277|CCNB1_MEDSV G2/mitotic-specific cyclin-1 OS=Medicago sativa subsp. varia PE=2 SV=1//0	6525899	6528391	-	96815	downstream
chr8	LNC_003467	XLOC_029852	6428345	6429083	+	MELO3C007936T1	MELO3C007936	sp|Q9LX20|ASPL1_ARATH Aspartic proteinase-like protein 1 OS=Arabidopsis thaliana GN=At5g10080 PE=1 SV=1//2.02145e-61	6353062	6354938	-	73406	upstream
chr8	LNC_003467	XLOC_029852	6428345	6429083	+	MELO3C007938T1	MELO3C007938	sp|Q9LX20|ASPL1_ARATH Aspartic proteinase-like protein 1 OS=Arabidopsis thaliana GN=At5g10080 PE=1 SV=1//5.1358e-66	6367036	6370019	-	58325	upstream
chr8	LNC_003467	XLOC_029852	6428345	6429083	+	MELO3C007934T1	MELO3C007934	sp|Q6DJF8|MET23_XENLA Methyltransferase-like protein 23 OS=Xenopus laevis GN=mettl23 PE=2 SV=1//2.53311e-41	6344280	6346374	+	81970	downstream
chr8	LNC_003467	XLOC_029852	6428345	6429083	+	MELO3C007934T2	MELO3C007934	sp|Q6DJF8|MET23_XENLA Methyltransferase-like protein 23 OS=Xenopus laevis GN=mettl23 PE=2 SV=1//2.53311e-41	6344280	6348494	+	79850	downstream
chr8	LNC_003467	XLOC_029852	6428345	6429083	+	MELO3C007955T1	MELO3C007955	sp|Q7XA86|ZDH11_ARATH Protein S-acyltransferase 10 OS=Arabidopsis thaliana GN=PAT10 PE=1 SV=1//3.35141e-116	6458396	6463150	+	29312	upstream
chr8	LNC_003467	XLOC_029852	6428345	6429083	+	MELO3C007939T1	MELO3C007939	sp|Q9SZT4|CSCLE_ARATH CSC1-like protein At4g35870 OS=Arabidopsis thaliana GN=GFS10 PE=2 SV=1//0	6373760	6376897	-	51447	upstream
chr8	LNC_003467	XLOC_029852	6428345	6429083	+	MELO3C007966T1	MELO3C007966	sp|Q9SEY5|AAE2_ARATH Probable acyl-activating enzyme 2 OS=Arabidopsis thaliana GN=AAE2 PE=2 SV=1//2.20514e-144	6506217	6509695	+	77133	upstream
chr8	LNC_003467	XLOC_029852	6428345	6429083	+	MELO3C007953T1	MELO3C007953	sp|Q9SHX9|FB72_ARATH Putative F-box protein At1g65770 OS=Arabidopsis thaliana GN=At1g65770 PE=4 SV=1//1.15642e-37	6451809	6453445	-	22725	downstream
chr8	LNC_003467	XLOC_029852	6428345	6429083	+	MELO3C007954T1	MELO3C007954	sp|Q9SHX9|FB72_ARATH Putative F-box protein At1g65770 OS=Arabidopsis thaliana GN=At1g65770 PE=4 SV=1//2.75939e-07	6454262	6455404	-	25178	downstream
chr8	LNC_003467	XLOC_029852	6428345	6429083	+	MELO3C007963T1	MELO3C007963	sp|P85084|CHIT_CARPA Endochitinase OS=Carica papaya PE=1 SV=1//4.90039e-39	6495862	6496294	+	66778	upstream
chr8	LNC_003467	XLOC_029852	6428345	6429083	+	MELO3C007960T1	MELO3C007960	sp|Q84J71|PP161_ARATH Pentatricopeptide repeat-containing protein At2g17670 OS=Arabidopsis thaliana GN=At2g17670 PE=2 SV=1//0	6482051	6483475	-	52967	downstream
chr8	LNC_003467	XLOC_029852	6428345	6429083	+	MELO3C007957T1	MELO3C007957	-//-	6468086	6469046	-	39002	downstream
chr8	LNC_003467	XLOC_029852	6428345	6429083	+	MELO3C007956T1	MELO3C007956	sp|Q54I39|IST1L_DICDI IST1-like protein OS=Dictyostelium discoideum GN=DDB_G0289029 PE=3 SV=1//1.36673e-28	6463211	6465324	-	34127	downstream
chr8	LNC_003467	XLOC_029852	6428345	6429083	+	MELO3C007951T3	MELO3C007951	sp|Q8GXB1|U548_ARATH UPF0548 protein At2g17695 OS=Arabidopsis thaliana GN=At2g17695 PE=2 SV=1//4.13262e-60	6446262	6448543	+	17178	upstream
chr8	LNC_003467	XLOC_029852	6428345	6429083	+	MELO3C007951T2	MELO3C007951	sp|Q8GXB1|U548_ARATH UPF0548 protein At2g17695 OS=Arabidopsis thaliana GN=At2g17695 PE=2 SV=1//4.13262e-60	6445947	6448543	+	16863	upstream
chr8	LNC_003467	XLOC_029852	6428345	6429083	+	MELO3C007951T1	MELO3C007951	sp|Q8GXB1|U548_ARATH UPF0548 protein At2g17695 OS=Arabidopsis thaliana GN=At2g17695 PE=2 SV=1//4.13262e-60	6445947	6448142	+	16863	upstream
chr8	LNC_003467	XLOC_029852	6428345	6429083	+	MELO3C007961T1	MELO3C007961	sp|P06215|CHIT_PHAVU Endochitinase OS=Phaseolus vulgaris PE=1 SV=1//2.07751e-142	6484764	6486134	-	55680	downstream
chr8	LNC_003467	XLOC_029852	6428345	6429083	+	MELO3C007964T1	MELO3C007964	sp|Q05538|CHIC_SOLLC Basic 30 kDa endochitinase OS=Solanum lycopersicum GN=CHI9 PE=1 SV=1//3.0995e-38	6496348	6496758	+	67264	upstream
chr8	LNC_003467	XLOC_029852	6428345	6429083	+	MELO3C007962T1	MELO3C007962	sp|P36907|CHIX_PEA Endochitinase OS=Pisum sativum PE=2 SV=1//1.44879e-136	6488926	6490373	-	59842	downstream
chr8	LNC_003467	XLOC_029852	6428345	6429083	+	MELO3C007949T1	MELO3C007949	sp|Q38853|STR15_ARATH Rhodanese-like domain-containing protein 15, chloroplastic OS=Arabidopsis thaliana GN=STR15 PE=2 SV=1//9.13409e-51	6431577	6433517	-	2493	downstream
chr8	LNC_003467	XLOC_029852	6428345	6429083	+	MELO3C007965T1	MELO3C007965	sp|Q09023|CHI2_BRANA Endochitinase CH25 OS=Brassica napus PE=2 SV=1//4.55005e-89	6502691	6503824	+	73607	upstream
chr8	LNC_003467	XLOC_029852	6428345	6429083	+	MELO3C007959T1	MELO3C007959	-//-	6476757	6477686	-	47673	downstream
chr8	LNC_003467	XLOC_029852	6428345	6429083	+	MELO3C007967T1	MELO3C007967	sp|Q9SEY5|AAE2_ARATH Probable acyl-activating enzyme 2 OS=Arabidopsis thaliana GN=AAE2 PE=2 SV=1//0	6508809	6510924	-	79725	downstream
chr8	LNC_003467	XLOC_029852	6428345	6429083	+	MELO3C007950T1	MELO3C007950	sp|Q8L540|LTO1_ARATH Thiol-disulfide oxidoreductase LTO1 OS=Arabidopsis thaliana GN=LTO1 PE=1 SV=1//1.01003e-120	6440975	6444674	+	11891	upstream
chr8	LNC_003467	XLOC_029852	6428345	6429083	+	MELO3C007952T1	MELO3C007952	sp|Q6DR20|FB110_ARATH F-box protein At2g17036 OS=Arabidopsis thaliana GN=At2g17036 PE=2 SV=1//6.86407e-10	6449956	6450438	-	20872	downstream
chr8	LNC_003467	XLOC_029852	6428345	6429083	+	MELO3C007941T1	MELO3C007941	sp|Q9LK35|THE1_ARATH Receptor-like protein kinase THESEUS 1 OS=Arabidopsis thaliana GN=THE1 PE=1 SV=1//2.38644e-59	6385969	6387776	-	40568	upstream
chr8	LNC_003467	XLOC_029852	6428345	6429083	+	MELO3C007946T1	MELO3C007946	sp|Q84TH4|SR45A_ARATH Serine/arginine-rich splicing factor SR45a OS=Arabidopsis thaliana GN=SR45A PE=1 SV=1//4.08736e-31	6417632	6421489	+	6855	downstream
chr8	LNC_003467	XLOC_029852	6428345	6429083	+	MELO3C007940T1	MELO3C007940	sp|Q5Z8P0|P2C60_ORYSJ Probable protein phosphatase 2C 60 OS=Oryza sativa subsp. japonica GN=Os06g0717800 PE=2 SV=1//0	6382722	6384795	+	43549	downstream
chr8	LNC_003467	XLOC_029852	6428345	6429083	+	MELO3C007968T2	MELO3C007968	sp|Q8LFC0|IDH1_ARATH Isocitrate dehydrogenase [NAD] regulatory subunit 1, mitochondrial OS=Arabidopsis thaliana GN=IDH1 PE=2 SV=2//0	6513138	6516939	-	84054	downstream
chr8	LNC_003467	XLOC_029852	6428345	6429083	+	MELO3C007968T1	MELO3C007968	sp|Q8LFC0|IDH1_ARATH Isocitrate dehydrogenase [NAD] regulatory subunit 1, mitochondrial OS=Arabidopsis thaliana GN=IDH1 PE=2 SV=2//0	6513138	6516939	-	84054	downstream
chr8	LNC_003467	XLOC_029852	6428345	6429083	+	MELO3C007947T1	MELO3C007947	sp|Q05753|AKRP_ARATH Ankyrin repeat domain-containing protein, chloroplastic OS=Arabidopsis thaliana GN=AKRP PE=1 SV=2//1.27016e-163	6422380	6427698	+	646	downstream
chr8	LNC_003467	XLOC_029852	6428345	6429083	+	MELO3C007969T1	MELO3C007969	sp|Q8W2B8|SAT4_ARATH Serine acetyltransferase 4 OS=Arabidopsis thaliana GN=SAT4 PE=1 SV=1//2.3305e-153	6521601	6524574	+	92517	upstream
chr8	LNC_003466	XLOC_029789	5676830	5677356	+	MELO3C007820T1	MELO3C007820	-//-	5578485	5579287	+	97542	downstream
chr8	LNC_003466	XLOC_029789	5676830	5677356	+	MELO3C007825T2	MELO3C007825	sp|Q9UU99|YJX4_SCHPO CRAL-TRIO domain-containing protein C23B6.04c OS=Schizosaccharomyces pombe (strain 972 / ATCC 24843) GN=SPCC23B6.04c PE=1 SV=1//3.90028e-27	5609989	5614940	+	61889	downstream
chr8	LNC_003466	XLOC_029789	5676830	5677356	+	MELO3C007825T1	MELO3C007825	sp|Q9UU99|YJX4_SCHPO CRAL-TRIO domain-containing protein C23B6.04c OS=Schizosaccharomyces pombe (strain 972 / ATCC 24843) GN=SPCC23B6.04c PE=1 SV=1//3.90028e-27	5606628	5614940	+	61889	downstream
chr8	LNC_003466	XLOC_029789	5676830	5677356	+	MELO3C007823T1	MELO3C007823	sp|Q9FL03|SCL4_ARATH Scarecrow-like protein 4 OS=Arabidopsis thaliana GN=SCL4 PE=2 SV=1//0	5595344	5597657	+	79172	downstream
chr8	LNC_003466	XLOC_029789	5676830	5677356	+	MELO3C007824T1	MELO3C007824	-//-	5600122	5601193	+	75636	downstream
chr8	LNC_003466	XLOC_029789	5676830	5677356	+	MELO3C007826T1	MELO3C007826	sp|Q8BLU2|MT21C_MOUSE Protein-lysine methyltransferase METTL21C OS=Mus musculus GN=Mettl21c PE=2 SV=1//2.28477e-10	5615126	5616198	-	60631	upstream
chr8	LNC_003466	XLOC_029789	5676830	5677356	+	MELO3C007840T1	MELO3C007840	-//-	5712483	5713480	+	35126	upstream
chr8	LNC_003466	XLOC_029789	5676830	5677356	+	MELO3C007833T1	MELO3C007833	sp|Q20748|ATAD3_CAEEL ATPase family AAA domain-containing protein 3 OS=Caenorhabditis elegans GN=atad-3 PE=3 SV=2//4.52681e-65	5662094	5665730	-	11099	upstream
chr8	LNC_003466	XLOC_029789	5676830	5677356	+	MELO3C007847T1	MELO3C007847	sp|Q9SPV4|SAMT_CLABR Salicylate carboxymethyltransferase OS=Clarkia breweri GN=SAMT PE=1 SV=1//1.49921e-116	5746368	5748058	-	69011	downstream
chr8	LNC_003466	XLOC_029789	5676830	5677356	+	MELO3C007829T4	MELO3C007829	sp|Q9ZPX1|ARF5_ARATH ADP-ribosylation factor-like protein 2 OS=Arabidopsis thaliana GN=ARL2 PE=2 SV=1//1.29528e-107	5629089	5633014	-	43815	upstream
chr8	LNC_003466	XLOC_029789	5676830	5677356	+	MELO3C007829T3	MELO3C007829	sp|Q9ZPX1|ARF5_ARATH ADP-ribosylation factor-like protein 2 OS=Arabidopsis thaliana GN=ARL2 PE=2 SV=1//1.29528e-107	5629089	5633014	-	43815	upstream
chr8	LNC_003466	XLOC_029789	5676830	5677356	+	MELO3C007829T2	MELO3C007829	sp|Q9ZPX1|ARF5_ARATH ADP-ribosylation factor-like protein 2 OS=Arabidopsis thaliana GN=ARL2 PE=2 SV=1//1.29528e-107	5629089	5633014	-	43815	upstream
chr8	LNC_003466	XLOC_029789	5676830	5677356	+	MELO3C007829T1	MELO3C007829	sp|Q9ZPX1|ARF5_ARATH ADP-ribosylation factor-like protein 2 OS=Arabidopsis thaliana GN=ARL2 PE=2 SV=1//1.29528e-107	5629089	5633014	-	43815	upstream
chr8	LNC_003466	XLOC_029789	5676830	5677356	+	MELO3C007822T1	MELO3C007822	-//-	5594517	5594675	-	82154	upstream
chr8	LNC_003466	XLOC_029789	5676830	5677356	+	MELO3C007834T1	MELO3C007834	sp|Q6Z2G9|TLP5_ORYSJ Tubby-like F-box protein 5 OS=Oryza sativa subsp. japonica GN=TULP5 PE=2 SV=1//2.01912e-171	5667640	5671096	-	5733	upstream
chr8	LNC_003466	XLOC_029789	5676830	5677356	+	MELO3C007841T1	MELO3C007841	-//-	5718023	5722774	+	40666	upstream
chr8	LNC_003466	XLOC_029789	5676830	5677356	+	MELO3C007834T3	MELO3C007834	sp|Q6Z2G9|TLP5_ORYSJ Tubby-like F-box protein 5 OS=Oryza sativa subsp. japonica GN=TULP5 PE=2 SV=1//2.01912e-171	5667640	5671131	-	5698	upstream
chr8	LNC_003466	XLOC_029789	5676830	5677356	+	MELO3C007834T2	MELO3C007834	sp|Q6Z2G9|TLP5_ORYSJ Tubby-like F-box protein 5 OS=Oryza sativa subsp. japonica GN=TULP5 PE=2 SV=1//2.01912e-171	5667640	5671116	-	5713	upstream
chr8	LNC_003466	XLOC_029789	5676830	5677356	+	MELO3C007831T1	MELO3C007831	sp|Q8LC79|GAT18_ARATH GATA transcription factor 18 OS=Arabidopsis thaliana GN=GATA18 PE=2 SV=2//3.25038e-36	5637391	5638257	-	38572	upstream
chr8	LNC_003466	XLOC_029789	5676830	5677356	+	MELO3C007832T1	MELO3C007832	sp|Q9ZPW7|ZHD6_ARATH Zinc-finger homeodomain protein 6 OS=Arabidopsis thaliana GN=ZHD6 PE=1 SV=1//4.75677e-54	5655983	5657748	+	19081	downstream
chr8	LNC_003466	XLOC_029789	5676830	5677356	+	MELO3C007828T1	MELO3C007828	sp|P26861|RM06_MARPO 60S ribosomal protein L6, mitochondrial OS=Marchantia polymorpha GN=RPL6 PE=3 SV=2//1.65589e-42	5624617	5628831	+	47998	downstream
chr8	LNC_003466	XLOC_029789	5676830	5677356	+	MELO3C007845T1	MELO3C007845	sp|Q9SPV4|SAMT_CLABR Salicylate carboxymethyltransferase OS=Clarkia breweri GN=SAMT PE=1 SV=1//6.36625e-26	5735653	5736144	-	58296	downstream
chr8	LNC_003466	XLOC_029789	5676830	5677356	+	MELO3C007844T1	MELO3C007844	-//-	5733266	5733990	+	55909	upstream
chr8	LNC_003466	XLOC_029789	5676830	5677356	+	MELO3C007850T1	MELO3C007850	sp|Q9SPV4|SAMT_CLABR Salicylate carboxymethyltransferase OS=Clarkia breweri GN=SAMT PE=1 SV=1//2.36902e-121	5764501	5766059	-	87144	downstream
chr8	LNC_003466	XLOC_029789	5676830	5677356	+	MELO3C007843T1	MELO3C007843	sp|Q6NQL6|LPPE2_ARATH Lipid phosphate phosphatase epsilon 2, chloroplastic OS=Arabidopsis thaliana GN=LPPE2 PE=1 SV=1//1.50605e-71	5727421	5730284	-	50064	downstream
chr8	LNC_003466	XLOC_029789	5676830	5677356	+	MELO3C007819T1	MELO3C007819	sp|Q54FD6|TF2B_DICDI Transcription initiation factor IIB OS=Dictyostelium discoideum GN=gtf2b PE=3 SV=1//4.80724e-28	5575049	5577843	+	98986	downstream
chr8	LNC_003466	XLOC_029789	5676830	5677356	+	MELO3C007836T1	MELO3C007836	sp|Q2TBP5|TMM53_BOVIN Transmembrane protein 53 OS=Bos taurus GN=TMEM53 PE=2 SV=1//4.14049e-19	5679850	5682291	-	2493	downstream
chr8	LNC_003466	XLOC_029789	5676830	5677356	+	MELO3C007830T1	MELO3C007830	sp|Q92383|MAG1_SCHPO DNA-3-methyladenine glycosylase 1 OS=Schizosaccharomyces pombe (strain 972 / ATCC 24843) GN=mag1 PE=1 SV=1//9.92364e-28	5633792	5635065	-	41764	upstream
chr8	LNC_003466	XLOC_029789	5676830	5677356	+	MELO3C007848T1	MELO3C007848	sp|Q9SPV4|SAMT_CLABR Salicylate carboxymethyltransferase OS=Clarkia breweri GN=SAMT PE=1 SV=1//7.28781e-108	5755488	5757153	-	78131	downstream
chr8	LNC_003466	XLOC_029789	5676830	5677356	+	MELO3C007842T1	MELO3C007842	sp|Q9FJZ3|MAN7_ARATH Mannan endo-1,4-beta-mannosidase 7 OS=Arabidopsis thaliana GN=MAN7 PE=2 SV=1//0	5724417	5727003	+	47060	upstream
chr8	LNC_003466	XLOC_029789	5676830	5677356	+	MELO3C007837T1	MELO3C007837	-//-	5688849	5690102	+	11492	upstream
chr8	LNC_003466	XLOC_029789	5676830	5677356	+	MELO3C007839T1	MELO3C007839	sp|Q9FWS1|AUL1_ARATH Auxilin-like protein 1 OS=Arabidopsis thaliana GN=AUL1 PE=2 SV=2//6.28583e-12	5706239	5712267	+	28882	upstream
chr8	LNC_003466	XLOC_029789	5676830	5677356	+	MELO3C007839T2	MELO3C007839	sp|Q9FWS1|AUL1_ARATH Auxilin-like protein 1 OS=Arabidopsis thaliana GN=AUL1 PE=2 SV=2//6.28583e-12	5706239	5712267	+	28882	upstream
chr8	LNC_003466	XLOC_029789	5676830	5677356	+	MELO3C007835T1	MELO3C007835	sp|Q9FJY7|PP449_ARATH Pentatricopeptide repeat-containing protein At5g66520 OS=Arabidopsis thaliana GN=PCMP-H61 PE=2 SV=1//5.24836e-21	5674827	5676976	-	-147	antisense
chr8	LNC_003466	XLOC_029789	5676830	5677356	+	MELO3C007849T1	MELO3C007849	sp|Q9SPV4|SAMT_CLABR Salicylate carboxymethyltransferase OS=Clarkia breweri GN=SAMT PE=1 SV=1//3.43023e-108	5758613	5759910	-	81256	downstream
chr8	LNC_003466	XLOC_029789	5676830	5677356	+	MELO3C007834T4	MELO3C007834	sp|Q6Z2G9|TLP5_ORYSJ Tubby-like F-box protein 5 OS=Oryza sativa subsp. japonica GN=TULP5 PE=2 SV=1//2.01912e-171	5667640	5671136	-	5693	upstream
chr8	LNC_003466	XLOC_029789	5676830	5677356	+	MELO3C007846T1	MELO3C007846	sp|Q9SPV4|SAMT_CLABR Salicylate carboxymethyltransferase OS=Clarkia breweri GN=SAMT PE=1 SV=1//8.77151e-111	5742336	5743555	-	64979	downstream
chr8	LNC_003466	XLOC_029789	5676830	5677356	+	MELO3C007838T1	MELO3C007838	sp|Q93V56|IPYR1_ARATH Soluble inorganic pyrophosphatase 1 OS=Arabidopsis thaliana GN=PPA1 PE=1 SV=1//8.95614e-122	5693930	5696907	+	16573	upstream
chr8	LNC_003466	XLOC_029789	5676830	5677356	+	MELO3C007838T3	MELO3C007838	sp|Q93V56|IPYR1_ARATH Soluble inorganic pyrophosphatase 1 OS=Arabidopsis thaliana GN=PPA1 PE=1 SV=1//8.95614e-122	5694091	5696907	+	16734	upstream
chr8	LNC_003466	XLOC_029789	5676830	5677356	+	MELO3C007838T2	MELO3C007838	sp|Q93V56|IPYR1_ARATH Soluble inorganic pyrophosphatase 1 OS=Arabidopsis thaliana GN=PPA1 PE=1 SV=1//8.95614e-122	5693986	5696907	+	16629	upstream
chr8	LNC_003466	XLOC_029789	5676830	5677356	+	MELO3C007832T2	MELO3C007832	sp|Q9ZPW7|ZHD6_ARATH Zinc-finger homeodomain protein 6 OS=Arabidopsis thaliana GN=ZHD6 PE=1 SV=1//4.75677e-54	5656250	5657995	+	18834	downstream
chr8	LNC_003466	XLOC_029789	5676830	5677356	+	MELO3C007851T1	MELO3C007851	sp|Q9SPV4|SAMT_CLABR Salicylate carboxymethyltransferase OS=Clarkia breweri GN=SAMT PE=1 SV=1//6.29682e-150	5771409	5772891	+	94052	upstream
chr8	LNC_003466	XLOC_029789	5676830	5677356	+	MELO3C007827T1	MELO3C007827	sp|Q68FT3|PYRD2_RAT Pyridine nucleotide-disulfide oxidoreductase domain-containing protein 2 OS=Rattus norvegicus GN=Pyroxd2 PE=2 SV=1//1.19957e-80	5621255	5623368	-	53461	upstream
chr8	LNC_003466	XLOC_029789	5676830	5677356	+	MELO3C007821T2	MELO3C007821	sp|Q42404|RU17_ARATH U1 small nuclear ribonucleoprotein 70 kDa OS=Arabidopsis thaliana GN=RNU1 PE=1 SV=1//2.63623e-109	5580197	5585268	+	91561	downstream
chr8	LNC_003466	XLOC_029789	5676830	5677356	+	MELO3C007821T1	MELO3C007821	sp|Q42404|RU17_ARATH U1 small nuclear ribonucleoprotein 70 kDa OS=Arabidopsis thaliana GN=RNU1 PE=1 SV=1//2.63623e-109	5580197	5585268	+	91561	downstream
chr8	LNC_003469	XLOC_029876	6669571	6670647	+	MELO3C008001T3	MELO3C008001	sp|Q8GWU0|PGP2_ARATH Phosphoglycolate phosphatase 2 OS=Arabidopsis thaliana GN=PGLP2 PE=1 SV=1//7.45732e-147	6694403	6698087	+	23755	upstream
chr8	LNC_003469	XLOC_029876	6669571	6670647	+	MELO3C008009T1	MELO3C008009	sp|Q9SCY5|KINB2_ARATH SNF1-related protein kinase regulatory subunit beta-2 OS=Arabidopsis thaliana GN=KINB2 PE=1 SV=1//2.07168e-114	6737983	6741751	+	67335	upstream
chr8	LNC_003469	XLOC_029876	6669571	6670647	+	MELO3C008000T1	MELO3C008000	-//-	6688729	6688923	-	18081	downstream
chr8	LNC_003469	XLOC_029876	6669571	6670647	+	MELO3C007999T1	MELO3C007999	sp|Q9FIK1|Y5780_ARATH BTB/POZ domain-containing protein At5g47800 OS=Arabidopsis thaliana GN=At5g47800 PE=2 SV=1//0	6683824	6688104	-	13176	downstream
chr8	LNC_003469	XLOC_029876	6669571	6670647	+	MELO3C008007T1	MELO3C008007	sp|Q9FIK8|CAR11_ARATH Protein C2-DOMAIN ABA-RELATED 11 OS=Arabidopsis thaliana GN=CAR11 PE=2 SV=1//3.25193e-77	6727411	6728964	-	56763	downstream
chr8	LNC_003469	XLOC_029876	6669571	6670647	+	MELO3C008006T2	MELO3C008006	sp|Q9SIE0|ALKB2_ARATH Alpha-ketoglutarate-dependent dioxygenase alkB homolog 2 OS=Arabidopsis thaliana GN=ALKBH2 PE=2 SV=2//2.06424e-105	6724584	6725870	-	53936	downstream
chr8	LNC_003469	XLOC_029876	6669571	6670647	+	MELO3C008006T1	MELO3C008006	sp|Q9SIE0|ALKB2_ARATH Alpha-ketoglutarate-dependent dioxygenase alkB homolog 2 OS=Arabidopsis thaliana GN=ALKBH2 PE=2 SV=2//2.06424e-105	6724584	6725870	-	53936	downstream
chr8	LNC_003469	XLOC_029876	6669571	6670647	+	MELO3C007998T2	MELO3C007998	sp|Q75LU8|CNBL3_ORYSJ Calcineurin B-like protein 3 OS=Oryza sativa subsp. japonica GN=CBL3 PE=1 SV=1//1.63003e-146	6678241	6682514	-	7593	downstream
chr8	LNC_003469	XLOC_029876	6669571	6670647	+	MELO3C007998T3	MELO3C007998	sp|Q75LU8|CNBL3_ORYSJ Calcineurin B-like protein 3 OS=Oryza sativa subsp. japonica GN=CBL3 PE=1 SV=1//1.63003e-146	6678241	6682571	-	7593	downstream
chr8	LNC_003469	XLOC_029876	6669571	6670647	+	MELO3C007998T1	MELO3C007998	sp|Q75LU8|CNBL3_ORYSJ Calcineurin B-like protein 3 OS=Oryza sativa subsp. japonica GN=CBL3 PE=1 SV=1//1.63003e-146	6678241	6682214	-	7593	downstream
chr8	LNC_003469	XLOC_029876	6669571	6670647	+	MELO3C007998T6	MELO3C007998	sp|Q75LU8|CNBL3_ORYSJ Calcineurin B-like protein 3 OS=Oryza sativa subsp. japonica GN=CBL3 PE=1 SV=1//1.63003e-146	6679837	6682664	-	9189	downstream
chr8	LNC_003469	XLOC_029876	6669571	6670647	+	MELO3C007996T1	MELO3C007996	sp|P0C8L4|Y4648_ARATH Uncharacterized protein At4g26485 OS=Arabidopsis thaliana GN=At4g26485 PE=4 SV=1//1.20602e-56	6670727	6672084	-	79	downstream
chr8	LNC_003469	XLOC_029876	6669571	6670647	+	MELO3C007998T4	MELO3C007998	sp|Q75LU8|CNBL3_ORYSJ Calcineurin B-like protein 3 OS=Oryza sativa subsp. japonica GN=CBL3 PE=1 SV=1//1.63003e-146	6678241	6682664	-	7593	downstream
chr8	LNC_003469	XLOC_029876	6669571	6670647	+	MELO3C007998T5	MELO3C007998	sp|Q75LU8|CNBL3_ORYSJ Calcineurin B-like protein 3 OS=Oryza sativa subsp. japonica GN=CBL3 PE=1 SV=1//1.63003e-146	6678241	6682805	-	7593	downstream
chr8	LNC_003469	XLOC_029876	6669571	6670647	+	MELO3C008002T1	MELO3C008002	sp|Q39183|D6KL2_ARATH Serine/threonine-protein kinase D6PKL2 OS=Arabidopsis thaliana GN=D6PKL2 PE=1 SV=1//0	6709379	6714028	+	38731	upstream
chr8	LNC_003469	XLOC_029876	6669571	6670647	+	MELO3C007997T5	MELO3C007997	sp|Q6DBA5|NRPD4_ARATH DNA-directed RNA polymerases IV and V subunit 4 OS=Arabidopsis thaliana GN=NRPD4 PE=1 SV=2//7.74632e-38	6673873	6677508	-	3225	downstream
chr8	LNC_003469	XLOC_029876	6669571	6670647	+	MELO3C007979T1	MELO3C007979	sp|O22757|MLO8_ARATH MLO-like protein 8 OS=Arabidopsis thaliana GN=MLO8 PE=1 SV=2//0	6580269	6584861	+	84709	downstream
chr8	LNC_003469	XLOC_029876	6669571	6670647	+	MELO3C007982T1	MELO3C007982	sp|Q1RLX4|TPC11_DANRE Trafficking protein particle complex subunit 11 OS=Danio rerio GN=trappc11 PE=2 SV=1//7.11093e-09	6597256	6600970	-	68600	upstream
chr8	LNC_003469	XLOC_029876	6669571	6670647	+	MELO3C007997T6	MELO3C007997	sp|Q6DBA5|NRPD4_ARATH DNA-directed RNA polymerases IV and V subunit 4 OS=Arabidopsis thaliana GN=NRPD4 PE=1 SV=2//7.74632e-38	6673873	6677508	-	3225	downstream
chr8	LNC_003469	XLOC_029876	6669571	6670647	+	MELO3C007997T1	MELO3C007997	sp|Q6DBA5|NRPD4_ARATH DNA-directed RNA polymerases IV and V subunit 4 OS=Arabidopsis thaliana GN=NRPD4 PE=1 SV=2//7.74632e-38	6673873	6677401	-	3225	downstream
chr8	LNC_003469	XLOC_029876	6669571	6670647	+	MELO3C007997T3	MELO3C007997	sp|Q6DBA5|NRPD4_ARATH DNA-directed RNA polymerases IV and V subunit 4 OS=Arabidopsis thaliana GN=NRPD4 PE=1 SV=2//7.74632e-38	6673873	6677505	-	3225	downstream
chr8	LNC_003469	XLOC_029876	6669571	6670647	+	MELO3C007978T1	MELO3C007978	sp|Q9C5S2|IRE1A_ARATH Serine/threonine-protein kinase/endoribonuclease IRE1a OS=Arabidopsis thaliana GN=IRE1A PE=1 SV=1//0	6567430	6572267	-	97303	upstream
chr8	LNC_003469	XLOC_029876	6669571	6670647	+	MELO3C008001T1	MELO3C008001	sp|Q8GWU0|PGP2_ARATH Phosphoglycolate phosphatase 2 OS=Arabidopsis thaliana GN=PGLP2 PE=1 SV=1//7.45732e-147	6694403	6696521	+	23755	upstream
chr8	LNC_003469	XLOC_029876	6669571	6670647	+	MELO3C008001T2	MELO3C008001	sp|Q8GWU0|PGP2_ARATH Phosphoglycolate phosphatase 2 OS=Arabidopsis thaliana GN=PGLP2 PE=1 SV=1//7.45732e-147	6694403	6697144	+	23755	upstream
chr8	LNC_003469	XLOC_029876	6669571	6670647	+	MELO3C007983T1	MELO3C007983	sp|Q5ZI89|TPC11_CHICK Trafficking protein particle complex subunit 11 OS=Gallus gallus GN=TRAPPC11 PE=2 SV=1//1.139e-16	6601118	6604727	-	64843	upstream
chr8	LNC_003469	XLOC_029876	6669571	6670647	+	MELO3C008001T4	MELO3C008001	sp|Q8GWU0|PGP2_ARATH Phosphoglycolate phosphatase 2 OS=Arabidopsis thaliana GN=PGLP2 PE=1 SV=1//7.45732e-147	6694403	6698087	+	23755	upstream
chr8	LNC_003469	XLOC_029876	6669571	6670647	+	MELO3C007993T1	MELO3C007993	sp|P92963|RAB1C_ARATH Ras-related protein RABB1c OS=Arabidopsis thaliana GN=RABB1C PE=1 SV=1//5.55952e-131	6659059	6661365	-	8205	upstream
chr8	LNC_003469	XLOC_029876	6669571	6670647	+	MELO3C007981T1	MELO3C007981	sp|Q9SVW8|PIRL4_ARATH Plant intracellular Ras-group-related LRR protein 4 OS=Arabidopsis thaliana GN=PIRL4 PE=1 SV=1//0	6589559	6592228	-	77342	upstream
chr8	LNC_003469	XLOC_029876	6669571	6670647	+	MELO3C007995T1	MELO3C007995	sp|Q9LY87|RGLG2_ARATH E3 ubiquitin-protein ligase RGLG2 OS=Arabidopsis thaliana GN=RGLG2 PE=1 SV=1//1.53092e-126	6667964	6669715	-	-145	antisense
chr8	LNC_003469	XLOC_029876	6669571	6670647	+	MELO3C007988T1	MELO3C007988	sp|Q8GUN5|PHL1_ARATH Protein PHR1-LIKE 1 OS=Arabidopsis thaliana GN=PHL1 PE=1 SV=1//1.11522e-30	6624645	6628396	-	41174	upstream
chr8	LNC_003469	XLOC_029876	6669571	6670647	+	MELO3C007994T1	MELO3C007994	sp|Q9FIK0|PFKA2_ARATH ATP-dependent 6-phosphofructokinase 2 OS=Arabidopsis thaliana GN=PFK2 PE=1 SV=1//0	6665234	6667270	+	2300	downstream
chr8	LNC_003469	XLOC_029876	6669571	6670647	+	MELO3C008008T1	MELO3C008008	sp|Q94B74|NUDT2_ARATH Nudix hydrolase 2 OS=Arabidopsis thaliana GN=NUDT2 PE=1 SV=1//8.3905e-80	6733520	6736668	+	62872	upstream
chr8	LNC_003469	XLOC_029876	6669571	6670647	+	MELO3C007997T2	MELO3C007997	sp|Q6DBA5|NRPD4_ARATH DNA-directed RNA polymerases IV and V subunit 4 OS=Arabidopsis thaliana GN=NRPD4 PE=1 SV=2//7.74632e-38	6673873	6677503	-	3225	downstream
chr8	LNC_003469	XLOC_029876	6669571	6670647	+	MELO3C008008T3	MELO3C008008	sp|Q94B74|NUDT2_ARATH Nudix hydrolase 2 OS=Arabidopsis thaliana GN=NUDT2 PE=1 SV=1//8.3905e-80	6733520	6737300	+	62872	upstream
chr8	LNC_003469	XLOC_029876	6669571	6670647	+	MELO3C008008T2	MELO3C008008	sp|Q94B74|NUDT2_ARATH Nudix hydrolase 2 OS=Arabidopsis thaliana GN=NUDT2 PE=1 SV=1//8.3905e-80	6733520	6737263	+	62872	upstream
chr8	LNC_003469	XLOC_029876	6669571	6670647	+	MELO3C008008T4	MELO3C008008	sp|Q94B74|NUDT2_ARATH Nudix hydrolase 2 OS=Arabidopsis thaliana GN=NUDT2 PE=1 SV=1//8.3905e-80	6733520	6737311	+	62872	upstream
chr8	LNC_003469	XLOC_029876	6669571	6670647	+	MELO3C007997T4	MELO3C007997	sp|Q6DBA5|NRPD4_ARATH DNA-directed RNA polymerases IV and V subunit 4 OS=Arabidopsis thaliana GN=NRPD4 PE=1 SV=2//7.74632e-38	6673873	6677506	-	3225	downstream
chr8	LNC_003469	XLOC_029876	6669571	6670647	+	MELO3C008013T1	MELO3C008013	-//-	6754641	6755301	+	83993	upstream
chr8	LNC_003469	XLOC_029876	6669571	6670647	+	MELO3C007997T7	MELO3C007997	sp|Q6DBA5|NRPD4_ARATH DNA-directed RNA polymerases IV and V subunit 4 OS=Arabidopsis thaliana GN=NRPD4 PE=1 SV=2//7.74632e-38	6673873	6677629	-	3225	downstream
chr8	LNC_003469	XLOC_029876	6669571	6670647	+	MELO3C008005T1	MELO3C008005	sp|Q75DK1|SEC14_ASHGO SEC14 cytosolic factor OS=Ashbya gossypii (strain ATCC 10895 / CBS 109.51 / FGSC 9923 / NRRL Y-1056) GN=SEC14 PE=3 SV=2//1.58428e-20	6721025	6724454	+	50377	upstream
chr8	LNC_003469	XLOC_029876	6669571	6670647	+	MELO3C008003T1	MELO3C008003	-//-	6709669	6710034	-	39021	downstream
chr8	LNC_003469	XLOC_029876	6669571	6670647	+	MELO3C007985T1	MELO3C007985	-//-	6609194	6612401	-	57169	upstream
chr8	LNC_003469	XLOC_029876	6669571	6670647	+	MELO3C008014T1	MELO3C008014	sp|Q9LYU3|EF113_ARATH Ethylene-responsive transcription factor ERF113 OS=Arabidopsis thaliana GN=ERF113 PE=2 SV=1//7.22411e-25	6764688	6766056	-	94040	downstream
chr8	LNC_003469	XLOC_029876	6669571	6670647	+	MELO3C007989T1	MELO3C007989	sp|Q9SAK5|APL_ARATH Myb family transcription factor APL OS=Arabidopsis thaliana GN=APL PE=2 SV=2//5.28609e-43	6630083	6635846	-	33724	upstream
chr8	LNC_003469	XLOC_029876	6669571	6670647	+	MELO3C008011T1	MELO3C008011	-//-	6752596	6753105	+	81948	upstream
chr8	LNC_003469	XLOC_029876	6669571	6670647	+	MELO3C008004T1	MELO3C008004	sp|Q8GUH1|PUB33_ARATH U-box domain-containing protein 33 OS=Arabidopsis thaliana GN=PUB33 PE=2 SV=2//5.97883e-11	6714201	6715821	-	43553	downstream
chr8	LNC_003469	XLOC_029876	6669571	6670647	+	MELO3C007991T1	MELO3C007991	sp|Q93ZX7|GAUT4_ARATH Probable galacturonosyltransferase 4 OS=Arabidopsis thaliana GN=GAUT4 PE=2 SV=1//0	6649458	6653270	-	16300	upstream
chr8	LNC_003469	XLOC_029876	6669571	6670647	+	MELO3C008010T1	MELO3C008010	sp|Q9SZN7|HIP26_ARATH Heavy metal-associated isoprenylated plant protein 26 OS=Arabidopsis thaliana GN=HIPP26 PE=1 SV=1//1.69763e-09	6741999	6744763	-	71351	downstream
chr8	LNC_003469	XLOC_029876	6669571	6670647	+	MELO3C007984T1	MELO3C007984	sp|Q39243|TRXB1_ARATH Thioredoxin reductase 1 OS=Arabidopsis thaliana GN=NTR1 PE=1 SV=3//1.75891e-176	6606194	6608528	-	61042	upstream
chr8	LNC_003469	XLOC_029876	6669571	6670647	+	MELO3C008012T1	MELO3C008012	-//-	6753336	6753497	+	82688	upstream
chr8	LNC_003469	XLOC_029876	6669571	6670647	+	MELO3C007990T1	MELO3C007990	-//-	6638437	6641612	-	27958	upstream
chr8	LNC_003469	XLOC_029876	6669571	6670647	+	MELO3C007980T1	MELO3C007980	sp|Q8LPQ8|MSSP2_ARATH Monosaccharide-sensing protein 2 OS=Arabidopsis thaliana GN=MSSP2 PE=1 SV=2//0	6583873	6587898	-	81672	upstream
chr8	LNC_003469	XLOC_029876	6669571	6670647	+	MELO3C007992T1	MELO3C007992	-//-	6657154	6657660	+	11910	downstream
chr8	LNC_003469	XLOC_029876	6669571	6670647	+	MELO3C007978T2	MELO3C007978	sp|Q9C5S2|IRE1A_ARATH Serine/threonine-protein kinase/endoribonuclease IRE1a OS=Arabidopsis thaliana GN=IRE1A PE=1 SV=1//0	6567430	6572267	-	97303	upstream
chr8	LNC_003469	XLOC_029876	6669571	6670647	+	MELO3C007986T2	MELO3C007986	-//-	6612654	6615941	+	53629	downstream
chr8	LNC_003469	XLOC_029876	6669571	6670647	+	MELO3C007986T1	MELO3C007986	-//-	6612654	6615941	+	53629	downstream
chr8	LNC_003469	XLOC_029876	6669571	6670647	+	MELO3C008007T2	MELO3C008007	sp|Q9FIK8|CAR11_ARATH Protein C2-DOMAIN ABA-RELATED 11 OS=Arabidopsis thaliana GN=CAR11 PE=2 SV=1//3.25193e-77	6727411	6729170	-	56763	downstream
chr8	LNC_003469	XLOC_029876	6669571	6670647	+	MELO3C007987T2	MELO3C007987	sp|P54567|YQKD_BACSU Uncharacterized protein YqkD OS=Bacillus subtilis (strain 168) GN=yqkD PE=4 SV=1//4.01356e-10	6617780	6624604	+	44966	downstream
chr8	LNC_003469	XLOC_029876	6669571	6670647	+	MELO3C007987T3	MELO3C007987	sp|P54567|YQKD_BACSU Uncharacterized protein YqkD OS=Bacillus subtilis (strain 168) GN=yqkD PE=4 SV=1//4.01356e-10	6617780	6624604	+	44966	downstream
chr8	LNC_003469	XLOC_029876	6669571	6670647	+	MELO3C007987T1	MELO3C007987	sp|P54567|YQKD_BACSU Uncharacterized protein YqkD OS=Bacillus subtilis (strain 168) GN=yqkD PE=4 SV=1//4.01356e-10	6617780	6624179	+	45391	downstream
chr8	LNC_003468	XLOC_029857	6468898	6471817	+	MELO3C007944T1	MELO3C007944	sp|Q9C5Y0|PLDD1_ARATH Phospholipase D delta OS=Arabidopsis thaliana GN=PLDDELTA PE=1 SV=2//0	6410663	6414496	+	54401	downstream
chr8	LNC_003468	XLOC_029857	6468898	6471817	+	MELO3C007945T1	MELO3C007945	sp|Q9C5Y0|PLDD1_ARATH Phospholipase D delta OS=Arabidopsis thaliana GN=PLDDELTA PE=1 SV=2//7.07375e-66	6415893	6416890	+	52007	downstream
chr8	LNC_003468	XLOC_029857	6468898	6471817	+	MELO3C007942T1	MELO3C007942	sp|Q42560|ACO1_ARATH Aconitate hydratase 1 OS=Arabidopsis thaliana GN=ACO1 PE=1 SV=2//0	6393028	6398957	+	69940	downstream
chr8	LNC_003468	XLOC_029857	6468898	6471817	+	MELO3C007976T1	MELO3C007976	-//-	6563655	6563834	-	91837	downstream
chr8	LNC_003468	XLOC_029857	6468898	6471817	+	MELO3C007973T2	MELO3C007973	sp|Q5E9J1|HNRPF_BOVIN Heterogeneous nuclear ribonucleoprotein F OS=Bos taurus GN=HNRNPF PE=2 SV=3//1.32519e-08	6547364	6549563	+	75546	upstream
chr8	LNC_003468	XLOC_029857	6468898	6471817	+	MELO3C007973T1	MELO3C007973	sp|Q5E9J1|HNRPF_BOVIN Heterogeneous nuclear ribonucleoprotein F OS=Bos taurus GN=HNRNPF PE=2 SV=3//1.32519e-08	6547344	6549563	+	75526	upstream
chr8	LNC_003468	XLOC_029857	6468898	6471817	+	MELO3C007975T1	MELO3C007975	sp|Q9C5G5|SAC7_ARATH Phosphoinositide phosphatase SAC7 OS=Arabidopsis thaliana GN=SAC7 PE=2 SV=1//0	6551856	6560690	-	80038	downstream
chr8	LNC_003468	XLOC_029857	6468898	6471817	+	MELO3C007949T1	MELO3C007949	sp|Q38853|STR15_ARATH Rhodanese-like domain-containing protein 15, chloroplastic OS=Arabidopsis thaliana GN=STR15 PE=2 SV=1//9.13409e-51	6431577	6433517	-	35380	upstream
chr8	LNC_003468	XLOC_029857	6468898	6471817	+	MELO3C007959T1	MELO3C007959	-//-	6476757	6477686	-	4939	downstream
chr8	LNC_003468	XLOC_029857	6468898	6471817	+	MELO3C007943T1	MELO3C007943	sp|F4JZ24|P4H10_ARATH Probable prolyl 4-hydroxylase 10 OS=Arabidopsis thaliana GN=P4H10 PE=2 SV=1//1.66434e-156	6400550	6403728	-	65169	upstream
chr8	LNC_003468	XLOC_029857	6468898	6471817	+	MELO3C007972T1	MELO3C007972	sp|P36616|DSK1_SCHPO Protein kinase dsk1 OS=Schizosaccharomyces pombe (strain 972 / ATCC 24843) GN=dsk1 PE=3 SV=2//9.56954e-98	6541946	6545532	+	70128	upstream
chr8	LNC_003468	XLOC_029857	6468898	6471817	+	MELO3C007958T1	MELO3C007958	-//-	6471670	6472530	-	-148	antisense
chr8	LNC_003468	XLOC_029857	6468898	6471817	+	MELO3C007970T1	MELO3C007970	sp|P46277|CCNB1_MEDSV G2/mitotic-specific cyclin-1 OS=Medicago sativa subsp. varia PE=2 SV=1//0	6525899	6528391	-	54081	downstream
chr8	LNC_003468	XLOC_029857	6468898	6471817	+	MELO3C007970T2	MELO3C007970	sp|P46277|CCNB1_MEDSV G2/mitotic-specific cyclin-1 OS=Medicago sativa subsp. varia PE=2 SV=1//0	6525899	6528391	-	54081	downstream
chr8	LNC_003468	XLOC_029857	6468898	6471817	+	MELO3C007970T3	MELO3C007970	sp|P46277|CCNB1_MEDSV G2/mitotic-specific cyclin-1 OS=Medicago sativa subsp. varia PE=2 SV=1//0	6525899	6528391	-	54081	downstream
chr8	LNC_003468	XLOC_029857	6468898	6471817	+	MELO3C007948T1	MELO3C007948	sp|Q84KJ6|AMT31_ORYSJ Ammonium transporter 3 member 1 OS=Oryza sativa subsp. japonica GN=AMT3-1 PE=2 SV=1//1.93295e-174	6427950	6429742	-	39155	upstream
chr8	LNC_003468	XLOC_029857	6468898	6471817	+	MELO3C007952T1	MELO3C007952	sp|Q6DR20|FB110_ARATH F-box protein At2g17036 OS=Arabidopsis thaliana GN=At2g17036 PE=2 SV=1//6.86407e-10	6449956	6450438	-	18459	upstream
chr8	LNC_003468	XLOC_029857	6468898	6471817	+	MELO3C007978T2	MELO3C007978	sp|Q9C5S2|IRE1A_ARATH Serine/threonine-protein kinase/endoribonuclease IRE1a OS=Arabidopsis thaliana GN=IRE1A PE=1 SV=1//0	6567430	6572267	-	95612	downstream
chr8	LNC_003468	XLOC_029857	6468898	6471817	+	MELO3C007955T1	MELO3C007955	sp|Q7XA86|ZDH11_ARATH Protein S-acyltransferase 10 OS=Arabidopsis thaliana GN=PAT10 PE=1 SV=1//3.35141e-116	6458396	6463150	+	5747	downstream
chr8	LNC_003468	XLOC_029857	6468898	6471817	+	MELO3C007953T1	MELO3C007953	sp|Q9SHX9|FB72_ARATH Putative F-box protein At1g65770 OS=Arabidopsis thaliana GN=At1g65770 PE=4 SV=1//1.15642e-37	6451809	6453445	-	15452	upstream
chr8	LNC_003468	XLOC_029857	6468898	6471817	+	MELO3C007966T1	MELO3C007966	sp|Q9SEY5|AAE2_ARATH Probable acyl-activating enzyme 2 OS=Arabidopsis thaliana GN=AAE2 PE=2 SV=1//2.20514e-144	6506217	6509695	+	34399	upstream
chr8	LNC_003468	XLOC_029857	6468898	6471817	+	MELO3C007939T1	MELO3C007939	sp|Q9SZT4|CSCLE_ARATH CSC1-like protein At4g35870 OS=Arabidopsis thaliana GN=GFS10 PE=2 SV=1//0	6373760	6376897	-	92000	upstream
chr8	LNC_003468	XLOC_029857	6468898	6471817	+	MELO3C007954T1	MELO3C007954	sp|Q9SHX9|FB72_ARATH Putative F-box protein At1g65770 OS=Arabidopsis thaliana GN=At1g65770 PE=4 SV=1//2.75939e-07	6454262	6455404	-	13493	upstream
chr8	LNC_003468	XLOC_029857	6468898	6471817	+	MELO3C007963T1	MELO3C007963	sp|P85084|CHIT_CARPA Endochitinase OS=Carica papaya PE=1 SV=1//4.90039e-39	6495862	6496294	+	24044	upstream
chr8	LNC_003468	XLOC_029857	6468898	6471817	+	MELO3C007960T1	MELO3C007960	sp|Q84J71|PP161_ARATH Pentatricopeptide repeat-containing protein At2g17670 OS=Arabidopsis thaliana GN=At2g17670 PE=2 SV=1//0	6482051	6483475	-	10233	downstream
chr8	LNC_003468	XLOC_029857	6468898	6471817	+	MELO3C007957T1	MELO3C007957	-//-	6468086	6469046	-	-149	antisense
chr8	LNC_003468	XLOC_029857	6468898	6471817	+	MELO3C007956T1	MELO3C007956	sp|Q54I39|IST1L_DICDI IST1-like protein OS=Dictyostelium discoideum GN=DDB_G0289029 PE=3 SV=1//1.36673e-28	6463211	6465324	-	3573	upstream
chr8	LNC_003468	XLOC_029857	6468898	6471817	+	MELO3C007951T3	MELO3C007951	sp|Q8GXB1|U548_ARATH UPF0548 protein At2g17695 OS=Arabidopsis thaliana GN=At2g17695 PE=2 SV=1//4.13262e-60	6446262	6448543	+	20354	downstream
chr8	LNC_003468	XLOC_029857	6468898	6471817	+	MELO3C007951T2	MELO3C007951	sp|Q8GXB1|U548_ARATH UPF0548 protein At2g17695 OS=Arabidopsis thaliana GN=At2g17695 PE=2 SV=1//4.13262e-60	6445947	6448543	+	20354	downstream
chr8	LNC_003468	XLOC_029857	6468898	6471817	+	MELO3C007951T1	MELO3C007951	sp|Q8GXB1|U548_ARATH UPF0548 protein At2g17695 OS=Arabidopsis thaliana GN=At2g17695 PE=2 SV=1//4.13262e-60	6445947	6448142	+	20755	downstream
chr8	LNC_003468	XLOC_029857	6468898	6471817	+	MELO3C007961T1	MELO3C007961	sp|P06215|CHIT_PHAVU Endochitinase OS=Phaseolus vulgaris PE=1 SV=1//2.07751e-142	6484764	6486134	-	12946	downstream
chr8	LNC_003468	XLOC_029857	6468898	6471817	+	MELO3C007964T1	MELO3C007964	sp|Q05538|CHIC_SOLLC Basic 30 kDa endochitinase OS=Solanum lycopersicum GN=CHI9 PE=1 SV=1//3.0995e-38	6496348	6496758	+	24530	upstream
chr8	LNC_003468	XLOC_029857	6468898	6471817	+	MELO3C007962T1	MELO3C007962	sp|P36907|CHIX_PEA Endochitinase OS=Pisum sativum PE=2 SV=1//1.44879e-136	6488926	6490373	-	17108	downstream
chr8	LNC_003468	XLOC_029857	6468898	6471817	+	MELO3C007950T1	MELO3C007950	sp|Q8L540|LTO1_ARATH Thiol-disulfide oxidoreductase LTO1 OS=Arabidopsis thaliana GN=LTO1 PE=1 SV=1//1.01003e-120	6440975	6444674	+	24223	downstream
chr8	LNC_003468	XLOC_029857	6468898	6471817	+	MELO3C007965T1	MELO3C007965	sp|Q09023|CHI2_BRANA Endochitinase CH25 OS=Brassica napus PE=2 SV=1//4.55005e-89	6502691	6503824	+	30873	upstream
chr8	LNC_003468	XLOC_029857	6468898	6471817	+	MELO3C007967T1	MELO3C007967	sp|Q9SEY5|AAE2_ARATH Probable acyl-activating enzyme 2 OS=Arabidopsis thaliana GN=AAE2 PE=2 SV=1//0	6508809	6510924	-	36991	downstream
chr8	LNC_003468	XLOC_029857	6468898	6471817	+	MELO3C007975T2	MELO3C007975	sp|Q9C5G5|SAC7_ARATH Phosphoinositide phosphatase SAC7 OS=Arabidopsis thaliana GN=SAC7 PE=2 SV=1//0	6551856	6560690	-	80038	downstream
chr8	LNC_003468	XLOC_029857	6468898	6471817	+	MELO3C007938T1	MELO3C007938	sp|Q9LX20|ASPL1_ARATH Aspartic proteinase-like protein 1 OS=Arabidopsis thaliana GN=At5g10080 PE=1 SV=1//5.1358e-66	6367036	6370019	-	98878	upstream
chr8	LNC_003468	XLOC_029857	6468898	6471817	+	MELO3C007941T1	MELO3C007941	sp|Q9LK35|THE1_ARATH Receptor-like protein kinase THESEUS 1 OS=Arabidopsis thaliana GN=THE1 PE=1 SV=1//2.38644e-59	6385969	6387776	-	81121	upstream
chr8	LNC_003468	XLOC_029857	6468898	6471817	+	MELO3C007978T1	MELO3C007978	sp|Q9C5S2|IRE1A_ARATH Serine/threonine-protein kinase/endoribonuclease IRE1a OS=Arabidopsis thaliana GN=IRE1A PE=1 SV=1//0	6567430	6572267	-	95612	downstream
chr8	LNC_003468	XLOC_029857	6468898	6471817	+	MELO3C007946T1	MELO3C007946	sp|Q84TH4|SR45A_ARATH Serine/arginine-rich splicing factor SR45a OS=Arabidopsis thaliana GN=SR45A PE=1 SV=1//4.08736e-31	6417632	6421489	+	47408	downstream
chr8	LNC_003468	XLOC_029857	6468898	6471817	+	MELO3C007940T1	MELO3C007940	sp|Q5Z8P0|P2C60_ORYSJ Probable protein phosphatase 2C 60 OS=Oryza sativa subsp. japonica GN=Os06g0717800 PE=2 SV=1//0	6382722	6384795	+	84102	downstream
chr8	LNC_003468	XLOC_029857	6468898	6471817	+	MELO3C007968T2	MELO3C007968	sp|Q8LFC0|IDH1_ARATH Isocitrate dehydrogenase [NAD] regulatory subunit 1, mitochondrial OS=Arabidopsis thaliana GN=IDH1 PE=2 SV=2//0	6513138	6516939	-	41320	downstream
chr8	LNC_003468	XLOC_029857	6468898	6471817	+	MELO3C007968T1	MELO3C007968	sp|Q8LFC0|IDH1_ARATH Isocitrate dehydrogenase [NAD] regulatory subunit 1, mitochondrial OS=Arabidopsis thaliana GN=IDH1 PE=2 SV=2//0	6513138	6516939	-	41320	downstream
chr8	LNC_003468	XLOC_029857	6468898	6471817	+	MELO3C007971T1	MELO3C007971	sp|O65499|ZAT3_ARATH Zinc finger protein ZAT3 OS=Arabidopsis thaliana GN=ZAT3 PE=2 SV=1//8.47035e-09	6532644	6533264	+	60826	upstream
chr8	LNC_003468	XLOC_029857	6468898	6471817	+	MELO3C007947T1	MELO3C007947	sp|Q05753|AKRP_ARATH Ankyrin repeat domain-containing protein, chloroplastic OS=Arabidopsis thaliana GN=AKRP PE=1 SV=2//1.27016e-163	6422380	6427698	+	41199	downstream
chr8	LNC_003468	XLOC_029857	6468898	6471817	+	MELO3C007974T1	MELO3C007974	sp|O81791|RKD5_ARATH Protein RKD5 OS=Arabidopsis thaliana GN=RKD5 PE=3 SV=1//1.3938e-38	6551124	6552196	+	79306	upstream
chr8	LNC_003468	XLOC_029857	6468898	6471817	+	MELO3C007977T1	MELO3C007977	sp|Q84W41|GLR36_ARATH Glutamate receptor 3.6 OS=Arabidopsis thaliana GN=GLR3.6 PE=2 SV=1//0	6564219	6568170	+	92401	upstream
chr8	LNC_003468	XLOC_029857	6468898	6471817	+	MELO3C007969T1	MELO3C007969	sp|Q8W2B8|SAT4_ARATH Serine acetyltransferase 4 OS=Arabidopsis thaliana GN=SAT4 PE=1 SV=1//2.3305e-153	6521601	6524574	+	49783	upstream
chr5	LNC_002930	XLOC_023758	23310098	23319355	-	MELO3C004118T2	MELO3C004118	sp|P69242|RPOT3_NICSY DNA-directed RNA polymerase 3, chloroplastic OS=Nicotiana sylvestris GN=RPOT3 PE=2 SV=1//0	23411033	23418975	-	91677	downstream
chr5	LNC_002930	XLOC_023758	23310098	23319355	-	MELO3C004118T1	MELO3C004118	sp|P69242|RPOT3_NICSY DNA-directed RNA polymerase 3, chloroplastic OS=Nicotiana sylvestris GN=RPOT3 PE=2 SV=1//0	23411033	23418066	-	91677	downstream
chr5	LNC_002930	XLOC_023758	23310098	23319355	-	MELO3C004107T1	MELO3C004107	sp|Q1LUI2|HDDC2_DANRE HD domain-containing protein 2 OS=Danio rerio GN=hddc2 PE=2 SV=1//4.9522e-54	23293111	23298228	-	11869	upstream
chr5	LNC_002930	XLOC_023758	23310098	23319355	-	MELO3C004106T2	MELO3C004106	sp|Q84TD8|FLXL2_ARATH Protein FLX-like 2 OS=Arabidopsis thaliana GN=FLXL2 PE=1 SV=1//5.77621e-42	23263444	23263879	-	46218	upstream
chr5	LNC_002930	XLOC_023758	23310098	23319355	-	MELO3C004106T3	MELO3C004106	sp|Q84TD8|FLXL2_ARATH Protein FLX-like 2 OS=Arabidopsis thaliana GN=FLXL2 PE=1 SV=1//5.77621e-42	23265808	23266427	-	43670	upstream
chr5	LNC_002930	XLOC_023758	23310098	23319355	-	MELO3C004106T1	MELO3C004106	sp|Q84TD8|FLXL2_ARATH Protein FLX-like 2 OS=Arabidopsis thaliana GN=FLXL2 PE=1 SV=1//5.77621e-42	23263062	23269138	-	40959	upstream
chr5	LNC_002930	XLOC_023758	23310098	23319355	-	MELO3C004117T1	MELO3C004117	sp|Q949Q7|SCP29_ARATH Serine carboxypeptidase-like 29 OS=Arabidopsis thaliana GN=SCPL29 PE=2 SV=1//0	23403902	23409705	+	84546	upstream
chr5	LNC_002930	XLOC_023758	23310098	23319355	-	MELO3C004114T1	MELO3C004114	-//-	23363215	23365657	-	43859	downstream
chr5	LNC_002930	XLOC_023758	23310098	23319355	-	MELO3C004105T1	MELO3C004105	sp|Q945L0|CX6B2_ARATH Cytochrome c oxidase subunit 6b-2 OS=Arabidopsis thaliana GN=COX6B-2 PE=2 SV=1//1.06169e-45	23257492	23262221	-	47876	upstream
chr5	LNC_002930	XLOC_023758	23310098	23319355	-	MELO3C004104T1	MELO3C004104	sp|Q9SUD4|TET7_ARATH Tetraspanin-7 OS=Arabidopsis thaliana GN=TET7 PE=2 SV=1//2.42353e-100	23243952	23246783	-	63314	upstream
chr5	LNC_002930	XLOC_023758	23310098	23319355	-	MELO3C004103T3	MELO3C004103	sp|Q9M0B8|WTR37_ARATH WAT1-related protein At4g30420 OS=Arabidopsis thaliana GN=At4g30420 PE=3 SV=1//3.43398e-52	23221171	23221457	-	88640	upstream
chr5	LNC_002930	XLOC_023758	23310098	23319355	-	MELO3C004103T2	MELO3C004103	sp|Q9M0B8|WTR37_ARATH WAT1-related protein At4g30420 OS=Arabidopsis thaliana GN=At4g30420 PE=3 SV=1//3.43398e-52	23220088	23221537	-	88560	upstream
chr5	LNC_002930	XLOC_023758	23310098	23319355	-	MELO3C004103T1	MELO3C004103	sp|Q9M0B8|WTR37_ARATH WAT1-related protein At4g30420 OS=Arabidopsis thaliana GN=At4g30420 PE=3 SV=1//3.43398e-52	23220088	23220488	-	89609	upstream
chr5	LNC_002930	XLOC_023758	23310098	23319355	-	MELO3C004115T1	MELO3C004115	-//-	23373352	23377232	+	53996	upstream
chr5	LNC_002930	XLOC_023758	23310098	23319355	-	MELO3C004110T3	MELO3C004110	sp|Q0JC10|DCAM_ORYSJ S-adenosylmethionine decarboxylase proenzyme OS=Oryza sativa subsp. japonica GN=SAMDC PE=2 SV=1//9.37265e-136	23335125	23337333	+	15769	upstream
chr5	LNC_002930	XLOC_023758	23310098	23319355	-	MELO3C004110T2	MELO3C004110	sp|Q0JC10|DCAM_ORYSJ S-adenosylmethionine decarboxylase proenzyme OS=Oryza sativa subsp. japonica GN=SAMDC PE=2 SV=1//9.37265e-136	23335125	23337333	+	15769	upstream
chr5	LNC_002930	XLOC_023758	23310098	23319355	-	MELO3C004110T1	MELO3C004110	sp|Q0JC10|DCAM_ORYSJ S-adenosylmethionine decarboxylase proenzyme OS=Oryza sativa subsp. japonica GN=SAMDC PE=2 SV=1//9.37265e-136	23335125	23337333	+	15769	upstream
chr5	LNC_002930	XLOC_023758	23310098	23319355	-	MELO3C004116T1	MELO3C004116	-//-	23378865	23386820	-	59509	downstream
chr5	LNC_002930	XLOC_023758	23310098	23319355	-	MELO3C004108T1	MELO3C004108	sp|Q3ZBR5|TTC1_BOVIN Tetratricopeptide repeat protein 1 OS=Bos taurus GN=TTC1 PE=2 SV=1//4.0386e-36	23299793	23303375	+	6722	downstream
chr5	LNC_002930	XLOC_023758	23310098	23319355	-	MELO3C004111T2	MELO3C004111	sp|Q24JJ9|NUP43_ARATH Nuclear pore complex protein NUP43 OS=Arabidopsis thaliana GN=NUP43 PE=1 SV=1//3.15873e-126	23340477	23341273	-	21121	downstream
chr5	LNC_002930	XLOC_023758	23310098	23319355	-	MELO3C004111T3	MELO3C004111	sp|Q24JJ9|NUP43_ARATH Nuclear pore complex protein NUP43 OS=Arabidopsis thaliana GN=NUP43 PE=1 SV=1//3.15873e-126	23344677	23345769	-	25321	downstream
chr5	LNC_002930	XLOC_023758	23310098	23319355	-	MELO3C004111T1	MELO3C004111	sp|Q24JJ9|NUP43_ARATH Nuclear pore complex protein NUP43 OS=Arabidopsis thaliana GN=NUP43 PE=1 SV=1//3.15873e-126	23340029	23345887	-	20673	downstream
chr5	LNC_002930	XLOC_023758	23310098	23319355	-	MELO3C004113T1	MELO3C004113	sp|Q9LMU0|FCL2_ARATH Putative GDP-L-fucose synthase 2 OS=Arabidopsis thaliana GN=GER2 PE=1 SV=1//0	23359626	23360957	-	40270	downstream
chr5	LNC_002930	XLOC_023758	23310098	23319355	-	MELO3C004109T1	MELO3C004109	sp|Q6NYP0|TM208_DANRE Transmembrane protein 208 OS=Danio rerio GN=tmem208 PE=2 SV=1//2.60265e-13	23305144	23308781	+	1316	downstream
chr5	LNC_002930	XLOC_023758	23310098	23319355	-	MELO3C004112T1	MELO3C004112	-//-	23351804	23352121	-	32448	downstream
chr4	LNC_002733	XLOC_021655	30310554	30312711	-	MELO3C009524T1	MELO3C009524	-//-	30283226	30283909	-	26644	upstream
chr4	LNC_002733	XLOC_021655	30310554	30312711	-	MELO3C009525T1	MELO3C009525	sp|Q9SJ52|YLS9_ARATH Protein YLS9 OS=Arabidopsis thaliana GN=YLS9 PE=2 SV=1//9.62543e-44	30281826	30282554	+	27999	downstream
chr4	LNC_002733	XLOC_021655	30310554	30312711	-	MELO3C009522T1	MELO3C009522	sp|Q766C2|NEP2_NEPGR Aspartic proteinase nepenthesin-2 OS=Nepenthes gracilis GN=nep2 PE=1 SV=1//4.03773e-29	30319369	30321064	-	6657	downstream
chr4	LNC_002733	XLOC_021655	30310554	30312711	-	MELO3C009516T1	MELO3C009516	sp|Q8LE10|HA22I_ARATH HVA22-like protein i OS=Arabidopsis thaliana GN=HVA22I PE=2 SV=2//7.48961e-53	30357275	30358589	-	44563	downstream
chr4	LNC_002733	XLOC_021655	30310554	30312711	-	MELO3C009513T3	MELO3C009513	sp|Q9SVD7|UEV1D_ARATH Ubiquitin-conjugating enzyme E2 variant 1D OS=Arabidopsis thaliana GN=UEV1D PE=1 SV=1//1.09204e-18	30378903	30383066	-	66191	downstream
chr4	LNC_002733	XLOC_021655	30310554	30312711	-	MELO3C009513T2	MELO3C009513	sp|Q9SVD7|UEV1D_ARATH Ubiquitin-conjugating enzyme E2 variant 1D OS=Arabidopsis thaliana GN=UEV1D PE=1 SV=1//1.09204e-18	30378903	30383066	-	66191	downstream
chr4	LNC_002733	XLOC_021655	30310554	30312711	-	MELO3C009513T1	MELO3C009513	sp|Q9SVD7|UEV1D_ARATH Ubiquitin-conjugating enzyme E2 variant 1D OS=Arabidopsis thaliana GN=UEV1D PE=1 SV=1//1.09204e-18	30378903	30383066	-	66191	downstream
chr4	LNC_002733	XLOC_021655	30310554	30312711	-	MELO3C009515T1	MELO3C009515	sp|Q3EAL1|OFP6_ARATH Transcription repressor OFP6 OS=Arabidopsis thaliana GN=OFP6 PE=1 SV=1//7.32984e-29	30362451	30363183	+	49739	upstream
chr4	LNC_002733	XLOC_021655	30310554	30312711	-	MELO3C009529T1	MELO3C009529	sp|Q9SJ52|YLS9_ARATH Protein YLS9 OS=Arabidopsis thaliana GN=YLS9 PE=2 SV=1//2.07633e-35	30268215	30268977	+	41576	downstream
chr4	LNC_002733	XLOC_021655	30310554	30312711	-	MELO3C009539T1	MELO3C009539	-//-	30216538	30221599	+	88954	downstream
chr4	LNC_002733	XLOC_021655	30310554	30312711	-	MELO3C009523T1	MELO3C009523	sp|P42730|CLPB1_ARATH Chaperone protein ClpB1 OS=Arabidopsis thaliana GN=CLPB1 PE=1 SV=2//7.39599e-07	30299408	30304001	-	6552	upstream
chr4	LNC_002733	XLOC_021655	30310554	30312711	-	MELO3C009512T1	MELO3C009512	-//-	30386105	30387317	-	73393	downstream
chr4	LNC_002733	XLOC_021655	30310554	30312711	-	MELO3C009538T1	MELO3C009538	sp|Q9SIT1|TMK3_ARATH Receptor-like kinase TMK3 OS=Arabidopsis thaliana GN=TMK3 PE=2 SV=1//0	30229011	30232934	+	77619	downstream
chr4	LNC_002733	XLOC_021655	30310554	30312711	-	MELO3C009510T1	MELO3C009510	sp|Q5ZJX5|TLDC1_CHICK TLD domain-containing protein 1 OS=Gallus gallus GN=TLDC1 PE=2 SV=1//4.35349e-37	30404383	30407962	+	91671	upstream
chr4	LNC_002733	XLOC_021655	30310554	30312711	-	MELO3C009528T1	MELO3C009528	sp|Q9SJ52|YLS9_ARATH Protein YLS9 OS=Arabidopsis thaliana GN=YLS9 PE=2 SV=1//1.23287e-35	30270460	30271156	+	39397	downstream
chr4	LNC_002733	XLOC_021655	30310554	30312711	-	MELO3C009519T1	MELO3C009519	sp|Q9C5R8|BAS1B_ARATH 2-Cys peroxiredoxin BAS1-like, chloroplastic OS=Arabidopsis thaliana GN=At5g06290 PE=2 SV=3//1.8684e-130	30343614	30346828	-	30902	downstream
chr4	LNC_002733	XLOC_021655	30310554	30312711	-	MELO3C009532T1	MELO3C009532	sp|Q9SJ52|YLS9_ARATH Protein YLS9 OS=Arabidopsis thaliana GN=YLS9 PE=2 SV=1//3.11383e-18	30255567	30256656	+	53897	downstream
chr4	LNC_002733	XLOC_021655	30310554	30312711	-	MELO3C009518T1	MELO3C009518	-//-	30351531	30352037	+	38819	upstream
chr4	LNC_002733	XLOC_021655	30310554	30312711	-	MELO3C009526T1	MELO3C009526	sp|Q9SJ52|YLS9_ARATH Protein YLS9 OS=Arabidopsis thaliana GN=YLS9 PE=2 SV=1//8.28782e-47	30275286	30275883	+	34670	downstream
chr4	LNC_002733	XLOC_021655	30310554	30312711	-	MELO3C009535T3	MELO3C009535	sp|Q9CAF2|NUD26_ARATH Nudix hydrolase 26, chloroplastic OS=Arabidopsis thaliana GN=NUDT26 PE=1 SV=1//2.00915e-17	30242376	30244446	-	66107	upstream
chr4	LNC_002733	XLOC_021655	30310554	30312711	-	MELO3C009535T2	MELO3C009535	sp|Q9CAF2|NUD26_ARATH Nudix hydrolase 26, chloroplastic OS=Arabidopsis thaliana GN=NUDT26 PE=1 SV=1//2.00915e-17	30242376	30244446	-	66107	upstream
chr4	LNC_002733	XLOC_021655	30310554	30312711	-	MELO3C009535T1	MELO3C009535	sp|Q9CAF2|NUD26_ARATH Nudix hydrolase 26, chloroplastic OS=Arabidopsis thaliana GN=NUDT26 PE=1 SV=1//2.00915e-17	30242376	30244446	-	66107	upstream
chr4	LNC_002733	XLOC_021655	30310554	30312711	-	MELO3C009533T1	MELO3C009533	sp|Q9SJ52|YLS9_ARATH Protein YLS9 OS=Arabidopsis thaliana GN=YLS9 PE=2 SV=1//1.09114e-10	30247547	30248428	+	62125	downstream
chr4	LNC_002733	XLOC_021655	30310554	30312711	-	MELO3C009535T5	MELO3C009535	sp|Q9CAF2|NUD26_ARATH Nudix hydrolase 26, chloroplastic OS=Arabidopsis thaliana GN=NUDT26 PE=1 SV=1//2.00915e-17	30242376	30244278	-	66275	upstream
chr4	LNC_002733	XLOC_021655	30310554	30312711	-	MELO3C009535T4	MELO3C009535	sp|Q9CAF2|NUD26_ARATH Nudix hydrolase 26, chloroplastic OS=Arabidopsis thaliana GN=NUDT26 PE=1 SV=1//2.00915e-17	30242376	30244446	-	66107	upstream
chr4	LNC_002733	XLOC_021655	30310554	30312711	-	MELO3C009534T1	MELO3C009534	-//-	30244632	30245609	+	64944	downstream
chr4	LNC_002733	XLOC_021655	30310554	30312711	-	MELO3C009537T1	MELO3C009537	sp|Q8RWM3|MED27_ARATH Mediator of RNA polymerase II transcription subunit 27 OS=Arabidopsis thaliana GN=MED27 PE=1 SV=1//7.24335e-142	30234448	30238756	-	71797	upstream
chr4	LNC_002733	XLOC_021655	30310554	30312711	-	MELO3C009536T1	MELO3C009536	sp|A7UL74|CTF7_ARATH Protein CHROMOSOME TRANSMISSION FIDELITY 7 OS=Arabidopsis thaliana GN=CTF7 PE=1 SV=1//3.98318e-87	30239275	30241623	+	68930	downstream
chr4	LNC_002733	XLOC_021655	30310554	30312711	-	MELO3C009537T2	MELO3C009537	sp|Q8RWM3|MED27_ARATH Mediator of RNA polymerase II transcription subunit 27 OS=Arabidopsis thaliana GN=MED27 PE=1 SV=1//7.24335e-142	30234448	30238756	-	71797	upstream
chr4	LNC_002733	XLOC_021655	30310554	30312711	-	MELO3C009531T1	MELO3C009531	sp|Q9SJ52|YLS9_ARATH Protein YLS9 OS=Arabidopsis thaliana GN=YLS9 PE=2 SV=1//4.10798e-58	30260755	30261658	-	48895	upstream
chr4	LNC_002733	XLOC_021655	30310554	30312711	-	MELO3C009539T2	MELO3C009539	-//-	30219709	30221458	+	89095	downstream
chr4	LNC_002733	XLOC_021655	30310554	30312711	-	MELO3C009530T1	MELO3C009530	sp|Q9SJ52|YLS9_ARATH Protein YLS9 OS=Arabidopsis thaliana GN=YLS9 PE=2 SV=1//9.79403e-70	30265296	30266250	+	44303	downstream
chr4	LNC_002733	XLOC_021655	30310554	30312711	-	MELO3C009541T1	MELO3C009541	sp|Q9SRM9|ALMT8_ARATH Aluminum-activated malate transporter 8 OS=Arabidopsis thaliana GN=ALMT8 PE=3 SV=1//1.64852e-134	30209452	30213236	+	97317	downstream
chr4	LNC_002733	XLOC_021655	30310554	30312711	-	MELO3C009521T1	MELO3C009521	sp|Q8GW29|LOG7_ARATH Cytokinin riboside 5&apos;-monophosphate phosphoribohydrolase LOG7 OS=Arabidopsis thaliana GN=LOG7 PE=1 SV=2//1.22455e-99	30335407	30338054	+	22695	upstream
chr4	LNC_002733	XLOC_021655	30310554	30312711	-	MELO3C009540T2	MELO3C009540	-//-	30216540	30218028	+	92525	downstream
chr4	LNC_002733	XLOC_021655	30310554	30312711	-	MELO3C009540T1	MELO3C009540	-//-	30219012	30219263	+	91290	downstream
chr4	LNC_002733	XLOC_021655	30310554	30312711	-	MELO3C009520T1	MELO3C009520	-//-	30339512	30342606	-	26800	downstream
chr4	LNC_002733	XLOC_021655	30310554	30312711	-	MELO3C009508T1	MELO3C009508	sp|H9BFQ1|TPRL2_ERYCB Tropinone reductase-like 2 OS=Erythroxylum coca PE=2 SV=1//5.35064e-106	30412477	30413916	+	99765	upstream
chr4	LNC_002733	XLOC_021655	30310554	30312711	-	MELO3C009511T1	MELO3C009511	-//-	30399973	30403641	-	87261	downstream
chr4	LNC_002733	XLOC_021655	30310554	30312711	-	MELO3C009527T1	MELO3C009527	sp|Q9SJ52|YLS9_ARATH Protein YLS9 OS=Arabidopsis thaliana GN=YLS9 PE=2 SV=1//1.28132e-18	30273520	30273903	+	36650	downstream
chr4	LNC_002733	XLOC_021655	30310554	30312711	-	MELO3C009514T1	MELO3C009514	sp|Q9SJ45|OPF15_ARATH Transcription repressor OFP15 OS=Arabidopsis thaliana GN=OFP15 PE=1 SV=1//1.08593e-25	30373156	30374073	-	60444	downstream
chr4	LNC_002733	XLOC_021655	30310554	30312711	-	MELO3C009517T1	MELO3C009517	sp|Q8GXE9|HA22J_ARATH HVA22-like protein j OS=Arabidopsis thaliana GN=HVA22J PE=2 SV=2//1.19267e-49	30351421	30354986	-	38709	downstream
chr4	LNC_002733	XLOC_021655	30310554	30312711	-	MELO3C009509T1	MELO3C009509	sp|P49215|RS17_SOLLC 40S ribosomal protein S17 OS=Solanum lycopersicum GN=RPS17 PE=2 SV=3//5.63581e-74	30408564	30409271	-	95852	downstream
chr5	LNC_002931	XLOC_023758	23313686	23318906	-	MELO3C004118T2	MELO3C004118	sp|P69242|RPOT3_NICSY DNA-directed RNA polymerase 3, chloroplastic OS=Nicotiana sylvestris GN=RPOT3 PE=2 SV=1//0	23411033	23418975	-	92126	downstream
chr5	LNC_002931	XLOC_023758	23313686	23318906	-	MELO3C004118T1	MELO3C004118	sp|P69242|RPOT3_NICSY DNA-directed RNA polymerase 3, chloroplastic OS=Nicotiana sylvestris GN=RPOT3 PE=2 SV=1//0	23411033	23418066	-	92126	downstream
chr5	LNC_002931	XLOC_023758	23313686	23318906	-	MELO3C004107T1	MELO3C004107	sp|Q1LUI2|HDDC2_DANRE HD domain-containing protein 2 OS=Danio rerio GN=hddc2 PE=2 SV=1//4.9522e-54	23293111	23298228	-	15457	upstream
chr5	LNC_002931	XLOC_023758	23313686	23318906	-	MELO3C004106T2	MELO3C004106	sp|Q84TD8|FLXL2_ARATH Protein FLX-like 2 OS=Arabidopsis thaliana GN=FLXL2 PE=1 SV=1//5.77621e-42	23263444	23263879	-	49806	upstream
chr5	LNC_002931	XLOC_023758	23313686	23318906	-	MELO3C004106T3	MELO3C004106	sp|Q84TD8|FLXL2_ARATH Protein FLX-like 2 OS=Arabidopsis thaliana GN=FLXL2 PE=1 SV=1//5.77621e-42	23265808	23266427	-	47258	upstream
chr5	LNC_002931	XLOC_023758	23313686	23318906	-	MELO3C004106T1	MELO3C004106	sp|Q84TD8|FLXL2_ARATH Protein FLX-like 2 OS=Arabidopsis thaliana GN=FLXL2 PE=1 SV=1//5.77621e-42	23263062	23269138	-	44547	upstream
chr5	LNC_002931	XLOC_023758	23313686	23318906	-	MELO3C004117T1	MELO3C004117	sp|Q949Q7|SCP29_ARATH Serine carboxypeptidase-like 29 OS=Arabidopsis thaliana GN=SCPL29 PE=2 SV=1//0	23403902	23409705	+	84995	upstream
chr5	LNC_002931	XLOC_023758	23313686	23318906	-	MELO3C004114T1	MELO3C004114	-//-	23363215	23365657	-	44308	downstream
chr5	LNC_002931	XLOC_023758	23313686	23318906	-	MELO3C004105T1	MELO3C004105	sp|Q945L0|CX6B2_ARATH Cytochrome c oxidase subunit 6b-2 OS=Arabidopsis thaliana GN=COX6B-2 PE=2 SV=1//1.06169e-45	23257492	23262221	-	51464	upstream
chr5	LNC_002931	XLOC_023758	23313686	23318906	-	MELO3C004104T1	MELO3C004104	sp|Q9SUD4|TET7_ARATH Tetraspanin-7 OS=Arabidopsis thaliana GN=TET7 PE=2 SV=1//2.42353e-100	23243952	23246783	-	66902	upstream
chr5	LNC_002931	XLOC_023758	23313686	23318906	-	MELO3C004103T3	MELO3C004103	sp|Q9M0B8|WTR37_ARATH WAT1-related protein At4g30420 OS=Arabidopsis thaliana GN=At4g30420 PE=3 SV=1//3.43398e-52	23221171	23221457	-	92228	upstream
chr5	LNC_002931	XLOC_023758	23313686	23318906	-	MELO3C004103T2	MELO3C004103	sp|Q9M0B8|WTR37_ARATH WAT1-related protein At4g30420 OS=Arabidopsis thaliana GN=At4g30420 PE=3 SV=1//3.43398e-52	23220088	23221537	-	92148	upstream
chr5	LNC_002931	XLOC_023758	23313686	23318906	-	MELO3C004103T1	MELO3C004103	sp|Q9M0B8|WTR37_ARATH WAT1-related protein At4g30420 OS=Arabidopsis thaliana GN=At4g30420 PE=3 SV=1//3.43398e-52	23220088	23220488	-	93197	upstream
chr5	LNC_002931	XLOC_023758	23313686	23318906	-	MELO3C004115T1	MELO3C004115	-//-	23373352	23377232	+	54445	upstream
chr5	LNC_002931	XLOC_023758	23313686	23318906	-	MELO3C004110T3	MELO3C004110	sp|Q0JC10|DCAM_ORYSJ S-adenosylmethionine decarboxylase proenzyme OS=Oryza sativa subsp. japonica GN=SAMDC PE=2 SV=1//9.37265e-136	23335125	23337333	+	16218	upstream
chr5	LNC_002931	XLOC_023758	23313686	23318906	-	MELO3C004110T2	MELO3C004110	sp|Q0JC10|DCAM_ORYSJ S-adenosylmethionine decarboxylase proenzyme OS=Oryza sativa subsp. japonica GN=SAMDC PE=2 SV=1//9.37265e-136	23335125	23337333	+	16218	upstream
chr5	LNC_002931	XLOC_023758	23313686	23318906	-	MELO3C004110T1	MELO3C004110	sp|Q0JC10|DCAM_ORYSJ S-adenosylmethionine decarboxylase proenzyme OS=Oryza sativa subsp. japonica GN=SAMDC PE=2 SV=1//9.37265e-136	23335125	23337333	+	16218	upstream
chr5	LNC_002931	XLOC_023758	23313686	23318906	-	MELO3C004116T1	MELO3C004116	-//-	23378865	23386820	-	59958	downstream
chr5	LNC_002931	XLOC_023758	23313686	23318906	-	MELO3C004108T1	MELO3C004108	sp|Q3ZBR5|TTC1_BOVIN Tetratricopeptide repeat protein 1 OS=Bos taurus GN=TTC1 PE=2 SV=1//4.0386e-36	23299793	23303375	+	10310	downstream
chr5	LNC_002931	XLOC_023758	23313686	23318906	-	MELO3C004111T2	MELO3C004111	sp|Q24JJ9|NUP43_ARATH Nuclear pore complex protein NUP43 OS=Arabidopsis thaliana GN=NUP43 PE=1 SV=1//3.15873e-126	23340477	23341273	-	21570	downstream
chr5	LNC_002931	XLOC_023758	23313686	23318906	-	MELO3C004111T3	MELO3C004111	sp|Q24JJ9|NUP43_ARATH Nuclear pore complex protein NUP43 OS=Arabidopsis thaliana GN=NUP43 PE=1 SV=1//3.15873e-126	23344677	23345769	-	25770	downstream
chr5	LNC_002931	XLOC_023758	23313686	23318906	-	MELO3C004111T1	MELO3C004111	sp|Q24JJ9|NUP43_ARATH Nuclear pore complex protein NUP43 OS=Arabidopsis thaliana GN=NUP43 PE=1 SV=1//3.15873e-126	23340029	23345887	-	21122	downstream
chr5	LNC_002931	XLOC_023758	23313686	23318906	-	MELO3C004113T1	MELO3C004113	sp|Q9LMU0|FCL2_ARATH Putative GDP-L-fucose synthase 2 OS=Arabidopsis thaliana GN=GER2 PE=1 SV=1//0	23359626	23360957	-	40719	downstream
chr5	LNC_002931	XLOC_023758	23313686	23318906	-	MELO3C004109T1	MELO3C004109	sp|Q6NYP0|TM208_DANRE Transmembrane protein 208 OS=Danio rerio GN=tmem208 PE=2 SV=1//2.60265e-13	23305144	23308781	+	4904	downstream
chr5	LNC_002931	XLOC_023758	23313686	23318906	-	MELO3C004112T1	MELO3C004112	-//-	23351804	23352121	-	32897	downstream
chr0	LNC_000819	XLOC_003503	19885771	19885986	-	MELO3C000879T1	MELO3C000879	sp|Q2QDA7|MATK_CUCSA Maturase K OS=Cucumis sativus GN=matK PE=3 SV=1//1.50585e-30	19985078	19985245	-	99091	downstream
chr0	LNC_000819	XLOC_003503	19885771	19885986	-	MELO3C000839T1	MELO3C000839	-//-	19947457	19947637	-	61470	downstream
chr0	LNC_000819	XLOC_003503	19885771	19885986	-	MELO3C000826T1	MELO3C000826	sp|Q9ZUG9|BH066_ARATH Transcription factor bHLH66 OS=Arabidopsis thaliana GN=BHLH66 PE=2 SV=1//3.61728e-29	19866555	19867013	-	18757	upstream
chr0	LNC_000819	XLOC_003503	19885771	19885986	-	MELO3C000832T1	MELO3C000832	sp|Q9XIH7|PLT1_ARATH Putative polyol transporter 1 OS=Arabidopsis thaliana GN=PLT1 PE=3 SV=1//5.86811e-103	19868282	19868861	-	16909	upstream
chr0	LNC_000819	XLOC_003503	19885771	19885986	-	MELO3C000837T1	MELO3C000837	-//-	19933870	19934063	+	47883	upstream
chr0	LNC_000819	XLOC_003503	19885771	19885986	-	MELO3C000847T1	MELO3C000847	-//-	19789247	19789617	-	96153	upstream
chr0	LNC_000819	XLOC_003503	19885771	19885986	-	MELO3C000831T1	MELO3C000831	-//-	19873501	19874119	-	11651	upstream
chr0	LNC_000819	XLOC_003503	19885771	19885986	-	MELO3C000840T1	MELO3C000840	-//-	19962839	19962988	+	76852	upstream
chr0	LNC_000819	XLOC_003503	19885771	19885986	-	MELO3C000836T1	MELO3C000836	sp|Q9XIH7|PLT1_ARATH Putative polyol transporter 1 OS=Arabidopsis thaliana GN=PLT1 PE=3 SV=1//2.65485e-102	19832150	19832729	-	53041	upstream
chr0	LNC_000819	XLOC_003503	19885771	19885986	-	MELO3C000842T1	MELO3C000842	-//-	19787583	19788026	-	97744	upstream
chr0	LNC_000819	XLOC_003503	19885771	19885986	-	MELO3C000835T1	MELO3C000835	sp|Q6H8D5|COB22_ORYSJ Coatomer subunit beta&apos;-2 OS=Oryza sativa subsp. japonica GN=Os02g0209100 PE=2 SV=1//2.11777e-16	19925425	19925580	-	39438	downstream
chr0	LNC_000819	XLOC_003503	19885771	19885986	-	MELO3C000834T1	MELO3C000834	-//-	19914855	19915205	+	28868	upstream
chr0	LNC_000819	XLOC_003503	19885771	19885986	-	MELO3C000850T1	MELO3C000850	sp|Q2QDA8|PSBA_CUCSA Photosystem II protein D1 OS=Cucumis sativus GN=psbA PE=3 SV=1//1.61053e-83	19974800	19975192	+	88813	upstream
chr0	LNC_000819	XLOC_003503	19885771	19885986	-	MELO3C000849T1	MELO3C000849	sp|Q9LNU1|CRSP_ARATH CO(2)-response secreted protease OS=Arabidopsis thaliana GN=CRSP PE=2 SV=1//1.36409e-38	19944019	19944381	-	58032	downstream
chr0	LNC_000819	XLOC_003503	19885771	19885986	-	MELO3C000833T1	MELO3C000833	sp|P93039|NAT4_ARATH Nucleobase-ascorbate transporter 4 OS=Arabidopsis thaliana GN=NAT4 PE=2 SV=2//8.85526e-17	19870095	19870542	+	15228	downstream
chr0	LNC_000819	XLOC_003503	19885771	19885986	-	MELO3C000825T1	MELO3C000825	-//-	19806367	19806778	+	78992	downstream
[truncated: 62,478 more rows]

## Sheet: trans-acting
lncRNA_ID	lncRNA_Gene_ID	lncRNA_Gene_Symbol	Status	mRNA_ID	mRNA_Gene_ID	mRNA_Gene_Symbol	mRNA_Gene_Description	Pearson_correlation	Pvalue
LNC_000082	XLOC_000623	--	lncRNA	MELO3C000009T1	MELO3C000009	sp|Q9ZR72|AB1B_ARATH ABC transporter B family member 1 OS=Arabidopsis thaliana GN=ABCB1 PE=1 SV=1//6.48708e-10	--	0.958949	8.57e-07
LNC_000148	XLOC_000930	--	lncRNA	MELO3C000009T1	MELO3C000009	sp|Q9ZR72|AB1B_ARATH ABC transporter B family member 1 OS=Arabidopsis thaliana GN=ABCB1 PE=1 SV=1//6.48708e-10	--	0.977765	4.12e-08
LNC_000173	XLOC_001035	--	lncRNA	MELO3C000009T1	MELO3C000009	sp|Q9ZR72|AB1B_ARATH ABC transporter B family member 1 OS=Arabidopsis thaliana GN=ABCB1 PE=1 SV=1//6.48708e-10	--	0.967547	2.68e-07
LNC_000314	XLOC_001560	--	lncRNA	MELO3C000009T1	MELO3C000009	sp|Q9ZR72|AB1B_ARATH ABC transporter B family member 1 OS=Arabidopsis thaliana GN=ABCB1 PE=1 SV=1//6.48708e-10	--	0.962888	5.21e-07
LNC_000400	XLOC_001791	--	lncRNA	MELO3C000009T1	MELO3C000009	sp|Q9ZR72|AB1B_ARATH ABC transporter B family member 1 OS=Arabidopsis thaliana GN=ABCB1 PE=1 SV=1//6.48708e-10	--	0.979853	2.53e-08
LNC_000503	XLOC_002044	--	lncRNA	MELO3C000009T1	MELO3C000009	sp|Q9ZR72|AB1B_ARATH ABC transporter B family member 1 OS=Arabidopsis thaliana GN=ABCB1 PE=1 SV=1//6.48708e-10	--	0.958811	8.71e-07
LNC_000721	XLOC_003034	--	lncRNA	MELO3C000009T1	MELO3C000009	sp|Q9ZR72|AB1B_ARATH ABC transporter B family member 1 OS=Arabidopsis thaliana GN=ABCB1 PE=1 SV=1//6.48708e-10	--	0.967072	2.88e-07
LNC_000815	XLOC_003487	--	lncRNA	MELO3C000009T1	MELO3C000009	sp|Q9ZR72|AB1B_ARATH ABC transporter B family member 1 OS=Arabidopsis thaliana GN=ABCB1 PE=1 SV=1//6.48708e-10	--	0.991541	3.36e-10
LNC_000845	XLOC_003587	--	lncRNA	MELO3C000009T1	MELO3C000009	sp|Q9ZR72|AB1B_ARATH ABC transporter B family member 1 OS=Arabidopsis thaliana GN=ABCB1 PE=1 SV=1//6.48708e-10	--	0.957919	9.68e-07
LNC_000961	XLOC_003989	--	lncRNA	MELO3C000009T1	MELO3C000009	sp|Q9ZR72|AB1B_ARATH ABC transporter B family member 1 OS=Arabidopsis thaliana GN=ABCB1 PE=1 SV=1//6.48708e-10	--	0.97135	1.45e-07
LNC_001093	XLOC_004327	--	lncRNA	MELO3C000009T1	MELO3C000009	sp|Q9ZR72|AB1B_ARATH ABC transporter B family member 1 OS=Arabidopsis thaliana GN=ABCB1 PE=1 SV=1//6.48708e-10	--	0.984929	5.97e-09
LNC_001246	XLOC_004671	--	lncRNA	MELO3C000009T1	MELO3C000009	sp|Q9ZR72|AB1B_ARATH ABC transporter B family member 1 OS=Arabidopsis thaliana GN=ABCB1 PE=1 SV=1//6.48708e-10	--	0.968112	2.46e-07
LNC_001294	XLOC_004774	--	lncRNA	MELO3C000009T1	MELO3C000009	sp|Q9ZR72|AB1B_ARATH ABC transporter B family member 1 OS=Arabidopsis thaliana GN=ABCB1 PE=1 SV=1//6.48708e-10	--	0.970765	1.6e-07
LNC_001355	XLOC_005593	--	lncRNA	MELO3C000009T1	MELO3C000009	sp|Q9ZR72|AB1B_ARATH ABC transporter B family member 1 OS=Arabidopsis thaliana GN=ABCB1 PE=1 SV=1//6.48708e-10	--	0.97717	4.7e-08
LNC_001472	XLOC_006898	--	lncRNA	MELO3C000009T1	MELO3C000009	sp|Q9ZR72|AB1B_ARATH ABC transporter B family member 1 OS=Arabidopsis thaliana GN=ABCB1 PE=1 SV=1//6.48708e-10	--	0.969968	1.83e-07
LNC_001473	XLOC_006899	--	lncRNA	MELO3C000009T1	MELO3C000009	sp|Q9ZR72|AB1B_ARATH ABC transporter B family member 1 OS=Arabidopsis thaliana GN=ABCB1 PE=1 SV=1//6.48708e-10	--	0.987122	2.73e-09
LNC_001863	XLOC_011035	--	lncRNA	MELO3C000009T1	MELO3C000009	sp|Q9ZR72|AB1B_ARATH ABC transporter B family member 1 OS=Arabidopsis thaliana GN=ABCB1 PE=1 SV=1//6.48708e-10	--	0.95335	1.61e-06
LNC_001867	XLOC_011065	--	lncRNA	MELO3C000009T1	MELO3C000009	sp|Q9ZR72|AB1B_ARATH ABC transporter B family member 1 OS=Arabidopsis thaliana GN=ABCB1 PE=1 SV=1//6.48708e-10	--	0.955462	1.28e-06
LNC_001975	XLOC_012525	--	lncRNA	MELO3C000009T1	MELO3C000009	sp|Q9ZR72|AB1B_ARATH ABC transporter B family member 1 OS=Arabidopsis thaliana GN=ABCB1 PE=1 SV=1//6.48708e-10	--	0.950577	2.14e-06
LNC_002015	XLOC_012841	--	lncRNA	MELO3C000009T1	MELO3C000009	sp|Q9ZR72|AB1B_ARATH ABC transporter B family member 1 OS=Arabidopsis thaliana GN=ABCB1 PE=1 SV=1//6.48708e-10	--	0.965633	3.56e-07
LNC_002067	XLOC_013596	--	lncRNA	MELO3C000009T1	MELO3C000009	sp|Q9ZR72|AB1B_ARATH ABC transporter B family member 1 OS=Arabidopsis thaliana GN=ABCB1 PE=1 SV=1//6.48708e-10	--	0.97176	1.35e-07
LNC_002105	XLOC_014010	--	lncRNA	MELO3C000009T1	MELO3C000009	sp|Q9ZR72|AB1B_ARATH ABC transporter B family member 1 OS=Arabidopsis thaliana GN=ABCB1 PE=1 SV=1//6.48708e-10	--	0.957754	9.87e-07
LNC_002113	XLOC_014055	--	lncRNA	MELO3C000009T1	MELO3C000009	sp|Q9ZR72|AB1B_ARATH ABC transporter B family member 1 OS=Arabidopsis thaliana GN=ABCB1 PE=1 SV=1//6.48708e-10	--	0.957334	1.04e-06
LNC_002116	XLOC_014113	--	lncRNA	MELO3C000009T1	MELO3C000009	sp|Q9ZR72|AB1B_ARATH ABC transporter B family member 1 OS=Arabidopsis thaliana GN=ABCB1 PE=1 SV=1//6.48708e-10	--	0.979929	2.48e-08
LNC_002117	XLOC_014163	--	lncRNA	MELO3C000009T1	MELO3C000009	sp|Q9ZR72|AB1B_ARATH ABC transporter B family member 1 OS=Arabidopsis thaliana GN=ABCB1 PE=1 SV=1//6.48708e-10	--	0.96632	3.23e-07
LNC_002118	XLOC_014167	--	lncRNA	MELO3C000009T1	MELO3C000009	sp|Q9ZR72|AB1B_ARATH ABC transporter B family member 1 OS=Arabidopsis thaliana GN=ABCB1 PE=1 SV=1//6.48708e-10	--	0.961036	6.62e-07
LNC_002120	XLOC_014262	--	lncRNA	MELO3C000009T1	MELO3C000009	sp|Q9ZR72|AB1B_ARATH ABC transporter B family member 1 OS=Arabidopsis thaliana GN=ABCB1 PE=1 SV=1//6.48708e-10	--	0.958009	9.58e-07
LNC_002121	XLOC_014264	--	lncRNA	MELO3C000009T1	MELO3C000009	sp|Q9ZR72|AB1B_ARATH ABC transporter B family member 1 OS=Arabidopsis thaliana GN=ABCB1 PE=1 SV=1//6.48708e-10	--	0.971189	1.49e-07
LNC_002125	XLOC_014341	--	lncRNA	MELO3C000009T1	MELO3C000009	sp|Q9ZR72|AB1B_ARATH ABC transporter B family member 1 OS=Arabidopsis thaliana GN=ABCB1 PE=1 SV=1//6.48708e-10	--	0.990525	5.92e-10
LNC_002135	XLOC_014539	--	lncRNA	MELO3C000009T1	MELO3C000009	sp|Q9ZR72|AB1B_ARATH ABC transporter B family member 1 OS=Arabidopsis thaliana GN=ABCB1 PE=1 SV=1//6.48708e-10	--	0.952331	1.79e-06
LNC_002203	XLOC_015349	--	lncRNA	MELO3C000009T1	MELO3C000009	sp|Q9ZR72|AB1B_ARATH ABC transporter B family member 1 OS=Arabidopsis thaliana GN=ABCB1 PE=1 SV=1//6.48708e-10	--	0.987336	2.51e-09
LNC_002217	XLOC_015640	--	lncRNA	MELO3C000009T1	MELO3C000009	sp|Q9ZR72|AB1B_ARATH ABC transporter B family member 1 OS=Arabidopsis thaliana GN=ABCB1 PE=1 SV=1//6.48708e-10	--	0.953501	1.58e-06
LNC_002303	XLOC_016429	--	lncRNA	MELO3C000009T1	MELO3C000009	sp|Q9ZR72|AB1B_ARATH ABC transporter B family member 1 OS=Arabidopsis thaliana GN=ABCB1 PE=1 SV=1//6.48708e-10	--	0.98818	1.78e-09
LNC_002314	XLOC_016542	--	lncRNA	MELO3C000009T1	MELO3C000009	sp|Q9ZR72|AB1B_ARATH ABC transporter B family member 1 OS=Arabidopsis thaliana GN=ABCB1 PE=1 SV=1//6.48708e-10	--	0.953221	1.63e-06
LNC_002365	XLOC_017048	--	lncRNA	MELO3C000009T1	MELO3C000009	sp|Q9ZR72|AB1B_ARATH ABC transporter B family member 1 OS=Arabidopsis thaliana GN=ABCB1 PE=1 SV=1//6.48708e-10	--	0.97369	9.5e-08
LNC_002396	XLOC_017627	--	lncRNA	MELO3C000009T1	MELO3C000009	sp|Q9ZR72|AB1B_ARATH ABC transporter B family member 1 OS=Arabidopsis thaliana GN=ABCB1 PE=1 SV=1//6.48708e-10	--	0.988149	1.81e-09
LNC_002423	XLOC_017934	--	lncRNA	MELO3C000009T1	MELO3C000009	sp|Q9ZR72|AB1B_ARATH ABC transporter B family member 1 OS=Arabidopsis thaliana GN=ABCB1 PE=1 SV=1//6.48708e-10	--	0.992268	2.15e-10
LNC_002457	XLOC_018162	--	lncRNA	MELO3C000009T1	MELO3C000009	sp|Q9ZR72|AB1B_ARATH ABC transporter B family member 1 OS=Arabidopsis thaliana GN=ABCB1 PE=1 SV=1//6.48708e-10	--	0.969451	1.99e-07
LNC_002540	XLOC_019336	--	lncRNA	MELO3C000009T1	MELO3C000009	sp|Q9ZR72|AB1B_ARATH ABC transporter B family member 1 OS=Arabidopsis thaliana GN=ABCB1 PE=1 SV=1//6.48708e-10	--	0.981556	1.63e-08
LNC_002646	XLOC_020497	--	lncRNA	MELO3C000009T1	MELO3C000009	sp|Q9ZR72|AB1B_ARATH ABC transporter B family member 1 OS=Arabidopsis thaliana GN=ABCB1 PE=1 SV=1//6.48708e-10	--	0.965348	3.71e-07
LNC_002681	XLOC_020986	--	lncRNA	MELO3C000009T1	MELO3C000009	sp|Q9ZR72|AB1B_ARATH ABC transporter B family member 1 OS=Arabidopsis thaliana GN=ABCB1 PE=1 SV=1//6.48708e-10	--	0.974101	8.79e-08
LNC_002738	XLOC_021780	--	lncRNA	MELO3C000009T1	MELO3C000009	sp|Q9ZR72|AB1B_ARATH ABC transporter B family member 1 OS=Arabidopsis thaliana GN=ABCB1 PE=1 SV=1//6.48708e-10	--	0.966611	3.09e-07
LNC_002744	XLOC_021850	--	lncRNA	MELO3C000009T1	MELO3C000009	sp|Q9ZR72|AB1B_ARATH ABC transporter B family member 1 OS=Arabidopsis thaliana GN=ABCB1 PE=1 SV=1//6.48708e-10	--	0.964473	4.2e-07
LNC_002836	XLOC_023065	--	lncRNA	MELO3C000009T1	MELO3C000009	sp|Q9ZR72|AB1B_ARATH ABC transporter B family member 1 OS=Arabidopsis thaliana GN=ABCB1 PE=1 SV=1//6.48708e-10	--	0.968455	2.33e-07
LNC_002839	XLOC_023095	--	lncRNA	MELO3C000009T1	MELO3C000009	sp|Q9ZR72|AB1B_ARATH ABC transporter B family member 1 OS=Arabidopsis thaliana GN=ABCB1 PE=1 SV=1//6.48708e-10	--	0.962186	5.71e-07
LNC_002840	XLOC_023095	--	lncRNA	MELO3C000009T1	MELO3C000009	sp|Q9ZR72|AB1B_ARATH ABC transporter B family member 1 OS=Arabidopsis thaliana GN=ABCB1 PE=1 SV=1//6.48708e-10	--	0.964197	4.36e-07
LNC_002915	XLOC_023634	--	lncRNA	MELO3C000009T1	MELO3C000009	sp|Q9ZR72|AB1B_ARATH ABC transporter B family member 1 OS=Arabidopsis thaliana GN=ABCB1 PE=1 SV=1//6.48708e-10	--	0.990421	6.25e-10
LNC_002962	XLOC_024328	--	lncRNA	MELO3C000009T1	MELO3C000009	sp|Q9ZR72|AB1B_ARATH ABC transporter B family member 1 OS=Arabidopsis thaliana GN=ABCB1 PE=1 SV=1//6.48708e-10	--	0.960051	7.49e-07
LNC_002974	XLOC_024462	--	lncRNA	MELO3C000009T1	MELO3C000009	sp|Q9ZR72|AB1B_ARATH ABC transporter B family member 1 OS=Arabidopsis thaliana GN=ABCB1 PE=1 SV=1//6.48708e-10	--	0.952814	1.7e-06
LNC_003023	XLOC_024979	--	lncRNA	MELO3C000009T1	MELO3C000009	sp|Q9ZR72|AB1B_ARATH ABC transporter B family member 1 OS=Arabidopsis thaliana GN=ABCB1 PE=1 SV=1//6.48708e-10	--	0.969125	2.1e-07
LNC_003096	XLOC_025927	--	lncRNA	MELO3C000009T1	MELO3C000009	sp|Q9ZR72|AB1B_ARATH ABC transporter B family member 1 OS=Arabidopsis thaliana GN=ABCB1 PE=1 SV=1//6.48708e-10	--	0.96019	7.37e-07
LNC_003122	XLOC_026223	--	lncRNA	MELO3C000009T1	MELO3C000009	sp|Q9ZR72|AB1B_ARATH ABC transporter B family member 1 OS=Arabidopsis thaliana GN=ABCB1 PE=1 SV=1//6.48708e-10	--	0.950709	2.11e-06
LNC_003178	XLOC_026909	--	lncRNA	MELO3C000009T1	MELO3C000009	sp|Q9ZR72|AB1B_ARATH ABC transporter B family member 1 OS=Arabidopsis thaliana GN=ABCB1 PE=1 SV=1//6.48708e-10	--	0.98974	8.8e-10
LNC_003193	XLOC_027097	--	lncRNA	MELO3C000009T1	MELO3C000009	sp|Q9ZR72|AB1B_ARATH ABC transporter B family member 1 OS=Arabidopsis thaliana GN=ABCB1 PE=1 SV=1//6.48708e-10	--	0.986522	3.42e-09
LNC_003259	XLOC_027693	--	lncRNA	MELO3C000009T1	MELO3C000009	sp|Q9ZR72|AB1B_ARATH ABC transporter B family member 1 OS=Arabidopsis thaliana GN=ABCB1 PE=1 SV=1//6.48708e-10	--	0.964961	3.92e-07
LNC_003329	XLOC_028304	--	lncRNA	MELO3C000009T1	MELO3C000009	sp|Q9ZR72|AB1B_ARATH ABC transporter B family member 1 OS=Arabidopsis thaliana GN=ABCB1 PE=1 SV=1//6.48708e-10	--	0.95045	2.16e-06
LNC_003348	XLOC_028524	--	lncRNA	MELO3C000009T1	MELO3C000009	sp|Q9ZR72|AB1B_ARATH ABC transporter B family member 1 OS=Arabidopsis thaliana GN=ABCB1 PE=1 SV=1//6.48708e-10	--	0.955268	1.31e-06
LNC_003383	XLOC_028716	--	lncRNA	MELO3C000009T1	MELO3C000009	sp|Q9ZR72|AB1B_ARATH ABC transporter B family member 1 OS=Arabidopsis thaliana GN=ABCB1 PE=1 SV=1//6.48708e-10	--	0.992258	2.16e-10
LNC_003404	XLOC_028887	--	lncRNA	MELO3C000009T1	MELO3C000009	sp|Q9ZR72|AB1B_ARATH ABC transporter B family member 1 OS=Arabidopsis thaliana GN=ABCB1 PE=1 SV=1//6.48708e-10	--	0.953186	1.64e-06
LNC_003405	XLOC_028887	--	lncRNA	MELO3C000009T1	MELO3C000009	sp|Q9ZR72|AB1B_ARATH ABC transporter B family member 1 OS=Arabidopsis thaliana GN=ABCB1 PE=1 SV=1//6.48708e-10	--	0.99316	1.17e-10
LNC_003431	XLOC_029198	--	lncRNA	MELO3C000009T1	MELO3C000009	sp|Q9ZR72|AB1B_ARATH ABC transporter B family member 1 OS=Arabidopsis thaliana GN=ABCB1 PE=1 SV=1//6.48708e-10	--	0.950695	2.11e-06
LNC_003447	XLOC_029502	--	lncRNA	MELO3C000009T1	MELO3C000009	sp|Q9ZR72|AB1B_ARATH ABC transporter B family member 1 OS=Arabidopsis thaliana GN=ABCB1 PE=1 SV=1//6.48708e-10	--	0.965175	3.8e-07
LNC_003457	XLOC_029653	--	lncRNA	MELO3C000009T1	MELO3C000009	sp|Q9ZR72|AB1B_ARATH ABC transporter B family member 1 OS=Arabidopsis thaliana GN=ABCB1 PE=1 SV=1//6.48708e-10	--	0.968089	2.47e-07
LNC_003462	XLOC_029748	--	lncRNA	MELO3C000009T1	MELO3C000009	sp|Q9ZR72|AB1B_ARATH ABC transporter B family member 1 OS=Arabidopsis thaliana GN=ABCB1 PE=1 SV=1//6.48708e-10	--	0.956014	1.2e-06
LNC_003465	XLOC_029788	--	lncRNA	MELO3C000009T1	MELO3C000009	sp|Q9ZR72|AB1B_ARATH ABC transporter B family member 1 OS=Arabidopsis thaliana GN=ABCB1 PE=1 SV=1//6.48708e-10	--	0.963445	4.83e-07
LNC_003466	XLOC_029789	--	lncRNA	MELO3C000009T1	MELO3C000009	sp|Q9ZR72|AB1B_ARATH ABC transporter B family member 1 OS=Arabidopsis thaliana GN=ABCB1 PE=1 SV=1//6.48708e-10	--	0.980759	2.01e-08
LNC_003473	XLOC_029985	--	lncRNA	MELO3C000009T1	MELO3C000009	sp|Q9ZR72|AB1B_ARATH ABC transporter B family member 1 OS=Arabidopsis thaliana GN=ABCB1 PE=1 SV=1//6.48708e-10	--	0.952963	1.68e-06
LNC_003571	XLOC_030752	--	lncRNA	MELO3C000009T1	MELO3C000009	sp|Q9ZR72|AB1B_ARATH ABC transporter B family member 1 OS=Arabidopsis thaliana GN=ABCB1 PE=1 SV=1//6.48708e-10	--	0.953606	1.57e-06
LNC_003656	XLOC_031723	--	lncRNA	MELO3C000009T1	MELO3C000009	sp|Q9ZR72|AB1B_ARATH ABC transporter B family member 1 OS=Arabidopsis thaliana GN=ABCB1 PE=1 SV=1//6.48708e-10	--	0.965701	3.53e-07
LNC_003671	XLOC_031874	--	lncRNA	MELO3C000009T1	MELO3C000009	sp|Q9ZR72|AB1B_ARATH ABC transporter B family member 1 OS=Arabidopsis thaliana GN=ABCB1 PE=1 SV=1//6.48708e-10	--	0.977248	4.62e-08
LNC_003705	XLOC_032547	--	lncRNA	MELO3C000009T1	MELO3C000009	sp|Q9ZR72|AB1B_ARATH ABC transporter B family member 1 OS=Arabidopsis thaliana GN=ABCB1 PE=1 SV=1//6.48708e-10	--	0.955442	1.28e-06
LNC_003707	XLOC_032547	--	lncRNA	MELO3C000009T1	MELO3C000009	sp|Q9ZR72|AB1B_ARATH ABC transporter B family member 1 OS=Arabidopsis thaliana GN=ABCB1 PE=1 SV=1//6.48708e-10	--	0.963361	4.89e-07
LNC_003708	XLOC_032547	--	lncRNA	MELO3C000009T1	MELO3C000009	sp|Q9ZR72|AB1B_ARATH ABC transporter B family member 1 OS=Arabidopsis thaliana GN=ABCB1 PE=1 SV=1//6.48708e-10	--	0.964916	3.95e-07
LNC_003726	XLOC_032656	--	lncRNA	MELO3C000009T1	MELO3C000009	sp|Q9ZR72|AB1B_ARATH ABC transporter B family member 1 OS=Arabidopsis thaliana GN=ABCB1 PE=1 SV=1//6.48708e-10	--	0.950691	2.11e-06
LNC_003790	XLOC_033408	--	lncRNA	MELO3C000009T1	MELO3C000009	sp|Q9ZR72|AB1B_ARATH ABC transporter B family member 1 OS=Arabidopsis thaliana GN=ABCB1 PE=1 SV=1//6.48708e-10	--	0.974807	7.66e-08
LNC_000082	XLOC_000623	--	lncRNA	MELO3C000014T1	MELO3C000014	sp|Q9SI54|LSM7_ARATH Sm-like protein LSM7 OS=Arabidopsis thaliana GN=LSM7 PE=1 SV=1//9.33759e-27	--	0.980005	2.43e-08
LNC_000173	XLOC_001035	--	lncRNA	MELO3C000014T1	MELO3C000014	sp|Q9SI54|LSM7_ARATH Sm-like protein LSM7 OS=Arabidopsis thaliana GN=LSM7 PE=1 SV=1//9.33759e-27	--	0.963072	5.08e-07
LNC_000400	XLOC_001791	--	lncRNA	MELO3C000014T1	MELO3C000014	sp|Q9SI54|LSM7_ARATH Sm-like protein LSM7 OS=Arabidopsis thaliana GN=LSM7 PE=1 SV=1//9.33759e-27	--	0.95053	2.15e-06
LNC_000401	XLOC_001795	--	lncRNA	MELO3C000014T1	MELO3C000014	sp|Q9SI54|LSM7_ARATH Sm-like protein LSM7 OS=Arabidopsis thaliana GN=LSM7 PE=1 SV=1//9.33759e-27	--	0.951337	1.98e-06
LNC_001263	XLOC_004711	--	lncRNA	MELO3C000014T1	MELO3C000014	sp|Q9SI54|LSM7_ARATH Sm-like protein LSM7 OS=Arabidopsis thaliana GN=LSM7 PE=1 SV=1//9.33759e-27	--	0.966136	3.31e-07
LNC_001355	XLOC_005593	--	lncRNA	MELO3C000014T1	MELO3C000014	sp|Q9SI54|LSM7_ARATH Sm-like protein LSM7 OS=Arabidopsis thaliana GN=LSM7 PE=1 SV=1//9.33759e-27	--	0.964333	4.28e-07
LNC_001740	XLOC_009903	--	lncRNA	MELO3C000014T1	MELO3C000014	sp|Q9SI54|LSM7_ARATH Sm-like protein LSM7 OS=Arabidopsis thaliana GN=LSM7 PE=1 SV=1//9.33759e-27	--	0.954939	1.36e-06
LNC_001753	XLOC_010020	--	lncRNA	MELO3C000014T1	MELO3C000014	sp|Q9SI54|LSM7_ARATH Sm-like protein LSM7 OS=Arabidopsis thaliana GN=LSM7 PE=1 SV=1//9.33759e-27	--	0.961305	6.4e-07
LNC_001791	XLOC_010329	--	lncRNA	MELO3C000014T1	MELO3C000014	sp|Q9SI54|LSM7_ARATH Sm-like protein LSM7 OS=Arabidopsis thaliana GN=LSM7 PE=1 SV=1//9.33759e-27	--	0.953215	1.63e-06
LNC_002015	XLOC_012841	--	lncRNA	MELO3C000014T1	MELO3C000014	sp|Q9SI54|LSM7_ARATH Sm-like protein LSM7 OS=Arabidopsis thaliana GN=LSM7 PE=1 SV=1//9.33759e-27	--	0.955242	1.31e-06
LNC_002067	XLOC_013596	--	lncRNA	MELO3C000014T1	MELO3C000014	sp|Q9SI54|LSM7_ARATH Sm-like protein LSM7 OS=Arabidopsis thaliana GN=LSM7 PE=1 SV=1//9.33759e-27	--	0.951652	1.92e-06
LNC_002105	XLOC_014010	--	lncRNA	MELO3C000014T1	MELO3C000014	sp|Q9SI54|LSM7_ARATH Sm-like protein LSM7 OS=Arabidopsis thaliana GN=LSM7 PE=1 SV=1//9.33759e-27	--	0.967322	2.78e-07
LNC_002116	XLOC_014113	--	lncRNA	MELO3C000014T1	MELO3C000014	sp|Q9SI54|LSM7_ARATH Sm-like protein LSM7 OS=Arabidopsis thaliana GN=LSM7 PE=1 SV=1//9.33759e-27	--	0.954054	1.49e-06
LNC_002118	XLOC_014167	--	lncRNA	MELO3C000014T1	MELO3C000014	sp|Q9SI54|LSM7_ARATH Sm-like protein LSM7 OS=Arabidopsis thaliana GN=LSM7 PE=1 SV=1//9.33759e-27	--	0.9674	2.75e-07
LNC_002127	XLOC_014397	--	lncRNA	MELO3C000014T1	MELO3C000014	sp|Q9SI54|LSM7_ARATH Sm-like protein LSM7 OS=Arabidopsis thaliana GN=LSM7 PE=1 SV=1//9.33759e-27	--	0.954345	1.45e-06
LNC_002303	XLOC_016429	--	lncRNA	MELO3C000014T1	MELO3C000014	sp|Q9SI54|LSM7_ARATH Sm-like protein LSM7 OS=Arabidopsis thaliana GN=LSM7 PE=1 SV=1//9.33759e-27	--	0.961078	6.59e-07
LNC_002345	XLOC_016921	--	lncRNA	MELO3C000014T1	MELO3C000014	sp|Q9SI54|LSM7_ARATH Sm-like protein LSM7 OS=Arabidopsis thaliana GN=LSM7 PE=1 SV=1//9.33759e-27	--	0.954923	1.36e-06
LNC_002526	XLOC_019234	--	lncRNA	MELO3C000014T1	MELO3C000014	sp|Q9SI54|LSM7_ARATH Sm-like protein LSM7 OS=Arabidopsis thaliana GN=LSM7 PE=1 SV=1//9.33759e-27	--	0.950352	2.19e-06
LNC_002646	XLOC_020497	--	lncRNA	MELO3C000014T1	MELO3C000014	sp|Q9SI54|LSM7_ARATH Sm-like protein LSM7 OS=Arabidopsis thaliana GN=LSM7 PE=1 SV=1//9.33759e-27	--	0.965237	3.77e-07
LNC_002840	XLOC_023095	--	lncRNA	MELO3C000014T1	MELO3C000014	sp|Q9SI54|LSM7_ARATH Sm-like protein LSM7 OS=Arabidopsis thaliana GN=LSM7 PE=1 SV=1//9.33759e-27	--	0.975914	6.13e-08
LNC_002946	XLOC_024072	--	lncRNA	MELO3C000014T1	MELO3C000014	sp|Q9SI54|LSM7_ARATH Sm-like protein LSM7 OS=Arabidopsis thaliana GN=LSM7 PE=1 SV=1//9.33759e-27	--	0.955455	1.28e-06
LNC_002962	XLOC_024328	--	lncRNA	MELO3C000014T1	MELO3C000014	sp|Q9SI54|LSM7_ARATH Sm-like protein LSM7 OS=Arabidopsis thaliana GN=LSM7 PE=1 SV=1//9.33759e-27	--	0.967312	2.78e-07
LNC_003013	XLOC_024887	--	lncRNA	MELO3C000014T1	MELO3C000014	sp|Q9SI54|LSM7_ARATH Sm-like protein LSM7 OS=Arabidopsis thaliana GN=LSM7 PE=1 SV=1//9.33759e-27	--	0.96355	4.77e-07
LNC_003023	XLOC_024979	--	lncRNA	MELO3C000014T1	MELO3C000014	sp|Q9SI54|LSM7_ARATH Sm-like protein LSM7 OS=Arabidopsis thaliana GN=LSM7 PE=1 SV=1//9.33759e-27	--	0.958778	8.75e-07
LNC_003119	XLOC_026223	--	lncRNA	MELO3C000014T1	MELO3C000014	sp|Q9SI54|LSM7_ARATH Sm-like protein LSM7 OS=Arabidopsis thaliana GN=LSM7 PE=1 SV=1//9.33759e-27	--	0.964514	4.18e-07
LNC_003122	XLOC_026223	--	lncRNA	MELO3C000014T1	MELO3C000014	sp|Q9SI54|LSM7_ARATH Sm-like protein LSM7 OS=Arabidopsis thaliana GN=LSM7 PE=1 SV=1//9.33759e-27	--	0.965597	3.58e-07
LNC_003256	XLOC_027660	--	lncRNA	MELO3C000014T1	MELO3C000014	sp|Q9SI54|LSM7_ARATH Sm-like protein LSM7 OS=Arabidopsis thaliana GN=LSM7 PE=1 SV=1//9.33759e-27	--	0.967261	2.8e-07
LNC_003277	XLOC_027906	--	lncRNA	MELO3C000014T1	MELO3C000014	sp|Q9SI54|LSM7_ARATH Sm-like protein LSM7 OS=Arabidopsis thaliana GN=LSM7 PE=1 SV=1//9.33759e-27	--	0.960199	7.36e-07
LNC_003348	XLOC_028524	--	lncRNA	MELO3C000014T1	MELO3C000014	sp|Q9SI54|LSM7_ARATH Sm-like protein LSM7 OS=Arabidopsis thaliana GN=LSM7 PE=1 SV=1//9.33759e-27	--	0.951734	1.9e-06
LNC_003404	XLOC_028887	--	lncRNA	MELO3C000014T1	MELO3C000014	sp|Q9SI54|LSM7_ARATH Sm-like protein LSM7 OS=Arabidopsis thaliana GN=LSM7 PE=1 SV=1//9.33759e-27	--	0.963559	4.76e-07
LNC_003688	XLOC_032219	--	lncRNA	MELO3C000014T1	MELO3C000014	sp|Q9SI54|LSM7_ARATH Sm-like protein LSM7 OS=Arabidopsis thaliana GN=LSM7 PE=1 SV=1//9.33759e-27	--	0.955101	1.33e-06
LNC_003702	XLOC_032463	--	lncRNA	MELO3C000014T1	MELO3C000014	sp|Q9SI54|LSM7_ARATH Sm-like protein LSM7 OS=Arabidopsis thaliana GN=LSM7 PE=1 SV=1//9.33759e-27	--	0.966945	2.94e-07
LNC_003732	XLOC_032710	--	lncRNA	MELO3C000014T1	MELO3C000014	sp|Q9SI54|LSM7_ARATH Sm-like protein LSM7 OS=Arabidopsis thaliana GN=LSM7 PE=1 SV=1//9.33759e-27	--	0.952325	1.79e-06
LNC_003745	XLOC_032806	--	lncRNA	MELO3C000014T1	MELO3C000014	sp|Q9SI54|LSM7_ARATH Sm-like protein LSM7 OS=Arabidopsis thaliana GN=LSM7 PE=1 SV=1//9.33759e-27	--	0.967528	2.69e-07
LNC_003843	XLOC_033973	--	lncRNA	MELO3C000014T1	MELO3C000014	sp|Q9SI54|LSM7_ARATH Sm-like protein LSM7 OS=Arabidopsis thaliana GN=LSM7 PE=1 SV=1//9.33759e-27	--	0.95544	1.28e-06
LNC_000203	XLOC_001158	--	lncRNA	MELO3C000017T1	MELO3C000017	sp|P83326|PMEI_ACTDE Pectinesterase inhibitor OS=Actinidia deliciosa GN=PMEI PE=1 SV=2//2.76303e-26	--	0.973941	9.06e-08
LNC_001106	XLOC_004355	--	lncRNA	MELO3C000017T1	MELO3C000017	sp|P83326|PMEI_ACTDE Pectinesterase inhibitor OS=Actinidia deliciosa GN=PMEI PE=1 SV=2//2.76303e-26	--	0.960789	6.83e-07
LNC_001904	XLOC_011534	--	lncRNA	MELO3C000017T1	MELO3C000017	sp|P83326|PMEI_ACTDE Pectinesterase inhibitor OS=Actinidia deliciosa GN=PMEI PE=1 SV=2//2.76303e-26	--	0.963528	4.78e-07
LNC_002533	XLOC_019298	--	lncRNA	MELO3C000017T1	MELO3C000017	sp|P83326|PMEI_ACTDE Pectinesterase inhibitor OS=Actinidia deliciosa GN=PMEI PE=1 SV=2//2.76303e-26	--	0.979285	2.9e-08
LNC_002178	XLOC_015039	--	lncRNA	MELO3C000022T1	MELO3C000022	-//-	--	0.95305	1.66e-06
LNC_003116	XLOC_026193	--	lncRNA	MELO3C000022T1	MELO3C000022	-//-	--	0.963019	5.12e-07
LNC_002038	XLOC_013359	--	lncRNA	MELO3C000026T1	MELO3C000026	-//-	--	0.95386	1.52e-06
LNC_001544	XLOC_007921	--	lncRNA	MELO3C000030T1	MELO3C000030	sp|Q9FGZ4|WRK48_ARATH Probable WRKY transcription factor 48 OS=Arabidopsis thaliana GN=WRKY48 PE=2 SV=1//7.60261e-43	--	0.950794	2.09e-06
LNC_000035	XLOC_000206	--	lncRNA	MELO3C000040T1	MELO3C000040	-//-	--	0.990506	5.98e-10
LNC_000197	XLOC_001135	--	lncRNA	MELO3C000040T1	MELO3C000040	-//-	--	0.990506	5.98e-10
LNC_000245	XLOC_001357	--	lncRNA	MELO3C000040T1	MELO3C000040	-//-	--	0.990506	5.98e-10
LNC_000327	XLOC_001609	--	lncRNA	MELO3C000040T1	MELO3C000040	-//-	--	0.990506	5.98e-10
LNC_000384	XLOC_001737	--	lncRNA	MELO3C000040T1	MELO3C000040	-//-	--	0.990506	5.98e-10
LNC_000476	XLOC_001986	--	lncRNA	MELO3C000040T1	MELO3C000040	-//-	--	0.990506	5.98e-10
LNC_000508	XLOC_002050	--	lncRNA	MELO3C000040T1	MELO3C000040	-//-	--	0.990506	5.98e-10
LNC_000669	XLOC_002625	--	lncRNA	MELO3C000040T1	MELO3C000040	-//-	--	0.986891	2.98e-09
LNC_000702	XLOC_002894	--	lncRNA	MELO3C000040T1	MELO3C000040	-//-	--	0.990506	5.98e-10
LNC_000783	XLOC_003350	--	lncRNA	MELO3C000040T1	MELO3C000040	-//-	--	0.990506	5.98e-10
LNC_000784	XLOC_003350	--	lncRNA	MELO3C000040T1	MELO3C000040	-//-	--	0.990506	5.98e-10
LNC_000952	XLOC_003964	--	lncRNA	MELO3C000040T1	MELO3C000040	-//-	--	0.990506	5.98e-10
LNC_001037	XLOC_004180	--	lncRNA	MELO3C000040T1	MELO3C000040	-//-	--	0.990506	5.98e-10
LNC_001055	XLOC_004233	--	lncRNA	MELO3C000040T1	MELO3C000040	-//-	--	0.951603	1.93e-06
LNC_001103	XLOC_004348	--	lncRNA	MELO3C000040T1	MELO3C000040	-//-	--	0.989716	8.9e-10
LNC_001286	XLOC_004759	--	lncRNA	MELO3C000040T1	MELO3C000040	-//-	--	0.990506	5.98e-10
LNC_001337	XLOC_005254	--	lncRNA	MELO3C000040T1	MELO3C000040	-//-	--	0.990506	5.98e-10
LNC_001614	XLOC_008741	--	lncRNA	MELO3C000040T1	MELO3C000040	-//-	--	0.990506	5.98e-10
LNC_001615	XLOC_008746	--	lncRNA	MELO3C000040T1	MELO3C000040	-//-	--	0.990506	5.98e-10
LNC_001616	XLOC_008746	--	lncRNA	MELO3C000040T1	MELO3C000040	-//-	--	0.990506	5.98e-10
LNC_001971	XLOC_012510	--	lncRNA	MELO3C000040T1	MELO3C000040	-//-	--	0.951862	1.88e-06
LNC_002048	XLOC_013493	--	lncRNA	MELO3C000040T1	MELO3C000040	-//-	--	0.955039	1.34e-06
LNC_002050	XLOC_013542	--	lncRNA	MELO3C000040T1	MELO3C000040	-//-	--	0.978318	3.64e-08
LNC_002051	XLOC_013542	--	lncRNA	MELO3C000040T1	MELO3C000040	-//-	--	0.990506	5.98e-10
LNC_002052	XLOC_013543	--	lncRNA	MELO3C000040T1	MELO3C000040	-//-	--	0.993532	8.82e-11
LNC_002058	XLOC_013564	--	lncRNA	MELO3C000040T1	MELO3C000040	-//-	--	0.967105	2.87e-07
LNC_002093	XLOC_013918	--	lncRNA	MELO3C000040T1	MELO3C000040	-//-	--	0.989002	1.24e-09
LNC_002360	XLOC_017017	--	lncRNA	MELO3C000040T1	MELO3C000040	-//-	--	0.990497	6.01e-10
LNC_002796	XLOC_022445	--	lncRNA	MELO3C000040T1	MELO3C000040	-//-	--	0.990506	5.98e-10
LNC_002805	XLOC_022511	--	lncRNA	MELO3C000040T1	MELO3C000040	-//-	--	0.990506	5.98e-10
LNC_002812	XLOC_022614	--	lncRNA	MELO3C000040T1	MELO3C000040	-//-	--	0.9929	1.4e-10
LNC_002862	XLOC_023274	--	lncRNA	MELO3C000040T1	MELO3C000040	-//-	--	0.990497	6.01e-10
LNC_002889	XLOC_023451	--	lncRNA	MELO3C000040T1	MELO3C000040	-//-	--	0.951946	1.86e-06
LNC_002907	XLOC_023549	--	lncRNA	MELO3C000040T1	MELO3C000040	-//-	--	0.990506	5.98e-10
LNC_002948	XLOC_024074	--	lncRNA	MELO3C000040T1	MELO3C000040	-//-	--	0.991029	4.51e-10
LNC_002970	XLOC_024429	--	lncRNA	MELO3C000040T1	MELO3C000040	-//-	--	0.97935	2.86e-08
LNC_002971	XLOC_024429	--	lncRNA	MELO3C000040T1	MELO3C000040	-//-	--	0.993916	6.5e-11
LNC_002982	XLOC_024602	--	lncRNA	MELO3C000040T1	MELO3C000040	-//-	--	0.968159	2.44e-07
LNC_003142	XLOC_026404	--	lncRNA	MELO3C000040T1	MELO3C000040	-//-	--	0.954618	1.4e-06
LNC_003143	XLOC_026404	--	lncRNA	MELO3C000040T1	MELO3C000040	-//-	--	0.989946	7.95e-10
LNC_003476	XLOC_030018	--	lncRNA	MELO3C000040T1	MELO3C000040	-//-	--	0.990506	5.98e-10
LNC_003477	XLOC_030018	--	lncRNA	MELO3C000040T1	MELO3C000040	-//-	--	0.990506	5.98e-10
LNC_003478	XLOC_030018	--	lncRNA	MELO3C000040T1	MELO3C000040	-//-	--	0.990506	5.98e-10
LNC_003502	XLOC_030211	--	lncRNA	MELO3C000040T1	MELO3C000040	-//-	--	0.989384	1.04e-09
LNC_003503	XLOC_030215	--	lncRNA	MELO3C000040T1	MELO3C000040	-//-	--	0.990506	5.98e-10
LNC_003653	XLOC_031701	--	lncRNA	MELO3C000040T1	MELO3C000040	-//-	--	0.990506	5.98e-10
LNC_003660	XLOC_031753	--	lncRNA	MELO3C000040T1	MELO3C000040	-//-	--	0.953635	1.56e-06
LNC_003701	XLOC_032452	--	lncRNA	MELO3C000040T1	MELO3C000040	-//-	--	0.990219	6.94e-10
LNC_003793	XLOC_033457	--	lncRNA	MELO3C000040T1	MELO3C000040	-//-	--	0.990506	5.98e-10
LNC_000496	XLOC_002027	--	lncRNA	MELO3C000044T1	MELO3C000044	sp|Q9M350|GACP4_ARATH Gamma-tubulin complex component 4 OS=Arabidopsis thaliana GN=GCP4 PE=2 SV=2//9.2126e-22	--	0.97293	1.09e-07
LNC_000689	XLOC_002810	--	lncRNA	MELO3C000044T1	MELO3C000044	sp|Q9M350|GACP4_ARATH Gamma-tubulin complex component 4 OS=Arabidopsis thaliana GN=GCP4 PE=2 SV=2//9.2126e-22	--	0.952229	1.81e-06
LNC_002502	XLOC_018821	--	lncRNA	MELO3C000044T1	MELO3C000044	sp|Q9M350|GACP4_ARATH Gamma-tubulin complex component 4 OS=Arabidopsis thaliana GN=GCP4 PE=2 SV=2//9.2126e-22	--	0.958763	8.76e-07
LNC_002927	XLOC_023753	--	lncRNA	MELO3C000044T1	MELO3C000044	sp|Q9M350|GACP4_ARATH Gamma-tubulin complex component 4 OS=Arabidopsis thaliana GN=GCP4 PE=2 SV=2//9.2126e-22	--	0.973369	1.01e-07
LNC_003472	XLOC_029937	--	lncRNA	MELO3C000044T1	MELO3C000044	sp|Q9M350|GACP4_ARATH Gamma-tubulin complex component 4 OS=Arabidopsis thaliana GN=GCP4 PE=2 SV=2//9.2126e-22	--	0.963636	4.71e-07
LNC_003506	XLOC_030220	--	lncRNA	MELO3C000044T1	MELO3C000044	sp|Q9M350|GACP4_ARATH Gamma-tubulin complex component 4 OS=Arabidopsis thaliana GN=GCP4 PE=2 SV=2//9.2126e-22	--	0.961852	5.97e-07
LNC_003755	XLOC_032973	--	lncRNA	MELO3C000044T1	MELO3C000044	sp|Q9M350|GACP4_ARATH Gamma-tubulin complex component 4 OS=Arabidopsis thaliana GN=GCP4 PE=2 SV=2//9.2126e-22	--	0.971195	1.49e-07
LNC_003776	XLOC_033269	--	lncRNA	MELO3C000044T1	MELO3C000044	sp|Q9M350|GACP4_ARATH Gamma-tubulin complex component 4 OS=Arabidopsis thaliana GN=GCP4 PE=2 SV=2//9.2126e-22	--	0.967714	2.62e-07
LNC_000148	XLOC_000930	--	lncRNA	MELO3C000046T1	MELO3C000046	-//-	--	0.964495	4.19e-07
LNC_000188	XLOC_001108	--	lncRNA	MELO3C000046T1	MELO3C000046	-//-	--	0.966378	3.2e-07
LNC_000815	XLOC_003487	--	lncRNA	MELO3C000046T1	MELO3C000046	-//-	--	0.957665	9.97e-07
LNC_000961	XLOC_003989	--	lncRNA	MELO3C000046T1	MELO3C000046	-//-	--	0.969295	2.04e-07
LNC_001473	XLOC_006899	--	lncRNA	MELO3C000046T1	MELO3C000046	-//-	--	0.973172	1.05e-07
LNC_001707	XLOC_009553	--	lncRNA	MELO3C000046T1	MELO3C000046	-//-	--	0.956761	1.11e-06
LNC_002423	XLOC_017934	--	lncRNA	MELO3C000046T1	MELO3C000046	-//-	--	0.969523	1.97e-07
LNC_002540	XLOC_019336	--	lncRNA	MELO3C000046T1	MELO3C000046	-//-	--	0.967389	2.75e-07
LNC_002682	XLOC_021012	--	lncRNA	MELO3C000046T1	MELO3C000046	-//-	--	0.950295	2.2e-06
LNC_002744	XLOC_021850	--	lncRNA	MELO3C000046T1	MELO3C000046	-//-	--	0.993078	1.24e-10
LNC_002839	XLOC_023095	--	lncRNA	MELO3C000046T1	MELO3C000046	-//-	--	0.960487	7.1e-07
LNC_003178	XLOC_026909	--	lncRNA	MELO3C000046T1	MELO3C000046	-//-	--	0.972189	1.25e-07
LNC_003383	XLOC_028716	--	lncRNA	MELO3C000046T1	MELO3C000046	-//-	--	0.961902	5.93e-07
LNC_003447	XLOC_029502	--	lncRNA	MELO3C000046T1	MELO3C000046	-//-	--	0.978948	3.14e-08
LNC_003457	XLOC_029653	--	lncRNA	MELO3C000046T1	MELO3C000046	-//-	--	0.972002	1.29e-07
LNC_003465	XLOC_029788	--	lncRNA	MELO3C000046T1	MELO3C000046	-//-	--	0.96128	6.42e-07
LNC_003466	XLOC_029789	--	lncRNA	MELO3C000046T1	MELO3C000046	-//-	--	0.95837	9.18e-07
LNC_003505	XLOC_030219	--	lncRNA	MELO3C000046T1	MELO3C000046	-//-	--	0.964283	4.31e-07
LNC_003790	XLOC_033408	--	lncRNA	MELO3C000046T1	MELO3C000046	-//-	--	0.958016	9.57e-07
LNC_002222	XLOC_015720	--	lncRNA	MELO3C000050T1	MELO3C000050	-//-	--	0.953769	1.54e-06
LNC_003226	XLOC_027489	--	lncRNA	MELO3C000050T1	MELO3C000050	-//-	--	0.956714	1.11e-06
LNC_003608	XLOC_031435	--	lncRNA	MELO3C000050T1	MELO3C000050	-//-	--	0.963361	4.89e-07
LNC_000106	XLOC_000760	--	lncRNA	MELO3C000053T1	MELO3C000053	-//-	--	0.957559	1.01e-06
LNC_001181	XLOC_004514	--	lncRNA	MELO3C000065T1	MELO3C000065	sp|Q43434|VATL_GOSHI V-type proton ATPase 16 kDa proteolipid subunit OS=Gossypium hirsutum GN=CVA16-2 PE=2 SV=1//6.90591e-49	--	-0.950436	2.17e-06
LNC_003158	XLOC_026638	--	lncRNA	MELO3C000065T1	MELO3C000065	sp|Q43434|VATL_GOSHI V-type proton ATPase 16 kDa proteolipid subunit OS=Gossypium hirsutum GN=CVA16-2 PE=2 SV=1//6.90591e-49	--	0.961499	6.25e-07
LNC_003279	XLOC_027920	--	lncRNA	MELO3C000065T1	MELO3C000065	sp|Q43434|VATL_GOSHI V-type proton ATPase 16 kDa proteolipid subunit OS=Gossypium hirsutum GN=CVA16-2 PE=2 SV=1//6.90591e-49	--	0.961153	6.53e-07
LNC_000039	XLOC_000226	--	lncRNA	MELO3C000076T1	MELO3C000076	sp|Q9SHE9|LBD4_ARATH LOB domain-containing protein 4 OS=Arabidopsis thaliana GN=LBD4 PE=2 SV=1//9.52109e-19	--	0.962272	5.65e-07
LNC_000082	XLOC_000623	--	lncRNA	MELO3C000076T1	MELO3C000076	sp|Q9SHE9|LBD4_ARATH LOB domain-containing protein 4 OS=Arabidopsis thaliana GN=LBD4 PE=2 SV=1//9.52109e-19	--	0.956961	1.08e-06
LNC_000154	XLOC_000960	--	lncRNA	MELO3C000076T1	MELO3C000076	sp|Q9SHE9|LBD4_ARATH LOB domain-containing protein 4 OS=Arabidopsis thaliana GN=LBD4 PE=2 SV=1//9.52109e-19	--	0.976555	5.36e-08
LNC_000173	XLOC_001035	--	lncRNA	MELO3C000076T1	MELO3C000076	sp|Q9SHE9|LBD4_ARATH LOB domain-containing protein 4 OS=Arabidopsis thaliana GN=LBD4 PE=2 SV=1//9.52109e-19	--	0.962844	5.24e-07
LNC_000282	XLOC_001466	--	lncRNA	MELO3C000076T1	MELO3C000076	sp|Q9SHE9|LBD4_ARATH LOB domain-containing protein 4 OS=Arabidopsis thaliana GN=LBD4 PE=2 SV=1//9.52109e-19	--	0.959058	8.46e-07
LNC_000651	XLOC_002480	--	lncRNA	MELO3C000076T1	MELO3C000076	sp|Q9SHE9|LBD4_ARATH LOB domain-containing protein 4 OS=Arabidopsis thaliana GN=LBD4 PE=2 SV=1//9.52109e-19	--	0.950066	2.25e-06
LNC_000815	XLOC_003487	--	lncRNA	MELO3C000076T1	MELO3C000076	sp|Q9SHE9|LBD4_ARATH LOB domain-containing protein 4 OS=Arabidopsis thaliana GN=LBD4 PE=2 SV=1//9.52109e-19	--	0.961363	6.35e-07
LNC_001066	XLOC_004259	--	lncRNA	MELO3C000076T1	MELO3C000076	sp|Q9SHE9|LBD4_ARATH LOB domain-containing protein 4 OS=Arabidopsis thaliana GN=LBD4 PE=2 SV=1//9.52109e-19	--	0.9827	1.19e-08
LNC_001093	XLOC_004327	--	lncRNA	MELO3C000076T1	MELO3C000076	sp|Q9SHE9|LBD4_ARATH LOB domain-containing protein 4 OS=Arabidopsis thaliana GN=LBD4 PE=2 SV=1//9.52109e-19	--	0.97328	1.03e-07
LNC_001151	XLOC_004459	--	lncRNA	MELO3C000076T1	MELO3C000076	sp|Q9SHE9|LBD4_ARATH LOB domain-containing protein 4 OS=Arabidopsis thaliana GN=LBD4 PE=2 SV=1//9.52109e-19	--	0.970443	1.69e-07
LNC_001246	XLOC_004671	--	lncRNA	MELO3C000076T1	MELO3C000076	sp|Q9SHE9|LBD4_ARATH LOB domain-containing protein 4 OS=Arabidopsis thaliana GN=LBD4 PE=2 SV=1//9.52109e-19	--	0.996265	5.69e-12
LNC_001355	XLOC_005593	--	lncRNA	MELO3C000076T1	MELO3C000076	sp|Q9SHE9|LBD4_ARATH LOB domain-containing protein 4 OS=Arabidopsis thaliana GN=LBD4 PE=2 SV=1//9.52109e-19	--	0.977135	4.74e-08
LNC_001472	XLOC_006898	--	lncRNA	MELO3C000076T1	MELO3C000076	sp|Q9SHE9|LBD4_ARATH LOB domain-containing protein 4 OS=Arabidopsis thaliana GN=LBD4 PE=2 SV=1//9.52109e-19	--	0.989121	1.18e-09
LNC_001485	XLOC_007077	--	lncRNA	MELO3C000076T1	MELO3C000076	sp|Q9SHE9|LBD4_ARATH LOB domain-containing protein 4 OS=Arabidopsis thaliana GN=LBD4 PE=2 SV=1//9.52109e-19	--	0.956257	1.17e-06
LNC_001629	XLOC_008835	--	lncRNA	MELO3C000076T1	MELO3C000076	sp|Q9SHE9|LBD4_ARATH LOB domain-containing protein 4 OS=Arabidopsis thaliana GN=LBD4 PE=2 SV=1//9.52109e-19	--	0.990693	5.42e-10
LNC_001823	XLOC_010529	--	lncRNA	MELO3C000076T1	MELO3C000076	sp|Q9SHE9|LBD4_ARATH LOB domain-containing protein 4 OS=Arabidopsis thaliana GN=LBD4 PE=2 SV=1//9.52109e-19	--	0.969498	1.98e-07
LNC_001837	XLOC_010645	--	lncRNA	MELO3C000076T1	MELO3C000076	sp|Q9SHE9|LBD4_ARATH LOB domain-containing protein 4 OS=Arabidopsis thaliana GN=LBD4 PE=2 SV=1//9.52109e-19	--	0.990784	5.15e-10
LNC_001867	XLOC_011065	--	lncRNA	MELO3C000076T1	MELO3C000076	sp|Q9SHE9|LBD4_ARATH LOB domain-containing protein 4 OS=Arabidopsis thaliana GN=LBD4 PE=2 SV=1//9.52109e-19	--	0.989227	1.12e-09
LNC_001870	XLOC_011093	--	lncRNA	MELO3C000076T1	MELO3C000076	sp|Q9SHE9|LBD4_ARATH LOB domain-containing protein 4 OS=Arabidopsis thaliana GN=LBD4 PE=2 SV=1//9.52109e-19	--	0.970552	1.66e-07
LNC_001882	XLOC_011406	--	lncRNA	MELO3C000076T1	MELO3C000076	sp|Q9SHE9|LBD4_ARATH LOB domain-containing protein 4 OS=Arabidopsis thaliana GN=LBD4 PE=2 SV=1//9.52109e-19	--	0.967432	2.73e-07
LNC_001975	XLOC_012525	--	lncRNA	MELO3C000076T1	MELO3C000076	sp|Q9SHE9|LBD4_ARATH LOB domain-containing protein 4 OS=Arabidopsis thaliana GN=LBD4 PE=2 SV=1//9.52109e-19	--	0.999724	0
LNC_002033	XLOC_013263	--	lncRNA	MELO3C000076T1	MELO3C000076	sp|Q9SHE9|LBD4_ARATH LOB domain-containing protein 4 OS=Arabidopsis thaliana GN=LBD4 PE=2 SV=1//9.52109e-19	--	0.982205	1.36e-08
LNC_002105	XLOC_014010	--	lncRNA	MELO3C000076T1	MELO3C000076	sp|Q9SHE9|LBD4_ARATH LOB domain-containing protein 4 OS=Arabidopsis thaliana GN=LBD4 PE=2 SV=1//9.52109e-19	--	0.960925	6.72e-07
LNC_002125	XLOC_014341	--	lncRNA	MELO3C000076T1	MELO3C000076	sp|Q9SHE9|LBD4_ARATH LOB domain-containing protein 4 OS=Arabidopsis thaliana GN=LBD4 PE=2 SV=1//9.52109e-19	--	0.966883	2.97e-07
LNC_002135	XLOC_014539	--	lncRNA	MELO3C000076T1	MELO3C000076	sp|Q9SHE9|LBD4_ARATH LOB domain-containing protein 4 OS=Arabidopsis thaliana GN=LBD4 PE=2 SV=1//9.52109e-19	--	0.953335	1.61e-06
LNC_002139	XLOC_014621	--	lncRNA	MELO3C000076T1	MELO3C000076	sp|Q9SHE9|LBD4_ARATH LOB domain-containing protein 4 OS=Arabidopsis thaliana GN=LBD4 PE=2 SV=1//9.52109e-19	--	0.959698	7.82e-07
LNC_002396	XLOC_017627	--	lncRNA	MELO3C000076T1	MELO3C000076	sp|Q9SHE9|LBD4_ARATH LOB domain-containing protein 4 OS=Arabidopsis thaliana GN=LBD4 PE=2 SV=1//9.52109e-19	--	0.967208	2.83e-07
LNC_002457	XLOC_018162	--	lncRNA	MELO3C000076T1	MELO3C000076	sp|Q9SHE9|LBD4_ARATH LOB domain-containing protein 4 OS=Arabidopsis thaliana GN=LBD4 PE=2 SV=1//9.52109e-19	--	0.964475	4.2e-07
LNC_002661	XLOC_020705	--	lncRNA	MELO3C000076T1	MELO3C000076	sp|Q9SHE9|LBD4_ARATH LOB domain-containing protein 4 OS=Arabidopsis thaliana GN=LBD4 PE=2 SV=1//9.52109e-19	--	0.9503	2.2e-06
LNC_002681	XLOC_020986	--	lncRNA	MELO3C000076T1	MELO3C000076	sp|Q9SHE9|LBD4_ARATH LOB domain-containing protein 4 OS=Arabidopsis thaliana GN=LBD4 PE=2 SV=1//9.52109e-19	--	0.981953	1.46e-08
LNC_002713	XLOC_021375	--	lncRNA	MELO3C000076T1	MELO3C000076	sp|Q9SHE9|LBD4_ARATH LOB domain-containing protein 4 OS=Arabidopsis thaliana GN=LBD4 PE=2 SV=1//9.52109e-19	--	0.973336	1.02e-07
LNC_002817	XLOC_022689	--	lncRNA	MELO3C000076T1	MELO3C000076	sp|Q9SHE9|LBD4_ARATH LOB domain-containing protein 4 OS=Arabidopsis thaliana GN=LBD4 PE=2 SV=1//9.52109e-19	--	0.955104	1.33e-06
LNC_002836	XLOC_023065	--	lncRNA	MELO3C000076T1	MELO3C000076	sp|Q9SHE9|LBD4_ARATH LOB domain-containing protein 4 OS=Arabidopsis thaliana GN=LBD4 PE=2 SV=1//9.52109e-19	--	0.981228	1.78e-08
LNC_002840	XLOC_023095	--	lncRNA	MELO3C000076T1	MELO3C000076	sp|Q9SHE9|LBD4_ARATH LOB domain-containing protein 4 OS=Arabidopsis thaliana GN=LBD4 PE=2 SV=1//9.52109e-19	--	0.954707	1.39e-06
LNC_002915	XLOC_023634	--	lncRNA	MELO3C000076T1	MELO3C000076	sp|Q9SHE9|LBD4_ARATH LOB domain-containing protein 4 OS=Arabidopsis thaliana GN=LBD4 PE=2 SV=1//9.52109e-19	--	0.951302	1.99e-06
LNC_002927	XLOC_023753	--	lncRNA	MELO3C000076T1	MELO3C000076	sp|Q9SHE9|LBD4_ARATH LOB domain-containing protein 4 OS=Arabidopsis thaliana GN=LBD4 PE=2 SV=1//9.52109e-19	--	0.978561	3.44e-08
LNC_002974	XLOC_024462	--	lncRNA	MELO3C000076T1	MELO3C000076	sp|Q9SHE9|LBD4_ARATH LOB domain-containing protein 4 OS=Arabidopsis thaliana GN=LBD4 PE=2 SV=1//9.52109e-19	--	0.995941	8.61e-12
LNC_003023	XLOC_024979	--	lncRNA	MELO3C000076T1	MELO3C000076	sp|Q9SHE9|LBD4_ARATH LOB domain-containing protein 4 OS=Arabidopsis thaliana GN=LBD4 PE=2 SV=1//9.52109e-19	--	0.976295	5.67e-08
LNC_003120	XLOC_026223	--	lncRNA	MELO3C000076T1	MELO3C000076	sp|Q9SHE9|LBD4_ARATH LOB domain-containing protein 4 OS=Arabidopsis thaliana GN=LBD4 PE=2 SV=1//9.52109e-19	--	0.982485	1.26e-08
LNC_003122	XLOC_026223	--	lncRNA	MELO3C000076T1	MELO3C000076	sp|Q9SHE9|LBD4_ARATH LOB domain-containing protein 4 OS=Arabidopsis thaliana GN=LBD4 PE=2 SV=1//9.52109e-19	--	0.950058	2.25e-06
LNC_003158	XLOC_026638	--	lncRNA	MELO3C000076T1	MELO3C000076	sp|Q9SHE9|LBD4_ARATH LOB domain-containing protein 4 OS=Arabidopsis thaliana GN=LBD4 PE=2 SV=1//9.52109e-19	--	0.964102	4.42e-07
LNC_003193	XLOC_027097	--	lncRNA	MELO3C000076T1	MELO3C000076	sp|Q9SHE9|LBD4_ARATH LOB domain-containing protein 4 OS=Arabidopsis thaliana GN=LBD4 PE=2 SV=1//9.52109e-19	--	0.954708	1.39e-06
LNC_003218	XLOC_027384	--	lncRNA	MELO3C000076T1	MELO3C000076	sp|Q9SHE9|LBD4_ARATH LOB domain-containing protein 4 OS=Arabidopsis thaliana GN=LBD4 PE=2 SV=1//9.52109e-19	--	0.994483	3.99e-11
LNC_003305	XLOC_028119	--	lncRNA	MELO3C000076T1	MELO3C000076	sp|Q9SHE9|LBD4_ARATH LOB domain-containing protein 4 OS=Arabidopsis thaliana GN=LBD4 PE=2 SV=1//9.52109e-19	--	0.950013	2.26e-06
LNC_003329	XLOC_028304	--	lncRNA	MELO3C000076T1	MELO3C000076	sp|Q9SHE9|LBD4_ARATH LOB domain-containing protein 4 OS=Arabidopsis thaliana GN=LBD4 PE=2 SV=1//9.52109e-19	--	0.993113	1.21e-10
LNC_003348	XLOC_028524	--	lncRNA	MELO3C000076T1	MELO3C000076	sp|Q9SHE9|LBD4_ARATH LOB domain-containing protein 4 OS=Arabidopsis thaliana GN=LBD4 PE=2 SV=1//9.52109e-19	--	0.963167	5.02e-07
LNC_003383	XLOC_028716	--	lncRNA	MELO3C000076T1	MELO3C000076	sp|Q9SHE9|LBD4_ARATH LOB domain-containing protein 4 OS=Arabidopsis thaliana GN=LBD4 PE=2 SV=1//9.52109e-19	--	0.968859	2.19e-07
LNC_003404	XLOC_028887	--	lncRNA	MELO3C000076T1	MELO3C000076	sp|Q9SHE9|LBD4_ARATH LOB domain-containing protein 4 OS=Arabidopsis thaliana GN=LBD4 PE=2 SV=1//9.52109e-19	--	0.975078	7.26e-08
LNC_003422	XLOC_029069	--	lncRNA	MELO3C000076T1	MELO3C000076	sp|Q9SHE9|LBD4_ARATH LOB domain-containing protein 4 OS=Arabidopsis thaliana GN=LBD4 PE=2 SV=1//9.52109e-19	--	0.963514	4.79e-07
LNC_003431	XLOC_029198	--	lncRNA	MELO3C000076T1	MELO3C000076	sp|Q9SHE9|LBD4_ARATH LOB domain-containing protein 4 OS=Arabidopsis thaliana GN=LBD4 PE=2 SV=1//9.52109e-19	--	0.958659	8.87e-07
LNC_003462	XLOC_029748	--	lncRNA	MELO3C000076T1	MELO3C000076	sp|Q9SHE9|LBD4_ARATH LOB domain-containing protein 4 OS=Arabidopsis thaliana GN=LBD4 PE=2 SV=1//9.52109e-19	--	0.982124	1.4e-08
[truncated: 244,848+ more rows]
