# Supplementary material for: Genome-wide identification and characterization of long non-coding RNAs involved in fruit ripening and the climacteric in Cucumis melo
Source: BMC Plant Biol. 2019 Aug 22;19:369. doi: 10.1186/s12870-019-1942-4 (PMC6704668; doi:10.1186/s12870-019-1942-4)
Supplement: Supplementary file 3 — The GO terms of co-located target genes. (XLS 34 kb) [file 12870_2019_1942_MOESM3_ESM.xls]

## Sheet: co-located targets
G-vs-R
GO_accession	Description	Term_type	Over_represented_pValue	Corrected_pValue	CAD_item	Gene_names
GO:0042446	hormone biosynthetic process	biological_process	9.2666e-07	0.0013217	15	MELO3C001767,MELO3C001536,MELO3C001665,MELO3C000535,MELO3C001102,MELO3C001375,MELO3C001499,MELO3C001619,MELO3C001333,MELO3C000548,MELO3C001036,MELO3C001704,MELO3C001340,MELO3C001645,MELO3C000873
GO:0042810	pheromone metabolic process	biological_process	9.2666e-07	0.0013217	15	MELO3C001340,MELO3C001645,MELO3C000873,MELO3C001036,MELO3C001704,MELO3C000548,MELO3C001333,MELO3C001499,MELO3C001619,MELO3C001375,MELO3C001665,MELO3C000535,MELO3C001102,MELO3C001536,MELO3C001767
GO:0042811	pheromone biosynthetic process	biological_process	9.2666e-07	0.0013217	15	MELO3C001375,MELO3C001665,MELO3C000535,MELO3C001102,MELO3C001767,MELO3C001536,MELO3C001340,MELO3C000873,MELO3C001645,MELO3C001036,MELO3C001704,MELO3C000548,MELO3C001333,MELO3C001499,MELO3C001619
GO:0009733	response to auxin stimulus	biological_process	5.6441e-05	0.060377	30	MELO3C020769,MELO3C020752,MELO3C020770,MELO3C020756,MELO3C020754,MELO3C020768,MELO3C009007,MELO3C013399,MELO3C020764,MELO3C014219,MELO3C013398,MELO3C019649,MELO3C020763,MELO3C020758,MELO3C020761,MELO3C026914,MELO3C006771,MELO3C020766,MELO3C020767,MELO3C013401,MELO3C020771,MELO3C020765,MELO3C020762,MELO3C013403,MELO3C020757,MELO3C020753,MELO3C013402,MELO3C020760,MELO3C013400,MELO3C020755
GO:0010817	regulation of hormone levels	biological_process	0.0001182	0.084295	15	MELO3C001665,MELO3C000535,MELO3C001102,MELO3C001375,MELO3C001536,MELO3C001767,MELO3C001036,MELO3C001704,MELO3C001340,MELO3C001645,MELO3C000873,MELO3C001499,MELO3C001619,MELO3C001333,MELO3C000548
GO:0042445	hormone metabolic process	biological_process	0.0001182	0.084295	15	MELO3C000873,MELO3C001645,MELO3C001340,MELO3C001704,MELO3C001036,MELO3C001333,MELO3C000548,MELO3C001619,MELO3C001499,MELO3C001375,MELO3C001102,MELO3C000535,MELO3C001665,MELO3C001767,MELO3C001536
GO:0005184	neuropeptide hormone activity	molecular_function	0.00014253	0.087128	17	MELO3C001333,MELO3C001499,MELO3C001619,MELO3C000873,MELO3C010301,MELO3C001036,MELO3C001704,MELO3C001767,MELO3C000535,MELO3C001102,MELO3C000548,MELO3C012909,MELO3C001340,MELO3C001645,MELO3C001536,MELO3C001375,MELO3C001665
G-vs-C
GO_accession	Description	Term_type	Over_represented_pValue	Corrected_pValue	CAD_item	Gene_names
GO:0009733	response to auxin stimulus	biological_process	1.8053e-08	7.7247e-05	45	MELO3C019649,MELO3C020760,MELO3C013391,MELO3C013403,MELO3C020754,MELO3C013387,MELO3C020758,MELO3C000885,MELO3C020753,MELO3C009007,MELO3C013398,MELO3C020761,MELO3C020755,MELO3C026914,MELO3C013396,MELO3C020766,MELO3C020767,MELO3C020757,MELO3C020751,MELO3C013386,MELO3C022261,MELO3C013402,MELO3C002378,MELO3C014219,MELO3C020769,MELO3C013399,MELO3C020752,MELO3C013400,MELO3C020771,MELO3C013401,MELO3C020…
GO:0042446	hormone biosynthetic process	biological_process	2.052e-05	0.021951	16	MELO3C000535,MELO3C001704,MELO3C001867,MELO3C001036,MELO3C001665,MELO3C001619,MELO3C001375,MELO3C000433,MELO3C001536,MELO3C001340,MELO3C000873,MELO3C000548,MELO3C001102,MELO3C001767,MELO3C001333,MELO3C001499
GO:0042810	pheromone metabolic process	biological_process	2.052e-05	0.021951	16	MELO3C001499,MELO3C001333,MELO3C001767,MELO3C001102,MELO3C000548,MELO3C000873,MELO3C001340,MELO3C001536,MELO3C000433,MELO3C001375,MELO3C001665,MELO3C001619,MELO3C001036,MELO3C001867,MELO3C001704,MELO3C000535
GO:0042811	pheromone biosynthetic process	biological_process	2.052e-05	0.021951	16	MELO3C001102,MELO3C000548,MELO3C000873,MELO3C001536,MELO3C001340,MELO3C001333,MELO3C001499,MELO3C001767,MELO3C001036,MELO3C000535,MELO3C001867,MELO3C001704,MELO3C000433,MELO3C001665,MELO3C001619,MELO3C001375
GO:0009725	response to hormone stimulus	biological_process	5.2721e-05	0.045119	50	MELO3C025464,MELO3C020752,MELO3C013399,MELO3C013400,MELO3C020771,MELO3C013401,MELO3C009483,MELO3C020764,MELO3C025070,MELO3C020769,MELO3C010999,MELO3C020762,MELO3C020768,MELO3C013393,MELO3C016272,MELO3C020763,MELO3C013394,MELO3C006771,MELO3C020765,MELO3C022909,MELO3C020756,MELO3C013397,MELO3C020770,MELO3C013390,MELO3C000885,MELO3C020753,MELO3C009007,MELO3C013391,MELO3C020760,MELO3C019649,MELO3C013…
GO:0009719	response to endogenous stimulus	biological_process	7.0095e-05	0.049989	50	MELO3C025070,MELO3C020769,MELO3C013400,MELO3C020771,MELO3C025464,MELO3C013399,MELO3C020752,MELO3C009483,MELO3C020764,MELO3C013401,MELO3C020756,MELO3C022909,MELO3C020770,MELO3C013397,MELO3C013390,MELO3C013393,MELO3C016272,MELO3C020763,MELO3C020762,MELO3C010999,MELO3C020768,MELO3C013394,MELO3C006771,MELO3C020765,MELO3C020754,MELO3C013387,MELO3C013403,MELO3C007251,MELO3C013391,MELO3C019649,MELO3C020…
GO:0050896	response to stimulus	biological_process	8.452e-05	0.051666	613	MELO3C016006,MELO3C006045,MELO3C013874,MELO3C026717,MELO3C022616,MELO3C019315,MELO3C016875,MELO3C025568,MELO3C010631,MELO3C004290,MELO3C004204,MELO3C016953,MELO3C021998,MELO3C024623,MELO3C009765,MELO3C004331,MELO3C027262,MELO3C015409,MELO3C010863,MELO3C012945,MELO3C013333,MELO3C009787,MELO3C020766,MELO3C026525,MELO3C012290,MELO3C003950,MELO3C027239,MELO3C018175,MELO3C019928,MELO3C013881,MELO3C001…
G-vs-P
GO_accession	Description	Term_type	Over_represented_pValue	Corrected_pValue	CAD_item	Gene_names
GO:0042446	hormone biosynthetic process	biological_process	6.5e-06	0.0092766	17	MELO3C001375,MELO3C001333,MELO3C001704,MELO3C000873,MELO3C001499,MELO3C001645,MELO3C000433,MELO3C000548,MELO3C001340,MELO3C001665,MELO3C001036,MELO3C001619,MELO3C001536,MELO3C001867,MELO3C001767,MELO3C000535,MELO3C001102
GO:0042810	pheromone metabolic process	biological_process	6.5e-06	0.0092766	17	MELO3C001619,MELO3C001036,MELO3C001867,MELO3C001536,MELO3C001767,MELO3C000535,MELO3C001102,MELO3C001645,MELO3C000433,MELO3C000548,MELO3C001340,MELO3C001665,MELO3C001704,MELO3C000873,MELO3C001499,MELO3C001375,MELO3C001333
GO:0042811	pheromone biosynthetic process	biological_process	6.5e-06	0.0092766	17	MELO3C001767,MELO3C001102,MELO3C000535,MELO3C001619,MELO3C001036,MELO3C001536,MELO3C001867,MELO3C000548,MELO3C001665,MELO3C001340,MELO3C001645,MELO3C000433,MELO3C001499,MELO3C000873,MELO3C001704,MELO3C001333,MELO3C001375
