# Supplementary material for: Genome-wide identification and characterization of long non-coding RNAs involved in fruit ripening and the climacteric in Cucumis melo
Source: BMC Plant Biol. 2019 Aug 22;19:369. doi: 10.1186/s12870-019-1942-4 (PMC6704668; doi:10.1186/s12870-019-1942-4)
Supplement: Supplementary file 4 — Top 20 enriched KEGG pathways of co-located target genes. (XLS 33 kb) [file 12870_2019_1942_MOESM4_ESM.xls]

## Sheet: G-VS-C
top20 enriched KEGG pathways (lncRNAs co-located mRNAs)
pathway_term	rich_factor	qvalue	Input gene number	Background number
Plant hormone signal transduction	0.47561	0.0118782	117	246
Sesquiterpenoid and triterpenoid biosynthesis	0.65	0.963043	13	20
Pyrimidine metabolism	0.43299	0.963043	42	97
Starch and sucrose metabolism	0.391304	0.963043	72	184
Carbon metabolism	0.367647	0.963043	75	204
Selenocompound metabolism	0.529412	0.963043	9	17
Amino sugar and nucleotide sugar metabolism	0.37963	0.963043	41	108
Ether lipid metabolism	0.478261	0.963043	11	23
Galactose metabolism	0.411765	0.963043	21	51
Non-homologous end-joining	0.625	0.963043	5	8
Arachidonic acid metabolism	0.538462	0.963043	7	13
Carbon fixation in photosynthetic organisms	0.396825	0.963043	25	63
Other types of O-glycan biosynthesis	0.666667	0.963043	4	6
Homologous recombination	0.409091	0.963043	18	44
Glycerophospholipid metabolism	0.378378	0.963043	28	74
Photosynthesis - antenna proteins	0.470588	0.963043	8	17
Sphingolipid metabolism	0.434783	0.963043	10	23
Aminoacyl-tRNA biosynthesis	0.387755	0.963043	19	49
ABC transporters	0.444444	0.963043	8	18
Glycerolipid metabolism	0.382979	0.963043	18	47

## Sheet: G-VS-P
top20 enriched KEGG pathways (lncRNAs co-located mRNAs)
pathway_term	rich_factor	qvalue	Input gene number	Background number
Carbon fixation in photosynthetic organisms	0.52381	0.957763	33	63
Carbon metabolism	0.426471	0.957763	87	204
Starch and sucrose metabolism	0.429348	0.957763	79	184
Pyrimidine metabolism	0.453608	0.957763	44	97
Ether lipid metabolism	0.565217	0.957763	13	23
Sesquiterpenoid and triterpenoid biosynthesis	0.55	0.957763	11	20
Mismatch repair	0.473684	0.957763	18	38
Glycerophospholipid metabolism	0.432432	0.957763	32	74
2-Oxocarboxylic acid metabolism	0.44898	0.957763	22	49
Homologous recombination	0.454545	0.957763	20	44
Glycerolipid metabolism	0.446809	0.957763	21	47
Selenocompound metabolism	0.529412	0.957763	9	17
Biosynthesis of amino acids	0.38835	0.957763	80	206
Biotin metabolism	0.533333	0.957763	8	15
Non-homologous end-joining	0.625	0.957763	5	8
Galactose metabolism	0.431373	0.957763	22	51
Phenylpropanoid biosynthesis	0.387755	0.957763	57	147
Fatty acid biosynthesis	0.441176	0.957763	15	34
Fructose and mannose metabolism	0.416667	0.957763	20	48
Glyoxylate and dicarboxylate metabolism	0.407407	0.957763	22	54

## Sheet: G-VS-R
top20 enriched KEGG pathways (lncRNAs co-located mRNAs)
pathway_term	rich_factor	qvalue	Input gene number	Background number
Homologous recombination	0.431818	0.997326	19	44
Carbon metabolism	0.308824	0.997326	63	204
Glyoxylate and dicarboxylate metabolism	0.388889	0.997326	21	54
Carbon fixation in photosynthetic organisms	0.365079	0.997326	23	63
Glycine, serine and threonine metabolism	0.342857	0.997326	24	70
2-Oxocarboxylic acid metabolism	0.346939	0.997326	17	49
Phenylalanine metabolism	0.298246	0.997326	34	114
Plant hormone signal transduction	0.272358	0.997326	67	246
Other types of O-glycan biosynthesis	0.666667	0.997326	4	6
Galactose metabolism	0.333333	0.997326	17	51
Biosynthesis of amino acids	0.26699	0.997326	55	206
Glycerolipid metabolism	0.319149	0.997326	15	47
Tyrosine metabolism	0.36	0.997326	9	25
Degradation of aromatic compounds	0.416667	0.997326	5	12
Tryptophan metabolism	0.333333	0.997326	9	27
Glycolysis / Gluconeogenesis	0.272727	0.997326	27	99
C5-Branched dibasic acid metabolism	0.5	0.997326	3	6
Pyruvate metabolism	0.28169	0.997326	20	71
Arachidonic acid metabolism	0.384615	0.997326	5	13
Photosynthesis - antenna proteins	0.352941	0.997326	6	17

## Sheet: R-VS-C
top20 enriched KEGG pathways (lncRNAs co-located mRNAs)
pathway_term	rich_factor	qvalue	Input gene number	Background number
Starch and sucrose metabolism	0.293478	0.0187748	54	184
Sesquiterpenoid and triterpenoid biosynthesis	0.65	0.0187748	13	20
Plant hormone signal transduction	0.264228	0.028323	65	246
Phosphatidylinositol signaling system	0.28	0.997896	14	50
Non-homologous end-joining	0.5	0.997896	4	8
Cyanoamino acid metabolism	0.254545	0.997896	14	55
Diterpenoid biosynthesis	0.296296	0.997896	8	27
Inositol phosphate metabolism	0.240741	0.997896	13	54
Carotenoid biosynthesis	0.266667	0.997896	8	30
Amino sugar and nucleotide sugar metabolism	0.212963	0.997896	23	108
RNA degradation	0.213483	0.997896	19	89
Glycerophospholipid metabolism	0.216216	0.997896	16	74
Proteasome	0.229167	0.997896	11	48
Arachidonic acid metabolism	0.307692	0.997896	4	13
Circadian rhythm - plant	0.25	0.997896	7	28
Ether lipid metabolism	0.26087	0.997896	6	23
Other glycan degradation	0.285714	0.997896	4	14
Biotin metabolism	0.266667	0.997896	4	15
Carbon fixation in photosynthetic organisms	0.206349	0.997896	13	63
Metabolic pathways	0.171905	0.997896	268	1559

## Sheet: R-VS-P
top20 enriched KEGG pathways (lncRNAs co-located mRNAs)
pathway_term	rich_factor	qvalue	Input gene number	Background number
Sesquiterpenoid and triterpenoid biosynthesis	0.65	0.212336	13	20
Starch and sucrose metabolism	0.293478	0.788105	54	184
Mismatch repair	0.342105	0.973867	13	38
Photosynthesis	0.325581	0.973867	14	43
One carbon pool by folate	0.411765	0.973867	7	17
Homologous recombination	0.318182	0.973867	14	44
Proteasome	0.3125	0.973867	15	48
Non-homologous end-joining	0.5	0.973867	4	8
Cyanoamino acid metabolism	0.290909	0.973867	16	55
Other types of O-glycan biosynthesis	0.5	0.973867	3	6
Pentose and glucuronate interconversions	0.255319	0.973867	24	94
Carbon metabolism	0.235294	0.973867	48	204
Plant hormone signal transduction	0.231707	0.973867	57	246
Tropane, piperidine and pyridine alkaloid biosynthesis	0.315789	0.973867	6	19
Nicotinate and nicotinamide metabolism	0.333333	0.973867	5	15
Folate biosynthesis	0.333333	0.973867	5	15
Glyoxylate and dicarboxylate metabolism	0.259259	0.973867	14	54
Carbon fixation in photosynthetic organisms	0.253968	0.973867	16	63
Amino sugar and nucleotide sugar metabolism	0.240741	0.973867	26	108
Ribosome	0.223938	0.973867	58	259

## Sheet: C-VS-P
top20 enriched KEGG pathways (lncRNAs co-located mRNAs)
pathway_term	rich_factor	qvalue	Input gene number	Background number
Terpenoid backbone biosynthesis	0.212766	0.969004	10	47
Plant hormone signal transduction	0.121951	0.969004	30	246
Pyruvate metabolism	0.15493	0.969004	11	71
Carbon metabolism	0.122549	0.969004	25	204
Biosynthesis of amino acids	0.121359	0.969004	25	206
ABC transporters	0.222222	0.969004	4	18
Cysteine and methionine metabolism	0.141026	0.969004	11	78
Tropane, piperidine and pyridine alkaloid biosynthesis	0.210526	0.969004	4	19
Arachidonic acid metabolism	0.230769	0.969004	3	13
Vitamin B6 metabolism	0.230769	0.969004	3	13
2-Oxocarboxylic acid metabolism	0.142857	0.969004	7	49
Glycine, serine and threonine metabolism	0.128571	0.969004	9	70
Sulfur metabolism	0.151515	0.969004	5	33
Non-homologous end-joining	0.25	0.969004	2	8
Fatty acid biosynthesis	0.147059	0.969004	5	34
Selenocompound metabolism	0.176471	0.969004	3	17
One carbon pool by folate	0.176471	0.969004	3	17
mRNA surveillance pathway	0.11828	0.969004	11	93
Glyoxylate and dicarboxylate metabolism	0.12963	0.969004	7	54
Diterpenoid biosynthesis	0.148148	0.969004	4	27
