# Supplementary material for: Genome-wide identification and characterization of long non-coding RNAs involved in fruit ripening and the climacteric in Cucumis melo
Source: BMC Plant Biol. 2019 Aug 22;19:369. doi: 10.1186/s12870-019-1942-4 (PMC6704668; doi:10.1186/s12870-019-1942-4)
Supplement: Supplementary file 5 — Enriched cis-target genes in plant hormone signal transduction and Carotenoid biosynthesis. (XLS 191 kb) [file 12870_2019_1942_MOESM5_ESM.xls]

## Sheet: plant hormone signaling 
Chromosome	lncRNA_ID	lncRNA_Gene_ID	lncRNA_Status	lncRNA_Start	lncRNA_End	lncRNA_Strand	mRNA_ID	mRNA_Gene_Id	mRNA_Gene_Symbol	mRNA_Start	mRNA_End	mRNA_Strand	Distance	Location
chr0	LNC_000690	XLOC_002832	lncRNA	9240997	9241491	-	MELO3C000049T1	MELO3C000049	sp|P93024|ARFE_ARATH Auxin response factor 5 OS=Arabidopsis thaliana GN=ARF5 PE=1 SV=3//6.78517e-13	9281627	9281861	+	40135	upstream
chr8	LNC_003568	XLOC_030701	lncRNA	32384444	32387044	+	MELO3C003290T1	MELO3C003290	sp|Q9FFP9|SRK2H_ARATH Serine/threonine-protein kinase SRK2H OS=Arabidopsis thaliana GN=SRK2H PE=1 SV=1//3.09215e-27	32393107	32395326	-	6062	downstream
chr4	LNC_002504	XLOC_018927	lncRNA	101610	101852	+	MELO3C003299T1	MELO3C003299	sp|Q9FEL7|LAX2_MEDTR Auxin transporter-like protein 2 OS=Medicago truncatula GN=LAX2 PE=2 SV=1//0	2573	8081	-	93528	upstream
chr4	LNC_002639	XLOC_020431	lncRNA	1061465	1062572	-	MELO3C003408T1	MELO3C003408	sp|O49686|PYR1_ARATH Abscisic acid receptor PYR1 OS=Arabidopsis thaliana GN=PYR1 PE=1 SV=1//4.04644e-87	976074	977368	+	84096	downstream
chr4	LNC_002639	XLOC_020431	lncRNA	1061465	1062572	-	MELO3C003412T1	MELO3C003412	sp|Q39204|MYC2_ARATH Transcription factor MYC2 OS=Arabidopsis thaliana GN=MYC2 PE=1 SV=2//4.35688e-179	995596	998283	-	63181	upstream
chr4	LNC_002649	XLOC_020600	lncRNA	3431508	3433703	-	MELO3C003696T1	MELO3C003696	sp|Q9SKK0|EBF1_ARATH EIN3-binding F-box protein 1 OS=Arabidopsis thaliana GN=EBF1 PE=1 SV=1//0	3368094	3370914	+	60593	downstream
chr4	LNC_002649	XLOC_020600	lncRNA	3431508	3433703	-	MELO3C003701T1	MELO3C003701	sp|Q93WC4|IAA29_ARATH Auxin-responsive protein IAA29 OS=Arabidopsis thaliana GN=IAA29 PE=2 SV=2//1.08128e-28	3417839	3420488	-	11019	upstream
chr4	LNC_002516	XLOC_019154	lncRNA	3478112	3479077	+	MELO3C003701T1	MELO3C003701	sp|Q93WC4|IAA29_ARATH Auxin-responsive protein IAA29 OS=Arabidopsis thaliana GN=IAA29 PE=2 SV=2//1.08128e-28	3417839	3420488	-	57623	upstream
chr5	LNC_002938	XLOC_023902	lncRNA	26079396	26080277	-	MELO3C004381T2	MELO3C004381	sp|Q38822|IAA3_ARATH Auxin-responsive protein IAA3 OS=Arabidopsis thaliana GN=IAA3 PE=1 SV=1//3.17826e-42	26041484	26043162	-	36233	upstream
chr5	LNC_002938	XLOC_023902	lncRNA	26079396	26080277	-	MELO3C004381T1	MELO3C004381	sp|Q38822|IAA3_ARATH Auxin-responsive protein IAA3 OS=Arabidopsis thaliana GN=IAA3 PE=1 SV=1//3.17826e-42	26041484	26043162	-	36233	upstream
chr5	LNC_002938	XLOC_023902	lncRNA	26079396	26080277	-	MELO3C004381T3	MELO3C004381	sp|Q38822|IAA3_ARATH Auxin-responsive protein IAA3 OS=Arabidopsis thaliana GN=IAA3 PE=1 SV=1//3.17826e-42	26041484	26043162	-	36233	upstream
chr5	LNC_002939	XLOC_023903	lncRNA	26080386	26080748	-	MELO3C004381T2	MELO3C004381	sp|Q38822|IAA3_ARATH Auxin-responsive protein IAA3 OS=Arabidopsis thaliana GN=IAA3 PE=1 SV=1//3.17826e-42	26041484	26043162	-	37223	upstream
chr5	LNC_002939	XLOC_023903	lncRNA	26080386	26080748	-	MELO3C004381T1	MELO3C004381	sp|Q38822|IAA3_ARATH Auxin-responsive protein IAA3 OS=Arabidopsis thaliana GN=IAA3 PE=1 SV=1//3.17826e-42	26041484	26043162	-	37223	upstream
chr5	LNC_002939	XLOC_023903	lncRNA	26080386	26080748	-	MELO3C004381T3	MELO3C004381	sp|Q38822|IAA3_ARATH Auxin-responsive protein IAA3 OS=Arabidopsis thaliana GN=IAA3 PE=1 SV=1//3.17826e-42	26041484	26043162	-	37223	upstream
chr5	LNC_002938	XLOC_023902	lncRNA	26079396	26080277	-	MELO3C004382T1	MELO3C004382	sp|O24407|IAA16_ARATH Auxin-responsive protein IAA16 OS=Arabidopsis thaliana GN=IAA16 PE=1 SV=1//3.093e-74	26066902	26071460	+	7935	downstream
chr5	LNC_002938	XLOC_023902	lncRNA	26079396	26080277	-	MELO3C004382T2	MELO3C004382	sp|O24407|IAA16_ARATH Auxin-responsive protein IAA16 OS=Arabidopsis thaliana GN=IAA16 PE=1 SV=1//3.093e-74	26067005	26072033	+	7362	downstream
chr5	LNC_002939	XLOC_023903	lncRNA	26080386	26080748	-	MELO3C004382T1	MELO3C004382	sp|O24407|IAA16_ARATH Auxin-responsive protein IAA16 OS=Arabidopsis thaliana GN=IAA16 PE=1 SV=1//3.093e-74	26066902	26071460	+	8925	downstream
chr5	LNC_002939	XLOC_023903	lncRNA	26080386	26080748	-	MELO3C004382T2	MELO3C004382	sp|O24407|IAA16_ARATH Auxin-responsive protein IAA16 OS=Arabidopsis thaliana GN=IAA16 PE=1 SV=1//3.093e-74	26067005	26072033	+	8352	downstream
chr5	LNC_002829	XLOC_022898	lncRNA	26985092	26988385	+	MELO3C004489T1	MELO3C004489	sp|P62598|ARR12_ARATH Two-component response regulator ARR12 OS=Arabidopsis thaliana GN=ARR12 PE=2 SV=2//5.31615e-95	26950179	26952081	-	33010	upstream
chr5	LNC_002828	XLOC_022892	lncRNA	26903462	26905829	+	MELO3C004489T1	MELO3C004489	sp|P62598|ARR12_ARATH Two-component response regulator ARR12 OS=Arabidopsis thaliana GN=ARR12 PE=2 SV=2//5.31615e-95	26950179	26952081	-	44349	downstream
chr5	LNC_002944	XLOC_023978	lncRNA	27107690	27109183	-	MELO3C004498T1	MELO3C004498	sp|Q9SKK0|EBF1_ARATH EIN3-binding F-box protein 1 OS=Arabidopsis thaliana GN=EBF1 PE=1 SV=1//0	27044977	27048314	-	59375	upstream
chr5	LNC_002829	XLOC_022898	lncRNA	26985092	26988385	+	MELO3C004498T1	MELO3C004498	sp|Q9SKK0|EBF1_ARATH EIN3-binding F-box protein 1 OS=Arabidopsis thaliana GN=EBF1 PE=1 SV=1//0	27044977	27048314	-	56591	downstream
chr9	LNC_003810	XLOC_033714	lncRNA	16770738	16774653	-	MELO3C005156T1	MELO3C005156	sp|O80366|ARR9_ARATH Two-component response regulator ARR9 OS=Arabidopsis thaliana GN=ARR9 PE=1 SV=1//3.8038e-63	16724305	16725377	-	45360	upstream
chr9	LNC_003812	XLOC_033714	lncRNA	16770738	16774818	-	MELO3C005156T1	MELO3C005156	sp|O80366|ARR9_ARATH Two-component response regulator ARR9 OS=Arabidopsis thaliana GN=ARR9 PE=1 SV=1//3.8038e-63	16724305	16725377	-	45360	upstream
chr9	LNC_003809	XLOC_033714	lncRNA	16770738	16774234	-	MELO3C005156T1	MELO3C005156	sp|O80366|ARR9_ARATH Two-component response regulator ARR9 OS=Arabidopsis thaliana GN=ARR9 PE=1 SV=1//3.8038e-63	16724305	16725377	-	45360	upstream
chr9	LNC_003808	XLOC_033711	lncRNA	16707875	16708741	-	MELO3C005156T1	MELO3C005156	sp|O80366|ARR9_ARATH Two-component response regulator ARR9 OS=Arabidopsis thaliana GN=ARR9 PE=1 SV=1//3.8038e-63	16724305	16725377	-	15563	downstream
chr9	LNC_003813	XLOC_033714	lncRNA	16770738	16774818	-	MELO3C005156T1	MELO3C005156	sp|O80366|ARR9_ARATH Two-component response regulator ARR9 OS=Arabidopsis thaliana GN=ARR9 PE=1 SV=1//3.8038e-63	16724305	16725377	-	45360	upstream
chr9	LNC_003811	XLOC_033714	lncRNA	16770738	16774662	-	MELO3C005156T1	MELO3C005156	sp|O80366|ARR9_ARATH Two-component response regulator ARR9 OS=Arabidopsis thaliana GN=ARR9 PE=1 SV=1//3.8038e-63	16724305	16725377	-	45360	upstream
chr9	LNC_003735	XLOC_032750	lncRNA	18158504	18159023	+	MELO3C005250T1	MELO3C005250	sp|Q9C5U0|AHK4_ARATH Histidine kinase 4 OS=Arabidopsis thaliana GN=AHK4 PE=1 SV=1//0	18109706	18117450	+	41053	downstream
chr9	LNC_003736	XLOC_032751	lncRNA	18171575	18171855	+	MELO3C005250T1	MELO3C005250	sp|Q9C5U0|AHK4_ARATH Histidine kinase 4 OS=Arabidopsis thaliana GN=AHK4 PE=1 SV=1//0	18109706	18117450	+	54124	downstream
chr9	LNC_003825	XLOC_033782	lncRNA	18083657	18084092	-	MELO3C005250T1	MELO3C005250	sp|Q9C5U0|AHK4_ARATH Histidine kinase 4 OS=Arabidopsis thaliana GN=AHK4 PE=1 SV=1//0	18109706	18117450	+	25613	upstream
chr9	LNC_003827	XLOC_033784	lncRNA	18171574	18171854	-	MELO3C005250T1	MELO3C005250	sp|Q9C5U0|AHK4_ARATH Histidine kinase 4 OS=Arabidopsis thaliana GN=AHK4 PE=1 SV=1//0	18109706	18117450	+	54123	downstream
chr9	LNC_003826	XLOC_033783	lncRNA	18158763	18159022	-	MELO3C005250T1	MELO3C005250	sp|Q9C5U0|AHK4_ARATH Histidine kinase 4 OS=Arabidopsis thaliana GN=AHK4 PE=1 SV=1//0	18109706	18117450	+	41312	downstream
chr9	LNC_003745	XLOC_032806	lncRNA	19477865	19478252	+	MELO3C005336T1	MELO3C005336	sp|Q9C9F6|APRR6_ARATH Putative two-component response regulator-like APRR6 OS=Arabidopsis thaliana GN=APRR6 PE=3 SV=2//2.77686e-29	19505431	19509190	+	27178	upstream
chr9	LNC_003840	XLOC_033842	lncRNA	19478774	19483825	-	MELO3C005336T1	MELO3C005336	sp|Q9C9F6|APRR6_ARATH Putative two-component response regulator-like APRR6 OS=Arabidopsis thaliana GN=APRR6 PE=3 SV=2//2.77686e-29	19505431	19509190	+	21605	upstream
chr9	LNC_003838	XLOC_033842	lncRNA	19478774	19483825	-	MELO3C005336T1	MELO3C005336	sp|Q9C9F6|APRR6_ARATH Putative two-component response regulator-like APRR6 OS=Arabidopsis thaliana GN=APRR6 PE=3 SV=2//2.77686e-29	19505431	19509190	+	21605	upstream
chr9	LNC_003839	XLOC_033842	lncRNA	19478774	19483825	-	MELO3C005336T1	MELO3C005336	sp|Q9C9F6|APRR6_ARATH Putative two-component response regulator-like APRR6 OS=Arabidopsis thaliana GN=APRR6 PE=3 SV=2//2.77686e-29	19505431	19509190	+	21605	upstream
chr9	LNC_003752	XLOC_032875	lncRNA	20651950	20654111	+	MELO3C005476T1	MELO3C005476	sp|O24542|AX22D_VIGRR Auxin-induced protein 22D OS=Vigna radiata var. radiata GN=AUX22D PE=2 SV=1//7.51541e-61	20715256	20717373	-	61144	downstream
chr9	LNC_003851	XLOC_034060	lncRNA	22819643	22820328	-	MELO3C005761T2	MELO3C005761	sp|Q9XED8|ARFI_ARATH Auxin response factor 9 OS=Arabidopsis thaliana GN=ARF9 PE=1 SV=1//0	22906164	22912416	-	85835	downstream
chr9	LNC_003851	XLOC_034060	lncRNA	22819643	22820328	-	MELO3C005761T3	MELO3C005761	sp|Q9XED8|ARFI_ARATH Auxin response factor 9 OS=Arabidopsis thaliana GN=ARF9 PE=1 SV=1//0	22906164	22913279	-	85835	downstream
chr9	LNC_003851	XLOC_034060	lncRNA	22819643	22820328	-	MELO3C005761T1	MELO3C005761	sp|Q9XED8|ARFI_ARATH Auxin response factor 9 OS=Arabidopsis thaliana GN=ARF9 PE=1 SV=1//0	22906164	22911603	-	85835	downstream
chr9	LNC_003852	XLOC_034068	lncRNA	22942373	22943544	-	MELO3C005761T2	MELO3C005761	sp|Q9XED8|ARFI_ARATH Auxin response factor 9 OS=Arabidopsis thaliana GN=ARF9 PE=1 SV=1//0	22906164	22912416	-	29956	upstream
chr9	LNC_003852	XLOC_034068	lncRNA	22942373	22943544	-	MELO3C005761T3	MELO3C005761	sp|Q9XED8|ARFI_ARATH Auxin response factor 9 OS=Arabidopsis thaliana GN=ARF9 PE=1 SV=1//0	22906164	22913279	-	29093	upstream
chr9	LNC_003852	XLOC_034068	lncRNA	22942373	22943544	-	MELO3C005761T1	MELO3C005761	sp|Q9XED8|ARFI_ARATH Auxin response factor 9 OS=Arabidopsis thaliana GN=ARF9 PE=1 SV=1//0	22906164	22911603	-	30769	upstream
chr9	LNC_003856	XLOC_034135	lncRNA	23783483	23784613	-	MELO3C005874T2	MELO3C005874	sp|Q9FGM1|PYL8_ARATH Abscisic acid receptor PYL8 OS=Arabidopsis thaliana GN=PYL8 PE=1 SV=1//6.41755e-98	23766302	23769308	-	14174	upstream
chr9	LNC_003856	XLOC_034135	lncRNA	23783483	23784613	-	MELO3C005874T1	MELO3C005874	sp|Q9FGM1|PYL8_ARATH Abscisic acid receptor PYL8 OS=Arabidopsis thaliana GN=PYL8 PE=1 SV=1//6.41755e-98	23766302	23769242	-	14240	upstream
chr9	LNC_003857	XLOC_034141	lncRNA	23832547	23833434	-	MELO3C005874T2	MELO3C005874	sp|Q9FGM1|PYL8_ARATH Abscisic acid receptor PYL8 OS=Arabidopsis thaliana GN=PYL8 PE=1 SV=1//6.41755e-98	23766302	23769308	-	63238	upstream
chr9	LNC_003857	XLOC_034141	lncRNA	23832547	23833434	-	MELO3C005874T1	MELO3C005874	sp|Q9FGM1|PYL8_ARATH Abscisic acid receptor PYL8 OS=Arabidopsis thaliana GN=PYL8 PE=1 SV=1//6.41755e-98	23766302	23769242	-	63304	upstream
chr9	LNC_003762	XLOC_033116	lncRNA	24087900	24088258	+	MELO3C005913T1	MELO3C005913	sp|Q9ZUZ3|SAU32_ARATH Auxin-responsive protein SAUR32 OS=Arabidopsis thaliana GN=SAUR32 PE=2 SV=1//9.81466e-25	24017071	24019347	+	68552	downstream
chr9	LNC_003761	XLOC_033114	lncRNA	24063047	24064519	+	MELO3C005913T1	MELO3C005913	sp|Q9ZUZ3|SAU32_ARATH Auxin-responsive protein SAUR32 OS=Arabidopsis thaliana GN=SAUR32 PE=2 SV=1//9.81466e-25	24017071	24019347	+	43699	downstream
chr6	LNC_002958	XLOC_024242	lncRNA	1908852	1912848	+	MELO3C006239T1	MELO3C006239	sp|Q944A7|Y4523_ARATH Probable serine/threonine-protein kinase At4g35230 OS=Arabidopsis thaliana GN=At4g35230 PE=1 SV=1//0	1936729	1940959	-	23880	downstream
chr6	LNC_003084	XLOC_025734	lncRNA	1872533	1873925	-	MELO3C006239T1	MELO3C006239	sp|Q944A7|Y4523_ARATH Probable serine/threonine-protein kinase At4g35230 OS=Arabidopsis thaliana GN=At4g35230 PE=1 SV=1//0	1936729	1940959	-	62803	downstream
chr6	LNC_002963	XLOC_024328	lncRNA	3151582	3155053	+	MELO3C006430T1	MELO3C006430	sp|Q8LDC8|ERF92_ARATH Ethylene-responsive transcription factor 1B OS=Arabidopsis thaliana GN=ERF1B PE=1 SV=2//3.7249e-49	3193706	3194724	-	38652	downstream
chr6	LNC_002962	XLOC_024328	lncRNA	3151529	3155053	+	MELO3C006430T1	MELO3C006430	sp|Q8LDC8|ERF92_ARATH Ethylene-responsive transcription factor 1B OS=Arabidopsis thaliana GN=ERF1B PE=1 SV=2//3.7249e-49	3193706	3194724	-	38652	downstream
chr6	LNC_002961	XLOC_024328	lncRNA	3151529	3155053	+	MELO3C006430T1	MELO3C006430	sp|Q8LDC8|ERF92_ARATH Ethylene-responsive transcription factor 1B OS=Arabidopsis thaliana GN=ERF1B PE=1 SV=2//3.7249e-49	3193706	3194724	-	38652	downstream
chr6	LNC_002960	XLOC_024328	lncRNA	3151461	3156791	+	MELO3C006430T1	MELO3C006430	sp|Q8LDC8|ERF92_ARATH Ethylene-responsive transcription factor 1B OS=Arabidopsis thaliana GN=ERF1B PE=1 SV=2//3.7249e-49	3193706	3194724	-	36914	downstream
chr6	LNC_002967	XLOC_024336	lncRNA	3253911	3256281	+	MELO3C006430T1	MELO3C006430	sp|Q8LDC8|ERF92_ARATH Ethylene-responsive transcription factor 1B OS=Arabidopsis thaliana GN=ERF1B PE=1 SV=2//3.7249e-49	3193706	3194724	-	59186	upstream
chr6	LNC_002966	XLOC_024336	lncRNA	3253837	3255783	+	MELO3C006430T1	MELO3C006430	sp|Q8LDC8|ERF92_ARATH Ethylene-responsive transcription factor 1B OS=Arabidopsis thaliana GN=ERF1B PE=1 SV=2//3.7249e-49	3193706	3194724	-	59112	upstream
chr6	LNC_002965	XLOC_024331	lncRNA	3163977	3164336	+	MELO3C006430T1	MELO3C006430	sp|Q8LDC8|ERF92_ARATH Ethylene-responsive transcription factor 1B OS=Arabidopsis thaliana GN=ERF1B PE=1 SV=2//3.7249e-49	3193706	3194724	-	29369	downstream
chr6	LNC_002964	XLOC_024328	lncRNA	3151631	3155053	+	MELO3C006430T1	MELO3C006430	sp|Q8LDC8|ERF92_ARATH Ethylene-responsive transcription factor 1B OS=Arabidopsis thaliana GN=ERF1B PE=1 SV=2//3.7249e-49	3193706	3194724	-	38652	downstream
chr6	LNC_002967	XLOC_024336	lncRNA	3253911	3256281	+	MELO3C006451T1	MELO3C006451	sp|Q0WPQ2|ETR2_ARATH Ethylene receptor 2 OS=Arabidopsis thaliana GN=ETR2 PE=1 SV=2//0	3311645	3315687	-	55363	downstream
chr6	LNC_002966	XLOC_024336	lncRNA	3253837	3255783	+	MELO3C006451T1	MELO3C006451	sp|Q0WPQ2|ETR2_ARATH Ethylene receptor 2 OS=Arabidopsis thaliana GN=ETR2 PE=1 SV=2//0	3311645	3315687	-	55861	downstream
chr6	LNC_002968	XLOC_024344	lncRNA	3328306	3329299	+	MELO3C006451T1	MELO3C006451	sp|Q0WPQ2|ETR2_ARATH Ethylene receptor 2 OS=Arabidopsis thaliana GN=ETR2 PE=1 SV=2//0	3311645	3315687	-	12618	upstream
chr6	LNC_002969	XLOC_024355	lncRNA	3432978	3435503	+	MELO3C006476T1	MELO3C006476	sp|Q38832|IAA14_ARATH Auxin-responsive protein IAA14 OS=Arabidopsis thaliana GN=IAA14 PE=1 SV=2//2.40684e-105	3513405	3516024	-	77901	downstream
chr6	LNC_002969	XLOC_024355	lncRNA	3432978	3435503	+	MELO3C006477T1	MELO3C006477	sp|P32294|AX22B_VIGRR Auxin-induced protein 22B OS=Vigna radiata var. radiata GN=AUX22B PE=2 SV=1//2.11467e-55	3530975	3532575	+	95471	upstream
chr6	LNC_002969	XLOC_024355	lncRNA	3432978	3435503	+	MELO3C006477T2	MELO3C006477	sp|P32294|AX22B_VIGRR Auxin-induced protein 22B OS=Vigna radiata var. radiata GN=AUX22B PE=2 SV=1//2.11467e-55	3530975	3532575	+	95471	upstream
chr6	LNC_002974	XLOC_024462	lncRNA	5110594	5112226	+	MELO3C006693T1	MELO3C006693	sp|Q9ZWJ9|ARR2_ARATH Two-component response regulator ARR2 OS=Arabidopsis thaliana GN=ARR2 PE=1 SV=1//0	5116428	5120493	+	4201	upstream
chr6	LNC_002973	XLOC_024458	lncRNA	5073145	5073695	+	MELO3C006693T1	MELO3C006693	sp|Q9ZWJ9|ARR2_ARATH Two-component response regulator ARR2 OS=Arabidopsis thaliana GN=ARR2 PE=1 SV=1//0	5116428	5120493	+	42732	upstream
chr6	LNC_003103	XLOC_026033	lncRNA	5855187	5855535	-	MELO3C006771T1	MELO3C006771	sp|O22150|SAU36_ARATH Auxin-responsive protein SAUR36 OS=Arabidopsis thaliana GN=SAUR36 PE=2 SV=1//2.72525e-49	5855576	5856627	+	40	upstream
chr6	LNC_002975	XLOC_024559	lncRNA	6841772	6842224	+	MELO3C006873T1	MELO3C006873	sp|Q9ZWJ9|ARR2_ARATH Two-component response regulator ARR2 OS=Arabidopsis thaliana GN=ARR2 PE=1 SV=1//3.08227e-42	6879744	6880601	+	37519	upstream
chr6	LNC_002976	XLOC_024560	lncRNA	6847287	6852189	+	MELO3C006873T1	MELO3C006873	sp|Q9ZWJ9|ARR2_ARATH Two-component response regulator ARR2 OS=Arabidopsis thaliana GN=ARR2 PE=1 SV=1//3.08227e-42	6879744	6880601	+	27554	upstream
chr6	LNC_002977	XLOC_024560	lncRNA	6848917	6852189	+	MELO3C006873T1	MELO3C006873	sp|Q9ZWJ9|ARR2_ARATH Two-component response regulator ARR2 OS=Arabidopsis thaliana GN=ARR2 PE=1 SV=1//3.08227e-42	6879744	6880601	+	27554	upstream
chr8	LNC_003447	XLOC_029502	lncRNA	1822733	1825390	+	MELO3C007251T1	MELO3C007251	sp|O23661|ARFC_ARATH Auxin response factor 3 OS=Arabidopsis thaliana GN=ARF3 PE=1 SV=2//2.02894e-175	1731648	1736969	+	85763	downstream
chr8	LNC_003447	XLOC_029502	lncRNA	1822733	1825390	+	MELO3C007251T2	MELO3C007251	sp|O23661|ARFC_ARATH Auxin response factor 3 OS=Arabidopsis thaliana GN=ARF3 PE=1 SV=2//2.02894e-175	1731648	1736969	+	85763	downstream
chr8	LNC_003452	XLOC_029598	lncRNA	2816656	2819285	+	MELO3C007457T1	MELO3C007457	sp|Q8L899|BRI1_SOLPE Systemin receptor SR160 OS=Solanum peruvianum PE=1 SV=1//0	2919010	2923069	+	99724	upstream
chr8	LNC_003460	XLOC_029720	lncRNA	4796594	4796951	+	MELO3C007691T1	MELO3C007691	sp|Q38827|IAA9_ARATH Auxin-responsive protein IAA9 OS=Arabidopsis thaliana GN=IAA9 PE=1 SV=1//5.66112e-112	4701545	4705238	-	91355	upstream
chr8	LNC_003580	XLOC_031103	lncRNA	4715212	4715673	-	MELO3C007691T1	MELO3C007691	sp|Q38827|IAA9_ARATH Auxin-responsive protein IAA9 OS=Arabidopsis thaliana GN=IAA9 PE=1 SV=1//5.66112e-112	4701545	4705238	-	9973	upstream
chr8	LNC_003461	XLOC_029741	lncRNA	5080897	5081429	+	MELO3C007739T7	MELO3C007739	sp|Q75LR7|SAPK1_ORYSJ Serine/threonine-protein kinase SAPK1 OS=Oryza sativa subsp. japonica GN=SAPK1 PE=1 SV=1//5.40403e-28	5057201	5060221	+	20675	downstream
chr8	LNC_003461	XLOC_029741	lncRNA	5080897	5081429	+	MELO3C007739T6	MELO3C007739	sp|Q75LR7|SAPK1_ORYSJ Serine/threonine-protein kinase SAPK1 OS=Oryza sativa subsp. japonica GN=SAPK1 PE=1 SV=1//5.40403e-28	5056824	5060221	+	20675	downstream
chr8	LNC_003461	XLOC_029741	lncRNA	5080897	5081429	+	MELO3C007739T5	MELO3C007739	sp|Q75LR7|SAPK1_ORYSJ Serine/threonine-protein kinase SAPK1 OS=Oryza sativa subsp. japonica GN=SAPK1 PE=1 SV=1//5.40403e-28	5056824	5060221	+	20675	downstream
chr8	LNC_003461	XLOC_029741	lncRNA	5080897	5081429	+	MELO3C007739T4	MELO3C007739	sp|Q75LR7|SAPK1_ORYSJ Serine/threonine-protein kinase SAPK1 OS=Oryza sativa subsp. japonica GN=SAPK1 PE=1 SV=1//5.40403e-28	5056824	5060221	+	20675	downstream
chr8	LNC_003461	XLOC_029741	lncRNA	5080897	5081429	+	MELO3C007739T3	MELO3C007739	sp|Q75LR7|SAPK1_ORYSJ Serine/threonine-protein kinase SAPK1 OS=Oryza sativa subsp. japonica GN=SAPK1 PE=1 SV=1//5.40403e-28	5056824	5060221	+	20675	downstream
chr8	LNC_003461	XLOC_029741	lncRNA	5080897	5081429	+	MELO3C007739T2	MELO3C007739	sp|Q75LR7|SAPK1_ORYSJ Serine/threonine-protein kinase SAPK1 OS=Oryza sativa subsp. japonica GN=SAPK1 PE=1 SV=1//5.40403e-28	5056824	5060221	+	20675	downstream
chr8	LNC_003461	XLOC_029741	lncRNA	5080897	5081429	+	MELO3C007739T1	MELO3C007739	sp|Q75LR7|SAPK1_ORYSJ Serine/threonine-protein kinase SAPK1 OS=Oryza sativa subsp. japonica GN=SAPK1 PE=1 SV=1//5.40403e-28	5056824	5060221	+	20675	downstream
chr8	LNC_003463	XLOC_029755	lncRNA	5375534	5378168	+	MELO3C007804T1	MELO3C007804	sp|Q94A43|BEH2_ARATH BES1/BZR1 homolog protein 2 OS=Arabidopsis thaliana GN=BEH2 PE=1 SV=1//7.43779e-92	5469557	5472522	+	91388	upstream
chr8	LNC_003581	XLOC_031170	lncRNA	5523159	5523711	-	MELO3C007804T1	MELO3C007804	sp|Q94A43|BEH2_ARATH BES1/BZR1 homolog protein 2 OS=Arabidopsis thaliana GN=BEH2 PE=1 SV=1//7.43779e-92	5469557	5472522	+	50636	downstream
chr3	LNC_002319	XLOC_016639	lncRNA	753254	755586	+	MELO3C008128T4	MELO3C008128	sp|Q93ZE2|TGA7_ARATH Transcription factor TGA7 OS=Arabidopsis thaliana GN=TGA7 PE=1 SV=1//1.42039e-127	786998	790784	-	31411	downstream
chr3	LNC_002319	XLOC_016639	lncRNA	753254	755586	+	MELO3C008128T2	MELO3C008128	sp|Q93ZE2|TGA7_ARATH Transcription factor TGA7 OS=Arabidopsis thaliana GN=TGA7 PE=1 SV=1//1.42039e-127	786998	790593	-	31411	downstream
chr3	LNC_002319	XLOC_016639	lncRNA	753254	755586	+	MELO3C008128T3	MELO3C008128	sp|Q93ZE2|TGA7_ARATH Transcription factor TGA7 OS=Arabidopsis thaliana GN=TGA7 PE=1 SV=1//1.42039e-127	786998	790784	-	31411	downstream
chr3	LNC_002319	XLOC_016639	lncRNA	753254	755586	+	MELO3C008128T1	MELO3C008128	sp|Q93ZE2|TGA7_ARATH Transcription factor TGA7 OS=Arabidopsis thaliana GN=TGA7 PE=1 SV=1//1.42039e-127	786998	790513	-	31411	downstream
chr3	LNC_002318	XLOC_016633	lncRNA	709429	710493	+	MELO3C008128T4	MELO3C008128	sp|Q93ZE2|TGA7_ARATH Transcription factor TGA7 OS=Arabidopsis thaliana GN=TGA7 PE=1 SV=1//1.42039e-127	786998	790784	-	76504	downstream
chr3	LNC_002318	XLOC_016633	lncRNA	709429	710493	+	MELO3C008128T1	MELO3C008128	sp|Q93ZE2|TGA7_ARATH Transcription factor TGA7 OS=Arabidopsis thaliana GN=TGA7 PE=1 SV=1//1.42039e-127	786998	790513	-	76504	downstream
chr3	LNC_002318	XLOC_016633	lncRNA	709429	710493	+	MELO3C008128T2	MELO3C008128	sp|Q93ZE2|TGA7_ARATH Transcription factor TGA7 OS=Arabidopsis thaliana GN=TGA7 PE=1 SV=1//1.42039e-127	786998	790593	-	76504	downstream
chr3	LNC_002318	XLOC_016633	lncRNA	709429	710493	+	MELO3C008128T3	MELO3C008128	sp|Q93ZE2|TGA7_ARATH Transcription factor TGA7 OS=Arabidopsis thaliana GN=TGA7 PE=1 SV=1//1.42039e-127	786998	790784	-	76504	downstream
chr3	LNC_002325	XLOC_016745	lncRNA	3457908	3460761	+	MELO3C008314T1	MELO3C008314	sp|O80920|PYL4_ARATH Abscisic acid receptor PYL4 OS=Arabidopsis thaliana GN=PYL4 PE=1 SV=1//5.17056e-53	3522909	3523860	-	62147	downstream
chr3	LNC_002324	XLOC_016745	lncRNA	3457906	3460761	+	MELO3C008314T1	MELO3C008314	sp|O80920|PYL4_ARATH Abscisic acid receptor PYL4 OS=Arabidopsis thaliana GN=PYL4 PE=1 SV=1//5.17056e-53	3522909	3523860	-	62147	downstream
chr5	LNC_002906	XLOC_023545	lncRNA	16881892	16882157	-	MELO3C008672T1	MELO3C008672	sp|O81829|GH35_ARATH Indole-3-acetic acid-amido synthetase GH3.5 OS=Arabidopsis thaliana GN=GH3.5 PE=1 SV=1//0	16796988	16801291	+	80600	downstream
chr5	LNC_002804	XLOC_022509	lncRNA	16840184	16840385	+	MELO3C008672T1	MELO3C008672	sp|O81829|GH35_ARATH Indole-3-acetic acid-amido synthetase GH3.5 OS=Arabidopsis thaliana GN=GH3.5 PE=1 SV=1//0	16796988	16801291	+	38892	downstream
chr8	LNC_003548	XLOC_030385	lncRNA	23000585	23003918	+	MELO3C008885T1	MELO3C008885	sp|Q5N942|SAPK4_ORYSJ Serine/threonine-protein kinase SAPK4 OS=Oryza sativa subsp. japonica GN=SAPK4 PE=2 SV=2//7.02596e-14	23001047	23001331	-	-285	antisense
chr8	LNC_003661	XLOC_031760	lncRNA	22997890	23000234	-	MELO3C008885T1	MELO3C008885	sp|Q5N942|SAPK4_ORYSJ Serine/threonine-protein kinase SAPK4 OS=Oryza sativa subsp. japonica GN=SAPK4 PE=2 SV=2//7.02596e-14	23001047	23001331	-	812	downstream
chr8	LNC_003546	XLOC_030382	lncRNA	22893319	22894056	+	MELO3C008887T4	MELO3C008887	sp|Q9FFP9|SRK2H_ARATH Serine/threonine-protein kinase SRK2H OS=Arabidopsis thaliana GN=SRK2H PE=1 SV=1//0	22932817	22935488	+	38760	upstream
chr8	LNC_003546	XLOC_030382	lncRNA	22893319	22894056	+	MELO3C008887T2	MELO3C008887	sp|Q9FFP9|SRK2H_ARATH Serine/threonine-protein kinase SRK2H OS=Arabidopsis thaliana GN=SRK2H PE=1 SV=1//0	22932817	22937304	+	38760	upstream
chr8	LNC_003546	XLOC_030382	lncRNA	22893319	22894056	+	MELO3C008887T3	MELO3C008887	sp|Q9FFP9|SRK2H_ARATH Serine/threonine-protein kinase SRK2H OS=Arabidopsis thaliana GN=SRK2H PE=1 SV=1//0	22932641	22937304	+	38584	upstream
chr8	LNC_003546	XLOC_030382	lncRNA	22893319	22894056	+	MELO3C008887T1	MELO3C008887	sp|Q9FFP9|SRK2H_ARATH Serine/threonine-protein kinase SRK2H OS=Arabidopsis thaliana GN=SRK2H PE=1 SV=1//0	22932817	22937304	+	38760	upstream
chr8	LNC_003548	XLOC_030385	lncRNA	23000585	23003918	+	MELO3C008887T4	MELO3C008887	sp|Q9FFP9|SRK2H_ARATH Serine/threonine-protein kinase SRK2H OS=Arabidopsis thaliana GN=SRK2H PE=1 SV=1//0	22932817	22935488	+	65096	downstream
chr8	LNC_003548	XLOC_030385	lncRNA	23000585	23003918	+	MELO3C008887T2	MELO3C008887	sp|Q9FFP9|SRK2H_ARATH Serine/threonine-protein kinase SRK2H OS=Arabidopsis thaliana GN=SRK2H PE=1 SV=1//0	22932817	22937304	+	63280	downstream
chr8	LNC_003548	XLOC_030385	lncRNA	23000585	23003918	+	MELO3C008887T3	MELO3C008887	sp|Q9FFP9|SRK2H_ARATH Serine/threonine-protein kinase SRK2H OS=Arabidopsis thaliana GN=SRK2H PE=1 SV=1//0	22932641	22937304	+	63280	downstream
chr8	LNC_003548	XLOC_030385	lncRNA	23000585	23003918	+	MELO3C008887T1	MELO3C008887	sp|Q9FFP9|SRK2H_ARATH Serine/threonine-protein kinase SRK2H OS=Arabidopsis thaliana GN=SRK2H PE=1 SV=1//0	22932817	22937304	+	63280	downstream
chr8	LNC_003547	XLOC_030383	lncRNA	22896148	22896660	+	MELO3C008887T4	MELO3C008887	sp|Q9FFP9|SRK2H_ARATH Serine/threonine-protein kinase SRK2H OS=Arabidopsis thaliana GN=SRK2H PE=1 SV=1//0	22932817	22935488	+	36156	upstream
chr8	LNC_003547	XLOC_030383	lncRNA	22896148	22896660	+	MELO3C008887T2	MELO3C008887	sp|Q9FFP9|SRK2H_ARATH Serine/threonine-protein kinase SRK2H OS=Arabidopsis thaliana GN=SRK2H PE=1 SV=1//0	22932817	22937304	+	36156	upstream
chr8	LNC_003547	XLOC_030383	lncRNA	22896148	22896660	+	MELO3C008887T3	MELO3C008887	sp|Q9FFP9|SRK2H_ARATH Serine/threonine-protein kinase SRK2H OS=Arabidopsis thaliana GN=SRK2H PE=1 SV=1//0	22932641	22937304	+	35980	upstream
chr8	LNC_003547	XLOC_030383	lncRNA	22896148	22896660	+	MELO3C008887T1	MELO3C008887	sp|Q9FFP9|SRK2H_ARATH Serine/threonine-protein kinase SRK2H OS=Arabidopsis thaliana GN=SRK2H PE=1 SV=1//0	22932817	22937304	+	36156	upstream
chr8	LNC_003661	XLOC_031760	lncRNA	22997890	23000234	-	MELO3C008887T4	MELO3C008887	sp|Q9FFP9|SRK2H_ARATH Serine/threonine-protein kinase SRK2H OS=Arabidopsis thaliana GN=SRK2H PE=1 SV=1//0	22932817	22935488	+	62401	downstream
chr8	LNC_003661	XLOC_031760	lncRNA	22997890	23000234	-	MELO3C008887T2	MELO3C008887	sp|Q9FFP9|SRK2H_ARATH Serine/threonine-protein kinase SRK2H OS=Arabidopsis thaliana GN=SRK2H PE=1 SV=1//0	22932817	22937304	+	60585	downstream
chr8	LNC_003661	XLOC_031760	lncRNA	22997890	23000234	-	MELO3C008887T3	MELO3C008887	sp|Q9FFP9|SRK2H_ARATH Serine/threonine-protein kinase SRK2H OS=Arabidopsis thaliana GN=SRK2H PE=1 SV=1//0	22932641	22937304	+	60585	downstream
chr8	LNC_003661	XLOC_031760	lncRNA	22997890	23000234	-	MELO3C008887T1	MELO3C008887	sp|Q9FFP9|SRK2H_ARATH Serine/threonine-protein kinase SRK2H OS=Arabidopsis thaliana GN=SRK2H PE=1 SV=1//0	22932817	22937304	+	60585	downstream
chr8	LNC_003519	XLOC_030279	lncRNA	19438827	19442713	+	MELO3C009007T1	MELO3C009007	sp|Q41220|SAU15_ARATH Auxin-responsive protein SAUR15 OS=Arabidopsis thaliana GN=SAUR15 PE=2 SV=1//2.36111e-11	19488362	19488855	-	45648	downstream
chr8	LNC_003518	XLOC_030277	lncRNA	19400361	19400586	+	MELO3C009007T1	MELO3C009007	sp|Q41220|SAU15_ARATH Auxin-responsive protein SAUR15 OS=Arabidopsis thaliana GN=SAUR15 PE=2 SV=1//2.36111e-11	19488362	19488855	-	87775	downstream
chr8	LNC_003520	XLOC_030281	lncRNA	19508522	19512011	+	MELO3C009007T1	MELO3C009007	sp|Q41220|SAU15_ARATH Auxin-responsive protein SAUR15 OS=Arabidopsis thaliana GN=SAUR15 PE=2 SV=1//2.36111e-11	19488362	19488855	-	19666	upstream
chr4	LNC_002746	XLOC_021854	lncRNA	32540493	32542309	-	MELO3C009181T1	MELO3C009181	sp|Q9FEL7|LAX2_MEDTR Auxin transporter-like protein 2 OS=Medicago truncatula GN=LAX2 PE=2 SV=1//0	32555036	32559440	+	12726	upstream
chr4	LNC_002745	XLOC_021851	lncRNA	32503648	32506190	-	MELO3C009181T1	MELO3C009181	sp|Q9FEL7|LAX2_MEDTR Auxin transporter-like protein 2 OS=Medicago truncatula GN=LAX2 PE=2 SV=1//0	32555036	32559440	+	48845	upstream
chr4	LNC_002744	XLOC_021850	lncRNA	32501101	32502209	-	MELO3C009181T1	MELO3C009181	sp|Q9FEL7|LAX2_MEDTR Auxin transporter-like protein 2 OS=Medicago truncatula GN=LAX2 PE=2 SV=1//0	32555036	32559440	+	52826	upstream
chr4	LNC_002743	XLOC_021848	lncRNA	32471671	32473363	-	MELO3C009181T1	MELO3C009181	sp|Q9FEL7|LAX2_MEDTR Auxin transporter-like protein 2 OS=Medicago truncatula GN=LAX2 PE=2 SV=1//0	32555036	32559440	+	81672	upstream
chr4	LNC_002734	XLOC_021710	lncRNA	30967880	30968107	-	MELO3C009433T1	MELO3C009433	sp|Q05609|CTR1_ARATH Serine/threonine-protein kinase CTR1 OS=Arabidopsis thaliana GN=CTR1 PE=1 SV=1//0	30997441	31006069	-	29333	downstream
chr4	LNC_002625	XLOC_020180	lncRNA	30967800	30968107	+	MELO3C009433T1	MELO3C009433	sp|Q05609|CTR1_ARATH Serine/threonine-protein kinase CTR1 OS=Arabidopsis thaliana GN=CTR1 PE=1 SV=1//0	30997441	31006069	-	29333	downstream
chr4	LNC_002626	XLOC_020182	lncRNA	31007857	31009408	+	MELO3C009433T1	MELO3C009433	sp|Q05609|CTR1_ARATH Serine/threonine-protein kinase CTR1 OS=Arabidopsis thaliana GN=CTR1 PE=1 SV=1//0	30997441	31006069	-	1787	upstream
chr4	LNC_002622	XLOC_020156	lncRNA	30657976	30658351	+	MELO3C009468T1	MELO3C009468	sp|Q9SJN0|ABI5_ARATH Protein ABSCISIC ACID-INSENSITIVE 5 OS=Arabidopsis thaliana GN=ABI5 PE=1 SV=1//8.2857e-29	30700988	30702307	-	42636	downstream
chr4	LNC_002623	XLOC_020159	lncRNA	30697591	30700842	+	MELO3C009468T1	MELO3C009468	sp|Q9SJN0|ABI5_ARATH Protein ABSCISIC ACID-INSENSITIVE 5 OS=Arabidopsis thaliana GN=ABI5 PE=1 SV=1//8.2857e-29	30700988	30702307	-	145	downstream
chr4	LNC_002720	XLOC_021534	lncRNA	28431071	28431374	-	MELO3C009753T1	MELO3C009753	sp|O24160|TGA21_TOBAC TGACG-sequence-specific DNA-binding protein TGA-2.1 OS=Nicotiana tabacum GN=TGA21 PE=1 SV=1//6.81757e-176	28431892	28440231	+	517	upstream
chr4	LNC_002718	XLOC_021528	lncRNA	28336902	28340047	-	MELO3C009753T1	MELO3C009753	sp|O24160|TGA21_TOBAC TGACG-sequence-specific DNA-binding protein TGA-2.1 OS=Nicotiana tabacum GN=TGA21 PE=1 SV=1//6.81757e-176	28431892	28440231	+	91844	upstream
chr4	LNC_002719	XLOC_021532	lncRNA	28421902	28423252	-	MELO3C009753T1	MELO3C009753	sp|O24160|TGA21_TOBAC TGACG-sequence-specific DNA-binding protein TGA-2.1 OS=Nicotiana tabacum GN=TGA21 PE=1 SV=1//6.81757e-176	28431892	28440231	+	8639	upstream
chr4	LNC_002611	XLOC_019995	lncRNA	28261139	28262246	+	MELO3C009770T1	MELO3C009770	sp|O80366|ARR9_ARATH Two-component response regulator ARR9 OS=Arabidopsis thaliana GN=ARR9 PE=1 SV=1//5.61947e-74	28260826	28262276	-	-1108	antisense
chr4	LNC_002610	XLOC_019992	lncRNA	28233842	28237111	+	MELO3C009770T1	MELO3C009770	sp|O80366|ARR9_ARATH Two-component response regulator ARR9 OS=Arabidopsis thaliana GN=ARR9 PE=1 SV=1//5.61947e-74	28260826	28262276	-	23714	downstream
chr4	LNC_002718	XLOC_021528	lncRNA	28336902	28340047	-	MELO3C009770T1	MELO3C009770	sp|O80366|ARR9_ARATH Two-component response regulator ARR9 OS=Arabidopsis thaliana GN=ARR9 PE=1 SV=1//5.61947e-74	28260826	28262276	-	74625	upstream
chr4	LNC_002609	XLOC_019984	lncRNA	28080967	28081596	+	MELO3C009778T1	MELO3C009778	sp|Q9ZVC2|NPR5_ARATH Regulatory protein NPR5 OS=Arabidopsis thaliana GN=NPR5 PE=1 SV=1//0	28174160	28176372	-	92563	downstream
chr4	LNC_002611	XLOC_019995	lncRNA	28261139	28262246	+	MELO3C009778T1	MELO3C009778	sp|Q9ZVC2|NPR5_ARATH Regulatory protein NPR5 OS=Arabidopsis thaliana GN=NPR5 PE=1 SV=1//0	28174160	28176372	-	84766	upstream
chr4	LNC_002610	XLOC_019992	lncRNA	28233842	28237111	+	MELO3C009778T1	MELO3C009778	sp|Q9ZVC2|NPR5_ARATH Regulatory protein NPR5 OS=Arabidopsis thaliana GN=NPR5 PE=1 SV=1//0	28174160	28176372	-	57469	upstream
chr2	LNC_002181	XLOC_015053	lncRNA	16161000	16166559	+	MELO3C010317T1	MELO3C010317	sp|Q38830|IAA12_ARATH Auxin-responsive protein IAA12 OS=Arabidopsis thaliana GN=IAA12 PE=1 SV=1//6.43375e-14	16238562	16239760	+	72002	upstream
chr2	LNC_002180	XLOC_015053	lncRNA	16161000	16166559	+	MELO3C010317T1	MELO3C010317	sp|Q38830|IAA12_ARATH Auxin-responsive protein IAA12 OS=Arabidopsis thaliana GN=IAA12 PE=1 SV=1//6.43375e-14	16238562	16239760	+	72002	upstream
chr2	LNC_002183	XLOC_015055	lncRNA	16231557	16231966	+	MELO3C010317T1	MELO3C010317	sp|Q38830|IAA12_ARATH Auxin-responsive protein IAA12 OS=Arabidopsis thaliana GN=IAA12 PE=1 SV=1//6.43375e-14	16238562	16239760	+	6595	upstream
chr2	LNC_002182	XLOC_015053	lncRNA	16161047	16171049	+	MELO3C010317T1	MELO3C010317	sp|Q38830|IAA12_ARATH Auxin-responsive protein IAA12 OS=Arabidopsis thaliana GN=IAA12 PE=1 SV=1//6.43375e-14	16238562	16239760	+	67512	upstream
chr2	LNC_002270	XLOC_016120	lncRNA	16182784	16183175	-	MELO3C010317T1	MELO3C010317	sp|Q38830|IAA12_ARATH Auxin-responsive protein IAA12 OS=Arabidopsis thaliana GN=IAA12 PE=1 SV=1//6.43375e-14	16238562	16239760	+	55386	upstream
chr3	LNC_002433	XLOC_018035	lncRNA	8325008	8331555	-	MELO3C010624T1	MELO3C010624	sp|O80366|ARR9_ARATH Two-component response regulator ARR9 OS=Arabidopsis thaliana GN=ARR9 PE=1 SV=1//1.33702e-48	8270800	8280939	-	44068	upstream
chr3	LNC_002432	XLOC_018033	lncRNA	8306627	8312234	-	MELO3C010624T1	MELO3C010624	sp|O80366|ARR9_ARATH Two-component response regulator ARR9 OS=Arabidopsis thaliana GN=ARR9 PE=1 SV=1//1.33702e-48	8270800	8280939	-	25687	upstream
chr3	LNC_002403	XLOC_017723	lncRNA	28978548	28979100	+	MELO3C010714T1	MELO3C010714	sp|Q9FXD6|ARR11_ARATH Two-component response regulator ARR11 OS=Arabidopsis thaliana GN=ARR11 PE=1 SV=1//3.06282e-120	29045246	29049016	-	66145	downstream
chr3	LNC_002404	XLOC_017727	lncRNA	29014500	29016003	+	MELO3C010714T1	MELO3C010714	sp|Q9FXD6|ARR11_ARATH Two-component response regulator ARR11 OS=Arabidopsis thaliana GN=ARR11 PE=1 SV=1//3.06282e-120	29045246	29049016	-	29242	downstream
chr3	LNC_002405	XLOC_017739	lncRNA	29116455	29118251	+	MELO3C010714T1	MELO3C010714	sp|Q9FXD6|ARR11_ARATH Two-component response regulator ARR11 OS=Arabidopsis thaliana GN=ARR11 PE=1 SV=1//3.06282e-120	29045246	29049016	-	67438	upstream
chr3	LNC_002406	XLOC_017740	lncRNA	29122590	29124229	+	MELO3C010714T1	MELO3C010714	sp|Q9FXD6|ARR11_ARATH Two-component response regulator ARR11 OS=Arabidopsis thaliana GN=ARR11 PE=1 SV=1//3.06282e-120	29045246	29049016	-	73573	upstream
chr3	LNC_002400	XLOC_017666	lncRNA	28320750	28321067	+	MELO3C010836T1	MELO3C010836	sp|Q9FGQ7|CCD32_ARATH Cyclin-D3-2 OS=Arabidopsis thaliana GN=CYCD3-2 PE=2 SV=1//8.98343e-80	28281805	28283713	+	37036	downstream
chr3	LNC_002502	XLOC_018821	lncRNA	28233551	28234879	-	MELO3C010836T1	MELO3C010836	sp|Q9FGQ7|CCD32_ARATH Cyclin-D3-2 OS=Arabidopsis thaliana GN=CYCD3-2 PE=2 SV=1//8.98343e-80	28281805	28283713	+	46925	upstream
chr3	LNC_002398	XLOC_017640	lncRNA	27937480	27937932	+	MELO3C010878T1	MELO3C010878	sp|Q9FMZ0|BKI1_ARATH BRI1 kinase inhibitor 1 OS=Arabidopsis thaliana GN=BKI1 PE=1 SV=1//5.93962e-11	27969506	27970679	+	31573	upstream
chr3	LNC_002399	XLOC_017649	lncRNA	27993410	27994491	+	MELO3C010878T1	MELO3C010878	sp|Q9FMZ0|BKI1_ARATH BRI1 kinase inhibitor 1 OS=Arabidopsis thaliana GN=BKI1 PE=1 SV=1//5.93962e-11	27969506	27970679	+	22730	downstream
chr3	LNC_002397	XLOC_017636	lncRNA	27889220	27891056	+	MELO3C010878T1	MELO3C010878	sp|Q9FMZ0|BKI1_ARATH BRI1 kinase inhibitor 1 OS=Arabidopsis thaliana GN=BKI1 PE=1 SV=1//5.93962e-11	27969506	27970679	+	78449	upstream
chr3	LNC_002396	XLOC_017627	lncRNA	27803994	27805197	+	MELO3C010925T2	MELO3C010925	sp|Q8S307|BZR1_ARATH Protein BRASSINAZOLE-RESISTANT 1 OS=Arabidopsis thaliana GN=BZR1 PE=1 SV=1//2.51403e-98	27719620	27721540	-	82453	upstream
chr3	LNC_002396	XLOC_017627	lncRNA	27803994	27805197	+	MELO3C010925T1	MELO3C010925	sp|Q8S307|BZR1_ARATH Protein BRASSINAZOLE-RESISTANT 1 OS=Arabidopsis thaliana GN=BZR1 PE=1 SV=1//2.51403e-98	27719620	27721540	-	82453	upstream
chr3	LNC_002501	XLOC_018772	lncRNA	27747777	27750130	-	MELO3C010925T2	MELO3C010925	sp|Q8S307|BZR1_ARATH Protein BRASSINAZOLE-RESISTANT 1 OS=Arabidopsis thaliana GN=BZR1 PE=1 SV=1//2.51403e-98	27719620	27721540	-	26236	upstream
chr3	LNC_002501	XLOC_018772	lncRNA	27747777	27750130	-	MELO3C010925T1	MELO3C010925	sp|Q8S307|BZR1_ARATH Protein BRASSINAZOLE-RESISTANT 1 OS=Arabidopsis thaliana GN=BZR1 PE=1 SV=1//2.51403e-98	27719620	27721540	-	26236	upstream
chr3	LNC_002392	XLOC_017528	lncRNA	26419424	26419996	+	MELO3C011111T4	MELO3C011111	sp|Q38827|IAA9_ARATH Auxin-responsive protein IAA9 OS=Arabidopsis thaliana GN=IAA9 PE=1 SV=1//7.92403e-29	26362041	26368280	-	51143	upstream
chr3	LNC_002392	XLOC_017528	lncRNA	26419424	26419996	+	MELO3C011111T5	MELO3C011111	sp|Q38827|IAA9_ARATH Auxin-responsive protein IAA9 OS=Arabidopsis thaliana GN=IAA9 PE=1 SV=1//7.92403e-29	26362041	26368280	-	51143	upstream
chr3	LNC_002392	XLOC_017528	lncRNA	26419424	26419996	+	MELO3C011111T6	MELO3C011111	sp|Q38827|IAA9_ARATH Auxin-responsive protein IAA9 OS=Arabidopsis thaliana GN=IAA9 PE=1 SV=1//7.92403e-29	26362041	26367975	-	51448	upstream
chr3	LNC_002392	XLOC_017528	lncRNA	26419424	26419996	+	MELO3C011111T1	MELO3C011111	sp|Q38827|IAA9_ARATH Auxin-responsive protein IAA9 OS=Arabidopsis thaliana GN=IAA9 PE=1 SV=1//7.92403e-29	26362041	26370006	-	49417	upstream
chr3	LNC_002392	XLOC_017528	lncRNA	26419424	26419996	+	MELO3C011111T2	MELO3C011111	sp|Q38827|IAA9_ARATH Auxin-responsive protein IAA9 OS=Arabidopsis thaliana GN=IAA9 PE=1 SV=1//7.92403e-29	26360829	26370006	-	49417	upstream
chr3	LNC_002392	XLOC_017528	lncRNA	26419424	26419996	+	MELO3C011111T3	MELO3C011111	sp|Q38827|IAA9_ARATH Auxin-responsive protein IAA9 OS=Arabidopsis thaliana GN=IAA9 PE=1 SV=1//7.92403e-29	26365607	26368280	-	51143	upstream
chr3	LNC_002391	XLOC_017520	lncRNA	26290470	26290892	+	MELO3C011111T4	MELO3C011111	sp|Q38827|IAA9_ARATH Auxin-responsive protein IAA9 OS=Arabidopsis thaliana GN=IAA9 PE=1 SV=1//7.92403e-29	26362041	26368280	-	71148	downstream
chr3	LNC_002391	XLOC_017520	lncRNA	26290470	26290892	+	MELO3C011111T5	MELO3C011111	sp|Q38827|IAA9_ARATH Auxin-responsive protein IAA9 OS=Arabidopsis thaliana GN=IAA9 PE=1 SV=1//7.92403e-29	26362041	26368280	-	71148	downstream
chr3	LNC_002391	XLOC_017520	lncRNA	26290470	26290892	+	MELO3C011111T6	MELO3C011111	sp|Q38827|IAA9_ARATH Auxin-responsive protein IAA9 OS=Arabidopsis thaliana GN=IAA9 PE=1 SV=1//7.92403e-29	26362041	26367975	-	71148	downstream
chr3	LNC_002391	XLOC_017520	lncRNA	26290470	26290892	+	MELO3C011111T1	MELO3C011111	sp|Q38827|IAA9_ARATH Auxin-responsive protein IAA9 OS=Arabidopsis thaliana GN=IAA9 PE=1 SV=1//7.92403e-29	26362041	26370006	-	71148	downstream
chr3	LNC_002391	XLOC_017520	lncRNA	26290470	26290892	+	MELO3C011111T2	MELO3C011111	sp|Q38827|IAA9_ARATH Auxin-responsive protein IAA9 OS=Arabidopsis thaliana GN=IAA9 PE=1 SV=1//7.92403e-29	26360829	26370006	-	69936	downstream
chr3	LNC_002391	XLOC_017520	lncRNA	26290470	26290892	+	MELO3C011111T3	MELO3C011111	sp|Q38827|IAA9_ARATH Auxin-responsive protein IAA9 OS=Arabidopsis thaliana GN=IAA9 PE=1 SV=1//7.92403e-29	26365607	26368280	-	74714	downstream
chr3	LNC_002496	XLOC_018677	lncRNA	26415597	26418239	-	MELO3C011111T4	MELO3C011111	sp|Q38827|IAA9_ARATH Auxin-responsive protein IAA9 OS=Arabidopsis thaliana GN=IAA9 PE=1 SV=1//7.92403e-29	26362041	26368280	-	47316	upstream
chr3	LNC_002496	XLOC_018677	lncRNA	26415597	26418239	-	MELO3C011111T5	MELO3C011111	sp|Q38827|IAA9_ARATH Auxin-responsive protein IAA9 OS=Arabidopsis thaliana GN=IAA9 PE=1 SV=1//7.92403e-29	26362041	26368280	-	47316	upstream
chr3	LNC_002496	XLOC_018677	lncRNA	26415597	26418239	-	MELO3C011111T6	MELO3C011111	sp|Q38827|IAA9_ARATH Auxin-responsive protein IAA9 OS=Arabidopsis thaliana GN=IAA9 PE=1 SV=1//7.92403e-29	26362041	26367975	-	47621	upstream
chr3	LNC_002496	XLOC_018677	lncRNA	26415597	26418239	-	MELO3C011111T1	MELO3C011111	sp|Q38827|IAA9_ARATH Auxin-responsive protein IAA9 OS=Arabidopsis thaliana GN=IAA9 PE=1 SV=1//7.92403e-29	26362041	26370006	-	45590	upstream
chr3	LNC_002496	XLOC_018677	lncRNA	26415597	26418239	-	MELO3C011111T2	MELO3C011111	sp|Q38827|IAA9_ARATH Auxin-responsive protein IAA9 OS=Arabidopsis thaliana GN=IAA9 PE=1 SV=1//7.92403e-29	26360829	26370006	-	45590	upstream
chr3	LNC_002496	XLOC_018677	lncRNA	26415597	26418239	-	MELO3C011111T3	MELO3C011111	sp|Q38827|IAA9_ARATH Auxin-responsive protein IAA9 OS=Arabidopsis thaliana GN=IAA9 PE=1 SV=1//7.92403e-29	26365607	26368280	-	47316	upstream
chr3	LNC_002387	XLOC_017437	lncRNA	25118367	25119068	+	MELO3C011260T1	MELO3C011260	sp|Q9SKK0|EBF1_ARATH EIN3-binding F-box protein 1 OS=Arabidopsis thaliana GN=EBF1 PE=1 SV=1//0	25103464	25107363	-	11003	upstream
chr3	LNC_002387	XLOC_017437	lncRNA	25118367	25119068	+	MELO3C011268T3	MELO3C011268	sp|Q10D34|IAA13_ORYSJ Auxin-responsive protein IAA13 OS=Oryza sativa subsp. japonica GN=IAA13 PE=2 SV=1//4.20474e-26	25073528	25074840	+	43526	downstream
chr3	LNC_002387	XLOC_017437	lncRNA	25118367	25119068	+	MELO3C011268T2	MELO3C011268	sp|Q10D34|IAA13_ORYSJ Auxin-responsive protein IAA13 OS=Oryza sativa subsp. japonica GN=IAA13 PE=2 SV=1//4.20474e-26	25073528	25074840	+	43526	downstream
chr3	LNC_002387	XLOC_017437	lncRNA	25118367	25119068	+	MELO3C011268T1	MELO3C011268	sp|Q10D34|IAA13_ORYSJ Auxin-responsive protein IAA13 OS=Oryza sativa subsp. japonica GN=IAA13 PE=2 SV=1//4.20474e-26	25073864	25074840	+	43526	downstream
chr3	LNC_002484	XLOC_018492	lncRNA	23563325	23564768	-	MELO3C011469T1	MELO3C011469	sp|Q9CAJ0|P2C16_ARATH Protein phosphatase 2C 16 OS=Arabidopsis thaliana GN=HAB1 PE=1 SV=1//1.63569e-158	23544811	23549807	-	13517	upstream
chr3	LNC_002484	XLOC_018492	lncRNA	23563325	23564768	-	MELO3C011469T2	MELO3C011469	sp|Q9CAJ0|P2C16_ARATH Protein phosphatase 2C 16 OS=Arabidopsis thaliana GN=HAB1 PE=1 SV=1//1.63569e-158	23544811	23549708	-	13616	upstream
chr3	LNC_002484	XLOC_018492	lncRNA	23563325	23564768	-	MELO3C011469T3	MELO3C011469	sp|Q9CAJ0|P2C16_ARATH Protein phosphatase 2C 16 OS=Arabidopsis thaliana GN=HAB1 PE=1 SV=1//1.63569e-158	23544811	23549708	-	13616	upstream
chr10	LNC_001649	XLOC_009060	lncRNA	3086088	3087214	-	MELO3C012031T1	MELO3C012031	sp|Q9ZWS9|ARR3_ARATH Two-component response regulator ARR3 OS=Arabidopsis thaliana GN=ARR3 PE=2 SV=1//5.09238e-68	3154722	3156150	-	67507	downstream
chr10	LNC_001548	XLOC_008073	lncRNA	3170205	3170556	+	MELO3C012031T1	MELO3C012031	sp|Q9ZWS9|ARR3_ARATH Two-component response regulator ARR3 OS=Arabidopsis thaliana GN=ARR3 PE=2 SV=1//5.09238e-68	3154722	3156150	-	14054	upstream
chr10	LNC_001647	XLOC_009060	lncRNA	3084039	3087214	-	MELO3C012031T1	MELO3C012031	sp|Q9ZWS9|ARR3_ARATH Two-component response regulator ARR3 OS=Arabidopsis thaliana GN=ARR3 PE=2 SV=1//5.09238e-68	3154722	3156150	-	67507	downstream
chr10	LNC_001646	XLOC_009054	lncRNA	3078533	3081185	-	MELO3C012031T1	MELO3C012031	sp|Q9ZWS9|ARR3_ARATH Two-component response regulator ARR3 OS=Arabidopsis thaliana GN=ARR3 PE=2 SV=1//5.09238e-68	3154722	3156150	-	73536	downstream
chr10	LNC_001645	XLOC_009054	lncRNA	3070325	3081185	-	MELO3C012031T1	MELO3C012031	sp|Q9ZWS9|ARR3_ARATH Two-component response regulator ARR3 OS=Arabidopsis thaliana GN=ARR3 PE=2 SV=1//5.09238e-68	3154722	3156150	-	73536	downstream
chr10	LNC_001648	XLOC_009060	lncRNA	3084039	3087216	-	MELO3C012031T1	MELO3C012031	sp|Q9ZWS9|ARR3_ARATH Two-component response regulator ARR3 OS=Arabidopsis thaliana GN=ARR3 PE=2 SV=1//5.09238e-68	3154722	3156150	-	67505	downstream
chr10	LNC_001545	XLOC_007949	lncRNA	1551688	1552379	+	MELO3C012276T1	MELO3C012276	sp|Q8RYC6|IAA32_ARATH Auxin-responsive protein IAA32 OS=Arabidopsis thaliana GN=IAA32 PE=2 SV=2//1.08961e-40	1545614	1547730	+	3957	downstream
chr10	LNC_001636	XLOC_008913	lncRNA	1490060	1490351	-	MELO3C012276T1	MELO3C012276	sp|Q8RYC6|IAA32_ARATH Auxin-responsive protein IAA32 OS=Arabidopsis thaliana GN=IAA32 PE=2 SV=2//1.08961e-40	1545614	1547730	+	55262	upstream
chr10	LNC_001625	XLOC_008806	lncRNA	185114	187701	-	MELO3C012470T1	MELO3C012470	sp|O80366|ARR9_ARATH Two-component response regulator ARR9 OS=Arabidopsis thaliana GN=ARR9 PE=1 SV=1//4.22984e-61	276889	278626	+	89187	upstream
chr10	LNC_001624	XLOC_008806	lncRNA	185114	187701	-	MELO3C012470T1	MELO3C012470	sp|O80366|ARR9_ARATH Two-component response regulator ARR9 OS=Arabidopsis thaliana GN=ARR9 PE=1 SV=1//4.22984e-61	276889	278626	+	89187	upstream
chr10	LNC_001627	XLOC_008806	lncRNA	185114	187701	-	MELO3C012470T1	MELO3C012470	sp|O80366|ARR9_ARATH Two-component response regulator ARR9 OS=Arabidopsis thaliana GN=ARR9 PE=1 SV=1//4.22984e-61	276889	278626	+	89187	upstream
chr10	LNC_001626	XLOC_008806	lncRNA	185114	187701	-	MELO3C012470T1	MELO3C012470	sp|O80366|ARR9_ARATH Two-component response regulator ARR9 OS=Arabidopsis thaliana GN=ARR9 PE=1 SV=1//4.22984e-61	276889	278626	+	89187	upstream
chr10	LNC_001623	XLOC_008806	lncRNA	185114	187701	-	MELO3C012470T1	MELO3C012470	sp|O80366|ARR9_ARATH Two-component response regulator ARR9 OS=Arabidopsis thaliana GN=ARR9 PE=1 SV=1//4.22984e-61	276889	278626	+	89187	upstream
chr10	LNC_001622	XLOC_008806	lncRNA	185114	187642	-	MELO3C012470T1	MELO3C012470	sp|O80366|ARR9_ARATH Two-component response regulator ARR9 OS=Arabidopsis thaliana GN=ARR9 PE=1 SV=1//4.22984e-61	276889	278626	+	89246	upstream
chr10	LNC_001628	XLOC_008806	lncRNA	185114	187701	-	MELO3C012470T1	MELO3C012470	sp|O80366|ARR9_ARATH Two-component response regulator ARR9 OS=Arabidopsis thaliana GN=ARR9 PE=1 SV=1//4.22984e-61	276889	278626	+	89187	upstream
chr10	LNC_001625	XLOC_008806	lncRNA	185114	187701	-	MELO3C012485T4	MELO3C012485	sp|Q39140|TGA6_ARATH Transcription factor TGA6 OS=Arabidopsis thaliana GN=TGA6 PE=1 SV=2//5.07127e-144	140938	142851	-	42262	upstream
chr10	LNC_001625	XLOC_008806	lncRNA	185114	187701	-	MELO3C012485T3	MELO3C012485	sp|Q39140|TGA6_ARATH Transcription factor TGA6 OS=Arabidopsis thaliana GN=TGA6 PE=1 SV=2//5.07127e-144	150508	151172	-	33941	upstream
chr10	LNC_001625	XLOC_008806	lncRNA	185114	187701	-	MELO3C012485T2	MELO3C012485	sp|Q39140|TGA6_ARATH Transcription factor TGA6 OS=Arabidopsis thaliana GN=TGA6 PE=1 SV=2//5.07127e-144	140766	152586	-	32527	upstream
chr10	LNC_001625	XLOC_008806	lncRNA	185114	187701	-	MELO3C012485T1	MELO3C012485	sp|Q39140|TGA6_ARATH Transcription factor TGA6 OS=Arabidopsis thaliana GN=TGA6 PE=1 SV=2//5.07127e-144	140766	153391	-	31722	upstream
chr10	LNC_001624	XLOC_008806	lncRNA	185114	187701	-	MELO3C012485T4	MELO3C012485	sp|Q39140|TGA6_ARATH Transcription factor TGA6 OS=Arabidopsis thaliana GN=TGA6 PE=1 SV=2//5.07127e-144	140938	142851	-	42262	upstream
chr10	LNC_001624	XLOC_008806	lncRNA	185114	187701	-	MELO3C012485T3	MELO3C012485	sp|Q39140|TGA6_ARATH Transcription factor TGA6 OS=Arabidopsis thaliana GN=TGA6 PE=1 SV=2//5.07127e-144	150508	151172	-	33941	upstream
chr10	LNC_001624	XLOC_008806	lncRNA	185114	187701	-	MELO3C012485T2	MELO3C012485	sp|Q39140|TGA6_ARATH Transcription factor TGA6 OS=Arabidopsis thaliana GN=TGA6 PE=1 SV=2//5.07127e-144	140766	152586	-	32527	upstream
chr10	LNC_001624	XLOC_008806	lncRNA	185114	187701	-	MELO3C012485T1	MELO3C012485	sp|Q39140|TGA6_ARATH Transcription factor TGA6 OS=Arabidopsis thaliana GN=TGA6 PE=1 SV=2//5.07127e-144	140766	153391	-	31722	upstream
chr10	LNC_001627	XLOC_008806	lncRNA	185114	187701	-	MELO3C012485T4	MELO3C012485	sp|Q39140|TGA6_ARATH Transcription factor TGA6 OS=Arabidopsis thaliana GN=TGA6 PE=1 SV=2//5.07127e-144	140938	142851	-	42262	upstream
chr10	LNC_001627	XLOC_008806	lncRNA	185114	187701	-	MELO3C012485T3	MELO3C012485	sp|Q39140|TGA6_ARATH Transcription factor TGA6 OS=Arabidopsis thaliana GN=TGA6 PE=1 SV=2//5.07127e-144	150508	151172	-	33941	upstream
chr10	LNC_001627	XLOC_008806	lncRNA	185114	187701	-	MELO3C012485T2	MELO3C012485	sp|Q39140|TGA6_ARATH Transcription factor TGA6 OS=Arabidopsis thaliana GN=TGA6 PE=1 SV=2//5.07127e-144	140766	152586	-	32527	upstream
chr10	LNC_001627	XLOC_008806	lncRNA	185114	187701	-	MELO3C012485T1	MELO3C012485	sp|Q39140|TGA6_ARATH Transcription factor TGA6 OS=Arabidopsis thaliana GN=TGA6 PE=1 SV=2//5.07127e-144	140766	153391	-	31722	upstream
chr10	LNC_001626	XLOC_008806	lncRNA	185114	187701	-	MELO3C012485T4	MELO3C012485	sp|Q39140|TGA6_ARATH Transcription factor TGA6 OS=Arabidopsis thaliana GN=TGA6 PE=1 SV=2//5.07127e-144	140938	142851	-	42262	upstream
chr10	LNC_001626	XLOC_008806	lncRNA	185114	187701	-	MELO3C012485T3	MELO3C012485	sp|Q39140|TGA6_ARATH Transcription factor TGA6 OS=Arabidopsis thaliana GN=TGA6 PE=1 SV=2//5.07127e-144	150508	151172	-	33941	upstream
chr10	LNC_001626	XLOC_008806	lncRNA	185114	187701	-	MELO3C012485T2	MELO3C012485	sp|Q39140|TGA6_ARATH Transcription factor TGA6 OS=Arabidopsis thaliana GN=TGA6 PE=1 SV=2//5.07127e-144	140766	152586	-	32527	upstream
chr10	LNC_001626	XLOC_008806	lncRNA	185114	187701	-	MELO3C012485T1	MELO3C012485	sp|Q39140|TGA6_ARATH Transcription factor TGA6 OS=Arabidopsis thaliana GN=TGA6 PE=1 SV=2//5.07127e-144	140766	153391	-	31722	upstream
chr10	LNC_001623	XLOC_008806	lncRNA	185114	187701	-	MELO3C012485T4	MELO3C012485	sp|Q39140|TGA6_ARATH Transcription factor TGA6 OS=Arabidopsis thaliana GN=TGA6 PE=1 SV=2//5.07127e-144	140938	142851	-	42262	upstream
chr10	LNC_001623	XLOC_008806	lncRNA	185114	187701	-	MELO3C012485T3	MELO3C012485	sp|Q39140|TGA6_ARATH Transcription factor TGA6 OS=Arabidopsis thaliana GN=TGA6 PE=1 SV=2//5.07127e-144	150508	151172	-	33941	upstream
chr10	LNC_001623	XLOC_008806	lncRNA	185114	187701	-	MELO3C012485T2	MELO3C012485	sp|Q39140|TGA6_ARATH Transcription factor TGA6 OS=Arabidopsis thaliana GN=TGA6 PE=1 SV=2//5.07127e-144	140766	152586	-	32527	upstream
chr10	LNC_001623	XLOC_008806	lncRNA	185114	187701	-	MELO3C012485T1	MELO3C012485	sp|Q39140|TGA6_ARATH Transcription factor TGA6 OS=Arabidopsis thaliana GN=TGA6 PE=1 SV=2//5.07127e-144	140766	153391	-	31722	upstream
chr10	LNC_001622	XLOC_008806	lncRNA	185114	187642	-	MELO3C012485T4	MELO3C012485	sp|Q39140|TGA6_ARATH Transcription factor TGA6 OS=Arabidopsis thaliana GN=TGA6 PE=1 SV=2//5.07127e-144	140938	142851	-	42262	upstream
chr10	LNC_001622	XLOC_008806	lncRNA	185114	187642	-	MELO3C012485T3	MELO3C012485	sp|Q39140|TGA6_ARATH Transcription factor TGA6 OS=Arabidopsis thaliana GN=TGA6 PE=1 SV=2//5.07127e-144	150508	151172	-	33941	upstream
chr10	LNC_001622	XLOC_008806	lncRNA	185114	187642	-	MELO3C012485T2	MELO3C012485	sp|Q39140|TGA6_ARATH Transcription factor TGA6 OS=Arabidopsis thaliana GN=TGA6 PE=1 SV=2//5.07127e-144	140766	152586	-	32527	upstream
chr10	LNC_001622	XLOC_008806	lncRNA	185114	187642	-	MELO3C012485T1	MELO3C012485	sp|Q39140|TGA6_ARATH Transcription factor TGA6 OS=Arabidopsis thaliana GN=TGA6 PE=1 SV=2//5.07127e-144	140766	153391	-	31722	upstream
chr10	LNC_001628	XLOC_008806	lncRNA	185114	187701	-	MELO3C012485T4	MELO3C012485	sp|Q39140|TGA6_ARATH Transcription factor TGA6 OS=Arabidopsis thaliana GN=TGA6 PE=1 SV=2//5.07127e-144	140938	142851	-	42262	upstream
chr10	LNC_001628	XLOC_008806	lncRNA	185114	187701	-	MELO3C012485T3	MELO3C012485	sp|Q39140|TGA6_ARATH Transcription factor TGA6 OS=Arabidopsis thaliana GN=TGA6 PE=1 SV=2//5.07127e-144	150508	151172	-	33941	upstream
chr10	LNC_001628	XLOC_008806	lncRNA	185114	187701	-	MELO3C012485T2	MELO3C012485	sp|Q39140|TGA6_ARATH Transcription factor TGA6 OS=Arabidopsis thaliana GN=TGA6 PE=1 SV=2//5.07127e-144	140766	152586	-	32527	upstream
chr10	LNC_001628	XLOC_008806	lncRNA	185114	187701	-	MELO3C012485T1	MELO3C012485	sp|Q39140|TGA6_ARATH Transcription factor TGA6 OS=Arabidopsis thaliana GN=TGA6 PE=1 SV=2//5.07127e-144	140766	153391	-	31722	upstream
chr4	LNC_002552	XLOC_019471	lncRNA	14259869	14260139	+	MELO3C012896T1	MELO3C012896	sp|Q8LDC8|ERF92_ARATH Ethylene-responsive transcription factor 1B OS=Arabidopsis thaliana GN=ERF1B PE=1 SV=2//2.22496e-38	14159660	14160658	-	99210	upstream
chr4	LNC_002676	XLOC_020916	lncRNA	14193737	14193990	-	MELO3C012896T1	MELO3C012896	sp|Q8LDC8|ERF92_ARATH Ethylene-responsive transcription factor 1B OS=Arabidopsis thaliana GN=ERF1B PE=1 SV=2//2.22496e-38	14159660	14160658	-	33078	upstream
chr4	LNC_002554	XLOC_019500	lncRNA	15165580	15165999	+	MELO3C012951T1	MELO3C012951	sp|P13088|AUX22_SOYBN Auxin-induced protein AUX22 OS=Glycine max GN=AUX22 PE=2 SV=1//4.12686e-55	15086971	15088165	-	77414	upstream
chr4	LNC_002554	XLOC_019500	lncRNA	15165580	15165999	+	MELO3C012952T1	MELO3C012952	sp|P32293|AX22A_VIGRR Auxin-induced protein 22A OS=Vigna radiata var. radiata GN=AUX22A PE=2 SV=1//3.23149e-58	15095391	15096242	-	69337	upstream
chr4	LNC_002681	XLOC_020986	lncRNA	15940248	15941142	-	MELO3C013003T2	MELO3C013003	sp|Q8LAL2|IAA26_ARATH Auxin-responsive protein IAA26 OS=Arabidopsis thaliana GN=IAA26 PE=1 SV=2//1.01127e-64	15894956	15898436	+	41811	downstream
chr4	LNC_002681	XLOC_020986	lncRNA	15940248	15941142	-	MELO3C013003T1	MELO3C013003	sp|Q8LAL2|IAA26_ARATH Auxin-responsive protein IAA26 OS=Arabidopsis thaliana GN=IAA26 PE=1 SV=2//1.01127e-64	15894956	15897710	+	42537	downstream
chr4	LNC_002559	XLOC_019577	lncRNA	17387747	17388014	+	MELO3C013082T1	MELO3C013082	sp|Q9CAJ0|P2C16_ARATH Protein phosphatase 2C 16 OS=Arabidopsis thaliana GN=HAB1 PE=1 SV=1//0	17319804	17323469	+	64277	downstream
chr1	LNC_001477	XLOC_006974	lncRNA	16443647	16458274	-	MELO3C013386T1	MELO3C013386	sp|Q9FJF9|SAU21_ARATH Auxin-responsive protein SAUR21 OS=Arabidopsis thaliana GN=SAUR21 PE=2 SV=1//1.88206e-31	16358113	16358685	-	84961	upstream
chr1	LNC_001477	XLOC_006974	lncRNA	16443647	16458274	-	MELO3C013387T1	MELO3C013387	sp|Q9FJG0|SAU20_ARATH Auxin-responsive protein SAUR20 OS=Arabidopsis thaliana GN=SAUR20 PE=2 SV=1//1.82737e-29	16362916	16363360	-	80286	upstream
chr1	LNC_001349	XLOC_005493	lncRNA	16535936	16536148	+	MELO3C013398T1	MELO3C013398	sp|P33080|AX10A_SOYBN Auxin-induced protein X10A OS=Glycine max PE=2 SV=1//8.13921e-33	16438260	16438758	+	97177	downstream
chr1	LNC_001477	XLOC_006974	lncRNA	16443647	16458274	-	MELO3C013398T1	MELO3C013398	sp|P33080|AX10A_SOYBN Auxin-induced protein X10A OS=Glycine max PE=2 SV=1//8.13921e-33	16438260	16438758	+	4888	downstream
chr1	LNC_001349	XLOC_005493	lncRNA	16535936	16536148	+	MELO3C013399T1	MELO3C013399	sp|P33080|AX10A_SOYBN Auxin-induced protein X10A OS=Glycine max PE=2 SV=1//9.37975e-15	16439963	16441126	+	94809	downstream
chr1	LNC_001477	XLOC_006974	lncRNA	16443647	16458274	-	MELO3C013399T1	MELO3C013399	sp|P33080|AX10A_SOYBN Auxin-induced protein X10A OS=Glycine max PE=2 SV=1//9.37975e-15	16439963	16441126	+	2520	downstream
chr1	LNC_001349	XLOC_005493	lncRNA	16535936	16536148	+	MELO3C013400T1	MELO3C013400	sp|P33083|AX6B_SOYBN Auxin-induced protein 6B OS=Glycine max PE=2 SV=1//4.7411e-36	16443132	16443727	+	92208	downstream
chr1	LNC_001477	XLOC_006974	lncRNA	16443647	16458274	-	MELO3C013400T1	MELO3C013400	sp|P33083|AX6B_SOYBN Auxin-induced protein 6B OS=Glycine max PE=2 SV=1//4.7411e-36	16443132	16443727	+	-81	antisense
chr1	LNC_001349	XLOC_005493	lncRNA	16535936	16536148	+	MELO3C013401T1	MELO3C013401	sp|Q9FJF9|SAU21_ARATH Auxin-responsive protein SAUR21 OS=Arabidopsis thaliana GN=SAUR21 PE=2 SV=1//4.10098e-33	16457883	16458790	+	77145	downstream
chr1	LNC_001478	XLOC_006980	lncRNA	16545553	16545980	-	MELO3C013401T1	MELO3C013401	sp|Q9FJF9|SAU21_ARATH Auxin-responsive protein SAUR21 OS=Arabidopsis thaliana GN=SAUR21 PE=2 SV=1//4.10098e-33	16457883	16458790	+	86762	downstream
chr1	LNC_001477	XLOC_006974	lncRNA	16443647	16458274	-	MELO3C013401T1	MELO3C013401	sp|Q9FJF9|SAU21_ARATH Auxin-responsive protein SAUR21 OS=Arabidopsis thaliana GN=SAUR21 PE=2 SV=1//4.10098e-33	16457883	16458790	+	-392	antisense
chr1	LNC_001349	XLOC_005493	lncRNA	16535936	16536148	+	MELO3C013402T1	MELO3C013402	sp|P33081|AX15A_SOYBN Auxin-induced protein 15A OS=Glycine max PE=2 SV=1//4.6158e-17	16503909	16504694	+	31241	downstream
chr1	LNC_001478	XLOC_006980	lncRNA	16545553	16545980	-	MELO3C013402T1	MELO3C013402	sp|P33081|AX15A_SOYBN Auxin-induced protein 15A OS=Glycine max PE=2 SV=1//4.6158e-17	16503909	16504694	+	40858	downstream
chr1	LNC_001477	XLOC_006974	lncRNA	16443647	16458274	-	MELO3C013402T1	MELO3C013402	sp|P33081|AX15A_SOYBN Auxin-induced protein 15A OS=Glycine max PE=2 SV=1//4.6158e-17	16503909	16504694	+	45634	upstream
chr1	LNC_001349	XLOC_005493	lncRNA	16535936	16536148	+	MELO3C013403T1	MELO3C013403	sp|Q9LTV3|SAU72_ARATH Auxin-responsive protein SAUR72 OS=Arabidopsis thaliana GN=SAUR72 PE=2 SV=1//5.91238e-13	16514817	16515618	-	20317	upstream
chr1	LNC_001478	XLOC_006980	lncRNA	16545553	16545980	-	MELO3C013403T1	MELO3C013403	sp|Q9LTV3|SAU72_ARATH Auxin-responsive protein SAUR72 OS=Arabidopsis thaliana GN=SAUR72 PE=2 SV=1//5.91238e-13	16514817	16515618	-	29934	upstream
chr1	LNC_001477	XLOC_006974	lncRNA	16443647	16458274	-	MELO3C013403T1	MELO3C013403	sp|Q9LTV3|SAU72_ARATH Auxin-responsive protein SAUR72 OS=Arabidopsis thaliana GN=SAUR72 PE=2 SV=1//5.91238e-13	16514817	16515618	-	56542	downstream
chr11	LNC_001907	XLOC_011577	lncRNA	17325815	17328882	-	MELO3C013581T1	MELO3C013581	sp|Q39010|KSG6_ARATH Shaggy-related protein kinase zeta OS=Arabidopsis thaliana GN=ASK6 PE=2 SV=2//0	17401581	17407619	+	72698	upstream
chr11	LNC_001908	XLOC_011577	lncRNA	17325815	17328882	-	MELO3C013581T1	MELO3C013581	sp|Q39010|KSG6_ARATH Shaggy-related protein kinase zeta OS=Arabidopsis thaliana GN=ASK6 PE=2 SV=2//0	17401581	17407619	+	72698	upstream
chr6	LNC_003181	XLOC_026949	lncRNA	34743814	34744484	-	MELO3C013851T1	MELO3C013851	sp|Q39204|MYC2_ARATH Transcription factor MYC2 OS=Arabidopsis thaliana GN=MYC2 PE=1 SV=2//1.07446e-177	34680421	34682723	-	61090	upstream
chr6	LNC_003181	XLOC_026949	lncRNA	34743814	34744484	-	MELO3C013854T1	MELO3C013854	sp|O49686|PYR1_ARATH Abscisic acid receptor PYR1 OS=Arabidopsis thaliana GN=PYR1 PE=1 SV=1//9.01754e-85	34665592	34666908	+	76905	downstream
chr6	LNC_003179	XLOC_026916	lncRNA	34195875	34196927	-	MELO3C013893T1	MELO3C013893	sp|P0C5D6|SAPK3_ORYSJ Serine/threonine-protein kinase SAPK3 OS=Oryza sativa subsp. japonica GN=SAPK3 PE=1 SV=1//0	34198819	34202669	-	1891	downstream
chr8	LNC_003678	XLOC_031969	lncRNA	29469963	29470212	-	MELO3C014219T1	MELO3C014219	sp|P32295|ARG7_VIGRR Indole-3-acetic acid-induced protein ARG7 OS=Vigna radiata var. radiata GN=ARG7 PE=2 SV=1//5.25939e-16	29386785	29387159	+	82803	downstream
chr8	LNC_003677	XLOC_031967	lncRNA	29452727	29454574	-	MELO3C014219T1	MELO3C014219	sp|P32295|ARG7_VIGRR Indole-3-acetic acid-induced protein ARG7 OS=Vigna radiata var. radiata GN=ARG7 PE=2 SV=1//5.25939e-16	29386785	29387159	+	65567	downstream
chr8	LNC_003678	XLOC_031969	lncRNA	29469963	29470212	-	MELO3C014230T1	MELO3C014230	sp|Q9S814|EIN2_ARATH Ethylene-insensitive protein 2 OS=Arabidopsis thaliana GN=EIN2 PE=1 SV=1//0	29456126	29462178	-	7784	upstream
chr8	LNC_003559	XLOC_030562	lncRNA	29542152	29542809	+	MELO3C014230T1	MELO3C014230	sp|Q9S814|EIN2_ARATH Ethylene-insensitive protein 2 OS=Arabidopsis thaliana GN=EIN2 PE=1 SV=1//0	29456126	29462178	-	79973	upstream
chr8	LNC_003558	XLOC_030561	lncRNA	29537841	29539596	+	MELO3C014230T1	MELO3C014230	sp|Q9S814|EIN2_ARATH Ethylene-insensitive protein 2 OS=Arabidopsis thaliana GN=EIN2 PE=1 SV=1//0	29456126	29462178	-	75662	upstream
chr8	LNC_003677	XLOC_031967	lncRNA	29452727	29454574	-	MELO3C014230T1	MELO3C014230	sp|Q9S814|EIN2_ARATH Ethylene-insensitive protein 2 OS=Arabidopsis thaliana GN=EIN2 PE=1 SV=1//0	29456126	29462178	-	1551	downstream
chr5	LNC_002764	XLOC_022167	lncRNA	4623702	4623934	+	MELO3C014266T4	MELO3C014266	sp|P33077|IAA4_ARATH Auxin-responsive protein IAA4 OS=Arabidopsis thaliana GN=IAA4 PE=1 SV=2//1.01197e-52	4564060	4565562	-	58139	upstream
chr5	LNC_002764	XLOC_022167	lncRNA	4623702	4623934	+	MELO3C014266T2	MELO3C014266	sp|P33077|IAA4_ARATH Auxin-responsive protein IAA4 OS=Arabidopsis thaliana GN=IAA4 PE=1 SV=2//1.01197e-52	4564060	4565562	-	58139	upstream
chr5	LNC_002764	XLOC_022167	lncRNA	4623702	4623934	+	MELO3C014266T3	MELO3C014266	sp|P33077|IAA4_ARATH Auxin-responsive protein IAA4 OS=Arabidopsis thaliana GN=IAA4 PE=1 SV=2//1.01197e-52	4564060	4565562	-	58139	upstream
chr5	LNC_002764	XLOC_022167	lncRNA	4623702	4623934	+	MELO3C014266T1	MELO3C014266	sp|P33077|IAA4_ARATH Auxin-responsive protein IAA4 OS=Arabidopsis thaliana GN=IAA4 PE=1 SV=2//1.01197e-52	4564060	4565562	-	58139	upstream
chr5	LNC_002763	XLOC_022136	lncRNA	3880360	3888021	+	MELO3C014310T1	MELO3C014310	sp|P13089|AUX28_SOYBN Auxin-induced protein AUX28 OS=Glycine max GN=AUX28 PE=2 SV=1//1.53236e-52	3986302	3987425	+	98280	upstream
chr5	LNC_002860	XLOC_023216	lncRNA	3926285	3926661	-	MELO3C014310T1	MELO3C014310	sp|P13089|AUX28_SOYBN Auxin-induced protein AUX28 OS=Glycine max GN=AUX28 PE=2 SV=1//1.53236e-52	3986302	3987425	+	59640	upstream
chr5	LNC_002848	XLOC_023171	lncRNA	2878025	2878372	-	MELO3C014384T1	MELO3C014384	sp|P42777|GBF4_ARATH G-box-binding factor 4 OS=Arabidopsis thaliana GN=GBF4 PE=1 SV=1//1.74882e-25	2955192	2961877	+	76819	upstream
chr2	LNC_002158	XLOC_014805	lncRNA	8896974	8898007	+	MELO3C015030T2	MELO3C015030	sp|Q9LVI4|TIF6B_ARATH Protein TIFY 6B OS=Arabidopsis thaliana GN=TIFY6B PE=1 SV=1//9.23505e-36	8893492	8896826	+	147	downstream
chr2	LNC_002158	XLOC_014805	lncRNA	8896974	8898007	+	MELO3C015030T3	MELO3C015030	sp|Q9LVI4|TIF6B_ARATH Protein TIFY 6B OS=Arabidopsis thaliana GN=TIFY6B PE=1 SV=1//9.23505e-36	8893492	8896826	+	147	downstream
chr2	LNC_002158	XLOC_014805	lncRNA	8896974	8898007	+	MELO3C015030T1	MELO3C015030	sp|Q9LVI4|TIF6B_ARATH Protein TIFY 6B OS=Arabidopsis thaliana GN=TIFY6B PE=1 SV=1//9.23505e-36	8893492	8896826	+	147	downstream
chr2	LNC_002158	XLOC_014805	lncRNA	8896974	8898007	+	MELO3C015030T6	MELO3C015030	sp|Q9LVI4|TIF6B_ARATH Protein TIFY 6B OS=Arabidopsis thaliana GN=TIFY6B PE=1 SV=1//9.23505e-36	8893492	8896826	+	147	downstream
chr2	LNC_002158	XLOC_014805	lncRNA	8896974	8898007	+	MELO3C015030T7	MELO3C015030	sp|Q9LVI4|TIF6B_ARATH Protein TIFY 6B OS=Arabidopsis thaliana GN=TIFY6B PE=1 SV=1//9.23505e-36	8893492	8896007	+	966	downstream
chr2	LNC_002158	XLOC_014805	lncRNA	8896974	8898007	+	MELO3C015030T4	MELO3C015030	sp|Q9LVI4|TIF6B_ARATH Protein TIFY 6B OS=Arabidopsis thaliana GN=TIFY6B PE=1 SV=1//9.23505e-36	8893492	8896826	+	147	downstream
chr2	LNC_002158	XLOC_014805	lncRNA	8896974	8898007	+	MELO3C015030T5	MELO3C015030	sp|Q9LVI4|TIF6B_ARATH Protein TIFY 6B OS=Arabidopsis thaliana GN=TIFY6B PE=1 SV=1//9.23505e-36	8893492	8896826	+	147	downstream
chr2	LNC_002214	XLOC_015594	lncRNA	1046757	1047182	-	MELO3C015362T1	MELO3C015362	sp|Q940G6|GID1C_ARATH Gibberellin receptor GID1C OS=Arabidopsis thaliana GN=GID1C PE=1 SV=1//0	1078527	1080712	-	31344	downstream
chr2	LNC_002135	XLOC_014539	lncRNA	1364860	1366873	+	MELO3C015408T3	MELO3C015408	sp|Q0JLP9|P2C06_ORYSJ Probable protein phosphatase 2C 6 OS=Oryza sativa subsp. japonica GN=Os01g0583100 PE=1 SV=1//3.73025e-88	1430617	1431994	+	63743	upstream
chr2	LNC_002135	XLOC_014539	lncRNA	1364860	1366873	+	MELO3C015408T2	MELO3C015408	sp|Q0JLP9|P2C06_ORYSJ Probable protein phosphatase 2C 6 OS=Oryza sativa subsp. japonica GN=Os01g0583100 PE=1 SV=1//3.73025e-88	1428300	1428779	+	61426	upstream
chr2	LNC_002135	XLOC_014539	lncRNA	1364860	1366873	+	MELO3C015408T1	MELO3C015408	sp|Q0JLP9|P2C06_ORYSJ Probable protein phosphatase 2C 6 OS=Oryza sativa subsp. japonica GN=Os01g0583100 PE=1 SV=1//3.73025e-88	1428250	1432351	+	61376	upstream
chr2	LNC_002215	XLOC_015620	lncRNA	1470954	1471224	-	MELO3C015408T2	MELO3C015408	sp|Q0JLP9|P2C06_ORYSJ Probable protein phosphatase 2C 6 OS=Oryza sativa subsp. japonica GN=Os01g0583100 PE=1 SV=1//3.73025e-88	1428300	1428779	+	42174	downstream
chr2	LNC_002215	XLOC_015620	lncRNA	1470954	1471224	-	MELO3C015408T1	MELO3C015408	sp|Q0JLP9|P2C06_ORYSJ Probable protein phosphatase 2C 6 OS=Oryza sativa subsp. japonica GN=Os01g0583100 PE=1 SV=1//3.73025e-88	1428250	1432351	+	38602	downstream
chr2	LNC_002215	XLOC_015620	lncRNA	1470954	1471224	-	MELO3C015408T3	MELO3C015408	sp|Q0JLP9|P2C06_ORYSJ Probable protein phosphatase 2C 6 OS=Oryza sativa subsp. japonica GN=Os01g0583100 PE=1 SV=1//3.73025e-88	1430617	1431994	+	38959	downstream
chr2	LNC_002138	XLOC_014614	lncRNA	2725780	2726177	+	MELO3C015538T1	MELO3C015538	sp|Q9LMA8|TI10A_ARATH Protein TIFY 10A OS=Arabidopsis thaliana GN=TIFY10A PE=1 SV=1//6.90679e-18	2646886	2648406	+	77373	downstream
chr2	LNC_002143	XLOC_014645	lncRNA	3209862	3211823	+	MELO3C015611T7	MELO3C015611	sp|Q9C5Q2|AI5L3_ARATH ABSCISIC ACID-INSENSITIVE 5-like protein 3 OS=Arabidopsis thaliana GN=DPBF4 PE=1 SV=1//4.11469e-36	3293532	3297833	-	81708	downstream
chr2	LNC_002143	XLOC_014645	lncRNA	3209862	3211823	+	MELO3C015611T4	MELO3C015611	sp|Q9C5Q2|AI5L3_ARATH ABSCISIC ACID-INSENSITIVE 5-like protein 3 OS=Arabidopsis thaliana GN=DPBF4 PE=1 SV=1//4.11469e-36	3293532	3297673	-	81708	downstream
chr2	LNC_002143	XLOC_014645	lncRNA	3209862	3211823	+	MELO3C015611T3	MELO3C015611	sp|Q9C5Q2|AI5L3_ARATH ABSCISIC ACID-INSENSITIVE 5-like protein 3 OS=Arabidopsis thaliana GN=DPBF4 PE=1 SV=1//4.11469e-36	3293532	3297673	-	81708	downstream
chr2	LNC_002143	XLOC_014645	lncRNA	3209862	3211823	+	MELO3C015611T1	MELO3C015611	sp|Q9C5Q2|AI5L3_ARATH ABSCISIC ACID-INSENSITIVE 5-like protein 3 OS=Arabidopsis thaliana GN=DPBF4 PE=1 SV=1//4.11469e-36	3293532	3297669	-	81708	downstream
chr2	LNC_002143	XLOC_014645	lncRNA	3209862	3211823	+	MELO3C015611T5	MELO3C015611	sp|Q9C5Q2|AI5L3_ARATH ABSCISIC ACID-INSENSITIVE 5-like protein 3 OS=Arabidopsis thaliana GN=DPBF4 PE=1 SV=1//4.11469e-36	3293532	3297681	-	81708	downstream
chr2	LNC_002143	XLOC_014645	lncRNA	3209862	3211823	+	MELO3C015611T8	MELO3C015611	sp|Q9C5Q2|AI5L3_ARATH ABSCISIC ACID-INSENSITIVE 5-like protein 3 OS=Arabidopsis thaliana GN=DPBF4 PE=1 SV=1//4.11469e-36	3293532	3297853	-	81708	downstream
chr2	LNC_002143	XLOC_014645	lncRNA	3209862	3211823	+	MELO3C015611T6	MELO3C015611	sp|Q9C5Q2|AI5L3_ARATH ABSCISIC ACID-INSENSITIVE 5-like protein 3 OS=Arabidopsis thaliana GN=DPBF4 PE=1 SV=1//4.11469e-36	3293532	3297722	-	81708	downstream
chr2	LNC_002143	XLOC_014645	lncRNA	3209862	3211823	+	MELO3C015611T2	MELO3C015611	sp|Q9C5Q2|AI5L3_ARATH ABSCISIC ACID-INSENSITIVE 5-like protein 3 OS=Arabidopsis thaliana GN=DPBF4 PE=1 SV=1//4.11469e-36	3293532	3297673	-	81708	downstream
chr1	LNC_001519	XLOC_007412	lncRNA	30116563	30116982	-	MELO3C015880T1	MELO3C015880	sp|Q9LYC1|GID1B_ARATH Gibberellin receptor GID1B OS=Arabidopsis thaliana GN=GID1B PE=1 SV=1//0	30120827	30122862	-	3844	downstream
chr1	LNC_001518	XLOC_007410	lncRNA	30071590	30072861	-	MELO3C015880T1	MELO3C015880	sp|Q9LYC1|GID1B_ARATH Gibberellin receptor GID1B OS=Arabidopsis thaliana GN=GID1B PE=1 SV=1//0	30120827	30122862	-	47965	downstream
chr1	LNC_001402	XLOC_005917	lncRNA	30058503	30058970	+	MELO3C015880T1	MELO3C015880	sp|Q9LYC1|GID1B_ARATH Gibberellin receptor GID1B OS=Arabidopsis thaliana GN=GID1B PE=1 SV=1//0	30120827	30122862	-	61856	downstream
chr1	LNC_001403	XLOC_005923	lncRNA	30138198	30141250	+	MELO3C015880T1	MELO3C015880	sp|Q9LYC1|GID1B_ARATH Gibberellin receptor GID1B OS=Arabidopsis thaliana GN=GID1B PE=1 SV=1//0	30120827	30122862	-	15335	upstream
chr1	LNC_001520	XLOC_007416	lncRNA	30180922	30181830	-	MELO3C015880T1	MELO3C015880	sp|Q9LYC1|GID1B_ARATH Gibberellin receptor GID1B OS=Arabidopsis thaliana GN=GID1B PE=1 SV=1//0	30120827	30122862	-	58059	upstream
chr1	LNC_001405	XLOC_005936	lncRNA	30352563	30353038	+	MELO3C015898T1	MELO3C015898	sp|Q570C0|TIR1_ARATH Protein TRANSPORT INHIBITOR RESPONSE 1 OS=Arabidopsis thaliana GN=TIR1 PE=1 SV=2//0	30303158	30307508	+	45054	downstream
chr1	LNC_001404	XLOC_005935	lncRNA	30349738	30350176	+	MELO3C015898T1	MELO3C015898	sp|Q570C0|TIR1_ARATH Protein TRANSPORT INHIBITOR RESPONSE 1 OS=Arabidopsis thaliana GN=TIR1 PE=1 SV=2//0	30303158	30307508	+	42229	downstream
chr1	LNC_001407	XLOC_005969	lncRNA	30748485	30748916	+	MELO3C015950T1	MELO3C015950	sp|Q8L9Y3|ARR14_ARATH Two-component response regulator ARR14 OS=Arabidopsis thaliana GN=ARR14 PE=1 SV=2//3.73257e-07	30681697	30683869	-	64615	upstream
chr1	LNC_001406	XLOC_005959	lncRNA	30652079	30652556	+	MELO3C015950T1	MELO3C015950	sp|Q8L9Y3|ARR14_ARATH Two-component response regulator ARR14 OS=Arabidopsis thaliana GN=ARR14 PE=1 SV=2//3.73257e-07	30681697	30683869	-	29140	downstream
chr1	LNC_001521	XLOC_007447	lncRNA	30649255	30650101	-	MELO3C015950T1	MELO3C015950	sp|Q8L9Y3|ARR14_ARATH Two-component response regulator ARR14 OS=Arabidopsis thaliana GN=ARR14 PE=1 SV=2//3.73257e-07	30681697	30683869	-	31595	downstream
chr1	LNC_001407	XLOC_005969	lncRNA	30748485	30748916	+	MELO3C015951T1	MELO3C015951	sp|Q9FGT7|ARR18_ARATH Two-component response regulator ARR18 OS=Arabidopsis thaliana GN=ARR18 PE=2 SV=2//4.33837e-12	30688989	30691462	+	57022	downstream
chr1	LNC_001406	XLOC_005959	lncRNA	30652079	30652556	+	MELO3C015951T1	MELO3C015951	sp|Q9FGT7|ARR18_ARATH Two-component response regulator ARR18 OS=Arabidopsis thaliana GN=ARR18 PE=2 SV=2//4.33837e-12	30688989	30691462	+	36432	upstream
chr1	LNC_001521	XLOC_007447	lncRNA	30649255	30650101	-	MELO3C015951T1	MELO3C015951	sp|Q9FGT7|ARR18_ARATH Two-component response regulator ARR18 OS=Arabidopsis thaliana GN=ARR18 PE=2 SV=2//4.33837e-12	30688989	30691462	+	38887	upstream
chr1	LNC_001407	XLOC_005969	lncRNA	30748485	30748916	+	MELO3C015961T1	MELO3C015961	sp|Q9M7M1|ETR1_PRUPE Ethylene receptor OS=Prunus persica GN=ETR1 PE=2 SV=1//0	30737715	30742663	+	5821	downstream
chr1	LNC_001406	XLOC_005959	lncRNA	30652079	30652556	+	MELO3C015961T1	MELO3C015961	sp|Q9M7M1|ETR1_PRUPE Ethylene receptor OS=Prunus persica GN=ETR1 PE=2 SV=1//0	30737715	30742663	+	85158	upstream
chr1	LNC_001521	XLOC_007447	lncRNA	30649255	30650101	-	MELO3C015961T1	MELO3C015961	sp|Q9M7M1|ETR1_PRUPE Ethylene receptor OS=Prunus persica GN=ETR1 PE=2 SV=1//0	30737715	30742663	+	87613	upstream
chr7	LNC_003414	XLOC_028991	lncRNA	21516513	21518152	-	MELO3C016272T2	MELO3C016272	sp|Q9XED8|ARFI_ARATH Auxin response factor 9 OS=Arabidopsis thaliana GN=ARF9 PE=1 SV=1//0	21462003	21465377	-	51135	upstream
chr7	LNC_003414	XLOC_028991	lncRNA	21516513	21518152	-	MELO3C016272T1	MELO3C016272	sp|Q9XED8|ARFI_ARATH Auxin response factor 9 OS=Arabidopsis thaliana GN=ARF9 PE=1 SV=1//0	21462003	21465043	-	51469	upstream
chr7	LNC_003276	XLOC_027884	lncRNA	22299352	22299644	+	MELO3C016350T1	MELO3C016350	sp|Q9FHD7|Y5126_ARATH Probable serine/threonine-protein kinase At5g41260 OS=Arabidopsis thaliana GN=At5g41260 PE=1 SV=1//0	22291193	22296798	+	2553	downstream
chr7	LNC_003203	XLOC_027184	lncRNA	2162911	2164492	+	MELO3C016786T1	MELO3C016786	sp|Q9SN11|CCD33_ARATH Cyclin-D3-3 OS=Arabidopsis thaliana GN=CYCD3-3 PE=2 SV=1//1.8127e-60	2082122	2083106	-	79804	upstream
chr7	LNC_003202	XLOC_027178	lncRNA	2071002	2072335	+	MELO3C016786T1	MELO3C016786	sp|Q9SN11|CCD33_ARATH Cyclin-D3-3 OS=Arabidopsis thaliana GN=CYCD3-3 PE=2 SV=1//1.8127e-60	2082122	2083106	-	9786	downstream
chr7	LNC_003334	XLOC_028358	lncRNA	2083746	2086622	-	MELO3C016786T1	MELO3C016786	sp|Q9SN11|CCD33_ARATH Cyclin-D3-3 OS=Arabidopsis thaliana GN=CYCD3-3 PE=2 SV=1//1.8127e-60	2082122	2083106	-	639	upstream
chr7	LNC_003333	XLOC_028355	lncRNA	2070386	2070693	-	MELO3C016786T1	MELO3C016786	sp|Q9SN11|CCD33_ARATH Cyclin-D3-3 OS=Arabidopsis thaliana GN=CYCD3-3 PE=2 SV=1//1.8127e-60	2082122	2083106	-	11428	downstream
chr7	LNC_003332	XLOC_028352	lncRNA	2045019	2045284	-	MELO3C016786T1	MELO3C016786	sp|Q9SN11|CCD33_ARATH Cyclin-D3-3 OS=Arabidopsis thaliana GN=CYCD3-3 PE=2 SV=1//1.8127e-60	2082122	2083106	-	36837	downstream
chr7	LNC_003202	XLOC_027178	lncRNA	2071002	2072335	+	MELO3C016791T1	MELO3C016791	sp|Q9STX3|GID2_ARATH F-box protein GID2 OS=Arabidopsis thaliana GN=GID2 PE=1 SV=1//1.94977e-54	2045351	2046573	+	24428	downstream
chr7	LNC_003334	XLOC_028358	lncRNA	2083746	2086622	-	MELO3C016791T1	MELO3C016791	sp|Q9STX3|GID2_ARATH F-box protein GID2 OS=Arabidopsis thaliana GN=GID2 PE=1 SV=1//1.94977e-54	2045351	2046573	+	37172	downstream
chr7	LNC_003333	XLOC_028355	lncRNA	2070386	2070693	-	MELO3C016791T1	MELO3C016791	sp|Q9STX3|GID2_ARATH F-box protein GID2 OS=Arabidopsis thaliana GN=GID2 PE=1 SV=1//1.94977e-54	2045351	2046573	+	23812	downstream
chr7	LNC_003332	XLOC_028352	lncRNA	2045019	2045284	-	MELO3C016791T1	MELO3C016791	sp|Q9STX3|GID2_ARATH F-box protein GID2 OS=Arabidopsis thaliana GN=GID2 PE=1 SV=1//1.94977e-54	2045351	2046573	+	66	upstream
chr7	LNC_003197	XLOC_027139	lncRNA	1518478	1521861	+	MELO3C016864T1	MELO3C016864	sp|O80992|PYL2_ARATH Abscisic acid receptor PYL2 OS=Arabidopsis thaliana GN=PYL2 PE=1 SV=1//9.34211e-87	1549226	1550447	+	27364	upstream
chr7	LNC_003199	XLOC_027139	lncRNA	1518486	1520285	+	MELO3C016864T1	MELO3C016864	sp|O80992|PYL2_ARATH Abscisic acid receptor PYL2 OS=Arabidopsis thaliana GN=PYL2 PE=1 SV=1//9.34211e-87	1549226	1550447	+	28940	upstream
chr7	LNC_003198	XLOC_027139	lncRNA	1518478	1521861	+	MELO3C016864T1	MELO3C016864	sp|O80992|PYL2_ARATH Abscisic acid receptor PYL2 OS=Arabidopsis thaliana GN=PYL2 PE=1 SV=1//9.34211e-87	1549226	1550447	+	27364	upstream
chr7	LNC_003329	XLOC_028304	lncRNA	1457550	1460343	-	MELO3C016864T1	MELO3C016864	sp|O80992|PYL2_ARATH Abscisic acid receptor PYL2 OS=Arabidopsis thaliana GN=PYL2 PE=1 SV=1//9.34211e-87	1549226	1550447	+	88882	upstream
chr7	LNC_003201	XLOC_027145	lncRNA	1560180	1561299	+	MELO3C016864T1	MELO3C016864	sp|O80992|PYL2_ARATH Abscisic acid receptor PYL2 OS=Arabidopsis thaliana GN=PYL2 PE=1 SV=1//9.34211e-87	1549226	1550447	+	9732	downstream
chr7	LNC_003331	XLOC_028317	lncRNA	1599312	1599549	-	MELO3C016864T1	MELO3C016864	sp|O80992|PYL2_ARATH Abscisic acid receptor PYL2 OS=Arabidopsis thaliana GN=PYL2 PE=1 SV=1//9.34211e-87	1549226	1550447	+	48864	downstream
chr7	LNC_003330	XLOC_028309	lncRNA	1533869	1534521	-	MELO3C016864T1	MELO3C016864	sp|O80992|PYL2_ARATH Abscisic acid receptor PYL2 OS=Arabidopsis thaliana GN=PYL2 PE=1 SV=1//9.34211e-87	1549226	1550447	+	14704	upstream
chr7	LNC_003200	XLOC_027139	lncRNA	1518575	1521861	+	MELO3C016864T1	MELO3C016864	sp|O80992|PYL2_ARATH Abscisic acid receptor PYL2 OS=Arabidopsis thaliana GN=PYL2 PE=1 SV=1//9.34211e-87	1549226	1550447	+	27364	upstream
chr7	LNC_003189	XLOC_027083	lncRNA	747275	753364	+	MELO3C016975T1	MELO3C016975	sp|P62598|ARR12_ARATH Two-component response regulator ARR12 OS=Arabidopsis thaliana GN=ARR12 PE=2 SV=2//8.70395e-129	687521	692408	+	54866	downstream
chr7	LNC_003191	XLOC_027084	lncRNA	758784	766019	+	MELO3C016975T1	MELO3C016975	sp|P62598|ARR12_ARATH Two-component response regulator ARR12 OS=Arabidopsis thaliana GN=ARR12 PE=2 SV=2//8.70395e-129	687521	692408	+	66375	downstream
chr7	LNC_003190	XLOC_027083	lncRNA	747275	753364	+	MELO3C016975T1	MELO3C016975	sp|P62598|ARR12_ARATH Two-component response regulator ARR12 OS=Arabidopsis thaliana GN=ARR12 PE=2 SV=2//8.70395e-129	687521	692408	+	54866	downstream
chr7	LNC_003289	XLOC_027933	lncRNA	22966582	22970689	+	MELO3C017572T3	MELO3C017572	sp|Q39237|TGA1_ARATH Transcription factor TGA1 OS=Arabidopsis thaliana GN=TGA1 PE=1 SV=2//1.1643e-162	23054656	23060692	-	83966	downstream
chr7	LNC_003289	XLOC_027933	lncRNA	22966582	22970689	+	MELO3C017572T2	MELO3C017572	sp|Q39237|TGA1_ARATH Transcription factor TGA1 OS=Arabidopsis thaliana GN=TGA1 PE=1 SV=2//1.1643e-162	23054656	23060692	-	83966	downstream
chr7	LNC_003289	XLOC_027933	lncRNA	22966582	22970689	+	MELO3C017572T1	MELO3C017572	sp|Q39237|TGA1_ARATH Transcription factor TGA1 OS=Arabidopsis thaliana GN=TGA1 PE=1 SV=2//1.1643e-162	23054656	23056762	-	83966	downstream
chr7	LNC_003288	XLOC_027933	lncRNA	22966582	22970689	+	MELO3C017572T3	MELO3C017572	sp|Q39237|TGA1_ARATH Transcription factor TGA1 OS=Arabidopsis thaliana GN=TGA1 PE=1 SV=2//1.1643e-162	23054656	23060692	-	83966	downstream
chr7	LNC_003288	XLOC_027933	lncRNA	22966582	22970689	+	MELO3C017572T2	MELO3C017572	sp|Q39237|TGA1_ARATH Transcription factor TGA1 OS=Arabidopsis thaliana GN=TGA1 PE=1 SV=2//1.1643e-162	23054656	23060692	-	83966	downstream
chr7	LNC_003288	XLOC_027933	lncRNA	22966582	22970689	+	MELO3C017572T1	MELO3C017572	sp|Q39237|TGA1_ARATH Transcription factor TGA1 OS=Arabidopsis thaliana GN=TGA1 PE=1 SV=2//1.1643e-162	23054656	23056762	-	83966	downstream
chr7	LNC_003281	XLOC_027933	lncRNA	22962940	22965255	+	MELO3C017572T3	MELO3C017572	sp|Q39237|TGA1_ARATH Transcription factor TGA1 OS=Arabidopsis thaliana GN=TGA1 PE=1 SV=2//1.1643e-162	23054656	23060692	-	89400	downstream
chr7	LNC_003281	XLOC_027933	lncRNA	22962940	22965255	+	MELO3C017572T2	MELO3C017572	sp|Q39237|TGA1_ARATH Transcription factor TGA1 OS=Arabidopsis thaliana GN=TGA1 PE=1 SV=2//1.1643e-162	23054656	23060692	-	89400	downstream
chr7	LNC_003281	XLOC_027933	lncRNA	22962940	22965255	+	MELO3C017572T1	MELO3C017572	sp|Q39237|TGA1_ARATH Transcription factor TGA1 OS=Arabidopsis thaliana GN=TGA1 PE=1 SV=2//1.1643e-162	23054656	23056762	-	89400	downstream
chr7	LNC_003280	XLOC_027933	lncRNA	22962940	22965255	+	MELO3C017572T3	MELO3C017572	sp|Q39237|TGA1_ARATH Transcription factor TGA1 OS=Arabidopsis thaliana GN=TGA1 PE=1 SV=2//1.1643e-162	23054656	23060692	-	89400	downstream
chr7	LNC_003280	XLOC_027933	lncRNA	22962940	22965255	+	MELO3C017572T2	MELO3C017572	sp|Q39237|TGA1_ARATH Transcription factor TGA1 OS=Arabidopsis thaliana GN=TGA1 PE=1 SV=2//1.1643e-162	23054656	23060692	-	89400	downstream
chr7	LNC_003280	XLOC_027933	lncRNA	22962940	22965255	+	MELO3C017572T1	MELO3C017572	sp|Q39237|TGA1_ARATH Transcription factor TGA1 OS=Arabidopsis thaliana GN=TGA1 PE=1 SV=2//1.1643e-162	23054656	23056762	-	89400	downstream
chr7	LNC_003283	XLOC_027933	lncRNA	22962940	22970689	+	MELO3C017572T3	MELO3C017572	sp|Q39237|TGA1_ARATH Transcription factor TGA1 OS=Arabidopsis thaliana GN=TGA1 PE=1 SV=2//1.1643e-162	23054656	23060692	-	83966	downstream
chr7	LNC_003283	XLOC_027933	lncRNA	22962940	22970689	+	MELO3C017572T2	MELO3C017572	sp|Q39237|TGA1_ARATH Transcription factor TGA1 OS=Arabidopsis thaliana GN=TGA1 PE=1 SV=2//1.1643e-162	23054656	23060692	-	83966	downstream
chr7	LNC_003283	XLOC_027933	lncRNA	22962940	22970689	+	MELO3C017572T1	MELO3C017572	sp|Q39237|TGA1_ARATH Transcription factor TGA1 OS=Arabidopsis thaliana GN=TGA1 PE=1 SV=2//1.1643e-162	23054656	23056762	-	83966	downstream
chr7	LNC_003282	XLOC_027933	lncRNA	22962940	22966048	+	MELO3C017572T3	MELO3C017572	sp|Q39237|TGA1_ARATH Transcription factor TGA1 OS=Arabidopsis thaliana GN=TGA1 PE=1 SV=2//1.1643e-162	23054656	23060692	-	88607	downstream
chr7	LNC_003282	XLOC_027933	lncRNA	22962940	22966048	+	MELO3C017572T2	MELO3C017572	sp|Q39237|TGA1_ARATH Transcription factor TGA1 OS=Arabidopsis thaliana GN=TGA1 PE=1 SV=2//1.1643e-162	23054656	23060692	-	88607	downstream
chr7	LNC_003282	XLOC_027933	lncRNA	22962940	22966048	+	MELO3C017572T1	MELO3C017572	sp|Q39237|TGA1_ARATH Transcription factor TGA1 OS=Arabidopsis thaliana GN=TGA1 PE=1 SV=2//1.1643e-162	23054656	23056762	-	88607	downstream
chr7	LNC_003285	XLOC_027933	lncRNA	22963157	22964967	+	MELO3C017572T3	MELO3C017572	sp|Q39237|TGA1_ARATH Transcription factor TGA1 OS=Arabidopsis thaliana GN=TGA1 PE=1 SV=2//1.1643e-162	23054656	23060692	-	89688	downstream
chr7	LNC_003285	XLOC_027933	lncRNA	22963157	22964967	+	MELO3C017572T2	MELO3C017572	sp|Q39237|TGA1_ARATH Transcription factor TGA1 OS=Arabidopsis thaliana GN=TGA1 PE=1 SV=2//1.1643e-162	23054656	23060692	-	89688	downstream
chr7	LNC_003285	XLOC_027933	lncRNA	22963157	22964967	+	MELO3C017572T1	MELO3C017572	sp|Q39237|TGA1_ARATH Transcription factor TGA1 OS=Arabidopsis thaliana GN=TGA1 PE=1 SV=2//1.1643e-162	23054656	23056762	-	89688	downstream
chr7	LNC_003287	XLOC_027933	lncRNA	22963171	22964967	+	MELO3C017572T3	MELO3C017572	sp|Q39237|TGA1_ARATH Transcription factor TGA1 OS=Arabidopsis thaliana GN=TGA1 PE=1 SV=2//1.1643e-162	23054656	23060692	-	89688	downstream
chr7	LNC_003287	XLOC_027933	lncRNA	22963171	22964967	+	MELO3C017572T2	MELO3C017572	sp|Q39237|TGA1_ARATH Transcription factor TGA1 OS=Arabidopsis thaliana GN=TGA1 PE=1 SV=2//1.1643e-162	23054656	23060692	-	89688	downstream
chr7	LNC_003287	XLOC_027933	lncRNA	22963171	22964967	+	MELO3C017572T1	MELO3C017572	sp|Q39237|TGA1_ARATH Transcription factor TGA1 OS=Arabidopsis thaliana GN=TGA1 PE=1 SV=2//1.1643e-162	23054656	23056762	-	89688	downstream
chr7	LNC_003286	XLOC_027933	lncRNA	22963158	22970689	+	MELO3C017572T3	MELO3C017572	sp|Q39237|TGA1_ARATH Transcription factor TGA1 OS=Arabidopsis thaliana GN=TGA1 PE=1 SV=2//1.1643e-162	23054656	23060692	-	83966	downstream
chr7	LNC_003286	XLOC_027933	lncRNA	22963158	22970689	+	MELO3C017572T2	MELO3C017572	sp|Q39237|TGA1_ARATH Transcription factor TGA1 OS=Arabidopsis thaliana GN=TGA1 PE=1 SV=2//1.1643e-162	23054656	23060692	-	83966	downstream
chr7	LNC_003286	XLOC_027933	lncRNA	22963158	22970689	+	MELO3C017572T1	MELO3C017572	sp|Q39237|TGA1_ARATH Transcription factor TGA1 OS=Arabidopsis thaliana GN=TGA1 PE=1 SV=2//1.1643e-162	23054656	23056762	-	83966	downstream
chr7	LNC_003284	XLOC_027933	lncRNA	22962942	22964967	+	MELO3C017572T3	MELO3C017572	sp|Q39237|TGA1_ARATH Transcription factor TGA1 OS=Arabidopsis thaliana GN=TGA1 PE=1 SV=2//1.1643e-162	23054656	23060692	-	89688	downstream
chr7	LNC_003284	XLOC_027933	lncRNA	22962942	22964967	+	MELO3C017572T2	MELO3C017572	sp|Q39237|TGA1_ARATH Transcription factor TGA1 OS=Arabidopsis thaliana GN=TGA1 PE=1 SV=2//1.1643e-162	23054656	23060692	-	89688	downstream
chr7	LNC_003284	XLOC_027933	lncRNA	22962942	22964967	+	MELO3C017572T1	MELO3C017572	sp|Q39237|TGA1_ARATH Transcription factor TGA1 OS=Arabidopsis thaliana GN=TGA1 PE=1 SV=2//1.1643e-162	23054656	23056762	-	89688	downstream
chr4	LNC_002541	XLOC_019336	lncRNA	9176508	9180649	+	MELO3C018166T1	MELO3C018166	sp|Q9LSQ4|GH36_ARATH Indole-3-acetic acid-amido synthetase GH3.6 OS=Arabidopsis thaliana GN=GH3.6 PE=1 SV=1//0	9234322	9237422	+	53672	upstream
chr4	LNC_002540	XLOC_019336	lncRNA	9174712	9186240	+	MELO3C018166T1	MELO3C018166	sp|Q9LSQ4|GH36_ARATH Indole-3-acetic acid-amido synthetase GH3.6 OS=Arabidopsis thaliana GN=GH3.6 PE=1 SV=1//0	9234322	9237422	+	48081	upstream
chr10	LNC_001693	XLOC_009529	lncRNA	17033978	17034785	-	MELO3C018394T1	MELO3C018394	sp|O80920|PYL4_ARATH Abscisic acid receptor PYL4 OS=Arabidopsis thaliana GN=PYL4 PE=1 SV=1//2.85424e-69	16974320	16975648	+	58329	downstream
chr10	LNC_001694	XLOC_009533	lncRNA	17055693	17056083	-	MELO3C018394T1	MELO3C018394	sp|O80920|PYL4_ARATH Abscisic acid receptor PYL4 OS=Arabidopsis thaliana GN=PYL4 PE=1 SV=1//2.85424e-69	16974320	16975648	+	80044	downstream
chr1	LNC_001428	XLOC_006302	lncRNA	116186	117256	-	MELO3C018429T3	MELO3C018429	sp|Q940H6|SRK2E_ARATH Serine/threonine-protein kinase SRK2E OS=Arabidopsis thaliana GN=SRK2E PE=1 SV=1//1.06598e-38	188402	191926	-	71145	downstream
chr1	LNC_001428	XLOC_006302	lncRNA	116186	117256	-	MELO3C018429T2	MELO3C018429	sp|Q940H6|SRK2E_ARATH Serine/threonine-protein kinase SRK2E OS=Arabidopsis thaliana GN=SRK2E PE=1 SV=1//1.06598e-38	188402	191926	-	71145	downstream
chr1	LNC_001428	XLOC_006302	lncRNA	116186	117256	-	MELO3C018429T1	MELO3C018429	sp|Q940H6|SRK2E_ARATH Serine/threonine-protein kinase SRK2E OS=Arabidopsis thaliana GN=SRK2E PE=1 SV=1//1.06598e-38	188402	191926	-	71145	downstream
chr1	LNC_001428	XLOC_006302	lncRNA	116186	117256	-	MELO3C018429T4	MELO3C018429	sp|Q940H6|SRK2E_ARATH Serine/threonine-protein kinase SRK2E OS=Arabidopsis thaliana GN=SRK2E PE=1 SV=1//1.06598e-38	188402	191926	-	71145	downstream
chr1	LNC_001306	XLOC_004887	lncRNA	582007	582466	+	MELO3C018476T1	MELO3C018476	sp|P42753|CCD31_ARATH Cyclin-D3-1 OS=Arabidopsis thaliana GN=CYCD3-1 PE=1 SV=3//7.88748e-65	524131	526601	+	55405	downstream
chr1	LNC_001305	XLOC_004885	lncRNA	569480	569861	+	MELO3C018476T1	MELO3C018476	sp|P42753|CCD31_ARATH Cyclin-D3-1 OS=Arabidopsis thaliana GN=CYCD3-1 PE=1 SV=3//7.88748e-65	524131	526601	+	42878	downstream
chr6	LNC_003003	XLOC_024767	lncRNA	11707187	11707467	+	MELO3C019540T1	MELO3C019540	sp|P42753|CCD31_ARATH Cyclin-D3-1 OS=Arabidopsis thaliana GN=CYCD3-1 PE=1 SV=3//3.6727e-89	11643274	11645306	+	61880	downstream
chr6	LNC_003127	XLOC_026278	lncRNA	11707186	11707467	-	MELO3C019540T1	MELO3C019540	sp|P42753|CCD31_ARATH Cyclin-D3-1 OS=Arabidopsis thaliana GN=CYCD3-1 PE=1 SV=3//3.6727e-89	11643274	11645306	+	61879	downstream
chr11	LNC_001922	XLOC_011753	lncRNA	22255329	22255587	-	MELO3C019649T1	MELO3C019649	sp|Q9LTV3|SAU72_ARATH Auxin-responsive protein SAUR72 OS=Arabidopsis thaliana GN=SAUR72 PE=2 SV=1//6.75064e-45	22331184	22331603	-	75596	downstream
chr11	LNC_001923	XLOC_011756	lncRNA	22258759	22259099	-	MELO3C019649T1	MELO3C019649	sp|Q9LTV3|SAU72_ARATH Auxin-responsive protein SAUR72 OS=Arabidopsis thaliana GN=SAUR72 PE=2 SV=1//6.75064e-45	22331184	22331603	-	72084	downstream
chr11	LNC_001746	XLOC_009933	lncRNA	4298370	4300860	+	MELO3C020752T1	MELO3C020752	sp|P33081|AX15A_SOYBN Auxin-induced protein 15A OS=Glycine max PE=2 SV=1//2.35191e-22	4327310	4327639	+	26449	upstream
chr11	LNC_001747	XLOC_009937	lncRNA	4319584	4320646	+	MELO3C020752T1	MELO3C020752	sp|P33081|AX15A_SOYBN Auxin-induced protein 15A OS=Glycine max PE=2 SV=1//2.35191e-22	4327310	4327639	+	6663	upstream
chr11	LNC_001745	XLOC_009928	lncRNA	4246266	4246662	+	MELO3C020752T1	MELO3C020752	sp|P33081|AX15A_SOYBN Auxin-induced protein 15A OS=Glycine max PE=2 SV=1//2.35191e-22	4327310	4327639	+	80647	upstream
chr11	LNC_001746	XLOC_009933	lncRNA	4298370	4300860	+	MELO3C020753T1	MELO3C020753	sp|Q9FK62|SAU24_ARATH Auxin-responsive protein SAUR24 OS=Arabidopsis thaliana GN=SAUR24 PE=2 SV=1//2.97081e-27	4308739	4309310	+	7878	upstream
chr11	LNC_001747	XLOC_009937	lncRNA	4319584	4320646	+	MELO3C020753T1	MELO3C020753	sp|Q9FK62|SAU24_ARATH Auxin-responsive protein SAUR24 OS=Arabidopsis thaliana GN=SAUR24 PE=2 SV=1//2.97081e-27	4308739	4309310	+	10273	downstream
chr11	LNC_001745	XLOC_009928	lncRNA	4246266	4246662	+	MELO3C020753T1	MELO3C020753	sp|Q9FK62|SAU24_ARATH Auxin-responsive protein SAUR24 OS=Arabidopsis thaliana GN=SAUR24 PE=2 SV=1//2.97081e-27	4308739	4309310	+	62076	upstream
chr11	LNC_001746	XLOC_009933	lncRNA	4298370	4300860	+	MELO3C020754T1	MELO3C020754	sp|Q9FK62|SAU24_ARATH Auxin-responsive protein SAUR24 OS=Arabidopsis thaliana GN=SAUR24 PE=2 SV=1//1.43171e-29	4306650	4307286	-	5789	downstream
chr11	LNC_001747	XLOC_009937	lncRNA	4319584	4320646	+	MELO3C020754T1	MELO3C020754	sp|Q9FK62|SAU24_ARATH Auxin-responsive protein SAUR24 OS=Arabidopsis thaliana GN=SAUR24 PE=2 SV=1//1.43171e-29	4306650	4307286	-	12297	upstream
chr11	LNC_001745	XLOC_009928	lncRNA	4246266	4246662	+	MELO3C020754T1	MELO3C020754	sp|Q9FK62|SAU24_ARATH Auxin-responsive protein SAUR24 OS=Arabidopsis thaliana GN=SAUR24 PE=2 SV=1//1.43171e-29	4306650	4307286	-	59987	downstream
chr11	LNC_001746	XLOC_009933	lncRNA	4298370	4300860	+	MELO3C020755T1	MELO3C020755	sp|Q9FJF6|SAU23_ARATH Auxin-responsive protein SAUR23 OS=Arabidopsis thaliana GN=SAUR23 PE=2 SV=1//2.63354e-27	4305172	4305882	+	4311	upstream
chr11	LNC_001747	XLOC_009937	lncRNA	4319584	4320646	+	MELO3C020755T1	MELO3C020755	sp|Q9FJF6|SAU23_ARATH Auxin-responsive protein SAUR23 OS=Arabidopsis thaliana GN=SAUR23 PE=2 SV=1//2.63354e-27	4305172	4305882	+	13701	downstream
chr11	LNC_001745	XLOC_009928	lncRNA	4246266	4246662	+	MELO3C020755T1	MELO3C020755	sp|Q9FJF6|SAU23_ARATH Auxin-responsive protein SAUR23 OS=Arabidopsis thaliana GN=SAUR23 PE=2 SV=1//2.63354e-27	4305172	4305882	+	58509	upstream
chr11	LNC_001746	XLOC_009933	lncRNA	4298370	4300860	+	MELO3C020756T1	MELO3C020756	sp|Q9FK62|SAU24_ARATH Auxin-responsive protein SAUR24 OS=Arabidopsis thaliana GN=SAUR24 PE=2 SV=1//3.97581e-34	4292100	4292744	-	5625	upstream
chr11	LNC_001747	XLOC_009937	lncRNA	4319584	4320646	+	MELO3C020756T1	MELO3C020756	sp|Q9FK62|SAU24_ARATH Auxin-responsive protein SAUR24 OS=Arabidopsis thaliana GN=SAUR24 PE=2 SV=1//3.97581e-34	4292100	4292744	-	26839	upstream
chr11	LNC_001745	XLOC_009928	lncRNA	4246266	4246662	+	MELO3C020756T1	MELO3C020756	sp|Q9FK62|SAU24_ARATH Auxin-responsive protein SAUR24 OS=Arabidopsis thaliana GN=SAUR24 PE=2 SV=1//3.97581e-34	4292100	4292744	-	45437	downstream
chr11	LNC_001746	XLOC_009933	lncRNA	4298370	4300860	+	MELO3C020757T1	MELO3C020757	sp|Q9FJG0|SAU20_ARATH Auxin-responsive protein SAUR20 OS=Arabidopsis thaliana GN=SAUR20 PE=2 SV=1//5.42557e-27	4288123	4288716	-	9653	upstream
chr11	LNC_001747	XLOC_009937	lncRNA	4319584	4320646	+	MELO3C020757T1	MELO3C020757	sp|Q9FJG0|SAU20_ARATH Auxin-responsive protein SAUR20 OS=Arabidopsis thaliana GN=SAUR20 PE=2 SV=1//5.42557e-27	4288123	4288716	-	30867	upstream
chr11	LNC_001745	XLOC_009928	lncRNA	4246266	4246662	+	MELO3C020757T1	MELO3C020757	sp|Q9FJG0|SAU20_ARATH Auxin-responsive protein SAUR20 OS=Arabidopsis thaliana GN=SAUR20 PE=2 SV=1//5.42557e-27	4288123	4288716	-	41460	downstream
chr11	LNC_001746	XLOC_009933	lncRNA	4298370	4300860	+	MELO3C020758T1	MELO3C020758	sp|Q9FK62|SAU24_ARATH Auxin-responsive protein SAUR24 OS=Arabidopsis thaliana GN=SAUR24 PE=2 SV=1//3.41219e-32	4283378	4283775	-	14594	upstream
chr11	LNC_001747	XLOC_009937	lncRNA	4319584	4320646	+	MELO3C020758T1	MELO3C020758	sp|Q9FK62|SAU24_ARATH Auxin-responsive protein SAUR24 OS=Arabidopsis thaliana GN=SAUR24 PE=2 SV=1//3.41219e-32	4283378	4283775	-	35808	upstream
chr11	LNC_001745	XLOC_009928	lncRNA	4246266	4246662	+	MELO3C020758T1	MELO3C020758	sp|Q9FK62|SAU24_ARATH Auxin-responsive protein SAUR24 OS=Arabidopsis thaliana GN=SAUR24 PE=2 SV=1//3.41219e-32	4283378	4283775	-	36715	downstream
chr11	LNC_001746	XLOC_009933	lncRNA	4298370	4300860	+	MELO3C020760T1	MELO3C020760	sp|Q9FJG1|SAU19_ARATH Auxin-responsive protein SAUR19 OS=Arabidopsis thaliana GN=SAUR19 PE=2 SV=1//6.77397e-28	4276836	4277432	-	20937	upstream
chr11	LNC_001747	XLOC_009937	lncRNA	4319584	4320646	+	MELO3C020760T1	MELO3C020760	sp|Q9FJG1|SAU19_ARATH Auxin-responsive protein SAUR19 OS=Arabidopsis thaliana GN=SAUR19 PE=2 SV=1//6.77397e-28	4276836	4277432	-	42151	upstream
chr11	LNC_001745	XLOC_009928	lncRNA	4246266	4246662	+	MELO3C020760T1	MELO3C020760	sp|Q9FJG1|SAU19_ARATH Auxin-responsive protein SAUR19 OS=Arabidopsis thaliana GN=SAUR19 PE=2 SV=1//6.77397e-28	4276836	4277432	-	30173	downstream
chr11	LNC_001746	XLOC_009933	lncRNA	4298370	4300860	+	MELO3C020761T1	MELO3C020761	sp|Q9FK62|SAU24_ARATH Auxin-responsive protein SAUR24 OS=Arabidopsis thaliana GN=SAUR24 PE=2 SV=1//1.88566e-28	4275022	4275726	-	22643	upstream
chr11	LNC_001747	XLOC_009937	lncRNA	4319584	4320646	+	MELO3C020761T1	MELO3C020761	sp|Q9FK62|SAU24_ARATH Auxin-responsive protein SAUR24 OS=Arabidopsis thaliana GN=SAUR24 PE=2 SV=1//1.88566e-28	4275022	4275726	-	43857	upstream
chr11	LNC_001745	XLOC_009928	lncRNA	4246266	4246662	+	MELO3C020761T1	MELO3C020761	sp|Q9FK62|SAU24_ARATH Auxin-responsive protein SAUR24 OS=Arabidopsis thaliana GN=SAUR24 PE=2 SV=1//1.88566e-28	4275022	4275726	-	28359	downstream
chr11	LNC_001746	XLOC_009933	lncRNA	4298370	4300860	+	MELO3C020762T1	MELO3C020762	sp|Q9FJF6|SAU23_ARATH Auxin-responsive protein SAUR23 OS=Arabidopsis thaliana GN=SAUR23 PE=2 SV=1//1.42283e-30	4273310	4273897	-	24472	upstream
chr11	LNC_001747	XLOC_009937	lncRNA	4319584	4320646	+	MELO3C020762T1	MELO3C020762	sp|Q9FJF6|SAU23_ARATH Auxin-responsive protein SAUR23 OS=Arabidopsis thaliana GN=SAUR23 PE=2 SV=1//1.42283e-30	4273310	4273897	-	45686	upstream
chr11	LNC_001745	XLOC_009928	lncRNA	4246266	4246662	+	MELO3C020762T1	MELO3C020762	sp|Q9FJF6|SAU23_ARATH Auxin-responsive protein SAUR23 OS=Arabidopsis thaliana GN=SAUR23 PE=2 SV=1//1.42283e-30	4273310	4273897	-	26647	downstream
chr11	LNC_001746	XLOC_009933	lncRNA	4298370	4300860	+	MELO3C020763T1	MELO3C020763	sp|Q9FK62|SAU24_ARATH Auxin-responsive protein SAUR24 OS=Arabidopsis thaliana GN=SAUR24 PE=2 SV=1//1.84629e-30	4270310	4270909	-	27460	upstream
chr11	LNC_001747	XLOC_009937	lncRNA	4319584	4320646	+	MELO3C020763T1	MELO3C020763	sp|Q9FK62|SAU24_ARATH Auxin-responsive protein SAUR24 OS=Arabidopsis thaliana GN=SAUR24 PE=2 SV=1//1.84629e-30	4270310	4270909	-	48674	upstream
chr11	LNC_001745	XLOC_009928	lncRNA	4246266	4246662	+	MELO3C020763T1	MELO3C020763	sp|Q9FK62|SAU24_ARATH Auxin-responsive protein SAUR24 OS=Arabidopsis thaliana GN=SAUR24 PE=2 SV=1//1.84629e-30	4270310	4270909	-	23647	downstream
chr11	LNC_001746	XLOC_009933	lncRNA	4298370	4300860	+	MELO3C020764T1	MELO3C020764	sp|Q9FJG0|SAU20_ARATH Auxin-responsive protein SAUR20 OS=Arabidopsis thaliana GN=SAUR20 PE=2 SV=1//1.12108e-21	4267784	4268268	-	30101	upstream
chr11	LNC_001747	XLOC_009937	lncRNA	4319584	4320646	+	MELO3C020764T1	MELO3C020764	sp|Q9FJG0|SAU20_ARATH Auxin-responsive protein SAUR20 OS=Arabidopsis thaliana GN=SAUR20 PE=2 SV=1//1.12108e-21	4267784	4268268	-	51315	upstream
chr11	LNC_001745	XLOC_009928	lncRNA	4246266	4246662	+	MELO3C020764T1	MELO3C020764	sp|Q9FJG0|SAU20_ARATH Auxin-responsive protein SAUR20 OS=Arabidopsis thaliana GN=SAUR20 PE=2 SV=1//1.12108e-21	4267784	4268268	-	21121	downstream
chr11	LNC_001746	XLOC_009933	lncRNA	4298370	4300860	+	MELO3C020765T1	MELO3C020765	sp|Q9FK62|SAU24_ARATH Auxin-responsive protein SAUR24 OS=Arabidopsis thaliana GN=SAUR24 PE=2 SV=1//4.27394e-32	4265898	4266191	-	32178	upstream
chr11	LNC_001747	XLOC_009937	lncRNA	4319584	4320646	+	MELO3C020765T1	MELO3C020765	sp|Q9FK62|SAU24_ARATH Auxin-responsive protein SAUR24 OS=Arabidopsis thaliana GN=SAUR24 PE=2 SV=1//4.27394e-32	4265898	4266191	-	53392	upstream
chr11	LNC_001745	XLOC_009928	lncRNA	4246266	4246662	+	MELO3C020765T1	MELO3C020765	sp|Q9FK62|SAU24_ARATH Auxin-responsive protein SAUR24 OS=Arabidopsis thaliana GN=SAUR24 PE=2 SV=1//4.27394e-32	4265898	4266191	-	19235	downstream
chr11	LNC_001746	XLOC_009933	lncRNA	4298370	4300860	+	MELO3C020766T1	MELO3C020766	sp|Q9FJG0|SAU20_ARATH Auxin-responsive protein SAUR20 OS=Arabidopsis thaliana GN=SAUR20 PE=2 SV=1//6.86225e-22	4263574	4264137	-	34232	upstream
chr11	LNC_001747	XLOC_009937	lncRNA	4319584	4320646	+	MELO3C020766T1	MELO3C020766	sp|Q9FJG0|SAU20_ARATH Auxin-responsive protein SAUR20 OS=Arabidopsis thaliana GN=SAUR20 PE=2 SV=1//6.86225e-22	4263574	4264137	-	55446	upstream
chr11	LNC_001745	XLOC_009928	lncRNA	4246266	4246662	+	MELO3C020766T1	MELO3C020766	sp|Q9FJG0|SAU20_ARATH Auxin-responsive protein SAUR20 OS=Arabidopsis thaliana GN=SAUR20 PE=2 SV=1//6.86225e-22	4263574	4264137	-	16911	downstream
chr11	LNC_001746	XLOC_009933	lncRNA	4298370	4300860	+	MELO3C020767T1	MELO3C020767	sp|Q9FK62|SAU24_ARATH Auxin-responsive protein SAUR24 OS=Arabidopsis thaliana GN=SAUR24 PE=2 SV=1//3.91874e-29	4261169	4262211	-	36158	upstream
chr11	LNC_001747	XLOC_009937	lncRNA	4319584	4320646	+	MELO3C020767T1	MELO3C020767	sp|Q9FK62|SAU24_ARATH Auxin-responsive protein SAUR24 OS=Arabidopsis thaliana GN=SAUR24 PE=2 SV=1//3.91874e-29	4261169	4262211	-	57372	upstream
chr11	LNC_001745	XLOC_009928	lncRNA	4246266	4246662	+	MELO3C020767T1	MELO3C020767	sp|Q9FK62|SAU24_ARATH Auxin-responsive protein SAUR24 OS=Arabidopsis thaliana GN=SAUR24 PE=2 SV=1//3.91874e-29	4261169	4262211	-	14506	downstream
chr11	LNC_001746	XLOC_009933	lncRNA	4298370	4300860	+	MELO3C020768T1	MELO3C020768	sp|Q9FJG0|SAU20_ARATH Auxin-responsive protein SAUR20 OS=Arabidopsis thaliana GN=SAUR20 PE=2 SV=1//2.09861e-29	4258987	4259880	-	38489	upstream
chr11	LNC_001747	XLOC_009937	lncRNA	4319584	4320646	+	MELO3C020768T1	MELO3C020768	sp|Q9FJG0|SAU20_ARATH Auxin-responsive protein SAUR20 OS=Arabidopsis thaliana GN=SAUR20 PE=2 SV=1//2.09861e-29	4258987	4259880	-	59703	upstream
chr11	LNC_001745	XLOC_009928	lncRNA	4246266	4246662	+	MELO3C020768T1	MELO3C020768	sp|Q9FJG0|SAU20_ARATH Auxin-responsive protein SAUR20 OS=Arabidopsis thaliana GN=SAUR20 PE=2 SV=1//2.09861e-29	4258987	4259880	-	12324	downstream
chr11	LNC_001746	XLOC_009933	lncRNA	4298370	4300860	+	MELO3C020769T1	MELO3C020769	sp|Q9FJF9|SAU21_ARATH Auxin-responsive protein SAUR21 OS=Arabidopsis thaliana GN=SAUR21 PE=2 SV=1//1.06845e-29	4257731	4258392	+	39977	downstream
chr11	LNC_001747	XLOC_009937	lncRNA	4319584	4320646	+	MELO3C020769T1	MELO3C020769	sp|Q9FJF9|SAU21_ARATH Auxin-responsive protein SAUR21 OS=Arabidopsis thaliana GN=SAUR21 PE=2 SV=1//1.06845e-29	4257731	4258392	+	61191	downstream
chr11	LNC_001745	XLOC_009928	lncRNA	4246266	4246662	+	MELO3C020769T1	MELO3C020769	sp|Q9FJF9|SAU21_ARATH Auxin-responsive protein SAUR21 OS=Arabidopsis thaliana GN=SAUR21 PE=2 SV=1//1.06845e-29	4257731	4258392	+	11068	upstream
chr11	LNC_001746	XLOC_009933	lncRNA	4298370	4300860	+	MELO3C020770T1	MELO3C020770	sp|Q9FJF9|SAU21_ARATH Auxin-responsive protein SAUR21 OS=Arabidopsis thaliana GN=SAUR21 PE=2 SV=1//8.39666e-32	4253124	4253777	-	44592	upstream
chr11	LNC_001747	XLOC_009937	lncRNA	4319584	4320646	+	MELO3C020770T1	MELO3C020770	sp|Q9FJF9|SAU21_ARATH Auxin-responsive protein SAUR21 OS=Arabidopsis thaliana GN=SAUR21 PE=2 SV=1//8.39666e-32	4253124	4253777	-	65806	upstream
chr11	LNC_001745	XLOC_009928	lncRNA	4246266	4246662	+	MELO3C020770T1	MELO3C020770	sp|Q9FJF9|SAU21_ARATH Auxin-responsive protein SAUR21 OS=Arabidopsis thaliana GN=SAUR21 PE=2 SV=1//8.39666e-32	4253124	4253777	-	6461	downstream
chr11	LNC_001746	XLOC_009933	lncRNA	4298370	4300860	+	MELO3C020771T1	MELO3C020771	sp|Q9FJG1|SAU19_ARATH Auxin-responsive protein SAUR19 OS=Arabidopsis thaliana GN=SAUR19 PE=2 SV=1//3.21831e-30	4247681	4248198	-	50171	upstream
chr11	LNC_001747	XLOC_009937	lncRNA	4319584	4320646	+	MELO3C020771T1	MELO3C020771	sp|Q9FJG1|SAU19_ARATH Auxin-responsive protein SAUR19 OS=Arabidopsis thaliana GN=SAUR19 PE=2 SV=1//3.21831e-30	4247681	4248198	-	71385	upstream
chr11	LNC_001745	XLOC_009928	lncRNA	4246266	4246662	+	MELO3C020771T1	MELO3C020771	sp|Q9FJG1|SAU19_ARATH Auxin-responsive protein SAUR19 OS=Arabidopsis thaliana GN=SAUR19 PE=2 SV=1//3.21831e-30	4247681	4248198	-	1018	downstream
chr11	LNC_001871	XLOC_011158	lncRNA	3217182	3217438	-	MELO3C020888T1	MELO3C020888	sp|Q39193|SRK2I_ARATH Serine/threonine-protein kinase SRK2I OS=Arabidopsis thaliana GN=SRK2I PE=1 SV=1//0	3159979	3165689	-	51492	upstream
chr11	LNC_001739	XLOC_009886	lncRNA	3217177	3217437	+	MELO3C020888T1	MELO3C020888	sp|Q39193|SRK2I_ARATH Serine/threonine-protein kinase SRK2I OS=Arabidopsis thaliana GN=SRK2I PE=1 SV=1//0	3159979	3165689	-	51487	upstream
chr11	LNC_001738	XLOC_009881	lncRNA	3146010	3146544	+	MELO3C020888T1	MELO3C020888	sp|Q39193|SRK2I_ARATH Serine/threonine-protein kinase SRK2I OS=Arabidopsis thaliana GN=SRK2I PE=1 SV=1//0	3159979	3165689	-	13434	downstream
chr11	LNC_001937	XLOC_011994	lncRNA	27641231	27641897	-	MELO3C021290T1	MELO3C021290	sp|Q9ZWJ9|ARR2_ARATH Two-component response regulator ARR2 OS=Arabidopsis thaliana GN=ARR2 PE=1 SV=1//8.66742e-37	27706306	27710568	+	64408	upstream
chr11	LNC_001937	XLOC_011994	lncRNA	27641231	27641897	-	MELO3C021290T2	MELO3C021290	sp|Q9ZWJ9|ARR2_ARATH Two-component response regulator ARR2 OS=Arabidopsis thaliana GN=ARR2 PE=1 SV=1//8.66742e-37	27705869	27710534	+	63971	upstream
chr11	LNC_001852	XLOC_010758	lncRNA	27694272	27701005	+	MELO3C021290T1	MELO3C021290	sp|Q9ZWJ9|ARR2_ARATH Two-component response regulator ARR2 OS=Arabidopsis thaliana GN=ARR2 PE=1 SV=1//8.66742e-37	27706306	27710568	+	5300	upstream
chr11	LNC_001852	XLOC_010758	lncRNA	27694272	27701005	+	MELO3C021290T2	MELO3C021290	sp|Q9ZWJ9|ARR2_ARATH Two-component response regulator ARR2 OS=Arabidopsis thaliana GN=ARR2 PE=1 SV=1//8.66742e-37	27705869	27710534	+	4863	upstream
chr11	LNC_001850	XLOC_010758	lncRNA	27694220	27701005	+	MELO3C021290T1	MELO3C021290	sp|Q9ZWJ9|ARR2_ARATH Two-component response regulator ARR2 OS=Arabidopsis thaliana GN=ARR2 PE=1 SV=1//8.66742e-37	27706306	27710568	+	5300	upstream
chr11	LNC_001850	XLOC_010758	lncRNA	27694220	27701005	+	MELO3C021290T2	MELO3C021290	sp|Q9ZWJ9|ARR2_ARATH Two-component response regulator ARR2 OS=Arabidopsis thaliana GN=ARR2 PE=1 SV=1//8.66742e-37	27705869	27710534	+	4863	upstream
chr11	LNC_001851	XLOC_010758	lncRNA	27694262	27703577	+	MELO3C021290T1	MELO3C021290	sp|Q9ZWJ9|ARR2_ARATH Two-component response regulator ARR2 OS=Arabidopsis thaliana GN=ARR2 PE=1 SV=1//8.66742e-37	27706306	27710568	+	2728	upstream
chr11	LNC_001851	XLOC_010758	lncRNA	27694262	27703577	+	MELO3C021290T2	MELO3C021290	sp|Q9ZWJ9|ARR2_ARATH Two-component response regulator ARR2 OS=Arabidopsis thaliana GN=ARR2 PE=1 SV=1//8.66742e-37	27705869	27710534	+	2291	upstream
chr11	LNC_001847	XLOC_010758	lncRNA	27694206	27701005	+	MELO3C021290T1	MELO3C021290	sp|Q9ZWJ9|ARR2_ARATH Two-component response regulator ARR2 OS=Arabidopsis thaliana GN=ARR2 PE=1 SV=1//8.66742e-37	27706306	27710568	+	5300	upstream
chr11	LNC_001847	XLOC_010758	lncRNA	27694206	27701005	+	MELO3C021290T2	MELO3C021290	sp|Q9ZWJ9|ARR2_ARATH Two-component response regulator ARR2 OS=Arabidopsis thaliana GN=ARR2 PE=1 SV=1//8.66742e-37	27705869	27710534	+	4863	upstream
chr11	LNC_001846	XLOC_010758	lncRNA	27694171	27701005	+	MELO3C021290T1	MELO3C021290	sp|Q9ZWJ9|ARR2_ARATH Two-component response regulator ARR2 OS=Arabidopsis thaliana GN=ARR2 PE=1 SV=1//8.66742e-37	27706306	27710568	+	5300	upstream
chr11	LNC_001846	XLOC_010758	lncRNA	27694171	27701005	+	MELO3C021290T2	MELO3C021290	sp|Q9ZWJ9|ARR2_ARATH Two-component response regulator ARR2 OS=Arabidopsis thaliana GN=ARR2 PE=1 SV=1//8.66742e-37	27705869	27710534	+	4863	upstream
chr11	LNC_001849	XLOC_010758	lncRNA	27694219	27703577	+	MELO3C021290T1	MELO3C021290	sp|Q9ZWJ9|ARR2_ARATH Two-component response regulator ARR2 OS=Arabidopsis thaliana GN=ARR2 PE=1 SV=1//8.66742e-37	27706306	27710568	+	2728	upstream
chr11	LNC_001849	XLOC_010758	lncRNA	27694219	27703577	+	MELO3C021290T2	MELO3C021290	sp|Q9ZWJ9|ARR2_ARATH Two-component response regulator ARR2 OS=Arabidopsis thaliana GN=ARR2 PE=1 SV=1//8.66742e-37	27705869	27710534	+	2291	upstream
chr11	LNC_001848	XLOC_010758	lncRNA	27694208	27703577	+	MELO3C021290T1	MELO3C021290	sp|Q9ZWJ9|ARR2_ARATH Two-component response regulator ARR2 OS=Arabidopsis thaliana GN=ARR2 PE=1 SV=1//8.66742e-37	27706306	27710568	+	2728	upstream
chr11	LNC_001848	XLOC_010758	lncRNA	27694208	27703577	+	MELO3C021290T2	MELO3C021290	sp|Q9ZWJ9|ARR2_ARATH Two-component response regulator ARR2 OS=Arabidopsis thaliana GN=ARR2 PE=1 SV=1//8.66742e-37	27705869	27710534	+	2291	upstream
chr11	LNC_001840	XLOC_010687	lncRNA	26589509	26589883	+	MELO3C021427T1	MELO3C021427	sp|O24160|TGA21_TOBAC TGACG-sequence-specific DNA-binding protein TGA-2.1 OS=Nicotiana tabacum GN=TGA21 PE=1 SV=1//1.79126e-104	26663501	26669029	+	73617	upstream
chr12	LNC_002092	XLOC_013900	lncRNA	17583690	17593423	-	MELO3C021795T1	MELO3C021795	sp|Q8L746|NPR3_ARATH Regulatory protein NPR3 OS=Arabidopsis thaliana GN=NPR3 PE=1 SV=1//0	17539251	17543705	+	39984	downstream
chr12	LNC_002008	XLOC_012791	lncRNA	17460255	17468702	+	MELO3C021795T1	MELO3C021795	sp|Q8L746|NPR3_ARATH Regulatory protein NPR3 OS=Arabidopsis thaliana GN=NPR3 PE=1 SV=1//0	17539251	17543705	+	70548	upstream
chr11	LNC_001858	XLOC_010884	lncRNA	29697040	29697629	+	MELO3C022310T1	MELO3C022310	sp|Q9C5U1|AHK3_ARATH Histidine kinase 3 OS=Arabidopsis thaliana GN=AHK3 PE=1 SV=1//1.00956e-25	29688783	29694615	+	2424	downstream
chr11	LNC_001858	XLOC_010884	lncRNA	29697040	29697629	+	MELO3C022310T3	MELO3C022310	sp|Q9C5U1|AHK3_ARATH Histidine kinase 3 OS=Arabidopsis thaliana GN=AHK3 PE=1 SV=1//1.00956e-25	29688783	29694615	+	2424	downstream
chr11	LNC_001858	XLOC_010884	lncRNA	29697040	29697629	+	MELO3C022310T4	MELO3C022310	sp|Q9C5U1|AHK3_ARATH Histidine kinase 3 OS=Arabidopsis thaliana GN=AHK3 PE=1 SV=1//1.00956e-25	29688783	29694615	+	2424	downstream
chr11	LNC_001858	XLOC_010884	lncRNA	29697040	29697629	+	MELO3C022310T2	MELO3C022310	sp|Q9C5U1|AHK3_ARATH Histidine kinase 3 OS=Arabidopsis thaliana GN=AHK3 PE=1 SV=1//1.00956e-25	29688783	29694615	+	2424	downstream
chr11	LNC_001858	XLOC_010884	lncRNA	29697040	29697629	+	MELO3C022310T5	MELO3C022310	sp|Q9C5U1|AHK3_ARATH Histidine kinase 3 OS=Arabidopsis thaliana GN=AHK3 PE=1 SV=1//1.00956e-25	29688783	29694615	+	2424	downstream
chr11	LNC_001941	XLOC_012127	lncRNA	29930463	29930803	-	MELO3C022337T1	MELO3C022337	sp|Q9SGU2|SAU71_ARATH Auxin-responsive protein SAUR71 OS=Arabidopsis thaliana GN=SAUR71 PE=2 SV=1//2.92072e-12	29937292	29938218	-	6488	downstream
chr11	LNC_001942	XLOC_012128	lncRNA	29932369	29932935	-	MELO3C022337T1	MELO3C022337	sp|Q9SGU2|SAU71_ARATH Auxin-responsive protein SAUR71 OS=Arabidopsis thaliana GN=SAUR71 PE=2 SV=1//2.92072e-12	29937292	29938218	-	4356	downstream
chr11	LNC_001859	XLOC_010896	lncRNA	29943129	29948139	+	MELO3C022337T1	MELO3C022337	sp|Q9SGU2|SAU71_ARATH Auxin-responsive protein SAUR71 OS=Arabidopsis thaliana GN=SAUR71 PE=2 SV=1//2.92072e-12	29937292	29938218	-	4910	upstream
chr11	LNC_001860	XLOC_010896	lncRNA	29943140	29948139	+	MELO3C022337T1	MELO3C022337	sp|Q9SGU2|SAU71_ARATH Auxin-responsive protein SAUR71 OS=Arabidopsis thaliana GN=SAUR71 PE=2 SV=1//2.92072e-12	29937292	29938218	-	4921	upstream
chr11	LNC_001943	XLOC_012142	lncRNA	30154609	30155070	-	MELO3C022348T1	MELO3C022348	sp|Q93ZM9|TIF9_ARATH Protein TIFY 9 OS=Arabidopsis thaliana GN=TIFY9 PE=1 SV=1//5.73142e-42	30052212	30054984	-	99624	upstream
chr11	LNC_001861	XLOC_010910	lncRNA	30142400	30142895	+	MELO3C022348T1	MELO3C022348	sp|Q93ZM9|TIF9_ARATH Protein TIFY 9 OS=Arabidopsis thaliana GN=TIFY9 PE=1 SV=1//5.73142e-42	30052212	30054984	-	87415	upstream
chr4	LNC_002695	XLOC_021122	lncRNA	19576316	19576660	-	MELO3C022678T2	MELO3C022678	sp|Q9S7M2|TI10B_ARATH Protein TIFY 10B OS=Arabidopsis thaliana GN=TIFY10B PE=1 SV=1//2.30486e-18	19640587	19642043	+	63926	upstream
chr4	LNC_002695	XLOC_021122	lncRNA	19576316	19576660	-	MELO3C022678T3	MELO3C022678	sp|Q9S7M2|TI10B_ARATH Protein TIFY 10B OS=Arabidopsis thaliana GN=TIFY10B PE=1 SV=1//2.30486e-18	19640587	19642043	+	63926	upstream
chr4	LNC_002695	XLOC_021122	lncRNA	19576316	19576660	-	MELO3C022678T1	MELO3C022678	sp|Q9S7M2|TI10B_ARATH Protein TIFY 10B OS=Arabidopsis thaliana GN=TIFY10B PE=1 SV=1//2.30486e-18	19640587	19642043	+	63926	upstream
chr9	LNC_003718	XLOC_032592	lncRNA	13168430	13168782	+	MELO3C022854T1	MELO3C022854	sp|Q84TQ7|GAI_GOSHI DELLA protein GAI OS=Gossypium hirsutum GN=GAI PE=2 SV=1//0	13244935	13246998	-	76152	downstream
chr9	LNC_003719	XLOC_032599	lncRNA	13404467	13406798	+	MELO3C022858T1	MELO3C022858	sp|Q9SSY6|ETR1_CUCSA Ethylene receptor 1 OS=Cucumis sativus GN=ETR1 PE=2 SV=1//1.35171e-36	13299059	13305370	+	99096	downstream
chr10	LNC_001617	XLOC_008765	lncRNA	24164988	24165217	+	MELO3C022909T1	MELO3C022909	sp|P32295|ARG7_VIGRR Indole-3-acetic acid-induced protein ARG7 OS=Vigna radiata var. radiata GN=ARG7 PE=2 SV=1//1.03803e-18	24121761	24123334	-	41653	upstream
chr10	LNC_001617	XLOC_008765	lncRNA	24164988	24165217	+	MELO3C022909T3	MELO3C022909	sp|P32295|ARG7_VIGRR Indole-3-acetic acid-induced protein ARG7 OS=Vigna radiata var. radiata GN=ARG7 PE=2 SV=1//1.03803e-18	24122549	24124354	-	40633	upstream
chr10	LNC_001617	XLOC_008765	lncRNA	24164988	24165217	+	MELO3C022909T2	MELO3C022909	sp|P32295|ARG7_VIGRR Indole-3-acetic acid-induced protein ARG7 OS=Vigna radiata var. radiata GN=ARG7 PE=2 SV=1//1.03803e-18	24121761	24124354	-	40633	upstream
chr10	LNC_001618	XLOC_008766	lncRNA	24202222	24204290	+	MELO3C022909T1	MELO3C022909	sp|P32295|ARG7_VIGRR Indole-3-acetic acid-induced protein ARG7 OS=Vigna radiata var. radiata GN=ARG7 PE=2 SV=1//1.03803e-18	24121761	24123334	-	78887	upstream
chr10	LNC_001618	XLOC_008766	lncRNA	24202222	24204290	+	MELO3C022909T3	MELO3C022909	sp|P32295|ARG7_VIGRR Indole-3-acetic acid-induced protein ARG7 OS=Vigna radiata var. radiata GN=ARG7 PE=2 SV=1//1.03803e-18	24122549	24124354	-	77867	upstream
chr10	LNC_001618	XLOC_008766	lncRNA	24202222	24204290	+	MELO3C022909T2	MELO3C022909	sp|P32295|ARG7_VIGRR Indole-3-acetic acid-induced protein ARG7 OS=Vigna radiata var. radiata GN=ARG7 PE=2 SV=1//1.03803e-18	24121761	24124354	-	77867	upstream
chr10	LNC_001619	XLOC_008766	lncRNA	24202279	24204290	+	MELO3C022909T1	MELO3C022909	sp|P32295|ARG7_VIGRR Indole-3-acetic acid-induced protein ARG7 OS=Vigna radiata var. radiata GN=ARG7 PE=2 SV=1//1.03803e-18	24121761	24123334	-	78944	upstream
chr10	LNC_001619	XLOC_008766	lncRNA	24202279	24204290	+	MELO3C022909T3	MELO3C022909	sp|P32295|ARG7_VIGRR Indole-3-acetic acid-induced protein ARG7 OS=Vigna radiata var. radiata GN=ARG7 PE=2 SV=1//1.03803e-18	24122549	24124354	-	77924	upstream
chr10	LNC_001619	XLOC_008766	lncRNA	24202279	24204290	+	MELO3C022909T2	MELO3C022909	sp|P32295|ARG7_VIGRR Indole-3-acetic acid-induced protein ARG7 OS=Vigna radiata var. radiata GN=ARG7 PE=2 SV=1//1.03803e-18	24121761	24124354	-	77924	upstream
chr1	LNC_001530	XLOC_007712	lncRNA	33807026	33808333	-	MELO3C024260T1	MELO3C024260	sp|Q38826|IAA8_ARATH Auxin-responsive protein IAA8 OS=Arabidopsis thaliana GN=IAA8 PE=1 SV=1//1.69417e-66	33906334	33907729	+	98000	upstream
chr2	LNC_002287	XLOC_016262	lncRNA	20601520	20602917	-	MELO3C024699T2	MELO3C024699	sp|Q9ZSY8|IAA27_ARATH Auxin-responsive protein IAA27 OS=Arabidopsis thaliana GN=IAA27 PE=1 SV=1//3.66776e-101	20553082	20556631	+	44888	downstream
chr2	LNC_002287	XLOC_016262	lncRNA	20601520	20602917	-	MELO3C024699T1	MELO3C024699	sp|Q9ZSY8|IAA27_ARATH Auxin-responsive protein IAA27 OS=Arabidopsis thaliana GN=IAA27 PE=1 SV=1//3.66776e-101	20553082	20554840	+	46679	downstream
chr2	LNC_002189	XLOC_015112	lncRNA	18265104	18265703	+	MELO3C025308T1	MELO3C025308	sp|O24407|IAA16_ARATH Auxin-responsive protein IAA16 OS=Arabidopsis thaliana GN=IAA16 PE=1 SV=1//4.35157e-47	18280279	18281992	-	14575	downstream
chr2	LNC_002188	XLOC_015108	lncRNA	18205095	18205377	+	MELO3C025308T1	MELO3C025308	sp|O24407|IAA16_ARATH Auxin-responsive protein IAA16 OS=Arabidopsis thaliana GN=IAA16 PE=1 SV=1//4.35157e-47	18280279	18281992	-	74901	downstream
chr2	LNC_002190	XLOC_015116	lncRNA	18328463	18328903	+	MELO3C025308T1	MELO3C025308	sp|O24407|IAA16_ARATH Auxin-responsive protein IAA16 OS=Arabidopsis thaliana GN=IAA16 PE=1 SV=1//4.35157e-47	18280279	18281992	-	46470	upstream
chr8	LNC_003553	XLOC_030505	lncRNA	27292063	27297135	+	MELO3C026019T1	MELO3C026019	sp|O80920|PYL4_ARATH Abscisic acid receptor PYL4 OS=Arabidopsis thaliana GN=PYL4 PE=1 SV=1//2.54551e-78	27279697	27280612	-	11450	upstream
chr8	LNC_003555	XLOC_030506	lncRNA	27293546	27293936	+	MELO3C026019T1	MELO3C026019	sp|O80920|PYL4_ARATH Abscisic acid receptor PYL4 OS=Arabidopsis thaliana GN=PYL4 PE=1 SV=1//2.54551e-78	27279697	27280612	-	12933	upstream
chr8	LNC_003554	XLOC_030505	lncRNA	27292125	27297135	+	MELO3C026019T1	MELO3C026019	sp|O80920|PYL4_ARATH Abscisic acid receptor PYL4 OS=Arabidopsis thaliana GN=PYL4 PE=1 SV=1//2.54551e-78	27279697	27280612	-	11512	upstream
chr3	LNC_002482	XLOC_018471	lncRNA	23148484	23150455	-	MELO3C026547T1	MELO3C026547	sp|Q944A7|Y4523_ARATH Probable serine/threonine-protein kinase At4g35230 OS=Arabidopsis thaliana GN=At4g35230 PE=1 SV=1//0	23112351	23117489	+	30994	downstream
chr0	LNC_000006	XLOC_000021	lncRNA	784492	785120	+	MELO3C026914T1	MELO3C026914	sp|Q9ZUZ3|SAU32_ARATH Auxin-responsive protein SAUR32 OS=Arabidopsis thaliana GN=SAUR32 PE=2 SV=1//2.29485e-09	732260	732673	-	51818	upstream
chr0	LNC_000644	XLOC_002445	lncRNA	689252	691166	-	MELO3C026914T1	MELO3C026914	sp|Q9ZUZ3|SAU32_ARATH Auxin-responsive protein SAUR32 OS=Arabidopsis thaliana GN=SAUR32 PE=2 SV=1//2.29485e-09	732260	732673	-	41093	downstream
chr0	LNC_000645	XLOC_002447	lncRNA	724719	726392	-	MELO3C026914T1	MELO3C026914	sp|Q9ZUZ3|SAU32_ARATH Auxin-responsive protein SAUR32 OS=Arabidopsis thaliana GN=SAUR32 PE=2 SV=1//2.29485e-09	732260	732673	-	5867	downstream
chr0	LNC_000646	XLOC_002448	lncRNA	716835	717592	-	MELO3C026914T1	MELO3C026914	sp|Q9ZUZ3|SAU32_ARATH Auxin-responsive protein SAUR32 OS=Arabidopsis thaliana GN=SAUR32 PE=2 SV=1//2.29485e-09	732260	732673	-	14667	downstream
chr6	LNC_002987	XLOC_024646	lncRNA	8265107	8267790	+	MELO3C026930T1	MELO3C026930	sp|Q9FGM1|PYL8_ARATH Abscisic acid receptor PYL8 OS=Arabidopsis thaliana GN=PYL8 PE=1 SV=1//2.75254e-84	8345629	8348449	+	77838	upstream
chr6	LNC_002990	XLOC_024646	lncRNA	8265673	8267402	+	MELO3C026930T1	MELO3C026930	sp|Q9FGM1|PYL8_ARATH Abscisic acid receptor PYL8 OS=Arabidopsis thaliana GN=PYL8 PE=1 SV=1//2.75254e-84	8345629	8348449	+	78226	upstream
chr6	LNC_002991	XLOC_024648	lncRNA	8341174	8345267	+	MELO3C026930T1	MELO3C026930	sp|Q9FGM1|PYL8_ARATH Abscisic acid receptor PYL8 OS=Arabidopsis thaliana GN=PYL8 PE=1 SV=1//2.75254e-84	8345629	8348449	+	361	upstream
chr6	LNC_003113	XLOC_026172	lncRNA	8255755	8256597	-	MELO3C026930T1	MELO3C026930	sp|Q9FGM1|PYL8_ARATH Abscisic acid receptor PYL8 OS=Arabidopsis thaliana GN=PYL8 PE=1 SV=1//2.75254e-84	8345629	8348449	+	89031	upstream
chr6	LNC_003114	XLOC_026173	lncRNA	8258047	8260548	-	MELO3C026930T1	MELO3C026930	sp|Q9FGM1|PYL8_ARATH Abscisic acid receptor PYL8 OS=Arabidopsis thaliana GN=PYL8 PE=1 SV=1//2.75254e-84	8345629	8348449	+	85080	upstream
chr6	LNC_002992	XLOC_024648	lncRNA	8341175	8345267	+	MELO3C026930T1	MELO3C026930	sp|Q9FGM1|PYL8_ARATH Abscisic acid receptor PYL8 OS=Arabidopsis thaliana GN=PYL8 PE=1 SV=1//2.75254e-84	8345629	8348449	+	361	upstream
chr6	LNC_002989	XLOC_024646	lncRNA	8265117	8267790	+	MELO3C026930T1	MELO3C026930	sp|Q9FGM1|PYL8_ARATH Abscisic acid receptor PYL8 OS=Arabidopsis thaliana GN=PYL8 PE=1 SV=1//2.75254e-84	8345629	8348449	+	77838	upstream
chr6	LNC_002988	XLOC_024646	lncRNA	8265111	8267790	+	MELO3C026930T1	MELO3C026930	sp|Q9FGM1|PYL8_ARATH Abscisic acid receptor PYL8 OS=Arabidopsis thaliana GN=PYL8 PE=1 SV=1//2.75254e-84	8345629	8348449	+	77838	upstream

## Sheet: Carotenoid biosynthesis
Chromosome	lncRNA_ID	lncRNA_Gene_ID	lncRNA_Status	lncRNA_Start	lncRNA_End	lncRNA_Strand	mRNA_ID	mRNA_Gene_Id	mRNA_Gene_Symbol	mRNA_Start	mRNA_End	mRNA_Strand	Distance	Location
chr0	LNC_000018	XLOC_000087	lncRNA	2404219	2404554	+	MELO3C027057T1	MELO3C027057	sp|Q9M6E8|NCED1_PHAVU 9-cis-epoxycarotenoid dioxygenase NCED1, chloroplastic OS=Phaseolus vulgaris GN=NCED1 PE=2 SV=1//0	2423274	2425156	+	18719	upstream
chr0	LNC_000019	XLOC_000091	lncRNA	2495432	2495957	+	MELO3C027057T1	MELO3C027057	sp|Q9M6E8|NCED1_PHAVU 9-cis-epoxycarotenoid dioxygenase NCED1, chloroplastic OS=Phaseolus vulgaris GN=NCED1 PE=2 SV=1//0	2423274	2425156	+	70275	downstream
chr0	LNC_000653	XLOC_002489	lncRNA	2381418	2382174	-	MELO3C027057T1	MELO3C027057	sp|Q9M6E8|NCED1_PHAVU 9-cis-epoxycarotenoid dioxygenase NCED1, chloroplastic OS=Phaseolus vulgaris GN=NCED1 PE=2 SV=1//0	2423274	2425156	+	41099	upstream
chr0	LNC_000654	XLOC_002490	lncRNA	2404231	2404554	-	MELO3C027057T1	MELO3C027057	sp|Q9M6E8|NCED1_PHAVU 9-cis-epoxycarotenoid dioxygenase NCED1, chloroplastic OS=Phaseolus vulgaris GN=NCED1 PE=2 SV=1//0	2423274	2425156	+	18719	upstream
chr2	LNC_002286	XLOC_016242	lncRNA	20089375	20089835	-	MELO3C024674T1	MELO3C024674	sp|Q9FV46|ZDS_TARER Zeta-carotene desaturase, chloroplastic/chromoplastic OS=Tagetes erecta PE=2 SV=1//0	20149536	20164717	+	59700	upstream
chr2	LNC_002286	XLOC_016242	lncRNA	20089375	20089835	-	MELO3C024674T2	MELO3C024674	sp|Q9FV46|ZDS_TARER Zeta-carotene desaturase, chloroplastic/chromoplastic OS=Tagetes erecta PE=2 SV=1//0	20149622	20152085	+	59786	upstream
chr5	LNC_002754	XLOC_021930	lncRNA	333880	335843	+	MELO3C014716T1	MELO3C014716	sp|Q7G191|ALDO4_ARATH Benzaldehyde dehydrogenase (NAD(+)) OS=Arabidopsis thaliana GN=AAO4 PE=1 SV=2//0	234913	241001	-	92878	upstream
chr5	LNC_002754	XLOC_021930	lncRNA	333880	335843	+	MELO3C014717T1	MELO3C014717	sp|Q7G192|ALDO2_ARATH Indole-3-acetaldehyde oxidase OS=Arabidopsis thaliana GN=AAO2 PE=1 SV=2//9.00312e-89	229086	234360	-	99519	upstream
chr5	LNC_002763	XLOC_022136	lncRNA	3880360	3888021	+	MELO3C014318T1	MELO3C014318	sp|C7AU21|D27_ORYSJ Beta-carotene isomerase D27, chloroplastic OS=Oryza sativa subsp. japonica GN=D27 PE=1 SV=1//1.36007e-88	3885242	3889791	-	-2780	antisense
chr5	LNC_002805	XLOC_022511	lncRNA	16948119	16948379	+	MELO3C008677T1	MELO3C008677	sp|Q9SM43|VDE_SPIOL Violaxanthin de-epoxidase, chloroplastic OS=Spinacia oleracea GN=VDE1 PE=1 SV=2//0	16954335	16961386	+	5955	upstream
chr5	LNC_002832	XLOC_022966	lncRNA	28197808	28199022	+	MELO3C004633T1	MELO3C004633	sp|Q38932|LCYE_ARATH Lycopene epsilon cyclase, chloroplastic OS=Arabidopsis thaliana GN=LUT2 PE=1 SV=2//5.3496e-45	28106812	28111600	-	86207	upstream
chr5	LNC_002832	XLOC_022966	lncRNA	28197808	28199022	+	MELO3C004633T3	MELO3C004633	sp|Q38932|LCYE_ARATH Lycopene epsilon cyclase, chloroplastic OS=Arabidopsis thaliana GN=LUT2 PE=1 SV=2//5.3496e-45	28107167	28111600	-	86207	upstream
chr5	LNC_002832	XLOC_022966	lncRNA	28197808	28199022	+	MELO3C004633T2	MELO3C004633	sp|Q38932|LCYE_ARATH Lycopene epsilon cyclase, chloroplastic OS=Arabidopsis thaliana GN=LUT2 PE=1 SV=2//5.3496e-45	28106812	28111600	-	86207	upstream
chr5	LNC_002833	XLOC_022985	lncRNA	231733	232266	-	MELO3C014716T1	MELO3C014716	sp|Q7G191|ALDO4_ARATH Benzaldehyde dehydrogenase (NAD(+)) OS=Arabidopsis thaliana GN=AAO4 PE=1 SV=2//0	234913	241001	-	2646	downstream
chr5	LNC_002833	XLOC_022985	lncRNA	231733	232266	-	MELO3C014717T1	MELO3C014717	sp|Q7G192|ALDO2_ARATH Indole-3-acetaldehyde oxidase OS=Arabidopsis thaliana GN=AAO2 PE=1 SV=2//9.00312e-89	229086	234360	-	-534	sense_overlapping
chr5	LNC_002833	XLOC_022985	lncRNA	231733	232266	-	MELO3C014719T1	MELO3C014719	sp|Q7G192|ALDO2_ARATH Indole-3-acetaldehyde oxidase OS=Arabidopsis thaliana GN=AAO2 PE=1 SV=2//0	213802	219366	-	12366	upstream
chr5	LNC_002833	XLOC_022985	lncRNA	231733	232266	-	MELO3C014719T3	MELO3C014719	sp|Q7G192|ALDO2_ARATH Indole-3-acetaldehyde oxidase OS=Arabidopsis thaliana GN=AAO2 PE=1 SV=2//0	212824	213125	-	18607	upstream
chr5	LNC_002833	XLOC_022985	lncRNA	231733	232266	-	MELO3C014719T2	MELO3C014719	sp|Q7G192|ALDO2_ARATH Indole-3-acetaldehyde oxidase OS=Arabidopsis thaliana GN=AAO2 PE=1 SV=2//0	212415	219366	-	12366	upstream
chr5	LNC_002834	XLOC_022999	lncRNA	435496	436018	-	MELO3C014677T1	MELO3C014677	sp|P08196|PSY1_SOLLC Phytoene synthase 1, chloroplastic OS=Solanum lycopersicum GN=PSY1 PE=1 SV=2//3.38891e-161	487434	489932	+	51415	upstream
chr5	LNC_002835	XLOC_023009	lncRNA	583838	584333	-	MELO3C014677T1	MELO3C014677	sp|P08196|PSY1_SOLLC Phytoene synthase 1, chloroplastic OS=Solanum lycopersicum GN=PSY1 PE=1 SV=2//3.38891e-161	487434	489932	+	93905	downstream
chr5	LNC_002855	XLOC_023210	lncRNA	3814328	3819950	-	MELO3C014318T1	MELO3C014318	sp|C7AU21|D27_ORYSJ Beta-carotene isomerase D27, chloroplastic OS=Oryza sativa subsp. japonica GN=D27 PE=1 SV=1//1.36007e-88	3885242	3889791	-	65291	downstream
chr5	LNC_002856	XLOC_023210	lncRNA	3814328	3819950	-	MELO3C014318T1	MELO3C014318	sp|C7AU21|D27_ORYSJ Beta-carotene isomerase D27, chloroplastic OS=Oryza sativa subsp. japonica GN=D27 PE=1 SV=1//1.36007e-88	3885242	3889791	-	65291	downstream
chr5	LNC_002857	XLOC_023210	lncRNA	3816185	3819950	-	MELO3C014318T1	MELO3C014318	sp|C7AU21|D27_ORYSJ Beta-carotene isomerase D27, chloroplastic OS=Oryza sativa subsp. japonica GN=D27 PE=1 SV=1//1.36007e-88	3885242	3889791	-	65291	downstream
chr5	LNC_002858	XLOC_023210	lncRNA	3816185	3819951	-	MELO3C014318T1	MELO3C014318	sp|C7AU21|D27_ORYSJ Beta-carotene isomerase D27, chloroplastic OS=Oryza sativa subsp. japonica GN=D27 PE=1 SV=1//1.36007e-88	3885242	3889791	-	65290	downstream
chr5	LNC_002859	XLOC_023210	lncRNA	3816185	3819954	-	MELO3C014318T1	MELO3C014318	sp|C7AU21|D27_ORYSJ Beta-carotene isomerase D27, chloroplastic OS=Oryza sativa subsp. japonica GN=D27 PE=1 SV=1//1.36007e-88	3885242	3889791	-	65287	downstream
chr5	LNC_002860	XLOC_023216	lncRNA	3926285	3926661	-	MELO3C014318T1	MELO3C014318	sp|C7AU21|D27_ORYSJ Beta-carotene isomerase D27, chloroplastic OS=Oryza sativa subsp. japonica GN=D27 PE=1 SV=1//1.36007e-88	3885242	3889791	-	36493	upstream
chr5	LNC_002906	XLOC_023545	lncRNA	16881892	16882157	-	MELO3C008677T1	MELO3C008677	sp|Q9SM43|VDE_SPIOL Violaxanthin de-epoxidase, chloroplastic OS=Spinacia oleracea GN=VDE1 PE=1 SV=2//0	16954335	16961386	+	72177	upstream
chr5	LNC_002907	XLOC_023549	lncRNA	16948173	16948420	-	MELO3C008677T1	MELO3C008677	sp|Q9SM43|VDE_SPIOL Violaxanthin de-epoxidase, chloroplastic OS=Spinacia oleracea GN=VDE1 PE=1 SV=2//0	16954335	16961386	+	5914	upstream
chr5	LNC_002945	XLOC_024067	lncRNA	28210977	28212004	-	MELO3C004633T1	MELO3C004633	sp|Q38932|LCYE_ARATH Lycopene epsilon cyclase, chloroplastic OS=Arabidopsis thaliana GN=LUT2 PE=1 SV=2//5.3496e-45	28106812	28111600	-	99376	upstream
chr5	LNC_002945	XLOC_024067	lncRNA	28210977	28212004	-	MELO3C004633T3	MELO3C004633	sp|Q38932|LCYE_ARATH Lycopene epsilon cyclase, chloroplastic OS=Arabidopsis thaliana GN=LUT2 PE=1 SV=2//5.3496e-45	28107167	28111600	-	99376	upstream
chr5	LNC_002945	XLOC_024067	lncRNA	28210977	28212004	-	MELO3C004633T2	MELO3C004633	sp|Q38932|LCYE_ARATH Lycopene epsilon cyclase, chloroplastic OS=Arabidopsis thaliana GN=LUT2 PE=1 SV=2//5.3496e-45	28106812	28111600	-	99376	upstream
chr6	LNC_002981	XLOC_024601	lncRNA	7429062	7430140	+	MELO3C006938T1	MELO3C006938	sp|O49814|BCH2_CAPAN Beta-carotene hydroxylase 2, chloroplastic (Fragment) OS=Capsicum annuum GN=CA2 PE=2 SV=1//4.0257e-136	7528687	7531715	+	98546	upstream
chr6	LNC_002982	XLOC_024602	lncRNA	7451632	7456586	+	MELO3C006938T1	MELO3C006938	sp|O49814|BCH2_CAPAN Beta-carotene hydroxylase 2, chloroplastic (Fragment) OS=Capsicum annuum GN=CA2 PE=2 SV=1//4.0257e-136	7528687	7531715	+	72100	upstream
chr6	LNC_002983	XLOC_024613	lncRNA	7537134	7540923	+	MELO3C006938T1	MELO3C006938	sp|O49814|BCH2_CAPAN Beta-carotene hydroxylase 2, chloroplastic (Fragment) OS=Capsicum annuum GN=CA2 PE=2 SV=1//4.0257e-136	7528687	7531715	+	5418	downstream
chr6	LNC_002984	XLOC_024613	lncRNA	7537134	7540923	+	MELO3C006938T1	MELO3C006938	sp|O49814|BCH2_CAPAN Beta-carotene hydroxylase 2, chloroplastic (Fragment) OS=Capsicum annuum GN=CA2 PE=2 SV=1//4.0257e-136	7528687	7531715	+	5418	downstream
chr6	LNC_002985	XLOC_024613	lncRNA	7537201	7540923	+	MELO3C006938T1	MELO3C006938	sp|O49814|BCH2_CAPAN Beta-carotene hydroxylase 2, chloroplastic (Fragment) OS=Capsicum annuum GN=CA2 PE=2 SV=1//4.0257e-136	7528687	7531715	+	5485	downstream
chr7	LNC_003298	XLOC_028051	lncRNA	24776786	24777637	+	MELO3C017772T2	MELO3C017772	sp|P80093|PDS_CAPAN 15-cis-phytoene desaturase, chloroplastic/chromoplastic OS=Capsicum annuum GN=PDS PE=1 SV=1//0	24816417	24826802	-	38779	downstream
chr7	LNC_003298	XLOC_028051	lncRNA	24776786	24777637	+	MELO3C017772T4	MELO3C017772	sp|P80093|PDS_CAPAN 15-cis-phytoene desaturase, chloroplastic/chromoplastic OS=Capsicum annuum GN=PDS PE=1 SV=1//0	24816417	24826862	-	38779	downstream
chr7	LNC_003298	XLOC_028051	lncRNA	24776786	24777637	+	MELO3C017772T1	MELO3C017772	sp|P80093|PDS_CAPAN 15-cis-phytoene desaturase, chloroplastic/chromoplastic OS=Capsicum annuum GN=PDS PE=1 SV=1//0	24816417	24826802	-	38779	downstream
chr7	LNC_003298	XLOC_028051	lncRNA	24776786	24777637	+	MELO3C017772T3	MELO3C017772	sp|P80093|PDS_CAPAN 15-cis-phytoene desaturase, chloroplastic/chromoplastic OS=Capsicum annuum GN=PDS PE=1 SV=1//0	24816417	24826823	-	38779	downstream
chr7	LNC_003299	XLOC_028056	lncRNA	24828973	24829952	+	MELO3C017772T1	MELO3C017772	sp|P80093|PDS_CAPAN 15-cis-phytoene desaturase, chloroplastic/chromoplastic OS=Capsicum annuum GN=PDS PE=1 SV=1//0	24816417	24826802	-	2170	upstream
chr7	LNC_003299	XLOC_028056	lncRNA	24828973	24829952	+	MELO3C017772T3	MELO3C017772	sp|P80093|PDS_CAPAN 15-cis-phytoene desaturase, chloroplastic/chromoplastic OS=Capsicum annuum GN=PDS PE=1 SV=1//0	24816417	24826823	-	2149	upstream
chr7	LNC_003299	XLOC_028056	lncRNA	24828973	24829952	+	MELO3C017772T2	MELO3C017772	sp|P80093|PDS_CAPAN 15-cis-phytoene desaturase, chloroplastic/chromoplastic OS=Capsicum annuum GN=PDS PE=1 SV=1//0	24816417	24826802	-	2170	upstream
chr7	LNC_003299	XLOC_028056	lncRNA	24828973	24829952	+	MELO3C017772T4	MELO3C017772	sp|P80093|PDS_CAPAN 15-cis-phytoene desaturase, chloroplastic/chromoplastic OS=Capsicum annuum GN=PDS PE=1 SV=1//0	24816417	24826862	-	2110	upstream
chr7	LNC_003300	XLOC_028063	lncRNA	24917548	24917983	+	MELO3C017772T1	MELO3C017772	sp|P80093|PDS_CAPAN 15-cis-phytoene desaturase, chloroplastic/chromoplastic OS=Capsicum annuum GN=PDS PE=1 SV=1//0	24816417	24826802	-	90745	upstream
chr7	LNC_003300	XLOC_028063	lncRNA	24917548	24917983	+	MELO3C017772T3	MELO3C017772	sp|P80093|PDS_CAPAN 15-cis-phytoene desaturase, chloroplastic/chromoplastic OS=Capsicum annuum GN=PDS PE=1 SV=1//0	24816417	24826823	-	90724	upstream
chr7	LNC_003300	XLOC_028063	lncRNA	24917548	24917983	+	MELO3C017772T2	MELO3C017772	sp|P80093|PDS_CAPAN 15-cis-phytoene desaturase, chloroplastic/chromoplastic OS=Capsicum annuum GN=PDS PE=1 SV=1//0	24816417	24826802	-	90745	upstream
chr7	LNC_003300	XLOC_028063	lncRNA	24917548	24917983	+	MELO3C017772T4	MELO3C017772	sp|P80093|PDS_CAPAN 15-cis-phytoene desaturase, chloroplastic/chromoplastic OS=Capsicum annuum GN=PDS PE=1 SV=1//0	24816417	24826862	-	90685	upstream
chr7	LNC_003409	XLOC_028957	lncRNA	20745673	20748624	-	MELO3C016219T1	MELO3C016219	sp|Q949P1|ABAH1_ARATH Abscisic acid 8&apos;-hydroxylase 1 OS=Arabidopsis thaliana GN=CYP707A1 PE=2 SV=1//0	20790350	20792638	-	41725	downstream
chr7	LNC_003409	XLOC_028957	lncRNA	20745673	20748624	-	MELO3C016219T3	MELO3C016219	sp|Q949P1|ABAH1_ARATH Abscisic acid 8&apos;-hydroxylase 1 OS=Arabidopsis thaliana GN=CYP707A1 PE=2 SV=1//0	20790955	20792638	-	42330	downstream
chr7	LNC_003409	XLOC_028957	lncRNA	20745673	20748624	-	MELO3C016219T2	MELO3C016219	sp|Q949P1|ABAH1_ARATH Abscisic acid 8&apos;-hydroxylase 1 OS=Arabidopsis thaliana GN=CYP707A1 PE=2 SV=1//0	20790350	20792638	-	41725	downstream
chr7	LNC_003410	XLOC_028957	lncRNA	20746494	20748637	-	MELO3C016219T1	MELO3C016219	sp|Q949P1|ABAH1_ARATH Abscisic acid 8&apos;-hydroxylase 1 OS=Arabidopsis thaliana GN=CYP707A1 PE=2 SV=1//0	20790350	20792638	-	41712	downstream
chr7	LNC_003410	XLOC_028957	lncRNA	20746494	20748637	-	MELO3C016219T3	MELO3C016219	sp|Q949P1|ABAH1_ARATH Abscisic acid 8&apos;-hydroxylase 1 OS=Arabidopsis thaliana GN=CYP707A1 PE=2 SV=1//0	20790955	20792638	-	42317	downstream
chr7	LNC_003410	XLOC_028957	lncRNA	20746494	20748637	-	MELO3C016219T2	MELO3C016219	sp|Q949P1|ABAH1_ARATH Abscisic acid 8&apos;-hydroxylase 1 OS=Arabidopsis thaliana GN=CYP707A1 PE=2 SV=1//0	20790350	20792638	-	41712	downstream
chr7	LNC_003411	XLOC_028957	lncRNA	20746494	20748741	-	MELO3C016219T1	MELO3C016219	sp|Q949P1|ABAH1_ARATH Abscisic acid 8&apos;-hydroxylase 1 OS=Arabidopsis thaliana GN=CYP707A1 PE=2 SV=1//0	20790350	20792638	-	41608	downstream
chr7	LNC_003411	XLOC_028957	lncRNA	20746494	20748741	-	MELO3C016219T3	MELO3C016219	sp|Q949P1|ABAH1_ARATH Abscisic acid 8&apos;-hydroxylase 1 OS=Arabidopsis thaliana GN=CYP707A1 PE=2 SV=1//0	20790955	20792638	-	42213	downstream
chr7	LNC_003411	XLOC_028957	lncRNA	20746494	20748741	-	MELO3C016219T2	MELO3C016219	sp|Q949P1|ABAH1_ARATH Abscisic acid 8&apos;-hydroxylase 1 OS=Arabidopsis thaliana GN=CYP707A1 PE=2 SV=1//0	20790350	20792638	-	41608	downstream
chr7	LNC_003412	XLOC_028957	lncRNA	20746494	20748741	-	MELO3C016219T1	MELO3C016219	sp|Q949P1|ABAH1_ARATH Abscisic acid 8&apos;-hydroxylase 1 OS=Arabidopsis thaliana GN=CYP707A1 PE=2 SV=1//0	20790350	20792638	-	41608	downstream
chr7	LNC_003412	XLOC_028957	lncRNA	20746494	20748741	-	MELO3C016219T3	MELO3C016219	sp|Q949P1|ABAH1_ARATH Abscisic acid 8&apos;-hydroxylase 1 OS=Arabidopsis thaliana GN=CYP707A1 PE=2 SV=1//0	20790955	20792638	-	42213	downstream
chr7	LNC_003412	XLOC_028957	lncRNA	20746494	20748741	-	MELO3C016219T2	MELO3C016219	sp|Q949P1|ABAH1_ARATH Abscisic acid 8&apos;-hydroxylase 1 OS=Arabidopsis thaliana GN=CYP707A1 PE=2 SV=1//0	20790350	20792638	-	41608	downstream
chr7	LNC_003413	XLOC_028963	lncRNA	20829486	20834111	-	MELO3C016219T1	MELO3C016219	sp|Q949P1|ABAH1_ARATH Abscisic acid 8&apos;-hydroxylase 1 OS=Arabidopsis thaliana GN=CYP707A1 PE=2 SV=1//0	20790350	20792638	-	36847	upstream
chr7	LNC_003413	XLOC_028963	lncRNA	20829486	20834111	-	MELO3C016219T2	MELO3C016219	sp|Q949P1|ABAH1_ARATH Abscisic acid 8&apos;-hydroxylase 1 OS=Arabidopsis thaliana GN=CYP707A1 PE=2 SV=1//0	20790350	20792638	-	36847	upstream
chr7	LNC_003413	XLOC_028963	lncRNA	20829486	20834111	-	MELO3C016219T3	MELO3C016219	sp|Q949P1|ABAH1_ARATH Abscisic acid 8&apos;-hydroxylase 1 OS=Arabidopsis thaliana GN=CYP707A1 PE=2 SV=1//0	20790955	20792638	-	36847	upstream
chr7	LNC_003431	XLOC_029198	lncRNA	24766096	24766447	-	MELO3C017772T2	MELO3C017772	sp|P80093|PDS_CAPAN 15-cis-phytoene desaturase, chloroplastic/chromoplastic OS=Capsicum annuum GN=PDS PE=1 SV=1//0	24816417	24826802	-	49969	downstream
chr7	LNC_003431	XLOC_029198	lncRNA	24766096	24766447	-	MELO3C017772T4	MELO3C017772	sp|P80093|PDS_CAPAN 15-cis-phytoene desaturase, chloroplastic/chromoplastic OS=Capsicum annuum GN=PDS PE=1 SV=1//0	24816417	24826862	-	49969	downstream
chr7	LNC_003431	XLOC_029198	lncRNA	24766096	24766447	-	MELO3C017772T1	MELO3C017772	sp|P80093|PDS_CAPAN 15-cis-phytoene desaturase, chloroplastic/chromoplastic OS=Capsicum annuum GN=PDS PE=1 SV=1//0	24816417	24826802	-	49969	downstream
chr7	LNC_003431	XLOC_029198	lncRNA	24766096	24766447	-	MELO3C017772T3	MELO3C017772	sp|P80093|PDS_CAPAN 15-cis-phytoene desaturase, chloroplastic/chromoplastic OS=Capsicum annuum GN=PDS PE=1 SV=1//0	24816417	24826823	-	49969	downstream
chr7	LNC_003432	XLOC_029211	lncRNA	24879383	24880332	-	MELO3C017772T1	MELO3C017772	sp|P80093|PDS_CAPAN 15-cis-phytoene desaturase, chloroplastic/chromoplastic OS=Capsicum annuum GN=PDS PE=1 SV=1//0	24816417	24826802	-	52580	upstream
chr7	LNC_003432	XLOC_029211	lncRNA	24879383	24880332	-	MELO3C017772T3	MELO3C017772	sp|P80093|PDS_CAPAN 15-cis-phytoene desaturase, chloroplastic/chromoplastic OS=Capsicum annuum GN=PDS PE=1 SV=1//0	24816417	24826823	-	52559	upstream
chr7	LNC_003432	XLOC_029211	lncRNA	24879383	24880332	-	MELO3C017772T2	MELO3C017772	sp|P80093|PDS_CAPAN 15-cis-phytoene desaturase, chloroplastic/chromoplastic OS=Capsicum annuum GN=PDS PE=1 SV=1//0	24816417	24826802	-	52580	upstream
chr7	LNC_003432	XLOC_029211	lncRNA	24879383	24880332	-	MELO3C017772T4	MELO3C017772	sp|P80093|PDS_CAPAN 15-cis-phytoene desaturase, chloroplastic/chromoplastic OS=Capsicum annuum GN=PDS PE=1 SV=1//0	24816417	24826862	-	52520	upstream
chr8	LNC_003444	XLOC_029427	lncRNA	927841	928293	+	MELO3C007127T1	MELO3C007127	sp|Q9M6E8|NCED1_PHAVU 9-cis-epoxycarotenoid dioxygenase NCED1, chloroplastic OS=Phaseolus vulgaris GN=NCED1 PE=2 SV=1//0	992890	994922	-	64596	downstream
chr8	LNC_003594	XLOC_031388	lncRNA	8817839	8818455	-	MELO3C024495T1	MELO3C024495	sp|Q6TBX7|LUT1_ARATH Carotene epsilon-monooxygenase, chloroplastic OS=Arabidopsis thaliana GN=CYP97C1 PE=1 SV=1//0	8786532	8791606	+	26232	downstream
chr8	LNC_003595	XLOC_031395	lncRNA	8884314	8885569	-	MELO3C024495T1	MELO3C024495	sp|Q6TBX7|LUT1_ARATH Carotene epsilon-monooxygenase, chloroplastic OS=Arabidopsis thaliana GN=CYP97C1 PE=1 SV=1//0	8786532	8791606	+	92707	downstream
chr8	LNC_003601	XLOC_031425	lncRNA	9886060	9886558	-	MELO3C020744T1	MELO3C020744	sp|Q43503|LCYB_SOLLC Lycopene beta cyclase, chloroplastic OS=Solanum lycopersicum GN=LCY1 PE=1 SV=1//0	9883553	9885957	+	102	downstream
chr8	LNC_003602	XLOC_031427	lncRNA	9958226	9993389	-	MELO3C020744T1	MELO3C020744	sp|Q43503|LCYB_SOLLC Lycopene beta cyclase, chloroplastic OS=Solanum lycopersicum GN=LCY1 PE=1 SV=1//0	9883553	9885957	+	72268	downstream
chr8	LNC_003604	XLOC_031428	lncRNA	9964343	9964790	-	MELO3C020744T1	MELO3C020744	sp|Q43503|LCYB_SOLLC Lycopene beta cyclase, chloroplastic OS=Solanum lycopersicum GN=LCY1 PE=1 SV=1//0	9883553	9885957	+	78385	downstream
chr8	LNC_003605	XLOC_031430	lncRNA	9983613	9983990	-	MELO3C020744T1	MELO3C020744	sp|Q43503|LCYB_SOLLC Lycopene beta cyclase, chloroplastic OS=Solanum lycopersicum GN=LCY1 PE=1 SV=1//0	9883553	9885957	+	97655	downstream
chr9	LNC_003722	XLOC_032626	lncRNA	14237685	14239647	+	MELO3C025102T2	MELO3C025102	sp|P49293|PSY_CUCME Phytoene synthase, chloroplastic OS=Cucumis melo GN=PSY PE=2 SV=1//0	14231870	14235637	+	2047	downstream
chr9	LNC_003722	XLOC_032626	lncRNA	14237685	14239647	+	MELO3C025102T1	MELO3C025102	sp|P49293|PSY_CUCME Phytoene synthase, chloroplastic OS=Cucumis melo GN=PSY PE=2 SV=1//0	14232383	14235637	+	2047	downstream
chr9	LNC_003723	XLOC_032628	lncRNA	14306164	14306372	+	MELO3C025102T2	MELO3C025102	sp|P49293|PSY_CUCME Phytoene synthase, chloroplastic OS=Cucumis melo GN=PSY PE=2 SV=1//0	14231870	14235637	+	70526	downstream
chr9	LNC_003723	XLOC_032628	lncRNA	14306164	14306372	+	MELO3C025102T1	MELO3C025102	sp|P49293|PSY_CUCME Phytoene synthase, chloroplastic OS=Cucumis melo GN=PSY PE=2 SV=1//0	14232383	14235637	+	70526	downstream
chr9	LNC_003804	XLOC_033617	lncRNA	14310587	14310845	-	MELO3C025102T2	MELO3C025102	sp|P49293|PSY_CUCME Phytoene synthase, chloroplastic OS=Cucumis melo GN=PSY PE=2 SV=1//0	14231870	14235637	+	74949	downstream
chr9	LNC_003804	XLOC_033617	lncRNA	14310587	14310845	-	MELO3C025102T1	MELO3C025102	sp|P49293|PSY_CUCME Phytoene synthase, chloroplastic OS=Cucumis melo GN=PSY PE=2 SV=1//0	14232383	14235637	+	74949	downstream
chr9	LNC_003807	XLOC_033693	lncRNA	16281185	16283497	-	MELO3C005129T1	MELO3C005129	sp|Q9C826|ABA2_ARATH Xanthoxin dehydrogenase OS=Arabidopsis thaliana GN=ABA2 PE=1 SV=1//1.53392e-124	16325378	16327470	-	41880	downstream
chr9	LNC_003848	XLOC_034045	lncRNA	22579180	22581601	-	MELO3C005704T1	MELO3C005704	sp|Q9SZZ8|BCH1_ARATH Beta-carotene 3-hydroxylase 1, chloroplastic OS=Arabidopsis thaliana GN=BETA-OHASE 1 PE=1 SV=1//5.37777e-94	22482969	22485865	-	93314	upstream
chr9	LNC_003848	XLOC_034045	lncRNA	22579180	22581601	-	MELO3C005704T2	MELO3C005704	sp|Q9SZZ8|BCH1_ARATH Beta-carotene 3-hydroxylase 1, chloroplastic OS=Arabidopsis thaliana GN=BETA-OHASE 1 PE=1 SV=1//5.37777e-94	22482969	22485865	-	93314	upstream
