# Supplementary material for: Genome-wide identification and characterization of long non-coding RNAs involved in fruit ripening and the climacteric in Cucumis melo
Source: BMC Plant Biol. 2019 Aug 22;19:369. doi: 10.1186/s12870-019-1942-4 (PMC6704668; doi:10.1186/s12870-019-1942-4)
Supplement: Supplementary file 6 — GO terms of co-expressed genes. (XLS 2482 kb) [file 12870_2019_1942_MOESM6_ESM.xls]

## Sheet: C_vs_P.GO_Enrich
GO_accession	Description	Term_type	Over_represented_pValue	Corrected_pValue	CAD_item
GO:0008017	microtubule binding	molecular_function	5.2895e-06	0.022634	37
GO:0005840	ribosome	cellular_component	4.1619e-05	0.089044	103
GO:0003735	structural constituent of ribosome	molecular_function	6.6754e-05	0.094167	101
GO:0015631	tubulin binding	molecular_function	8.8027e-05	0.094167	39
GO:0006694	steroid biosynthetic process	biological_process	0.00023801	0.18334	32
GO:0008202	steroid metabolic process	biological_process	0.00030203	0.18334	32
GO:0005198	structural molecule activity	molecular_function	0.0004056	0.18334	150
GO:0007018	microtubule-based movement	biological_process	0.00045099	0.18334	23
GO:0003854	3-beta-hydroxy-delta5-steroid dehydrogenase activity	molecular_function	0.0004713	0.18334	30
GO:0016229	steroid dehydrogenase activity	molecular_function	0.0004713	0.18334	30
GO:0033764	steroid dehydrogenase activity, acting on the CH-OH group of donors, NAD or NADP as acceptor	molecular_function	0.0004713	0.18334	30
GO:0030414	peptidase inhibitor activity	molecular_function	0.00094467	0.31094	22
GO:0061134	peptidase regulator activity	molecular_function	0.00094467	0.31094	22
GO:0003777	microtubule motor activity	molecular_function	0.0014447	0.44155	21
GO:0030529	ribonucleoprotein complex	cellular_component	0.0019507	0.51875	121
GO:0008176	tRNA (guanine-N7-)-methyltransferase activity	molecular_function	0.0021773	0.51875	10
GO:0004866	endopeptidase inhibitor activity	molecular_function	0.0021822	0.51875	20
GO:0061135	endopeptidase regulator activity	molecular_function	0.0021822	0.51875	20
GO:0008173	RNA methyltransferase activity	molecular_function	0.0027137	0.61115	19
GO:0072522	purine-containing compound biosynthetic process	biological_process	0.0029355	0.62805	34
GO:0042451	purine nucleoside biosynthetic process	biological_process	0.0035176	0.66962	28
GO:0046129	purine ribonucleoside biosynthetic process	biological_process	0.0035176	0.66962	28
GO:0006928	cellular component movement	biological_process	0.0035993	0.66962	41
GO:1901659	glycosyl compound biosynthetic process	biological_process	0.0038888	0.68132	29
GO:0004857	enzyme inhibitor activity	molecular_function	0.0040743	0.68132	45
GO:0007017	microtubule-based process	biological_process	0.0041398	0.68132	45
GO:0005576	extracellular region	cellular_component	0.0048207	0.76399	148
GO:0016620	oxidoreductase activity, acting on the aldehyde or oxo group of donors, NAD or NADP as acceptor	molecular_function	0.00503	0.7687	18
GO:0042278	purine nucleoside metabolic process	biological_process	0.0058965	0.78313	33
GO:0046128	purine ribonucleoside metabolic process	biological_process	0.0058965	0.78313	33
GO:0010628	positive regulation of gene expression	biological_process	0.0059004	0.78313	10
GO:0045893	positive regulation of transcription, DNA-dependent	biological_process	0.0059004	0.78313	10
GO:0016423	tRNA (guanine) methyltransferase activity	molecular_function	0.0060395	0.78313	11
GO:0009163	nucleoside biosynthetic process	biological_process	0.0064145	0.78422	28
GO:0042455	ribonucleoside biosynthetic process	biological_process	0.0064145	0.78422	28
GO:0072521	purine-containing compound metabolic process	biological_process	0.0071704	0.85228	40
GO:0048285	organelle fission	biological_process	0.0080511	0.87989	19
GO:0009119	ribonucleoside metabolic process	biological_process	0.0080709	0.87989	34
GO:0004869	cysteine-type endopeptidase inhibitor activity	molecular_function	0.0083084	0.87989	8
GO:0004557	alpha-galactosidase activity	molecular_function	0.0087699	0.87989	3
GO:0045935	positive regulation of nucleobase-containing compound metabolic process	biological_process	0.0088421	0.87989	12
GO:0051173	positive regulation of nitrogen compound metabolic process	biological_process	0.0088421	0.87989	12
GO:0051254	positive regulation of RNA metabolic process	biological_process	0.0088421	0.87989	12
GO:0043228	non-membrane-bounded organelle	cellular_component	0.0095233	0.88623	179
GO:0043232	intracellular non-membrane-bounded organelle	cellular_component	0.0095233	0.88623	179
GO:0008175	tRNA methyltransferase activity	molecular_function	0.0095561	0.88623	13
GO:1901657	glycosyl compound metabolic process	biological_process	0.010108	0.88623	40
GO:0016894	endonuclease activity, active with either ribo- or deoxyribonucleic acids and producing 3'-phosphomonoesters	molecular_function	0.010154	0.88623	6
GO:0008092	cytoskeletal protein binding	molecular_function	0.010202	0.88623	68
GO:0000280	nuclear division	biological_process	0.010563	0.88623	17
GO:0007067	mitosis	biological_process	0.010563	0.88623	17
GO:0009891	positive regulation of biosynthetic process	biological_process	0.011332	0.89795	13
GO:0010557	positive regulation of macromolecule biosynthetic process	biological_process	0.011332	0.89795	13
GO:0031328	positive regulation of cellular biosynthetic process	biological_process	0.011332	0.89795	13
GO:0051287	NAD binding	molecular_function	0.012371	0.94076	38
GO:0004499	N,N-dimethylaniline monooxygenase activity	molecular_function	0.012393	0.94076	11
GO:0016616	oxidoreductase activity, acting on the CH-OH group of donors, NAD or NADP as acceptor	molecular_function	0.012532	0.94076	61
GO:0015925	galactosidase activity	molecular_function	0.013327	0.98324	12
GO:0033897	ribonuclease T2 activity	molecular_function	0.013597	0.9861	4
GO:0006164	purine nucleotide biosynthetic process	biological_process	0.014362	1	29
GO:0044281	small molecule metabolic process	biological_process	0.014739	1	190
GO:0009116	nucleoside metabolic process	biological_process	0.014771	1	39
GO:0030170	pyridoxal phosphate binding	molecular_function	0.014953	1	23
GO:0008170	N-methyltransferase activity	molecular_function	0.015814	1	13
GO:0015081	sodium ion transmembrane transporter activity	molecular_function	0.015842	1	20
GO:0016892	endoribonuclease activity, producing 3'-phosphomonoesters	molecular_function	0.016084	1	5
GO:0030234	enzyme regulator activity	molecular_function	0.016705	1	78
GO:0015098	molybdate ion transmembrane transporter activity	molecular_function	0.017739	1	5
GO:0015689	molybdate ion transport	biological_process	0.017739	1	5
GO:0009142	nucleoside triphosphate biosynthetic process	biological_process	0.017993	1	20
GO:0009145	purine nucleoside triphosphate biosynthetic process	biological_process	0.017993	1	20
GO:0009201	ribonucleoside triphosphate biosynthetic process	biological_process	0.017993	1	20
GO:0009206	purine ribonucleoside triphosphate biosynthetic process	biological_process	0.017993	1	20
GO:0009152	purine ribonucleotide biosynthetic process	biological_process	0.018109	1	27
GO:0016709	oxidoreductase activity, acting on paired donors, with incorporation or reduction of molecular oxygen, NAD(P)H as one donor, and incorporation of one atom of oxygen	molecular_function	0.0188	1	13
GO:0044444	cytoplasmic part	cellular_component	0.019563	1	267
GO:0006631	fatty acid metabolic process	biological_process	0.0196	1	35
GO:0009790	embryo development	biological_process	0.020125	1	6
GO:0009150	purine ribonucleotide metabolic process	biological_process	0.02033	1	33
GO:0015985	energy coupled proton transport, down electrochemical gradient	biological_process	0.022701	1	18
GO:0015986	ATP synthesis coupled proton transport	biological_process	0.022701	1	18
GO:0000278	mitotic cell cycle	biological_process	0.023092	1	19
GO:0005618	cell wall	cellular_component	0.023323	1	26
GO:0009144	purine nucleoside triphosphate metabolic process	biological_process	0.023819	1	23
GO:0009199	ribonucleoside triphosphate metabolic process	biological_process	0.023819	1	23
GO:0009205	purine ribonucleoside triphosphate metabolic process	biological_process	0.023819	1	23
GO:0009260	ribonucleotide biosynthetic process	biological_process	0.023937	1	27
GO:0046390	ribose phosphate biosynthetic process	biological_process	0.023937	1	27
GO:0015672	monovalent inorganic cation transport	biological_process	0.024921	1	81
GO:0019752	carboxylic acid metabolic process	biological_process	0.025311	1	118
GO:0006814	sodium ion transport	biological_process	0.025375	1	20
GO:0055085	transmembrane transport	biological_process	0.025761	1	185
GO:0009259	ribonucleotide metabolic process	biological_process	0.025851	1	33
GO:0019693	ribose phosphate metabolic process	biological_process	0.025851	1	33
GO:0010604	positive regulation of macromolecule metabolic process	biological_process	0.026193	1	14
GO:0016829	lyase activity	molecular_function	0.026361	1	81
GO:0045263	proton-transporting ATP synthase complex, coupling factor F(o)	cellular_component	0.026633	1	13
GO:0048037	cofactor binding	molecular_function	0.026814	1	130
GO:0003013	circulatory system process	biological_process	0.027015	1	3
GO:0003018	vascular process in circulatory system	biological_process	0.027015	1	3
GO:0008015	blood circulation	biological_process	0.027015	1	3
GO:0035150	regulation of tube size	biological_process	0.027015	1	3
GO:0050880	regulation of blood vessel size	biological_process	0.027015	1	3
GO:0009081	branched-chain amino acid metabolic process	biological_process	0.02719	1	6
GO:0009082	branched-chain amino acid biosynthetic process	biological_process	0.02719	1	6
GO:0004478	methionine adenosyltransferase activity	molecular_function	0.02728	1	4
GO:0006556	S-adenosylmethionine biosynthetic process	biological_process	0.02728	1	4
GO:0046500	S-adenosylmethionine metabolic process	biological_process	0.02728	1	4
GO:0006163	purine nucleotide metabolic process	biological_process	0.027552	1	35
GO:0003726	double-stranded RNA adenosine deaminase activity	molecular_function	0.027679	1	3
GO:0043436	oxoacid metabolic process	biological_process	0.028418	1	119
GO:0044262	cellular carbohydrate metabolic process	biological_process	0.028548	1	39
GO:0051302	regulation of cell division	biological_process	0.028723	1	5
GO:0046034	ATP metabolic process	biological_process	0.029733	1	20
GO:0006082	organic acid metabolic process	biological_process	0.029916	1	119
GO:0001000	bacterial-type RNA polymerase core enzyme binding	molecular_function	0.029924	1	2
GO:0043175	RNA polymerase core enzyme binding	molecular_function	0.029924	1	2
GO:0070063	RNA polymerase binding	molecular_function	0.029924	1	2
GO:0044264	cellular polysaccharide metabolic process	biological_process	0.030578	1	29
GO:0008610	lipid biosynthetic process	biological_process	0.030758	1	79
GO:0030312	external encapsulating structure	cellular_component	0.030774	1	34
GO:0005509	calcium ion binding	molecular_function	0.031216	1	53
GO:0016278	lysine N-methyltransferase activity	molecular_function	0.031265	1	8
GO:0016279	protein-lysine N-methyltransferase activity	molecular_function	0.031265	1	8
GO:0018024	histone-lysine N-methyltransferase activity	molecular_function	0.031265	1	8
GO:0042054	histone methyltransferase activity	molecular_function	0.031265	1	8
GO:0006754	ATP biosynthetic process	biological_process	0.031403	1	18
GO:0008649	rRNA methyltransferase activity	molecular_function	0.031447	1	5
GO:0006629	lipid metabolic process	biological_process	0.031579	1	144
GO:0005875	microtubule associated complex	cellular_component	0.032088	1	8
GO:0003774	motor activity	molecular_function	0.032569	1	25
GO:0006364	rRNA processing	biological_process	0.032666	1	26
GO:0016072	rRNA metabolic process	biological_process	0.032666	1	26
GO:0016614	oxidoreductase activity, acting on CH-OH group of donors	molecular_function	0.033523	1	64
GO:0005868	cytoplasmic dynein complex	cellular_component	0.033725	1	2
GO:0016741	transferase activity, transferring one-carbon groups	molecular_function	0.034183	1	76
GO:0000090	mitotic anaphase	biological_process	0.034254	1	4
GO:0051322	anaphase	biological_process	0.034254	1	4
GO:0006284	base-excision repair	biological_process	0.035118	1	8
GO:0048040	UDP-glucuronate decarboxylase activity	molecular_function	0.036683	1	2
GO:0005753	mitochondrial proton-transporting ATP synthase complex	cellular_component	0.036968	1	10
GO:0033647	host intracellular organelle	cellular_component	0.037017	1	19
GO:0033648	host intracellular membrane-bounded organelle	cellular_component	0.037017	1	19
GO:0042025	host cell nucleus	cellular_component	0.037471	1	18
GO:0003857	3-hydroxyacyl-CoA dehydrogenase activity	molecular_function	0.038461	1	15
GO:0019229	regulation of vasoconstriction	biological_process	0.038566	1	2
GO:0042310	vasoconstriction	biological_process	0.038566	1	2
GO:0008168	methyltransferase activity	molecular_function	0.040797	1	72
GO:0033646	host intracellular part	cellular_component	0.040831	1	19
GO:0043656	intracellular region of host	cellular_component	0.040831	1	19
GO:0009141	nucleoside triphosphate metabolic process	biological_process	0.040916	1	23
GO:0045259	proton-transporting ATP synthase complex	cellular_component	0.041561	1	15
GO:0005977	glycogen metabolic process	biological_process	0.041646	1	2
GO:0005978	glycogen biosynthetic process	biological_process	0.041646	1	2
GO:0006112	energy reserve metabolic process	biological_process	0.041646	1	2
GO:0003855	3-dehydroquinate dehydratase activity	molecular_function	0.042587	1	2
GO:0016491	oxidoreductase activity	molecular_function	0.044089	1	326
GO:0070070	proton-transporting V-type ATPase complex assembly	biological_process	0.044401	1	4
GO:0070072	vacuolar proton-transporting V-type ATPase complex assembly	biological_process	0.044401	1	4
GO:0004497	monooxygenase activity	molecular_function	0.044453	1	17
GO:0000276	mitochondrial proton-transporting ATP synthase complex, coupling factor F(o)	cellular_component	0.044617	1	9
GO:0009452	7-methylguanosine RNA capping	biological_process	0.044752	1	9
GO:0036260	RNA capping	biological_process	0.044752	1	9
GO:0007186	G-protein coupled receptor signaling pathway	biological_process	0.044891	1	37
GO:0016836	hydro-lyase activity	molecular_function	0.044934	1	22
GO:0008378	galactosyltransferase activity	molecular_function	0.045176	1	9
GO:0004719	protein-L-isoaspartate (D-aspartate) O-methyltransferase activity	molecular_function	0.046205	1	12
GO:0031412	gas vesicle organization	biological_process	0.048926	1	4
GO:0044710	single-organism metabolic process	biological_process	0.049128	1	525
GO:0005310	dicarboxylic acid transmembrane transporter activity	molecular_function	0.049374	1	3
GO:0004864	protein phosphatase inhibitor activity	molecular_function	0.049799	1	3
GO:0019212	phosphatase inhibitor activity	molecular_function	0.049799	1	3
GO:0016628	oxidoreductase activity, acting on the CH-CH group of donors, NAD or NADP as acceptor	molecular_function	0.051009	1	19
GO:0010340	carboxyl-O-methyltransferase activity	molecular_function	0.051378	1	13
GO:0051998	protein carboxyl O-methyltransferase activity	molecular_function	0.051378	1	13
GO:0050151	oleate hydratase activity	molecular_function	0.053482	1	4
GO:0003847	1-alkyl-2-acetylglycerophosphocholine esterase activity	molecular_function	0.054613	1	4
GO:0016776	phosphotransferase activity, phosphate group as acceptor	molecular_function	0.055068	1	6
GO:0015103	inorganic anion transmembrane transporter activity	molecular_function	0.055396	1	11
GO:0032787	monocarboxylic acid metabolic process	biological_process	0.055936	1	37
GO:0016903	oxidoreductase activity, acting on the aldehyde or oxo group of donors	molecular_function	0.056491	1	19
GO:0044421	extracellular region part	cellular_component	0.056734	1	59
GO:0004000	adenosine deaminase activity	molecular_function	0.059033	1	3
GO:0050661	NADP binding	molecular_function	0.059568	1	15
GO:0006047	UDP-N-acetylglucosamine metabolic process	biological_process	0.059836	1	2
GO:0004619	phosphoglycerate mutase activity	molecular_function	0.061084	1	3
GO:0043549	regulation of kinase activity	biological_process	0.063186	1	4
GO:0045859	regulation of protein kinase activity	biological_process	0.063186	1	4
GO:0051338	regulation of transferase activity	biological_process	0.063186	1	4
GO:0055086	nucleobase-containing small molecule metabolic process	biological_process	0.064032	1	55
GO:0009341	beta-galactosidase complex	cellular_component	0.064265	1	9
GO:0042601	endospore-forming forespore	cellular_component	0.064266	1	2
GO:0042763	intracellular immature spore	cellular_component	0.064266	1	2
GO:0015077	monovalent inorganic cation transmembrane transporter activity	molecular_function	0.064278	1	75
GO:0001510	RNA methylation	biological_process	0.065936	1	13
GO:0006073	cellular glucan metabolic process	biological_process	0.066437	1	25
GO:0044042	glucan metabolic process	biological_process	0.066437	1	25
GO:0016051	carbohydrate biosynthetic process	biological_process	0.066639	1	38
GO:0022412	cellular process involved in reproduction in multicellular organism	biological_process	0.067776	1	10
GO:0008948	oxaloacetate decarboxylase activity	molecular_function	0.067883	1	13
GO:0035725	sodium ion transmembrane transport	biological_process	0.067883	1	13
GO:0071436	sodium ion export	biological_process	0.067883	1	13
GO:0008276	protein methyltransferase activity	molecular_function	0.067962	1	16
GO:0016835	carbon-oxygen lyase activity	molecular_function	0.068098	1	32
GO:0016717	oxidoreductase activity, acting on paired donors, with oxidation of a pair of donors resulting in the reduction of molecular oxygen to two molecules of water	molecular_function	0.068774	1	5
GO:0019354	siroheme biosynthetic process	biological_process	0.069713	1	12
GO:0043115	precorrin-2 dehydrogenase activity	molecular_function	0.069713	1	12
GO:0046156	siroheme metabolic process	biological_process	0.069713	1	12
GO:0004017	adenylate kinase activity	molecular_function	0.069905	1	4
GO:0009893	positive regulation of metabolic process	biological_process	0.069993	1	22
GO:0031325	positive regulation of cellular metabolic process	biological_process	0.069993	1	22
GO:0070071	proton-transporting two-sector ATPase complex assembly	biological_process	0.070179	1	4
GO:0005578	proteinaceous extracellular matrix	cellular_component	0.072528	1	20
GO:0055114	oxidation-reduction process	biological_process	0.074622	1	311
GO:0001932	regulation of protein phosphorylation	biological_process	0.074976	1	5
GO:0045048	protein insertion into ER membrane	biological_process	0.075618	1	4
GO:0071816	tail-anchored membrane protein insertion into ER membrane	biological_process	0.075618	1	4
GO:1901135	carbohydrate derivative metabolic process	biological_process	0.075985	1	91
GO:0019207	kinase regulator activity	molecular_function	0.076022	1	8
GO:0033013	tetrapyrrole metabolic process	biological_process	0.076089	1	36
GO:0044057	regulation of system process	biological_process	0.076981	1	3
GO:0009165	nucleotide biosynthetic process	biological_process	0.077253	1	33
GO:1901293	nucleoside phosphate biosynthetic process	biological_process	0.077253	1	33
GO:0006818	hydrogen transport	biological_process	0.077404	1	41
GO:0015992	proton transport	biological_process	0.077404	1	41
GO:0030126	COPI vesicle coat	cellular_component	0.0776	1	5
GO:0030137	COPI-coated vesicle	cellular_component	0.0776	1	5
GO:0030663	COPI-coated vesicle membrane	cellular_component	0.0776	1	5
GO:0042578	phosphoric ester hydrolase activity	molecular_function	0.07765	1	33
GO:0006412	translation	biological_process	0.078553	1	123
GO:0032957	inositol trisphosphate metabolic process	biological_process	0.078686	1	3
GO:0043647	inositol phosphate metabolic process	biological_process	0.078686	1	3
GO:0047325	inositol tetrakisphosphate 1-kinase activity	molecular_function	0.078686	1	3
GO:0051765	inositol tetrakisphosphate kinase activity	molecular_function	0.078686	1	3
GO:0052725	inositol-1,3,4-trisphosphate 6-kinase activity	molecular_function	0.078686	1	3
GO:0052726	inositol-1,3,4-trisphosphate 5-kinase activity	molecular_function	0.078686	1	3
GO:0016833	oxo-acid-lyase activity	molecular_function	0.079222	1	4
GO:0046729	viral procapsid	cellular_component	0.080418	1	1
GO:0008544	epidermis development	biological_process	0.080699	1	5
GO:0043588	skin development	biological_process	0.080699	1	5
GO:0016757	transferase activity, transferring glycosyl groups	molecular_function	0.08136	1	105
GO:0042592	homeostatic process	biological_process	0.081707	1	44
GO:0046658	anchored to plasma membrane	cellular_component	0.082097	1	1
GO:0005213	structural constituent of chorion	molecular_function	0.082519	1	6
GO:0007292	female gamete generation	biological_process	0.082519	1	6
GO:0007304	chorion-containing eggshell formation	biological_process	0.082519	1	6
GO:0030703	eggshell formation	biological_process	0.082519	1	6
GO:0030707	ovarian follicle cell development	biological_process	0.082519	1	6
GO:0048477	oogenesis	biological_process	0.082519	1	6
GO:0005942	phosphatidylinositol 3-kinase complex	cellular_component	0.083236	1	3
GO:0005944	1-phosphatidylinositol-4-phosphate 3-kinase, class IB complex	cellular_component	0.083236	1	3
GO:0035014	phosphatidylinositol 3-kinase regulator activity	molecular_function	0.083236	1	3
GO:0046935	1-phosphatidylinositol-3-kinase regulator activity	molecular_function	0.083236	1	3
GO:0004417	hydroxyethylthiazole kinase activity	molecular_function	0.083857	1	2
GO:0031109	microtubule polymerization or depolymerization	biological_process	0.085811	1	4
GO:0031110	regulation of microtubule polymerization or depolymerization	biological_process	0.085811	1	4
GO:0016762	xyloglucan:xyloglucosyl transferase activity	molecular_function	0.08641	1	9
GO:0048046	apoplast	cellular_component	0.08641	1	9
GO:0008757	S-adenosylmethionine-dependent methyltransferase activity	molecular_function	0.087013	1	23
GO:1901137	carbohydrate derivative biosynthetic process	biological_process	0.087194	1	58
GO:0016627	oxidoreductase activity, acting on the CH-CH group of donors	molecular_function	0.087545	1	29
GO:0019089	transmission of virus	biological_process	0.087579	1	4
GO:0044007	dissemination or transmission of symbiont from host	biological_process	0.087579	1	4
GO:0051821	dissemination or transmission of organism from other organism involved in symbiotic interaction	biological_process	0.087579	1	4
GO:0008839	4-hydroxy-tetrahydrodipicolinate reductase	molecular_function	0.087688	1	7
GO:0004764	shikimate 3-dehydrogenase (NADP+) activity	molecular_function	0.087964	1	2
GO:0017153	sodium:dicarboxylate symporter activity	molecular_function	0.088268	1	2
GO:0009538	photosystem I reaction center	cellular_component	0.088339	1	3
GO:0032501	multicellular organismal process	biological_process	0.088756	1	81
GO:0016667	oxidoreductase activity, acting on a sulfur group of donors	molecular_function	0.088762	1	29
GO:0009522	photosystem I	cellular_component	0.090178	1	7
GO:0033014	tetrapyrrole biosynthetic process	biological_process	0.090856	1	28
GO:0004565	beta-galactosidase activity	molecular_function	0.090879	1	9
GO:0033177	proton-transporting two-sector ATPase complex, proton-transporting domain	cellular_component	0.090907	1	25
GO:0071944	cell periphery	cellular_component	0.091001	1	93
GO:0008509	anion transmembrane transporter activity	molecular_function	0.091029	1	22
GO:0005737	cytoplasm	cellular_component	0.091452	1	324
GO:0032465	regulation of cytokinesis	biological_process	0.09161	1	3
GO:0016743	carboxyl- or carbamoyltransferase activity	molecular_function	0.092276	1	3
GO:0016151	nickel cation binding	molecular_function	0.092748	1	11
GO:0015144	carbohydrate transmembrane transporter activity	molecular_function	0.092867	1	11
GO:1901476	carbohydrate transporter activity	molecular_function	0.092867	1	11
GO:0019866	organelle inner membrane	cellular_component	0.09393	1	21
GO:0042180	cellular ketone metabolic process	biological_process	0.09416	1	6
GO:0044391	ribosomal subunit	cellular_component	0.094412	1	6
GO:0042181	ketone biosynthetic process	biological_process	0.094544	1	5
GO:1901661	quinone metabolic process	biological_process	0.094544	1	5
GO:1901663	quinone biosynthetic process	biological_process	0.094544	1	5
GO:0001775	cell activation	biological_process	0.094823	1	16
GO:0033692	cellular polysaccharide biosynthetic process	biological_process	0.094874	1	20
GO:0016830	carbon-carbon lyase activity	molecular_function	0.096549	1	31
GO:0007599	hemostasis	biological_process	0.098146	1	17
GO:0050817	coagulation	biological_process	0.098146	1	17
GO:0050878	regulation of body fluid levels	biological_process	0.098146	1	17
GO:0009888	tissue development	biological_process	0.098177	1	7
GO:0045226	extracellular polysaccharide biosynthetic process	biological_process	0.099024	1	2
GO:0045227	capsule polysaccharide biosynthetic process	biological_process	0.099024	1	2
GO:0045230	capsule organization	biological_process	0.099024	1	2
GO:0046379	extracellular polysaccharide metabolic process	biological_process	0.099024	1	2
GO:0004829	threonine-tRNA ligase activity	molecular_function	0.099222	1	2
GO:0006778	porphyrin-containing compound metabolic process	biological_process	0.099683	1	24
GO:0042325	regulation of phosphorylation	biological_process	0.10051	1	5
GO:0019208	phosphatase regulator activity	molecular_function	0.10085	1	6
GO:0050662	coenzyme binding	molecular_function	0.10095	1	104
GO:0000079	regulation of cyclin-dependent protein serine/threonine kinase activity	biological_process	0.10095	1	3
GO:0071900	regulation of protein serine/threonine kinase activity	biological_process	0.10095	1	3
GO:0051782	negative regulation of cell division	biological_process	0.10216	1	2
GO:0032403	protein complex binding	molecular_function	0.10345	1	15
GO:0016748	succinyltransferase activity	molecular_function	0.10393	1	2
GO:0009579	thylakoid	cellular_component	0.1046	1	27
GO:0044436	thylakoid part	cellular_component	0.1046	1	27
GO:0048856	anatomical structure development	biological_process	0.10488	1	31
GO:0015630	microtubule cytoskeleton	cellular_component	0.10535	1	30
GO:0008080	N-acetyltransferase activity	molecular_function	0.10585	1	17
GO:0022402	cell cycle process	biological_process	0.1059	1	41
GO:0019904	protein domain specific binding	molecular_function	0.10645	1	2
GO:0009233	menaquinone metabolic process	biological_process	0.10656	1	2
GO:0009234	menaquinone biosynthetic process	biological_process	0.10656	1	2
GO:0008083	growth factor activity	molecular_function	0.10709	1	9
GO:0005743	mitochondrial inner membrane	cellular_component	0.1072	1	20
GO:0050518	2-C-methyl-D-erythritol 4-phosphate cytidylyltransferase activity	molecular_function	0.10812	1	2
GO:0004421	hydroxymethylglutaryl-CoA synthase activity	molecular_function	0.10836	1	2
GO:0045229	external encapsulating structure organization	biological_process	0.10931	1	20
GO:0009117	nucleotide metabolic process	biological_process	0.10934	1	43
GO:0006606	protein import into nucleus	biological_process	0.10979	1	13
GO:0034504	protein localization to nucleus	biological_process	0.10979	1	13
GO:0044744	protein targeting to nucleus	biological_process	0.10979	1	13
GO:0051170	nuclear import	biological_process	0.10979	1	13
GO:0003006	developmental process involved in reproduction	biological_process	0.1099	1	9
GO:0016872	intramolecular lyase activity	molecular_function	0.11028	1	4
GO:0048468	cell development	biological_process	0.11102	1	12
GO:0009611	response to wounding	biological_process	0.11258	1	20
GO:0016021	integral to membrane	cellular_component	0.11306	1	357
GO:0009521	photosystem	cellular_component	0.11347	1	23
GO:0044699	single-organism process	biological_process	0.11348	1	819
GO:0005343	organic acid:sodium symporter activity	molecular_function	0.11407	1	4
GO:0015370	solute:sodium symporter activity	molecular_function	0.11407	1	4
GO:0042168	heme metabolic process	biological_process	0.11485	1	14
GO:0005134	interleukin-2 receptor binding	molecular_function	0.1163	1	2
GO:0019239	deaminase activity	molecular_function	0.11649	1	4
GO:0005759	mitochondrial matrix	cellular_component	0.11657	1	7
GO:0030674	protein binding, bridging	molecular_function	0.11812	1	16
GO:0060090	binding, bridging	molecular_function	0.11812	1	16
GO:0008725	DNA-3-methyladenine glycosylase activity	molecular_function	0.11863	1	3
GO:0043733	DNA-3-methylbase glycosylase activity	molecular_function	0.11863	1	3
GO:0016477	cell migration	biological_process	0.11872	1	4
GO:0030334	regulation of cell migration	biological_process	0.11872	1	4
GO:0022613	ribonucleoprotein complex biogenesis	biological_process	0.11919	1	31
GO:0016410	N-acyltransferase activity	molecular_function	0.11972	1	18
GO:0003690	double-stranded DNA binding	molecular_function	0.12057	1	22
GO:0019953	sexual reproduction	biological_process	0.12067	1	15
GO:0051301	cell division	biological_process	0.12077	1	22
GO:0006032	chitin catabolic process	biological_process	0.12228	1	5
GO:0046348	amino sugar catabolic process	biological_process	0.12228	1	5
GO:1901072	glucosamine-containing compound catabolic process	biological_process	0.12228	1	5
GO:0019888	protein phosphatase regulator activity	molecular_function	0.12243	1	5
GO:0015159	polysaccharide transmembrane transporter activity	molecular_function	0.12247	1	3
GO:0015774	polysaccharide transport	biological_process	0.12247	1	3
GO:0033037	polysaccharide localization	biological_process	0.12247	1	3
GO:0008236	serine-type peptidase activity	molecular_function	0.12515	1	60
GO:0017171	serine hydrolase activity	molecular_function	0.12515	1	60
GO:0042254	ribosome biogenesis	biological_process	0.12558	1	29
GO:0031683	G-protein beta/gamma-subunit complex binding	molecular_function	0.12565	1	13
GO:0009067	aspartate family amino acid biosynthetic process	biological_process	0.12599	1	10
GO:0004568	chitinase activity	molecular_function	0.12611	1	4
GO:0009311	oligosaccharide metabolic process	biological_process	0.12619	1	17
GO:0032504	multicellular organism reproduction	biological_process	0.12627	1	15
GO:0048609	multicellular organismal reproductive process	biological_process	0.12689	1	13
GO:0006885	regulation of pH	biological_process	0.12716	1	1
GO:0055067	monovalent inorganic cation homeostasis	biological_process	0.12716	1	1
GO:0070206	protein trimerization	biological_process	0.12746	1	7
GO:0042060	wound healing	biological_process	0.12759	1	17
GO:0051259	protein oligomerization	biological_process	0.12808	1	11
GO:0000413	protein peptidyl-prolyl isomerization	biological_process	0.12863	1	8
GO:0003755	peptidyl-prolyl cis-trans isomerase activity	molecular_function	0.12863	1	8
GO:0016859	cis-trans isomerase activity	molecular_function	0.12863	1	8
GO:0018208	peptidyl-proline modification	biological_process	0.12863	1	8
GO:0043648	dicarboxylic acid metabolic process	biological_process	0.12908	1	10
GO:0006779	porphyrin-containing compound biosynthetic process	biological_process	0.12931	1	16
GO:0009085	lysine biosynthetic process	biological_process	0.12932	1	7
GO:0009089	lysine biosynthetic process via diaminopimelate	biological_process	0.12932	1	7
GO:0046451	diaminopimelate metabolic process	biological_process	0.12932	1	7
GO:0044455	mitochondrial membrane part	cellular_component	0.12938	1	22
GO:0009617	response to bacterium	biological_process	0.1299	1	12
GO:0042742	defense response to bacterium	biological_process	0.1299	1	12
GO:0006400	tRNA modification	biological_process	0.1303	1	12
GO:0008982	protein-N(PI)-phosphohistidine-sugar phosphotransferase activity	molecular_function	0.13037	1	5
GO:0015293	symporter activity	molecular_function	0.1305	1	6
GO:0015294	solute:cation symporter activity	molecular_function	0.1305	1	6
GO:0000154	rRNA modification	biological_process	0.13147	1	7
GO:0031167	rRNA methylation	biological_process	0.13147	1	7
GO:0009898	internal side of plasma membrane	cellular_component	0.13163	1	4
GO:0007596	blood coagulation	biological_process	0.13205	1	15
GO:0052855	ADP-dependent NAD(P)H-hydrate dehydratase activity	molecular_function	0.13242	1	2
GO:0034637	cellular carbohydrate biosynthetic process	biological_process	0.13271	1	24
GO:0004455	ketol-acid reductoisomerase activity	molecular_function	0.13402	1	3
GO:0000149	SNARE binding	molecular_function	0.13422	1	3
GO:0019905	syntaxin binding	molecular_function	0.13422	1	3
GO:0006783	heme biosynthetic process	biological_process	0.13492	1	13
GO:0005544	calcium-dependent phospholipid binding	molecular_function	0.13592	1	4
GO:0009733	response to auxin stimulus	biological_process	0.13681	1	11
GO:0004867	serine-type endopeptidase inhibitor activity	molecular_function	0.13797	1	8
GO:0016042	lipid catabolic process	biological_process	0.13893	1	10
GO:0006457	protein folding	biological_process	0.1401	1	26
GO:0052689	carboxylic ester hydrolase activity	molecular_function	0.14078	1	29
GO:0004174	electron-transferring-flavoprotein dehydrogenase activity	molecular_function	0.14143	1	2
GO:0016649	oxidoreductase activity, acting on the CH-NH group of donors, quinone or similar compound as acceptor	molecular_function	0.14143	1	2
GO:0005201	extracellular matrix structural constituent	molecular_function	0.1416	1	2
GO:0044425	membrane part	cellular_component	0.14184	1	448
GO:0005788	endoplasmic reticulum lumen	cellular_component	0.14256	1	2
GO:0051270	regulation of cellular component movement	biological_process	0.14346	1	4
GO:2000145	regulation of cell motility	biological_process	0.14346	1	4
GO:0007166	cell surface receptor signaling pathway	biological_process	0.14354	1	44
GO:0044448	cell cortex part	cellular_component	0.14377	1	17
GO:0016798	hydrolase activity, acting on glycosyl bonds	molecular_function	0.14452	1	85
GO:0019751	polyol metabolic process	biological_process	0.14465	1	6
GO:0000271	polysaccharide biosynthetic process	biological_process	0.14506	1	20
GO:0005577	fibrinogen complex	cellular_component	0.14685	1	14
GO:0030168	platelet activation	biological_process	0.14685	1	14
GO:0071103	DNA conformation change	biological_process	0.14698	1	20
GO:0005249	voltage-gated potassium channel activity	molecular_function	0.14738	1	5
GO:0000279	M phase	biological_process	0.14759	1	5
GO:0022403	cell cycle phase	biological_process	0.14759	1	5
GO:0045995	regulation of embryonic development	biological_process	0.14853	1	3
GO:0015074	DNA integration	biological_process	0.14856	1	7
GO:0044702	single organism reproductive process	biological_process	0.14951	1	14
GO:0006753	nucleoside phosphate metabolic process	biological_process	0.15287	1	43
GO:0031224	intrinsic to membrane	cellular_component	0.1529	1	359
GO:0008081	phosphoric diester hydrolase activity	molecular_function	0.1533	1	7
GO:0003917	DNA topoisomerase type I activity	molecular_function	0.15413	1	3
GO:0015979	photosynthesis	biological_process	0.1548	1	28
GO:0044707	single-multicellular organism process	biological_process	0.15496	1	67
GO:0015296	anion:cation symporter activity	molecular_function	0.15551	1	2
GO:0005739	mitochondrion	cellular_component	0.15566	1	62
GO:0005798	Golgi-associated vesicle	cellular_component	0.15639	1	7
GO:0030660	Golgi-associated vesicle membrane	cellular_component	0.15639	1	7
GO:0007049	cell cycle	biological_process	0.15721	1	62
GO:0005267	potassium channel activity	molecular_function	0.15753	1	7
GO:0031399	regulation of protein modification process	biological_process	0.15855	1	5
GO:0034357	photosynthetic membrane	cellular_component	0.15894	1	23
GO:0016651	oxidoreductase activity, acting on NAD(P)H	molecular_function	0.15942	1	23
GO:0008535	respiratory chain complex IV assembly	biological_process	0.16194	1	4
GO:0033617	mitochondrial respiratory chain complex IV assembly	biological_process	0.16194	1	4
GO:0016469	proton-transporting two-sector ATPase complex	cellular_component	0.1624	1	33
GO:0007276	gamete generation	biological_process	0.16289	1	11
GO:0048598	embryonic morphogenesis	biological_process	0.16512	1	1
GO:0072669	tRNA-splicing ligase complex	cellular_component	0.16512	1	1
GO:0006913	nucleocytoplasmic transport	biological_process	0.1655	1	15
GO:0051169	nuclear transport	biological_process	0.1655	1	15
GO:0005758	mitochondrial intermembrane space	cellular_component	0.16599	1	2
GO:0016530	metallochaperone activity	molecular_function	0.16599	1	2
GO:0016531	copper chaperone activity	molecular_function	0.16599	1	2
GO:0031970	organelle envelope lumen	cellular_component	0.16599	1	2
GO:0005129	granulocyte macrophage colony-stimulating factor receptor binding	molecular_function	0.16626	1	1
GO:0008171	O-methyltransferase activity	molecular_function	0.1664	1	16
GO:0000988	protein binding transcription factor activity	molecular_function	0.16656	1	29
GO:0034220	ion transmembrane transport	biological_process	0.16659	1	61
GO:0048646	anatomical structure formation involved in morphogenesis	biological_process	0.16689	1	8
GO:0006811	ion transport	biological_process	0.16842	1	169
GO:0042151	nematocyst	cellular_component	0.16909	1	3
GO:0006323	DNA packaging	biological_process	0.17012	1	12
GO:0019478	D-amino acid catabolic process	biological_process	0.1702	1	1
GO:0046416	D-amino acid metabolic process	biological_process	0.1702	1	1
GO:0046131	pyrimidine ribonucleoside metabolic process	biological_process	0.17108	1	3
GO:0033926	glycopeptide alpha-N-acetylgalactosaminidase activity	molecular_function	0.17113	1	3
GO:0022843	voltage-gated cation channel activity	molecular_function	0.172	1	6
GO:0051766	inositol trisphosphate kinase activity	molecular_function	0.1723	1	3
GO:0000314	organellar small ribosomal subunit	cellular_component	0.1724	1	3
GO:0005763	mitochondrial small ribosomal subunit	cellular_component	0.1724	1	3
GO:0015935	small ribosomal subunit	cellular_component	0.1724	1	3
GO:0004932	mating-type factor pheromone receptor activity	molecular_function	0.17279	1	2
GO:0005975	carbohydrate metabolic process	biological_process	0.17289	1	163
GO:0008924	malate dehydrogenase (quinone) activity	molecular_function	0.17291	1	1
GO:0022857	transmembrane transporter activity	molecular_function	0.17293	1	205
GO:0022891	substrate-specific transmembrane transporter activity	molecular_function	0.17297	1	157
GO:0030286	dynein complex	cellular_component	0.17304	1	2
GO:0005816	spindle pole body	cellular_component	0.17321	1	2
GO:0005823	central plaque of spindle pole body	cellular_component	0.17321	1	2
GO:0044450	microtubule organizing center part	cellular_component	0.17321	1	2
GO:0005185	neurohypophyseal hormone activity	molecular_function	0.17748	1	2
GO:0015179	L-amino acid transmembrane transporter activity	molecular_function	0.17805	1	2
GO:0006551	leucine metabolic process	biological_process	0.17837	1	2
GO:0009098	leucine biosynthetic process	biological_process	0.17837	1	2
GO:0000976	transcription regulatory region sequence-specific DNA binding	molecular_function	0.17861	1	2
GO:0015698	inorganic anion transport	biological_process	0.17861	1	13
GO:0048513	organ development	biological_process	0.17943	1	6
GO:0009916	alternative oxidase activity	molecular_function	0.17986	1	2
GO:0008852	exodeoxyribonuclease I activity	molecular_function	0.18051	1	1
GO:0008514	organic anion transmembrane transporter activity	molecular_function	0.18117	1	10
GO:0033365	protein localization to organelle	biological_process	0.18169	1	34
GO:0030155	regulation of cell adhesion	biological_process	0.18259	1	3
GO:0040012	regulation of locomotion	biological_process	0.18335	1	4
GO:0005849	mRNA cleavage factor complex	cellular_component	0.18351	1	2
GO:0006378	mRNA polyadenylation	biological_process	0.18351	1	2
GO:0009615	response to virus	biological_process	0.18356	1	8
GO:0003713	transcription coactivator activity	molecular_function	0.18358	1	3
GO:0003729	mRNA binding	molecular_function	0.18381	1	5
GO:0003849	3-deoxy-7-phosphoheptulonate synthase activity	molecular_function	0.18437	1	2
GO:0007029	endoplasmic reticulum organization	biological_process	0.18441	1	7
GO:0022414	reproductive process	biological_process	0.18442	1	26
GO:0044767	single-organism developmental process	biological_process	0.185	1	27
GO:0004140	dephospho-CoA kinase activity	molecular_function	0.18525	1	4
GO:0015018	galactosylgalactosylxylosylprotein 3-beta-glucuronosyltransferase activity	molecular_function	0.18594	1	2
GO:0015020	glucuronosyltransferase activity	molecular_function	0.18594	1	2
GO:0000042	protein targeting to Golgi	biological_process	0.18847	1	2
GO:0000301	retrograde transport, vesicle recycling within Golgi	biological_process	0.18847	1	2
GO:0034067	protein localization to Golgi apparatus	biological_process	0.18847	1	2
GO:0072600	establishment of protein localization to Golgi	biological_process	0.18847	1	2
GO:0044430	cytoskeletal part	cellular_component	0.18906	1	44
GO:0005874	microtubule	cellular_component	0.18974	1	5
GO:0005876	spindle microtubule	cellular_component	0.18974	1	5
GO:0044267	cellular protein metabolic process	biological_process	0.19015	1	412
GO:0048878	chemical homeostasis	biological_process	0.19043	1	11
GO:0015889	cobalamin transport	biological_process	0.19105	1	2
GO:0070567	cytidylyltransferase activity	molecular_function	0.19115	1	2
GO:0046649	lymphocyte activation	biological_process	0.19253	1	2
GO:0009066	aspartate family amino acid metabolic process	biological_process	0.19323	1	11
GO:0071555	cell wall organization	biological_process	0.19327	1	18
GO:0009312	oligosaccharide biosynthetic process	biological_process	0.19363	1	14
GO:0019400	alditol metabolic process	biological_process	0.19388	1	3
GO:0016814	hydrolase activity, acting on carbon-nitrogen (but not peptide) bonds, in cyclic amidines	molecular_function	0.19411	1	5
GO:0018143	nucleic acid-protein covalent cross-linking	biological_process	0.19414	1	2
GO:0018144	RNA-protein covalent cross-linking	biological_process	0.19414	1	2
GO:0005938	cell cortex	cellular_component	0.19424	1	17
GO:0051258	protein polymerization	biological_process	0.19475	1	17
GO:0019251	anaerobic cobalamin biosynthetic process	biological_process	0.19499	1	1
GO:0006714	sesquiterpenoid metabolic process	biological_process	0.19681	1	1
GO:0010334	sesquiterpene synthase activity	molecular_function	0.19681	1	1
GO:0016106	sesquiterpenoid biosynthetic process	biological_process	0.19681	1	1
GO:0045482	trichodiene synthase activity	molecular_function	0.19681	1	1
GO:0003873	6-phosphofructo-2-kinase activity	molecular_function	0.19707	1	6
GO:0006000	fructose metabolic process	biological_process	0.19707	1	6
GO:0051707	response to other organism	biological_process	0.19743	1	22
GO:0000975	regulatory region DNA binding	molecular_function	0.19762	1	3
GO:0001067	regulatory region nucleic acid binding	molecular_function	0.19762	1	3
GO:0000723	telomere maintenance	biological_process	0.1983	1	5
GO:0032200	telomere organization	biological_process	0.1983	1	5
GO:0060249	anatomical structure homeostasis	biological_process	0.1983	1	5
GO:0004252	serine-type endopeptidase activity	molecular_function	0.19889	1	32
GO:0005575	cellular_component	cellular_component	0.19927	1	1279
GO:0006743	ubiquinone metabolic process	biological_process	0.1997	1	3
GO:0006744	ubiquinone biosynthetic process	biological_process	0.1997	1	3
GO:0009654	oxygen evolving complex	cellular_component	0.2001	1	6
GO:0009250	glucan biosynthetic process	biological_process	0.20028	1	16
GO:0004150	dihydroneopterin aldolase activity	molecular_function	0.20102	1	1
GO:0006040	amino sugar metabolic process	biological_process	0.20116	1	8
GO:0016137	glycoside metabolic process	biological_process	0.20169	1	1
GO:0016138	glycoside biosynthetic process	biological_process	0.20169	1	1
GO:0050504	mannosyl-3-phosphoglycerate synthase activity	molecular_function	0.20169	1	1
GO:0051478	mannosylglycerate metabolic process	biological_process	0.20169	1	1
GO:0051479	mannosylglycerate biosynthetic process	biological_process	0.20169	1	1
GO:0090066	regulation of anatomical structure size	biological_process	0.20175	1	6
GO:0000977	RNA polymerase II regulatory region sequence-specific DNA binding	molecular_function	0.20196	1	1
GO:0000978	RNA polymerase II core promoter proximal region sequence-specific DNA binding	molecular_function	0.20196	1	1
GO:0000982	RNA polymerase II core promoter proximal region sequence-specific DNA binding transcription factor activity	molecular_function	0.20196	1	1
GO:0000987	core promoter proximal region sequence-specific DNA binding	molecular_function	0.20196	1	1
GO:0001012	RNA polymerase II regulatory region DNA binding	molecular_function	0.20196	1	1
GO:0001159	core promoter proximal region DNA binding	molecular_function	0.20196	1	1
GO:0031345	negative regulation of cell projection organization	biological_process	0.20264	1	1
GO:0048027	mRNA 5'-UTR binding	molecular_function	0.20264	1	1
GO:1902116	negative regulation of organelle assembly	biological_process	0.20264	1	1
GO:1902209	negative regulation of bacterial-type flagellum assembly	biological_process	0.20264	1	1
GO:0004721	phosphoprotein phosphatase activity	molecular_function	0.20269	1	9
GO:0009607	response to biotic stimulus	biological_process	0.2028	1	32
GO:0043414	macromolecule methylation	biological_process	0.20291	1	19
GO:0006059	hexitol metabolic process	biological_process	0.20311	1	1
GO:0019402	galactitol metabolic process	biological_process	0.20311	1	1
GO:0043772	acyl-phosphate glycerol-3-phosphate acyltransferase activity	molecular_function	0.20341	1	1
GO:0019725	cellular homeostasis	biological_process	0.20352	1	35
GO:0004109	coproporphyrinogen oxidase activity	molecular_function	0.20369	1	1
GO:0003856	3-dehydroquinate synthase activity	molecular_function	0.20386	1	1
GO:0015105	arsenite transmembrane transporter activity	molecular_function	0.20394	1	1
GO:0015700	arsenite transport	biological_process	0.20394	1	1
GO:0009555	pollen development	biological_process	0.20409	1	1
GO:0048229	gametophyte development	biological_process	0.20409	1	1
GO:0010565	regulation of cellular ketone metabolic process	biological_process	0.20414	1	1
GO:0019216	regulation of lipid metabolic process	biological_process	0.20414	1	1
GO:0019217	regulation of fatty acid metabolic process	biological_process	0.20414	1	1
GO:0051499	D-aminoacyl-tRNA deacylase activity	molecular_function	0.20425	1	1
GO:0019060	intracellular transport of viral proteins in host cell	biological_process	0.2043	1	1
GO:0030581	symbiont intracellular protein transport in host	biological_process	0.2043	1	1
GO:0046719	regulation by virus of viral protein levels in host cell	biological_process	0.2043	1	1
GO:0051708	intracellular protein transport in other organism involved in symbiotic interaction	biological_process	0.2043	1	1
GO:0004517	nitric-oxide synthase activity	molecular_function	0.20434	1	1
GO:0006809	nitric oxide biosynthetic process	biological_process	0.20434	1	1
GO:0046209	nitric oxide metabolic process	biological_process	0.20434	1	1
GO:0046537	2,3-bisphosphoglycerate-independent phosphoglycerate mutase activity	molecular_function	0.20436	1	1
GO:0051726	regulation of cell cycle	biological_process	0.20447	1	19
GO:0004373	glycogen (starch) synthase activity	molecular_function	0.20449	1	1
GO:0050215	propanediol dehydratase activity	molecular_function	0.20465	1	1
GO:0008899	homoserine O-succinyltransferase activity	molecular_function	0.20494	1	1
GO:0009092	homoserine metabolic process	biological_process	0.20494	1	1
GO:0016750	O-succinyltransferase activity	molecular_function	0.20494	1	1
GO:0019279	L-methionine biosynthetic process from L-homoserine via cystathionine	biological_process	0.20494	1	1
GO:0019281	L-methionine biosynthetic process from homoserine via O-succinyl-L-homoserine and cystathionine	biological_process	0.20494	1	1
GO:0071265	L-methionine biosynthetic process	biological_process	0.20494	1	1
GO:0071266	'de novo' L-methionine biosynthetic process	biological_process	0.20494	1	1
GO:0032039	integrator complex	cellular_component	0.20519	1	1
GO:0005976	polysaccharide metabolic process	biological_process	0.20533	1	29
GO:0015066	alpha-amylase inhibitor activity	molecular_function	0.20544	1	1
GO:0006520	cellular amino acid metabolic process	biological_process	0.2058	1	76
GO:0016799	hydrolase activity, hydrolyzing N-glycosyl compounds	molecular_function	0.20584	1	5
GO:0007291	sperm individualization	biological_process	0.20624	1	1
GO:0097034	mitochondrial respiratory chain complex IV biogenesis	biological_process	0.20627	1	4
GO:0005787	signal peptidase complex	cellular_component	0.20672	1	5
GO:0006465	signal peptide processing	biological_process	0.20672	1	5
GO:0065008	regulation of biological quality	biological_process	0.20801	1	85
GO:0000990	core RNA polymerase binding transcription factor activity	molecular_function	0.20816	1	7
GO:0000996	core DNA-dependent RNA polymerase binding promoter specificity activity	molecular_function	0.20816	1	7
GO:0016987	sigma factor activity	molecular_function	0.20816	1	7
GO:0016831	carboxy-lyase activity	molecular_function	0.20898	1	23
GO:0044763	single-organism cellular process	biological_process	0.20919	1	711
GO:0042908	xenobiotic transport	biological_process	0.21014	1	1
GO:0042910	xenobiotic transporter activity	molecular_function	0.21014	1	1
GO:0042919	benzoate transport	biological_process	0.21014	1	1
GO:0042925	benzoate transporter activity	molecular_function	0.21014	1	1
GO:1901566	organonitrogen compound biosynthetic process	biological_process	0.21061	1	105
GO:0006026	aminoglycan catabolic process	biological_process	0.21075	1	5
GO:0033643	host cell part	cellular_component	0.21077	1	20
GO:0000910	cytokinesis	biological_process	0.2109	1	17
GO:0007217	tachykinin receptor signaling pathway	biological_process	0.21129	1	2
GO:0017038	protein import	biological_process	0.21239	1	19
GO:0006553	lysine metabolic process	biological_process	0.21262	1	7
GO:0016157	sucrose synthase activity	molecular_function	0.21402	1	3
GO:0001558	regulation of cell growth	biological_process	0.21418	1	3
GO:0005520	insulin-like growth factor binding	molecular_function	0.21418	1	3
GO:0019838	growth factor binding	molecular_function	0.21418	1	3
GO:0051191	prosthetic group biosynthetic process	biological_process	0.2149	1	2
GO:0015075	ion transmembrane transporter activity	molecular_function	0.21522	1	147
GO:0006305	DNA alkylation	biological_process	0.21527	1	4
GO:0006306	DNA methylation	biological_process	0.21527	1	4
GO:0040029	regulation of gene expression, epigenetic	biological_process	0.21527	1	4
GO:0044728	DNA methylation or demethylation	biological_process	0.21527	1	4
GO:0043230	extracellular organelle	cellular_component	0.2162	1	1
GO:0004852	uroporphyrinogen-III synthase activity	molecular_function	0.21782	1	2
GO:0018995	host	cellular_component	0.2182	1	20
GO:0043657	host cell	cellular_component	0.2182	1	20
GO:0035251	UDP-glucosyltransferase activity	molecular_function	0.21878	1	16
GO:0006633	fatty acid biosynthetic process	biological_process	0.21904	1	15
GO:0030599	pectinesterase activity	molecular_function	0.21935	1	13
GO:0042545	cell wall modification	biological_process	0.21935	1	13
GO:0003906	DNA-(apurinic or apyrimidinic site) lyase activity	molecular_function	0.21979	1	2
GO:0005244	voltage-gated ion channel activity	molecular_function	0.21998	1	8
GO:0022832	voltage-gated channel activity	molecular_function	0.21998	1	8
GO:0016310	phosphorylation	biological_process	0.22192	1	194
GO:0004553	hydrolase activity, hydrolyzing O-glycosyl compounds	molecular_function	0.22201	1	77
GO:0000077	DNA damage checkpoint	biological_process	0.22201	1	4
GO:0031570	DNA integrity checkpoint	biological_process	0.22201	1	4
GO:0022892	substrate-specific transporter activity	molecular_function	0.22225	1	166
GO:0015936	coenzyme A metabolic process	biological_process	0.22623	1	5
GO:0000139	Golgi membrane	cellular_component	0.22701	1	10
GO:0006298	mismatch repair	biological_process	0.22739	1	9
GO:0030983	mismatched DNA binding	molecular_function	0.22739	1	9
GO:0003905	alkylbase DNA N-glycosylase activity	molecular_function	0.22751	1	3
GO:0016740	transferase activity	molecular_function	0.23063	1	562
GO:1901564	organonitrogen compound metabolic process	biological_process	0.23149	1	183
GO:0042600	chorion	cellular_component	0.23155	1	7
GO:0050801	ion homeostasis	biological_process	0.23183	1	10
GO:0055080	cation homeostasis	biological_process	0.23183	1	10
GO:0016791	phosphatase activity	molecular_function	0.23195	1	23
GO:0004550	nucleoside diphosphate kinase activity	molecular_function	0.23203	1	2
GO:0006165	nucleoside diphosphate phosphorylation	biological_process	0.23203	1	2
GO:0006183	GTP biosynthetic process	biological_process	0.23203	1	2
GO:0006228	UTP biosynthetic process	biological_process	0.23203	1	2
GO:0006241	CTP biosynthetic process	biological_process	0.23203	1	2
GO:0009148	pyrimidine nucleoside triphosphate biosynthetic process	biological_process	0.23203	1	2
GO:0009208	pyrimidine ribonucleoside triphosphate metabolic process	biological_process	0.23203	1	2
GO:0009209	pyrimidine ribonucleoside triphosphate biosynthetic process	biological_process	0.23203	1	2
GO:0046036	CTP metabolic process	biological_process	0.23203	1	2
GO:0046051	UTP metabolic process	biological_process	0.23203	1	2
GO:0046132	pyrimidine ribonucleoside biosynthetic process	biological_process	0.23203	1	2
GO:0046134	pyrimidine nucleoside biosynthetic process	biological_process	0.23203	1	2
GO:0046939	nucleotide phosphorylation	biological_process	0.23203	1	2
GO:0046527	glucosyltransferase activity	molecular_function	0.2321	1	18
GO:0015079	potassium ion transmembrane transporter activity	molecular_function	0.23216	1	13
GO:0016706	oxidoreductase activity, acting on paired donors, with incorporation or reduction of molecular oxygen, 2-oxoglutarate as one donor, and incorporation of one atom each of oxygen into both donors	molecular_function	0.23468	1	3
GO:0042720	mitochondrial inner membrane peptidase complex	cellular_component	0.23498	1	1
GO:0043245	extraorganismal space	cellular_component	0.23545	1	20
GO:0044215	other organism	cellular_component	0.23545	1	20
GO:0044216	other organism cell	cellular_component	0.23545	1	20
GO:0044217	other organism part	cellular_component	0.23545	1	20
GO:0016053	organic acid biosynthetic process	biological_process	0.23565	1	52
GO:0046394	carboxylic acid biosynthetic process	biological_process	0.23565	1	52
GO:0003824	catalytic activity	molecular_function	0.23672	1	1468
GO:0071554	cell wall organization or biogenesis	biological_process	0.23785	1	23
GO:0044085	cellular component biogenesis	biological_process	0.23937	1	113
GO:0006486	protein glycosylation	biological_process	0.24316	1	15
GO:0043413	macromolecule glycosylation	biological_process	0.24316	1	15
GO:0009523	photosystem II	cellular_component	0.24346	1	16
GO:0051128	regulation of cellular component organization	biological_process	0.24379	1	21
GO:0031012	extracellular matrix	cellular_component	0.24436	1	20
GO:0043412	macromolecule modification	biological_process	0.24485	1	286
GO:0030246	carbohydrate binding	molecular_function	0.24507	1	27
GO:0005921	gap junction	cellular_component	0.24523	1	2
GO:0042626	ATPase activity, coupled to transmembrane movement of substances	molecular_function	0.24578	1	23
GO:0043492	ATPase activity, coupled to movement of substances	molecular_function	0.24578	1	23
GO:0016050	vesicle organization	biological_process	0.24706	1	4
GO:0006468	protein phosphorylation	biological_process	0.24708	1	183
GO:0009055	electron carrier activity	molecular_function	0.24744	1	35
GO:0032954	regulation of cytokinetic process	biological_process	0.24753	1	2
GO:0032955	regulation of barrier septum assembly	biological_process	0.24753	1	2
GO:1901891	regulation of cell septum assembly	biological_process	0.24753	1	2
GO:0003725	double-stranded RNA binding	molecular_function	0.2476	1	2
GO:0016670	oxidoreductase activity, acting on a sulfur group of donors, oxygen as acceptor	molecular_function	0.24806	1	4
GO:0044179	hemolysis in other organism	biological_process	0.2485	1	3
GO:0051715	cytolysis in other organism	biological_process	0.2485	1	3
GO:0005856	cytoskeleton	cellular_component	0.24902	1	46
GO:0009289	pilus	cellular_component	0.24903	1	2
GO:0044431	Golgi apparatus part	cellular_component	0.24954	1	16
GO:0031505	fungal-type cell wall organization	biological_process	0.25033	1	1
GO:0071852	fungal-type cell wall organization or biogenesis	biological_process	0.25033	1	1
GO:0015399	primary active transmembrane transporter activity	molecular_function	0.25037	1	25
GO:0015405	P-P-bond-hydrolysis-driven transmembrane transporter activity	molecular_function	0.25037	1	25
GO:0030474	spindle pole body duplication	biological_process	0.25055	1	3
GO:0051300	spindle pole body organization	biological_process	0.25055	1	3
GO:0016503	pheromone receptor activity	molecular_function	0.25078	1	2
GO:0000921	septin ring assembly	biological_process	0.25141	1	5
GO:0005940	septin ring	cellular_component	0.25141	1	5
GO:0031106	septin ring organization	biological_process	0.25141	1	5
GO:0032156	septin cytoskeleton	cellular_component	0.25141	1	5
GO:0032185	septin cytoskeleton organization	biological_process	0.25141	1	5
GO:0006464	cellular protein modification process	biological_process	0.25199	1	265
GO:0036211	protein modification process	biological_process	0.25199	1	265
GO:0009415	response to water stimulus	biological_process	0.25205	1	3
GO:0019033	viral tegument	cellular_component	0.25286	1	5
GO:0010564	regulation of cell cycle process	biological_process	0.25313	1	12
GO:0045454	cell redox homeostasis	biological_process	0.2534	1	26
GO:0009512	cytochrome b6f complex	cellular_component	0.25457	1	4
GO:0044212	transcription regulatory region DNA binding	molecular_function	0.25462	1	2
GO:0044723	single-organism carbohydrate metabolic process	biological_process	0.25528	1	73
GO:0005215	transporter activity	molecular_function	0.25563	1	241
GO:0005794	Golgi apparatus	cellular_component	0.25569	1	18
GO:0016209	antioxidant activity	molecular_function	0.25618	1	31
GO:0015934	large ribosomal subunit	cellular_component	0.25836	1	3
GO:0003918	DNA topoisomerase type II (ATP-hydrolyzing) activity	molecular_function	0.25848	1	5
GO:0061505	DNA topoisomerase II activity	molecular_function	0.25848	1	5
GO:0022900	electron transport chain	biological_process	0.25858	1	17
GO:0016788	hydrolase activity, acting on ester bonds	molecular_function	0.25881	1	128
GO:0004402	histone acetyltransferase activity	molecular_function	0.25916	1	3
GO:0004476	mannose-6-phosphate isomerase activity	molecular_function	0.25964	1	2
GO:0006461	protein complex assembly	biological_process	0.26004	1	53
GO:0008200	ion channel inhibitor activity	molecular_function	0.26089	1	12
GO:0016248	channel inhibitor activity	molecular_function	0.26089	1	12
GO:0043244	regulation of protein complex disassembly	biological_process	0.26103	1	4
GO:0045321	leukocyte activation	biological_process	0.26129	1	2
GO:0016615	malate dehydrogenase activity	molecular_function	0.26224	1	3
GO:0040008	regulation of growth	biological_process	0.26278	1	3
GO:0009274	peptidoglycan-based cell wall	cellular_component	0.26419	1	2
GO:0009276	Gram-negative-bacterium-type cell wall	cellular_component	0.26419	1	2
GO:0044429	mitochondrial part	cellular_component	0.2643	1	40
GO:0065003	macromolecular complex assembly	biological_process	0.2647	1	60
GO:0004019	adenylosuccinate synthase activity	molecular_function	0.265	1	2
GO:0003712	transcription cofactor activity	molecular_function	0.26542	1	22
GO:0019887	protein kinase regulator activity	molecular_function	0.26573	1	5
GO:0051239	regulation of multicellular organismal process	biological_process	0.2663	1	6
GO:0006897	endocytosis	biological_process	0.26748	1	5
GO:0044765	single-organism transport	biological_process	0.2675	1	327
GO:0006820	anion transport	biological_process	0.26853	1	33
GO:0008374	O-acyltransferase activity	molecular_function	0.26868	1	12
GO:0071107	response to parathyroid hormone stimulus	biological_process	0.26873	1	1
GO:0044283	small molecule biosynthetic process	biological_process	0.26891	1	66
GO:0008643	carbohydrate transport	biological_process	0.2695	1	12
GO:0016020	membrane	cellular_component	0.26954	1	692
GO:0009086	methionine biosynthetic process	biological_process	0.26963	1	2
GO:0009678	hydrogen-translocating pyrophosphatase activity	molecular_function	0.26977	1	2
GO:0031419	cobalamin binding	molecular_function	0.27047	1	3
GO:0030145	manganese ion binding	molecular_function	0.27052	1	6
GO:0019900	kinase binding	molecular_function	0.27081	1	6
GO:0070271	protein complex biogenesis	biological_process	0.27094	1	53
GO:0006935	chemotaxis	biological_process	0.27101	1	7
GO:0042330	taxis	biological_process	0.27101	1	7
GO:0007218	neuropeptide signaling pathway	biological_process	0.27108	1	7
GO:0016778	diphosphotransferase activity	molecular_function	0.27141	1	3
GO:0009403	toxin biosynthetic process	biological_process	0.27148	1	2
GO:0030077	plasma membrane light-harvesting complex	cellular_component	0.27193	1	2
GO:0042716	plasma membrane-derived chromatophore	cellular_component	0.27193	1	2
GO:0060478	acrosomal vesicle exocytosis	biological_process	0.27225	1	2
GO:0015049	methane monooxygenase activity	molecular_function	0.27262	1	1
GO:0006950	response to stress	biological_process	0.27322	1	172
GO:0031854	orexigenic neuropeptide QRFP receptor binding	molecular_function	0.27351	1	1
GO:0071855	neuropeptide receptor binding	molecular_function	0.27351	1	1
GO:0006106	fumarate metabolic process	biological_process	0.27403	1	1
GO:0006030	chitin metabolic process	biological_process	0.27411	1	5
GO:1901071	glucosamine-containing compound metabolic process	biological_process	0.27411	1	5
GO:0003008	system process	biological_process	0.27507	1	10
GO:0005815	microtubule organizing center	cellular_component	0.27588	1	12
GO:0031023	microtubule organizing center organization	biological_process	0.27604	1	4
GO:0015035	protein disulfide oxidoreductase activity	molecular_function	0.27609	1	14
GO:0015036	disulfide oxidoreductase activity	molecular_function	0.27609	1	14
GO:0070851	growth factor receptor binding	molecular_function	0.27611	1	5
GO:0008194	UDP-glycosyltransferase activity	molecular_function	0.2767	1	29
GO:0004672	protein kinase activity	molecular_function	0.27703	1	199
GO:0007205	protein kinase C-activating G-protein coupled receptor signaling pathway	biological_process	0.2776	1	2
GO:0005216	ion channel activity	molecular_function	0.27855	1	38
GO:0022838	substrate-specific channel activity	molecular_function	0.27855	1	38
GO:0004673	protein histidine kinase activity	molecular_function	0.27877	1	13
GO:0016775	phosphotransferase activity, nitrogenous group as acceptor	molecular_function	0.27877	1	13
GO:0001933	negative regulation of protein phosphorylation	biological_process	0.27903	1	1
GO:0004862	cAMP-dependent protein kinase inhibitor activity	molecular_function	0.27903	1	1
GO:0006469	negative regulation of protein kinase activity	biological_process	0.27903	1	1
GO:0010563	negative regulation of phosphorus metabolic process	biological_process	0.27903	1	1
GO:0031400	negative regulation of protein modification process	biological_process	0.27903	1	1
GO:0033673	negative regulation of kinase activity	biological_process	0.27903	1	1
GO:0042326	negative regulation of phosphorylation	biological_process	0.27903	1	1
GO:0045936	negative regulation of phosphate metabolic process	biological_process	0.27903	1	1
GO:0051348	negative regulation of transferase activity	biological_process	0.27903	1	1
GO:0006796	phosphate-containing compound metabolic process	biological_process	0.27966	1	273
GO:0008138	protein tyrosine/serine/threonine phosphatase activity	molecular_function	0.27979	1	6
GO:0009100	glycoprotein metabolic process	biological_process	0.28029	1	15
GO:0009101	glycoprotein biosynthetic process	biological_process	0.28029	1	15
GO:0043189	H4/H2A histone acetyltransferase complex	cellular_component	0.28151	1	1
GO:0008483	transaminase activity	molecular_function	0.28155	1	4
GO:0016769	transferase activity, transferring nitrogenous groups	molecular_function	0.28155	1	4
GO:0006313	transposition, DNA-mediated	biological_process	0.28223	1	7
GO:0032196	transposition	biological_process	0.28223	1	7
GO:0022890	inorganic cation transmembrane transporter activity	molecular_function	0.28255	1	99
GO:0015937	coenzyme A biosynthetic process	biological_process	0.28257	1	4
GO:0033866	nucleoside bisphosphate biosynthetic process	biological_process	0.28257	1	4
GO:0034030	ribonucleoside bisphosphate biosynthetic process	biological_process	0.28257	1	4
GO:0034033	purine nucleoside bisphosphate biosynthetic process	biological_process	0.28257	1	4
GO:0000989	transcription factor binding transcription factor activity	molecular_function	0.28372	1	22
GO:0051607	defense response to virus	biological_process	0.28451	1	4
GO:0009424	bacterial-type flagellum hook	cellular_component	0.28488	1	1
GO:0005615	extracellular space	cellular_component	0.28496	1	20
GO:0046873	metal ion transmembrane transporter activity	molecular_function	0.28531	1	64
GO:0051087	chaperone binding	molecular_function	0.28537	1	9
GO:0033539	fatty acid beta-oxidation using acyl-CoA dehydrogenase	biological_process	0.28562	1	1
GO:0031160	spore wall	cellular_component	0.28735	1	1
GO:0016247	channel regulator activity	molecular_function	0.28735	1	13
GO:0016758	transferase activity, transferring hexosyl groups	molecular_function	0.28964	1	73
GO:0009225	nucleotide-sugar metabolic process	biological_process	0.29034	1	2
GO:0006091	generation of precursor metabolites and energy	biological_process	0.29052	1	38
GO:0033865	nucleoside bisphosphate metabolic process	biological_process	0.29103	1	6
GO:0033875	ribonucleoside bisphosphate metabolic process	biological_process	0.29103	1	6
GO:0034032	purine nucleoside bisphosphate metabolic process	biological_process	0.29103	1	6
GO:0006793	phosphorus metabolic process	biological_process	0.29221	1	273
GO:0007096	regulation of exit from mitosis	biological_process	0.29235	1	1
GO:0010458	exit from mitosis	biological_process	0.29235	1	1
GO:0007617	mating behavior	biological_process	0.29309	1	3
GO:0019098	reproductive behavior	biological_process	0.29309	1	3
GO:0033743	peptide-methionine (R)-S-oxide reductase activity	molecular_function	0.29324	1	3
GO:0034470	ncRNA processing	biological_process	0.29465	1	51
GO:0000096	sulfur amino acid metabolic process	biological_process	0.29499	1	5
GO:0015267	channel activity	molecular_function	0.29502	1	38
GO:0022803	passive transmembrane transporter activity	molecular_function	0.29502	1	38
GO:0006353	DNA-dependent transcription, termination	biological_process	0.29528	1	3
GO:0030029	actin filament-based process	biological_process	0.29551	1	8
GO:0030036	actin cytoskeleton organization	biological_process	0.29551	1	8
GO:0009620	response to fungus	biological_process	0.29556	1	2
GO:0050832	defense response to fungus	biological_process	0.29556	1	2
GO:1901988	negative regulation of cell cycle phase transition	biological_process	0.29651	1	8
GO:0005227	calcium activated cation channel activity	molecular_function	0.29669	1	2
GO:0015269	calcium-activated potassium channel activity	molecular_function	0.29669	1	2
GO:0006835	dicarboxylic acid transport	biological_process	0.29726	1	8
GO:0000774	adenyl-nucleotide exchange factor activity	molecular_function	0.29735	1	6
GO:0016773	phosphotransferase activity, alcohol group as acceptor	molecular_function	0.29741	1	236
GO:0051205	protein insertion into membrane	biological_process	0.29759	1	4
GO:0051668	localization within membrane	biological_process	0.29759	1	4
GO:0009451	RNA modification	biological_process	0.29833	1	22
GO:0006555	methionine metabolic process	biological_process	0.29926	1	3
GO:0017080	sodium channel regulator activity	molecular_function	0.2999	1	5
GO:0019871	sodium channel inhibitor activity	molecular_function	0.2999	1	5
GO:0008137	NADH dehydrogenase (ubiquinone) activity	molecular_function	0.3005	1	8
GO:0050136	NADH dehydrogenase (quinone) activity	molecular_function	0.3005	1	8
GO:0016559	peroxisome fission	biological_process	0.30067	1	2
GO:0009987	cellular process	biological_process	0.30293	1	1591
GO:0007165	signal transduction	biological_process	0.30356	1	156
GO:0019205	nucleobase-containing compound kinase activity	molecular_function	0.30412	1	11
GO:0009605	response to external stimulus	biological_process	0.30426	1	15
GO:0006334	nucleosome assembly	biological_process	0.3049	1	5
GO:0031497	chromatin assembly	biological_process	0.3049	1	5
GO:0034728	nucleosome organization	biological_process	0.3049	1	5
GO:0006480	N-terminal protein amino acid methylation	biological_process	0.30552	1	4
GO:0031365	N-terminal protein amino acid modification	biological_process	0.30552	1	4
GO:0048731	system development	biological_process	0.30553	1	10
GO:0044087	regulation of cellular component biogenesis	biological_process	0.30561	1	6
GO:0030154	cell differentiation	biological_process	0.30657	1	15
GO:0033108	mitochondrial respiratory chain complex assembly	biological_process	0.30711	1	4
GO:0004089	carbonate dehydratase activity	molecular_function	0.30717	1	2
GO:0016682	oxidoreductase activity, acting on diphenols and related substances as donors, oxygen as acceptor	molecular_function	0.30849	1	3
GO:0042375	quinone cofactor metabolic process	biological_process	0.30942	1	3
GO:0045426	quinone cofactor biosynthetic process	biological_process	0.30942	1	3
GO:0005829	cytosol	cellular_component	0.30969	1	9
GO:0044445	cytosolic part	cellular_component	0.30969	1	9
GO:0005750	mitochondrial respiratory chain complex III	cellular_component	0.30982	1	3
GO:0006122	mitochondrial electron transport, ubiquinol to cytochrome c	biological_process	0.30982	1	3
GO:0045275	respiratory chain complex III	cellular_component	0.30982	1	3
GO:0016049	cell growth	biological_process	0.31058	1	5
GO:0016853	isomerase activity	molecular_function	0.31063	1	42
GO:0006304	DNA modification	biological_process	0.31155	1	9
GO:0016671	oxidoreductase activity, acting on a sulfur group of donors, disulfide as acceptor	molecular_function	0.31159	1	4
GO:0051274	beta-glucan biosynthetic process	biological_process	0.31166	1	14
GO:0009058	biosynthetic process	biological_process	0.31215	1	691
GO:0044711	single-organism biosynthetic process	biological_process	0.31443	1	70
GO:0016747	transferase activity, transferring acyl groups other than amino-acyl groups	molecular_function	0.3154	1	45
GO:0071949	FAD binding	molecular_function	0.31566	1	19
GO:0000003	reproduction	biological_process	0.31613	1	52
GO:0042995	cell projection	cellular_component	0.3174	1	12
GO:0004332	fructose-bisphosphate aldolase activity	molecular_function	0.31799	1	2
GO:0071840	cellular component organization or biogenesis	biological_process	0.31814	1	230
GO:0009271	phage shock	biological_process	0.31989	1	4
GO:0051186	cofactor metabolic process	biological_process	0.31991	1	49
GO:0005313	L-glutamate transmembrane transporter activity	molecular_function	0.32013	1	1
GO:0015172	acidic amino acid transmembrane transporter activity	molecular_function	0.32013	1	1
GO:0015501	glutamate:sodium symporter activity	molecular_function	0.32013	1	1
GO:0015800	acidic amino acid transport	biological_process	0.32013	1	1
GO:0015807	L-amino acid transport	biological_process	0.32013	1	1
GO:0015813	L-glutamate transport	biological_process	0.32013	1	1
GO:0010167	response to nitrate	biological_process	0.3203	1	1
GO:0015706	nitrate transport	biological_process	0.3203	1	1
GO:0004185	serine-type carboxypeptidase activity	molecular_function	0.32045	1	9
GO:0000148	1,3-beta-D-glucan synthase complex	cellular_component	0.32157	1	4
GO:0003843	1,3-beta-D-glucan synthase activity	molecular_function	0.32157	1	4
GO:0006074	(1->3)-beta-D-glucan metabolic process	biological_process	0.32157	1	4
GO:0006075	(1->3)-beta-D-glucan biosynthetic process	biological_process	0.32157	1	4
GO:0016868	intramolecular transferase activity, phosphotransferases	molecular_function	0.32222	1	4
GO:0043566	structure-specific DNA binding	molecular_function	0.3229	1	25
GO:0032784	regulation of DNA-dependent transcription, elongation	biological_process	0.32367	1	4
GO:0019855	calcium channel inhibitor activity	molecular_function	0.32389	1	3
GO:0008652	cellular amino acid biosynthetic process	biological_process	0.32406	1	36
GO:0000015	phosphopyruvate hydratase complex	cellular_component	0.32406	1	2
GO:0004634	phosphopyruvate hydratase activity	molecular_function	0.32406	1	2
GO:0016538	cyclin-dependent protein serine/threonine kinase regulator activity	molecular_function	0.32483	1	3
GO:0007275	multicellular organismal development	biological_process	0.32485	1	29
GO:0016998	cell wall macromolecule catabolic process	biological_process	0.32485	1	4
GO:0005342	organic acid transmembrane transporter activity	molecular_function	0.3249	1	8
GO:0046943	carboxylic acid transmembrane transporter activity	molecular_function	0.3249	1	8
GO:0003779	actin binding	molecular_function	0.32538	1	26
GO:0006188	IMP biosynthetic process	biological_process	0.32583	1	2
GO:0046040	IMP metabolic process	biological_process	0.32583	1	2
GO:0000287	magnesium ion binding	molecular_function	0.32645	1	25
GO:0002252	immune effector process	biological_process	0.32674	1	4
GO:0016407	acetyltransferase activity	molecular_function	0.32678	1	18
GO:0006836	neurotransmitter transport	biological_process	0.327	1	1
GO:0004427	inorganic diphosphatase activity	molecular_function	0.32727	1	3
GO:0010948	negative regulation of cell cycle process	biological_process	0.32867	1	8
GO:0031410	cytoplasmic vesicle	cellular_component	0.32915	1	19
GO:0002064	epithelial cell development	biological_process	0.33091	1	2
GO:0007281	germ cell development	biological_process	0.33091	1	2
GO:0007286	spermatid development	biological_process	0.33091	1	2
GO:0030855	epithelial cell differentiation	biological_process	0.33091	1	2
GO:0048515	spermatid differentiation	biological_process	0.33091	1	2
GO:0060429	epithelium development	biological_process	0.33091	1	2
GO:0007154	cell communication	biological_process	0.33098	1	171
GO:0016972	thiol oxidase activity	molecular_function	0.33193	1	3
GO:0006621	protein retention in ER lumen	biological_process	0.33239	1	3
GO:0035437	maintenance of protein localization in endoplasmic reticulum	biological_process	0.33239	1	3
GO:0046923	ER retention sequence binding	molecular_function	0.33239	1	3
GO:0072595	maintenance of protein localization in organelle	biological_process	0.33239	1	3
GO:0016655	oxidoreductase activity, acting on NAD(P)H, quinone or similar compound as acceptor	molecular_function	0.33241	1	10
GO:0019028	viral capsid	cellular_component	0.33478	1	42
GO:0051273	beta-glucan metabolic process	biological_process	0.33587	1	14
GO:0007409	axonogenesis	biological_process	0.33615	1	4
GO:0007411	axon guidance	biological_process	0.33615	1	4
GO:0048667	cell morphogenesis involved in neuron differentiation	biological_process	0.33615	1	4
GO:0048812	neuron projection morphogenesis	biological_process	0.33615	1	4
GO:0061564	axon development	biological_process	0.33615	1	4
GO:0097485	neuron projection guidance	biological_process	0.33615	1	4
GO:0005985	sucrose metabolic process	biological_process	0.3362	1	3
GO:0006952	defense response	biological_process	0.33667	1	40
GO:0051188	cofactor biosynthetic process	biological_process	0.33766	1	38
GO:0007349	cellularization	biological_process	0.33792	1	1
GO:0044380	protein localization to cytoskeleton	biological_process	0.33929	1	2
GO:0071988	protein localization to spindle pole body	biological_process	0.33929	1	2
GO:0006891	intra-Golgi vesicle-mediated transport	biological_process	0.3398	1	6
GO:0005102	receptor binding	molecular_function	0.34037	1	46
GO:0018149	peptide cross-linking	biological_process	0.34049	1	1
GO:0000746	conjugation	biological_process	0.3411	1	6
GO:0006873	cellular ion homeostasis	biological_process	0.34123	1	9
GO:0006875	cellular metal ion homeostasis	biological_process	0.34123	1	9
GO:0030003	cellular cation homeostasis	biological_process	0.34123	1	9
GO:0055065	metal ion homeostasis	biological_process	0.34123	1	9
GO:0004930	G-protein coupled receptor activity	molecular_function	0.34138	1	10
GO:0001664	G-protein coupled receptor binding	molecular_function	0.34191	1	2
GO:0016211	ammonia ligase activity	molecular_function	0.34198	1	3
GO:0016880	acid-ammonia (or amide) ligase activity	molecular_function	0.34198	1	3
GO:0033821	DNA beta-glucosyltransferase activity	molecular_function	0.34238	1	2
GO:0022836	gated channel activity	molecular_function	0.34288	1	23
GO:0022839	ion gated channel activity	molecular_function	0.34288	1	23
GO:0030255	protein secretion by the type IV secretion system	biological_process	0.34341	1	1
GO:0044097	secretion by the type IV secretion system	biological_process	0.34341	1	1
GO:0005261	cation channel activity	molecular_function	0.34486	1	18
GO:0030042	actin filament depolymerization	biological_process	0.34487	1	2
GO:0030834	regulation of actin filament depolymerization	biological_process	0.34487	1	2
GO:0030835	negative regulation of actin filament depolymerization	biological_process	0.34487	1	2
GO:0030837	negative regulation of actin filament polymerization	biological_process	0.34487	1	2
GO:0031333	negative regulation of protein complex assembly	biological_process	0.34487	1	2
GO:0032272	negative regulation of protein polymerization	biological_process	0.34487	1	2
GO:0051016	barbed-end actin filament capping	biological_process	0.34487	1	2
GO:0051261	protein depolymerization	biological_process	0.34487	1	2
GO:0051494	negative regulation of cytoskeleton organization	biological_process	0.34487	1	2
GO:0051693	actin filament capping	biological_process	0.34487	1	2
GO:1901879	regulation of protein depolymerization	biological_process	0.34487	1	2
GO:1901880	negative regulation of protein depolymerization	biological_process	0.34487	1	2
GO:0009405	pathogenesis	biological_process	0.34511	1	40
GO:0019538	protein metabolic process	biological_process	0.34563	1	499
GO:0006518	peptide metabolic process	biological_process	0.34608	1	8
GO:0031555	transcriptional attenuation	biological_process	0.34652	1	1
GO:0031556	transcriptional attenuation by ribosome	biological_process	0.34652	1	1
GO:0004560	alpha-L-fucosidase activity	molecular_function	0.34671	1	1
GO:0015928	fucosidase activity	molecular_function	0.34671	1	1
GO:0004415	hyalurononglucosaminidase activity	molecular_function	0.34692	1	1
GO:0015929	hexosaminidase activity	molecular_function	0.34692	1	1
GO:0005882	intermediate filament	cellular_component	0.34697	1	8
GO:0045111	intermediate filament cytoskeleton	cellular_component	0.34697	1	8
GO:0018205	peptidyl-lysine modification	biological_process	0.34708	1	2
GO:0006959	humoral immune response	biological_process	0.34732	1	2
GO:0042381	hemolymph coagulation	biological_process	0.34732	1	2
GO:0070925	organelle assembly	biological_process	0.3478	1	16
GO:0009245	lipid A biosynthetic process	biological_process	0.34855	1	4
GO:0046493	lipid A metabolic process	biological_process	0.34855	1	4
GO:1901269	lipooligosaccharide metabolic process	biological_process	0.34855	1	4
GO:1901271	lipooligosaccharide biosynthetic process	biological_process	0.34855	1	4
GO:0019104	DNA N-glycosylase activity	molecular_function	0.349	1	3
GO:0043623	cellular protein complex assembly	biological_process	0.34942	1	41
GO:0034622	cellular macromolecular complex assembly	biological_process	0.35	1	48
GO:0072330	monocarboxylic acid biosynthetic process	biological_process	0.35118	1	15
GO:0004813	alanine-tRNA ligase activity	molecular_function	0.35123	1	2
GO:0006419	alanyl-tRNA aminoacylation	biological_process	0.35123	1	2
GO:0000155	phosphorelay sensor kinase activity	molecular_function	0.3521	1	10
GO:0005853	eukaryotic translation elongation factor 1 complex	cellular_component	0.35258	1	1
GO:0023052	signaling	biological_process	0.35263	1	156
GO:0044700	single organism signaling	biological_process	0.35263	1	156
GO:0000075	cell cycle checkpoint	biological_process	0.35276	1	7
GO:0071822	protein complex subunit organization	biological_process	0.35276	1	58
GO:0007618	mating	biological_process	0.35284	1	3
GO:0005746	mitochondrial respiratory chain	cellular_component	0.35359	1	5
GO:0006839	mitochondrial transport	biological_process	0.35369	1	6
GO:0044766	multi-organism transport	biological_process	0.35425	1	1
GO:0000087	M phase of mitotic cell cycle	biological_process	0.3554	1	1
GO:0003870	5-aminolevulinate synthase activity	molecular_function	0.35592	1	1
GO:0016749	N-succinyltransferase activity	molecular_function	0.35592	1	1
GO:0016634	oxidoreductase activity, acting on the CH-CH group of donors, oxygen as acceptor	molecular_function	0.35604	1	2
GO:0006749	glutathione metabolic process	biological_process	0.35663	1	2
GO:0003954	NADH dehydrogenase activity	molecular_function	0.35861	1	8
GO:0004451	isocitrate lyase activity	molecular_function	0.35874	1	1
GO:0005521	lamin binding	molecular_function	0.35878	1	1
GO:0002376	immune system process	biological_process	0.359	1	19
GO:0043385	mycotoxin metabolic process	biological_process	0.35925	1	1
GO:0043386	mycotoxin biosynthetic process	biological_process	0.35925	1	1
GO:0045122	aflatoxin biosynthetic process	biological_process	0.35925	1	1
GO:0046222	aflatoxin metabolic process	biological_process	0.35925	1	1
GO:1901376	organic heteropentacyclic compound metabolic process	biological_process	0.35925	1	1
GO:1901378	organic heteropentacyclic compound biosynthetic process	biological_process	0.35925	1	1
GO:0055082	cellular chemical homeostasis	biological_process	0.35944	1	9
GO:0046999	regulation of conjugation	biological_process	0.35959	1	2
GO:0004143	diacylglycerol kinase activity	molecular_function	0.35988	1	2
GO:0090544	BAF-type complex	cellular_component	0.35991	1	1
GO:0031386	protein tag	molecular_function	0.36015	1	1
GO:0009653	anatomical structure morphogenesis	biological_process	0.36027	1	18
GO:0004521	endoribonuclease activity	molecular_function	0.36058	1	11
GO:0005543	phospholipid binding	molecular_function	0.3609	1	11
GO:0004623	phospholipase A2 activity	molecular_function	0.36134	1	1
GO:0004788	thiamine diphosphokinase activity	molecular_function	0.36278	1	1
GO:0004803	transposase activity	molecular_function	0.36307	1	4
GO:0003840	gamma-glutamyltransferase activity	molecular_function	0.36335	1	1
GO:0006505	GPI anchor metabolic process	biological_process	0.36348	1	16
GO:0046039	GTP metabolic process	biological_process	0.36415	1	3
GO:0008063	Toll signaling pathway	biological_process	0.36427	1	1
GO:0008217	regulation of blood pressure	biological_process	0.36434	1	1
GO:0042311	vasodilation	biological_process	0.36434	1	1
GO:0042312	regulation of vasodilation	biological_process	0.36434	1	1
GO:0006470	protein dephosphorylation	biological_process	0.36489	1	7
GO:0017172	cysteine dioxygenase activity	molecular_function	0.365	1	1
GO:0046439	L-cysteine metabolic process	biological_process	0.365	1	1
GO:0090407	organophosphate biosynthetic process	biological_process	0.36554	1	48
GO:0042974	retinoic acid receptor binding	molecular_function	0.36587	1	1
GO:0008430	selenium binding	molecular_function	0.36611	1	1
GO:0044433	cytoplasmic vesicle part	cellular_component	0.36631	1	14
GO:0006575	cellular modified amino acid metabolic process	biological_process	0.36645	1	13
GO:0031344	regulation of cell projection organization	biological_process	0.36647	1	1
GO:0060491	regulation of cell projection assembly	biological_process	0.36647	1	1
GO:1902115	regulation of organelle assembly	biological_process	0.36647	1	1
GO:1902208	regulation of bacterial-type flagellum assembly	biological_process	0.36647	1	1
GO:0004071	aspartate-ammonia ligase activity	molecular_function	0.36649	1	1
GO:0047200	tetrahydrodipicolinate N-acetyltransferase activity	molecular_function	0.36657	1	1
GO:0000904	cell morphogenesis involved in differentiation	biological_process	0.36666	1	4
GO:0006274	DNA replication termination	biological_process	0.36668	1	1
GO:0004018	N6-(1,2-dicarboxyethyl)AMP AMP-lyase (fumarate-forming) activity	molecular_function	0.36671	1	1
GO:0033925	mannosyl-glycoprotein endo-beta-N-acetylglucosaminidase activity	molecular_function	0.36767	1	1
GO:0009267	cellular response to starvation	biological_process	0.36768	1	3
GO:0031667	response to nutrient levels	biological_process	0.36768	1	3
GO:0031669	cellular response to nutrient levels	biological_process	0.36768	1	3
GO:0042594	response to starvation	biological_process	0.36768	1	3
GO:0031982	vesicle	cellular_component	0.3677	1	19
GO:0016867	intramolecular transferase activity, transferring acyl groups	molecular_function	0.36809	1	1
GO:0016993	precorrin-8X methylmutase activity	molecular_function	0.36809	1	1
GO:0004655	porphobilinogen synthase activity	molecular_function	0.36825	1	1
GO:0006265	DNA topological change	biological_process	0.36831	1	8
GO:0008897	holo-[acyl-carrier-protein] synthase activity	molecular_function	0.36843	1	1
GO:0005681	spliceosomal complex	cellular_component	0.36908	1	10
GO:0032797	SMN complex	cellular_component	0.36924	1	1
GO:0008191	metalloendopeptidase inhibitor activity	molecular_function	0.36992	1	1
GO:0010576	metalloenzyme regulator activity	molecular_function	0.36992	1	1
GO:0048551	metalloenzyme inhibitor activity	molecular_function	0.36992	1	1
GO:0016668	oxidoreductase activity, acting on a sulfur group of donors, NAD(P) as acceptor	molecular_function	0.36994	1	7
GO:0047134	protein-disulfide reductase activity	molecular_function	0.36994	1	7
GO:0048870	cell motility	biological_process	0.37012	1	14
GO:0051674	localization of cell	biological_process	0.37012	1	14
GO:0000784	nuclear chromosome, telomeric region	cellular_component	0.37018	1	2
GO:0044272	sulfur compound biosynthetic process	biological_process	0.3723	1	10
GO:0009379	Holliday junction helicase complex	cellular_component	0.37319	1	1
GO:0048476	Holliday junction resolvase complex	cellular_component	0.37319	1	1
GO:0043933	macromolecular complex subunit organization	biological_process	0.37331	1	65
GO:0019865	immunoglobulin binding	molecular_function	0.37337	1	1
GO:0051015	actin filament binding	molecular_function	0.37345	1	2
GO:0051537	2 iron, 2 sulfur cluster binding	molecular_function	0.37375	1	6
GO:0000062	fatty-acyl-CoA binding	molecular_function	0.37387	1	2
GO:0015562	efflux transmembrane transporter activity	molecular_function	0.37431	1	1
GO:0034639	L-amino acid efflux transmembrane transporter activity	molecular_function	0.37431	1	1
GO:0004531	deoxyribonuclease II activity	molecular_function	0.3744	1	1
GO:0016889	endodeoxyribonuclease activity, producing 3'-phosphomonoesters	molecular_function	0.3744	1	1
GO:0006790	sulfur compound metabolic process	biological_process	0.37471	1	18
GO:0008324	cation transmembrane transporter activity	molecular_function	0.37557	1	114
GO:0022804	active transmembrane transporter activity	molecular_function	0.37573	1	47
GO:0006664	glycolipid metabolic process	biological_process	0.37894	1	20
GO:0005217	intracellular ligand-gated ion channel activity	molecular_function	0.37921	1	7
GO:0005218	intracellular ligand-gated calcium channel activity	molecular_function	0.37921	1	7
GO:0005219	ryanodine-sensitive calcium-release channel activity	molecular_function	0.37921	1	7
GO:0015278	calcium-release channel activity	molecular_function	0.37921	1	7
GO:0008883	glutamyl-tRNA reductase activity	molecular_function	0.38043	1	2
GO:0030337	DNA polymerase processivity factor activity	molecular_function	0.38063	1	3
GO:0009029	tetraacyldisaccharide 4'-kinase activity	molecular_function	0.3808	1	1
GO:0030244	cellulose biosynthetic process	biological_process	0.38162	1	10
GO:0044255	cellular lipid metabolic process	biological_process	0.38195	1	80
GO:0006336	DNA replication-independent nucleosome assembly	biological_process	0.38302	1	1
GO:0031055	chromatin remodeling at centromere	biological_process	0.38302	1	1
GO:0034080	CENP-A containing nucleosome assembly at centromere	biological_process	0.38302	1	1
GO:0034724	DNA replication-independent nucleosome organization	biological_process	0.38302	1	1
GO:0043486	histone exchange	biological_process	0.38302	1	1
GO:0005262	calcium channel activity	molecular_function	0.38347	1	8
GO:0015085	calcium ion transmembrane transporter activity	molecular_function	0.38347	1	8
GO:1901070	guanosine-containing compound biosynthetic process	biological_process	0.38361	1	2
GO:0016832	aldehyde-lyase activity	molecular_function	0.38418	1	3
GO:0004180	carboxypeptidase activity	molecular_function	0.38444	1	9
GO:0004725	protein tyrosine phosphatase activity	molecular_function	0.38531	1	6
GO:0006626	protein targeting to mitochondrion	biological_process	0.38881	1	5
GO:0015947	methane metabolic process	biological_process	0.38908	1	6
GO:0043446	cellular alkane metabolic process	biological_process	0.38908	1	6
GO:0005246	calcium channel regulator activity	molecular_function	0.38949	1	4
GO:0033057	multicellular organismal reproductive behavior	biological_process	0.39098	1	2
GO:0045297	post-mating behavior	biological_process	0.39098	1	2
GO:0045924	regulation of female receptivity	biological_process	0.39098	1	2
GO:0046008	regulation of female receptivity, post-mating	biological_process	0.39098	1	2
GO:0060180	female mating behavior	biological_process	0.39098	1	2
GO:0005685	U1 snRNP	cellular_component	0.39158	1	2
GO:0006376	mRNA splice site selection	biological_process	0.39158	1	2
GO:0030532	small nuclear ribonucleoprotein complex	cellular_component	0.39158	1	2
GO:0042138	meiotic DNA double-strand break formation	biological_process	0.39165	1	1
GO:0006333	chromatin assembly or disassembly	biological_process	0.39176	1	5
GO:0015078	hydrogen ion transmembrane transporter activity	molecular_function	0.39225	1	45
GO:0005125	cytokine activity	molecular_function	0.39273	1	3
GO:0003746	translation elongation factor activity	molecular_function	0.39461	1	5
GO:0044703	multi-organism reproductive process	biological_process	0.39543	1	11
GO:0006996	organelle organization	biological_process	0.39573	1	114
GO:0050829	defense response to Gram-negative bacterium	biological_process	0.39658	1	2
GO:0009218	pyrimidine ribonucleotide metabolic process	biological_process	0.39768	1	2
GO:0009220	pyrimidine ribonucleotide biosynthetic process	biological_process	0.39768	1	2
GO:0006635	fatty acid beta-oxidation	biological_process	0.39795	1	2
GO:0009062	fatty acid catabolic process	biological_process	0.39795	1	2
GO:0019395	fatty acid oxidation	biological_process	0.39795	1	2
GO:0034440	lipid oxidation	biological_process	0.39795	1	2
GO:0044242	cellular lipid catabolic process	biological_process	0.39795	1	2
GO:0017004	cytochrome complex assembly	biological_process	0.39824	1	5
GO:0007340	acrosome reaction	biological_process	0.39827	1	2
GO:0017156	calcium ion-dependent exocytosis	biological_process	0.39827	1	2
GO:0006066	alcohol metabolic process	biological_process	0.39952	1	7
GO:0065004	protein-DNA complex assembly	biological_process	0.40055	1	12
GO:0071824	protein-DNA complex subunit organization	biological_process	0.40055	1	12
GO:0001897	cytolysis by symbiont of host cells	biological_process	0.4013	1	2
GO:0019836	hemolysis by symbiont of host erythrocytes	biological_process	0.4013	1	2
GO:0051801	cytolysis in other organism involved in symbiotic interaction	biological_process	0.4013	1	2
GO:0052331	hemolysis in other organism involved in symbiotic interaction	biological_process	0.4013	1	2
GO:0044452	nucleolar part	cellular_component	0.40178	1	3
GO:0051382	kinetochore assembly	biological_process	0.40255	1	7
GO:0051383	kinetochore organization	biological_process	0.40255	1	7
GO:0006812	cation transport	biological_process	0.40267	1	125
GO:0050896	response to stimulus	biological_process	0.40291	1	347
GO:0006213	pyrimidine nucleoside metabolic process	biological_process	0.40374	1	3
GO:0007586	digestion	biological_process	0.40386	1	1
GO:0006874	cellular calcium ion homeostasis	biological_process	0.40456	1	7
GO:0055074	calcium ion homeostasis	biological_process	0.40456	1	7
GO:0072503	cellular divalent inorganic cation homeostasis	biological_process	0.40456	1	7
GO:0072507	divalent inorganic cation homeostasis	biological_process	0.40456	1	7
GO:0051539	4 iron, 4 sulfur cluster binding	molecular_function	0.40469	1	5
GO:0005337	nucleoside transmembrane transporter activity	molecular_function	0.40526	1	2
GO:0005778	peroxisomal membrane	cellular_component	0.40594	1	3
GO:0005779	integral to peroxisomal membrane	cellular_component	0.40594	1	3
GO:0031231	intrinsic to peroxisomal membrane	cellular_component	0.40594	1	3
GO:0031903	microbody membrane	cellular_component	0.40594	1	3
GO:0044438	microbody part	cellular_component	0.40594	1	3
GO:0044439	peroxisomal part	cellular_component	0.40594	1	3
GO:0000781	chromosome, telomeric region	cellular_component	0.40595	1	2
GO:0051225	spindle assembly	biological_process	0.40602	1	2
GO:0006904	vesicle docking involved in exocytosis	biological_process	0.40659	1	6
GO:0043015	gamma-tubulin binding	molecular_function	0.40789	1	2
GO:1901576	organic substance biosynthetic process	biological_process	0.40835	1	655
GO:0036094	small molecule binding	molecular_function	0.40855	1	515
GO:0006071	glycerol metabolic process	biological_process	0.40882	1	2
GO:0043242	negative regulation of protein complex disassembly	biological_process	0.40918	1	2
GO:0001906	cell killing	biological_process	0.40923	1	3
GO:0031640	killing of cells of other organism	biological_process	0.40923	1	3
GO:0044364	disruption of cells of other organism	biological_process	0.40923	1	3
GO:0004620	phospholipase activity	molecular_function	0.40935	1	2
GO:0004489	methylenetetrahydrofolate reductase (NADPH) activity	molecular_function	0.40954	1	1
GO:0018193	peptidyl-amino acid modification	biological_process	0.40981	1	10
GO:0016301	kinase activity	molecular_function	0.41103	1	244
GO:0008915	lipid-A-disaccharide synthase activity	molecular_function	0.41108	1	3
GO:0030243	cellulose metabolic process	biological_process	0.41167	1	10
GO:0022607	cellular component assembly	biological_process	0.41266	1	84
GO:1901700	response to oxygen-containing compound	biological_process	0.41309	1	4
GO:0006787	porphyrin-containing compound catabolic process	biological_process	0.41361	1	7
GO:0033015	tetrapyrrole catabolic process	biological_process	0.41361	1	7
GO:0051187	cofactor catabolic process	biological_process	0.41361	1	7
GO:0008830	dTDP-4-dehydrorhamnose 3,5-epimerase activity	molecular_function	0.41626	1	1
GO:0008272	sulfate transport	biological_process	0.41633	1	3
GO:0015116	sulfate transmembrane transporter activity	molecular_function	0.41633	1	3
GO:0007600	sensory perception	biological_process	0.41652	1	6
GO:0007606	sensory perception of chemical stimulus	biological_process	0.41652	1	6
GO:0040011	locomotion	biological_process	0.41746	1	26
GO:0030076	light-harvesting complex	cellular_component	0.41759	1	2
GO:0033176	proton-transporting V-type ATPase complex	cellular_component	0.41787	1	16
GO:0009401	phosphoenolpyruvate-dependent sugar phosphotransferase system	biological_process	0.41823	1	6
GO:1901505	carbohydrate derivative transporter activity	molecular_function	0.41852	1	3
GO:0051129	negative regulation of cellular component organization	biological_process	0.42039	1	6
GO:0005283	sodium:amino acid symporter activity	molecular_function	0.42053	1	2
GO:0005416	cation:amino acid symporter activity	molecular_function	0.42053	1	2
GO:0000166	nucleotide binding	molecular_function	0.42064	1	507
GO:1901265	nucleoside phosphate binding	molecular_function	0.42064	1	507
GO:0032886	regulation of microtubule-based process	biological_process	0.422	1	5
GO:0070507	regulation of microtubule cytoskeleton organization	biological_process	0.422	1	5
GO:2000026	regulation of multicellular organismal development	biological_process	0.42214	1	3
GO:0044706	multi-multicellular organism process	biological_process	0.42241	1	10
GO:0071771	aldehyde decarbonylase activity	molecular_function	0.42294	1	1
GO:0032269	negative regulation of cellular protein metabolic process	biological_process	0.42341	1	2
GO:0051248	negative regulation of protein metabolic process	biological_process	0.42341	1	2
GO:0015385	sodium:hydrogen antiporter activity	molecular_function	0.42365	1	1
GO:0004190	aspartic-type endopeptidase activity	molecular_function	0.42397	1	29
GO:0070001	aspartic-type peptidase activity	molecular_function	0.42397	1	29
GO:0002694	regulation of leukocyte activation	biological_process	0.42452	1	1
GO:0050865	regulation of cell activation	biological_process	0.42452	1	1
GO:0051249	regulation of lymphocyte activation	biological_process	0.42452	1	1
GO:0006784	heme a biosynthetic process	biological_process	0.4254	1	1
GO:0046160	heme a metabolic process	biological_process	0.4254	1	1
GO:0008252	nucleotidase activity	molecular_function	0.42564	1	2
GO:0008253	5'-nucleotidase activity	molecular_function	0.42564	1	2
GO:0051262	protein tetramerization	biological_process	0.42685	1	2
GO:0048610	cellular process involved in reproduction	biological_process	0.42688	1	30
GO:0000917	barrier septum assembly	biological_process	0.42734	1	13
GO:0032506	cytokinetic process	biological_process	0.42734	1	13
GO:0090529	cell septum assembly	biological_process	0.42734	1	13
GO:0004860	protein kinase inhibitor activity	molecular_function	0.42744	1	3
GO:0019210	kinase inhibitor activity	molecular_function	0.42744	1	3
GO:0032990	cell part morphogenesis	biological_process	0.42785	1	4
GO:0048858	cell projection morphogenesis	biological_process	0.42785	1	4
GO:0071806	protein transmembrane transport	biological_process	0.42857	1	6
GO:0034457	Mpp10 complex	cellular_component	0.42936	1	2
GO:0015980	energy derivation by oxidation of organic compounds	biological_process	0.43028	1	19
GO:0051180	vitamin transport	biological_process	0.43181	1	2
GO:0070585	protein localization to mitochondrion	biological_process	0.43313	1	5
GO:0072655	establishment of protein localization to mitochondrion	biological_process	0.43313	1	5
GO:0009877	nodulation	biological_process	0.43419	1	7
GO:0010639	negative regulation of organelle organization	biological_process	0.43439	1	5
GO:0016286	small conductance calcium-activated potassium channel activity	molecular_function	0.43464	1	1
GO:0001076	RNA polymerase II transcription factor binding transcription factor activity	molecular_function	0.43492	1	15
GO:0001104	RNA polymerase II transcription cofactor activity	molecular_function	0.43492	1	15
GO:0016838	carbon-oxygen lyase activity, acting on phosphates	molecular_function	0.4353	1	8
GO:0031965	nuclear membrane	cellular_component	0.43562	1	2
GO:0070469	respiratory chain	cellular_component	0.43606	1	5
GO:0003916	DNA topoisomerase activity	molecular_function	0.43636	1	9
GO:0016426	tRNA (adenine) methyltransferase activity	molecular_function	0.43651	1	2
GO:0016429	tRNA (adenine-N1-)-methyltransferase activity	molecular_function	0.43651	1	2
GO:0019201	nucleotide kinase activity	molecular_function	0.4369	1	7
GO:0005351	sugar:hydrogen symporter activity	molecular_function	0.43877	1	2
GO:0015295	solute:hydrogen symporter activity	molecular_function	0.43877	1	2
GO:0003924	GTPase activity	molecular_function	0.44014	1	58
GO:0015886	heme transport	biological_process	0.4418	1	3
GO:1901678	iron coordination entity transport	biological_process	0.4418	1	3
GO:0006542	glutamine biosynthetic process	biological_process	0.44403	1	2
GO:0016298	lipase activity	molecular_function	0.44447	1	4
GO:0016023	cytoplasmic membrane-bounded vesicle	cellular_component	0.4451	1	16
GO:0005740	mitochondrial envelope	cellular_component	0.44516	1	33
GO:0040007	growth	biological_process	0.44547	1	5
GO:0005929	cilium	cellular_component	0.44602	1	8
GO:0031514	motile cilium	cellular_component	0.44602	1	8
GO:0019901	protein kinase binding	molecular_function	0.44638	1	4
GO:0000213	tRNA-intron endonuclease activity	molecular_function	0.44649	1	1
GO:0046912	transferase activity, transferring acyl groups, acyl groups converted into alkyl on transfer	molecular_function	0.44752	1	3
GO:0022884	macromolecule transmembrane transporter activity	molecular_function	0.44935	1	4
GO:0042398	cellular modified amino acid biosynthetic process	biological_process	0.45091	1	10
GO:0008653	lipopolysaccharide metabolic process	biological_process	0.45106	1	2
GO:0009103	lipopolysaccharide biosynthetic process	biological_process	0.45106	1	2
GO:0000030	mannosyltransferase activity	molecular_function	0.4512	1	1
GO:0000098	sulfur amino acid catabolic process	biological_process	0.45155	1	1
GO:0030328	prenylcysteine catabolic process	biological_process	0.45155	1	1
GO:0030329	prenylcysteine metabolic process	biological_process	0.45155	1	1
GO:0042219	cellular modified amino acid catabolic process	biological_process	0.45155	1	1
GO:0044273	sulfur compound catabolic process	biological_process	0.45155	1	1
GO:0031423	hexon binding	molecular_function	0.45179	1	1
GO:0004482	mRNA (guanine-N7-)-methyltransferase activity	molecular_function	0.45223	1	1
GO:0008174	mRNA methyltransferase activity	molecular_function	0.45223	1	1
GO:0007264	small GTPase mediated signal transduction	biological_process	0.45313	1	27
GO:1901615	organic hydroxy compound metabolic process	biological_process	0.45351	1	7
GO:0016725	oxidoreductase activity, acting on CH or CH2 groups	molecular_function	0.45415	1	3
GO:0031554	regulation of DNA-dependent transcription, termination	biological_process	0.45478	1	1
GO:0033179	proton-transporting V-type ATPase, V0 domain	cellular_component	0.45553	1	11
GO:0003682	chromatin binding	molecular_function	0.45651	1	11
GO:0046789	host cell surface receptor binding	molecular_function	0.45667	1	2
GO:0046812	host cell surface binding	molecular_function	0.45667	1	2
GO:0006414	translational elongation	biological_process	0.45767	1	5
GO:0006879	cellular iron ion homeostasis	biological_process	0.45803	1	2
GO:0046916	cellular transition metal ion homeostasis	biological_process	0.45803	1	2
GO:0055072	iron ion homeostasis	biological_process	0.45803	1	2
GO:0055076	transition metal ion homeostasis	biological_process	0.45803	1	2
GO:0030001	metal ion transport	biological_process	0.45903	1	79
GO:0051716	cellular response to stimulus	biological_process	0.45914	1	222
GO:0007338	single fertilization	biological_process	0.45925	1	3
GO:0009566	fertilization	biological_process	0.45925	1	3
GO:0004126	cytidine deaminase activity	molecular_function	0.45938	1	1
GO:0006216	cytidine catabolic process	biological_process	0.45938	1	1
GO:0009972	cytidine deamination	biological_process	0.45938	1	1
GO:0046087	cytidine metabolic process	biological_process	0.45938	1	1
GO:0046133	pyrimidine ribonucleoside catabolic process	biological_process	0.45938	1	1
GO:0046135	pyrimidine nucleoside catabolic process	biological_process	0.45938	1	1
GO:0072529	pyrimidine-containing compound catabolic process	biological_process	0.45938	1	1
GO:0070085	glycosylation	biological_process	0.45946	1	17
GO:0005200	structural constituent of cytoskeleton	molecular_function	0.46083	1	2
GO:0015171	amino acid transmembrane transporter activity	molecular_function	0.46114	1	6
GO:1901698	response to nitrogen compound	biological_process	0.4616	1	1
GO:0016790	thiolester hydrolase activity	molecular_function	0.46371	1	2
GO:0010024	phytochromobilin biosynthetic process	biological_process	0.46372	1	1
GO:0016636	oxidoreductase activity, acting on the CH-CH group of donors, iron-sulfur protein as acceptor	molecular_function	0.46372	1	1
GO:0050897	cobalt ion binding	molecular_function	0.46372	1	1
GO:0051202	phytochromobilin metabolic process	biological_process	0.46372	1	1
GO:0000275	mitochondrial proton-transporting ATP synthase complex, catalytic core F(1)	cellular_component	0.46392	1	1
GO:0033645	host cell endomembrane system	cellular_component	0.46544	1	1
GO:0044165	host cell endoplasmic reticulum	cellular_component	0.46544	1	1
GO:0044167	host cell endoplasmic reticulum membrane	cellular_component	0.46544	1	1
GO:0044385	integral to membrane of host cell	cellular_component	0.46544	1	1
GO:0044386	integral to host endoplasmic reticulum membrane	cellular_component	0.46544	1	1
GO:0000070	mitotic sister chromatid segregation	biological_process	0.4676	1	1
GO:0000796	condensin complex	cellular_component	0.4676	1	1
GO:0000819	sister chromatid segregation	biological_process	0.4676	1	1
GO:0007076	mitotic chromosome condensation	biological_process	0.4676	1	1
GO:0000940	condensed chromosome outer kinetochore	cellular_component	0.46793	1	11
GO:0009126	purine nucleoside monophosphate metabolic process	biological_process	0.46836	1	2
GO:0009127	purine nucleoside monophosphate biosynthetic process	biological_process	0.46836	1	2
GO:0009167	purine ribonucleoside monophosphate metabolic process	biological_process	0.46836	1	2
GO:0009168	purine ribonucleoside monophosphate biosynthetic process	biological_process	0.46836	1	2
GO:0008417	fucosyltransferase activity	molecular_function	0.46932	1	2
GO:0048869	cellular developmental process	biological_process	0.47026	1	19
GO:0007517	muscle organ development	biological_process	0.47078	1	1
GO:0061061	muscle structure development	biological_process	0.47078	1	1
GO:0042440	pigment metabolic process	biological_process	0.47094	1	26
GO:0019842	vitamin binding	molecular_function	0.47283	1	9
GO:0003964	RNA-directed DNA polymerase activity	molecular_function	0.47322	1	2
GO:0005819	spindle	cellular_component	0.47345	1	14
GO:0016787	hydrolase activity	molecular_function	0.47353	1	542
GO:0005984	disaccharide metabolic process	biological_process	0.47368	1	6
GO:0019069	viral capsid assembly	biological_process	0.47377	1	5
GO:0030479	actin cortical patch	cellular_component	0.47452	1	1
GO:0030863	cortical cytoskeleton	cellular_component	0.47452	1	1
GO:0030864	cortical actin cytoskeleton	cellular_component	0.47452	1	1
GO:0008556	potassium-transporting ATPase activity	molecular_function	0.47507	1	2
GO:0015662	ATPase activity, coupled to transmembrane movement of ions, phosphorylative mechanism	molecular_function	0.47507	1	2
GO:1901682	sulfur compound transmembrane transporter activity	molecular_function	0.47524	1	3
GO:0005886	plasma membrane	cellular_component	0.47541	1	46
GO:1901565	organonitrogen compound catabolic process	biological_process	0.47593	1	17
GO:0019829	cation-transporting ATPase activity	molecular_function	0.47605	1	5
GO:0042625	ATPase activity, coupled to transmembrane movement of ions	molecular_function	0.47605	1	5
GO:0005272	sodium channel activity	molecular_function	0.47607	1	2
GO:0008239	dipeptidyl-peptidase activity	molecular_function	0.47621	1	3
GO:0070009	serine-type aminopeptidase activity	molecular_function	0.47621	1	3
GO:0016901	oxidoreductase activity, acting on the CH-OH group of donors, quinone or similar compound as acceptor	molecular_function	0.4765	1	1
GO:0051493	regulation of cytoskeleton organization	biological_process	0.47684	1	8
GO:0046933	proton-transporting ATP synthase activity, rotational mechanism	molecular_function	0.47705	1	3
GO:0019898	extrinsic to membrane	cellular_component	0.47732	1	12
GO:0000086	G2/M transition of mitotic cell cycle	biological_process	0.47892	1	1
GO:0010389	regulation of G2/M transition of mitotic cell cycle	biological_process	0.47892	1	1
GO:0010972	negative regulation of G2/M transition of mitotic cell cycle	biological_process	0.47892	1	1
GO:0030336	negative regulation of cell migration	biological_process	0.47892	1	1
GO:0045930	negative regulation of mitotic cell cycle	biological_process	0.47892	1	1
GO:0009991	response to extracellular stimulus	biological_process	0.47969	1	7
GO:0031668	cellular response to extracellular stimulus	biological_process	0.47969	1	7
GO:0071496	cellular response to external stimulus	biological_process	0.47969	1	7
GO:0015996	chlorophyll catabolic process	biological_process	0.48091	1	6
GO:0046149	pigment catabolic process	biological_process	0.48091	1	6
GO:0047746	chlorophyllase activity	molecular_function	0.48091	1	6
GO:0032786	positive regulation of DNA-dependent transcription, elongation	biological_process	0.48137	1	2
GO:0032968	positive regulation of transcription elongation from RNA polymerase II promoter	biological_process	0.48137	1	2
GO:0034243	regulation of transcription elongation from RNA polymerase II promoter	biological_process	0.48137	1	2
GO:0031967	organelle envelope	cellular_component	0.48146	1	36
GO:0015932	nucleobase-containing compound transmembrane transporter activity	molecular_function	0.48151	1	3
GO:0016842	amidine-lyase activity	molecular_function	0.48168	1	1
GO:0009112	nucleobase metabolic process	biological_process	0.48179	1	3
GO:0046112	nucleobase biosynthetic process	biological_process	0.48179	1	3
GO:0006357	regulation of transcription from RNA polymerase II promoter	biological_process	0.48283	1	16
GO:0046417	chorismate metabolic process	biological_process	0.48289	1	1
GO:0019843	rRNA binding	molecular_function	0.48294	1	4
GO:0010333	terpene synthase activity	molecular_function	0.48297	1	7
GO:0032922	circadian regulation of gene expression	biological_process	0.48312	1	1
GO:0004133	glycogen debranching enzyme activity	molecular_function	0.48343	1	1
GO:0004134	4-alpha-glucanotransferase activity	molecular_function	0.48343	1	1
GO:0003852	2-isopropylmalate synthase activity	molecular_function	0.48404	1	1
GO:0030120	vesicle coat	cellular_component	0.48414	1	12
GO:0030135	coated vesicle	cellular_component	0.48414	1	12
GO:0030659	cytoplasmic vesicle membrane	cellular_component	0.48414	1	12
GO:0030662	coated vesicle membrane	cellular_component	0.48414	1	12
GO:0006473	protein acetylation	biological_process	0.48441	1	1
GO:0006475	internal protein amino acid acetylation	biological_process	0.48441	1	1
GO:0016573	histone acetylation	biological_process	0.48441	1	1
GO:0018393	internal peptidyl-lysine acetylation	biological_process	0.48441	1	1
GO:0018394	peptidyl-lysine acetylation	biological_process	0.48441	1	1
GO:0043543	protein acylation	biological_process	0.48441	1	1
GO:0016592	mediator complex	cellular_component	0.48502	1	15
GO:0032259	methylation	biological_process	0.48507	1	19
GO:0003830	beta-1,4-mannosylglycoprotein 4-beta-N-acetylglucosaminyltransferase activity	molecular_function	0.48534	1	1
GO:0000777	condensed chromosome kinetochore	cellular_component	0.48537	1	11
GO:0000779	condensed chromosome, centromeric region	cellular_component	0.48537	1	11
GO:0044036	cell wall macromolecule metabolic process	biological_process	0.4855	1	4
GO:0019637	organophosphate metabolic process	biological_process	0.4855	1	77
GO:0008770	[acyl-carrier-protein] phosphodiesterase activity	molecular_function	0.48559	1	1
GO:0008963	phospho-N-acetylmuramoyl-pentapeptide-transferase activity	molecular_function	0.48605	1	1
GO:0046429	4-hydroxy-3-methylbut-2-en-1-yl diphosphate synthase activity	molecular_function	0.48694	1	1
GO:0052592	oxidoreductase activity, acting on CH or CH2 groups, with an iron-sulfur protein as acceptor	molecular_function	0.48694	1	1
GO:0007010	cytoskeleton organization	biological_process	0.48743	1	45
GO:0007155	cell adhesion	biological_process	0.48782	1	19
GO:0005092	GDP-dissociation inhibitor activity	molecular_function	0.48785	1	2
GO:0005094	Rho GDP-dissociation inhibitor activity	molecular_function	0.48785	1	2
GO:0042802	identical protein binding	molecular_function	0.48794	1	18
GO:0004115	3',5'-cyclic-AMP phosphodiesterase activity	molecular_function	0.48802	1	1
GO:0006198	cAMP catabolic process	biological_process	0.48802	1	1
GO:0009214	cyclic nucleotide catabolic process	biological_process	0.48802	1	1
GO:0031988	membrane-bounded vesicle	cellular_component	0.48827	1	16
GO:0004420	hydroxymethylglutaryl-CoA reductase (NADPH) activity	molecular_function	0.48832	1	1
GO:0016480	negative regulation of transcription from RNA polymerase III promoter	biological_process	0.48858	1	1
GO:0005637	nuclear inner membrane	cellular_component	0.48907	1	1
GO:0005639	integral to nuclear inner membrane	cellular_component	0.48907	1	1
GO:0031229	intrinsic to nuclear inner membrane	cellular_component	0.48907	1	1
GO:0044453	nuclear membrane part	cellular_component	0.48907	1	1
GO:0019954	asexual reproduction	biological_process	0.48982	1	14
GO:0016746	transferase activity, transferring acyl groups	molecular_function	0.48998	1	56
GO:0031975	envelope	cellular_component	0.49076	1	39
GO:0016043	cellular component organization	biological_process	0.49099	1	197
GO:0003674	molecular_function	molecular_function	0.49141	1	2518
GO:0045116	protein neddylation	biological_process	0.49152	1	1
GO:0000313	organellar ribosome	cellular_component	0.49158	1	3
GO:0005761	mitochondrial ribosome	cellular_component	0.49158	1	3
GO:0008290	F-actin capping protein complex	cellular_component	0.49179	1	1
GO:0004392	heme oxygenase (decyclizing) activity	molecular_function	0.49209	1	1
GO:0006788	heme oxidation	biological_process	0.49209	1	1
GO:0019211	phosphatase activator activity	molecular_function	0.49231	1	1
GO:0043168	anion binding	molecular_function	0.49244	1	503
GO:0004618	phosphoglycerate kinase activity	molecular_function	0.49319	1	1
GO:0016774	phosphotransferase activity, carboxyl group as acceptor	molecular_function	0.49319	1	1
GO:0000724	double-strand break repair via homologous recombination	biological_process	0.49372	1	1
GO:0004383	guanylate cyclase activity	molecular_function	0.49372	1	1
GO:0006182	cGMP biosynthetic process	biological_process	0.49372	1	1
GO:0046068	cGMP metabolic process	biological_process	0.49372	1	1
GO:0016852	sirohydrochlorin cobaltochelatase activity	molecular_function	0.49381	1	1
GO:0005242	inward rectifier potassium channel activity	molecular_function	0.49404	1	1
GO:0045502	dynein binding	molecular_function	0.49429	1	9
GO:0006090	pyruvate metabolic process	biological_process	0.4948	1	1
GO:0009240	isopentenyl diphosphate biosynthetic process	biological_process	0.4948	1	1
GO:0016726	oxidoreductase activity, acting on CH or CH2 groups, NAD or NADP as acceptor	molecular_function	0.4948	1	1
GO:0019288	isopentenyl diphosphate biosynthetic process, mevalonate-independent pathway	biological_process	0.4948	1	1
GO:0019682	glyceraldehyde-3-phosphate metabolic process	biological_process	0.4948	1	1
GO:0046490	isopentenyl diphosphate metabolic process	biological_process	0.4948	1	1
GO:0050992	dimethylallyl diphosphate biosynthetic process	biological_process	0.4948	1	1
GO:0050993	dimethylallyl diphosphate metabolic process	biological_process	0.4948	1	1
GO:0051745	4-hydroxy-3-methylbut-2-en-1-yl diphosphate reductase activity	molecular_function	0.4948	1	1
GO:0008150	biological_process	biological_process	0.49503	1	2126
GO:0008612	peptidyl-lysine modification to hypusine	biological_process	0.49539	1	1
GO:0046516	hypusine metabolic process	biological_process	0.49539	1	1
GO:0046782	regulation of viral transcription	biological_process	0.49568	1	1
GO:0003848	2-amino-4-hydroxy-6-hydroxymethyldihydropteridine diphosphokinase activity	molecular_function	0.49619	1	1
GO:0004602	glutathione peroxidase activity	molecular_function	0.4962	1	2
GO:0016705	oxidoreductase activity, acting on paired donors, with incorporation or reduction of molecular oxygen	molecular_function	0.49735	1	62
GO:0035257	nuclear hormone receptor binding	molecular_function	0.4974	1	1
GO:0051427	hormone receptor binding	molecular_function	0.4974	1	1
GO:0034508	centromere complex assembly	biological_process	0.49766	1	8
GO:0042262	DNA protection	biological_process	0.49821	1	1
GO:0004637	phosphoribosylamine-glycine ligase activity	molecular_function	0.49848	1	1
GO:0006144	purine nucleobase metabolic process	biological_process	0.49848	1	1
GO:0009113	purine nucleobase biosynthetic process	biological_process	0.49848	1	1
GO:0033180	proton-transporting V-type ATPase, V1 domain	cellular_component	0.49852	1	5
GO:0030955	potassium ion binding	molecular_function	0.49886	1	4
GO:0031420	alkali metal ion binding	molecular_function	0.49886	1	4
GO:0001533	cornified envelope	cellular_component	0.49988	1	1
GO:0008703	5-amino-6-(5-phosphoribosylamino)uracil reductase activity	molecular_function	0.49998	1	1
GO:0007015	actin filament organization	biological_process	0.50008	1	5
GO:0006541	glutamine metabolic process	biological_process	0.50072	1	5
GO:0006827	high-affinity iron ion transport	biological_process	0.50153	1	1
GO:0033573	high affinity iron permease complex	cellular_component	0.50153	1	1
GO:0030686	90S preribosome	cellular_component	0.50184	1	2
GO:0050793	regulation of developmental process	biological_process	0.50191	1	4
GO:0004470	malic enzyme activity	molecular_function	0.50315	1	2
GO:0004471	malate dehydrogenase (decarboxylating) activity	molecular_function	0.50315	1	2
GO:0006396	RNA processing	biological_process	0.50323	1	91
GO:0004366	glycerol-3-phosphate O-acyltransferase activity	molecular_function	0.50393	1	1
GO:0009404	toxin metabolic process	biological_process	0.50417	1	4
GO:0050664	oxidoreductase activity, acting on NAD(P)H, oxygen as acceptor	molecular_function	0.50483	1	2
GO:0005402	cation:sugar symporter activity	molecular_function	0.50521	1	2
GO:0007008	outer mitochondrial membrane organization	biological_process	0.50567	1	2
GO:0045040	protein import into mitochondrial outer membrane	biological_process	0.50567	1	2
GO:0030054	cell junction	cellular_component	0.50596	1	4
GO:0019220	regulation of phosphate metabolic process	biological_process	0.50598	1	6
GO:0051174	regulation of phosphorus metabolic process	biological_process	0.50598	1	6
GO:0006276	plasmid maintenance	biological_process	0.50819	1	1
GO:0005747	mitochondrial respiratory chain complex I	cellular_component	0.50846	1	2
GO:0030964	NADH dehydrogenase complex	cellular_component	0.50846	1	2
GO:0045271	respiratory chain complex I	cellular_component	0.50846	1	2
GO:0005834	heterotrimeric G-protein complex	cellular_component	0.50856	1	2
GO:0019897	extrinsic to plasma membrane	cellular_component	0.50856	1	2
GO:0031234	extrinsic to internal side of plasma membrane	cellular_component	0.50856	1	2
GO:0006813	potassium ion transport	biological_process	0.50904	1	19
GO:0000045	autophagic vacuole assembly	biological_process	0.50924	1	2
GO:0016236	macroautophagy	biological_process	0.50924	1	2
GO:0003899	DNA-directed RNA polymerase activity	molecular_function	0.51017	1	26
GO:0022904	respiratory electron transport chain	biological_process	0.51113	1	9
GO:0044743	intracellular protein transmembrane import	biological_process	0.51146	1	5
GO:0065002	intracellular protein transmembrane transport	biological_process	0.51146	1	5
GO:0051213	dioxygenase activity	molecular_function	0.51179	1	12
GO:0016759	cellulose synthase activity	molecular_function	0.51191	1	8
GO:0016760	cellulose synthase (UDP-forming) activity	molecular_function	0.51191	1	8
GO:0032505	reproduction of a single-celled organism	biological_process	0.51276	1	11
GO:0043093	cytokinesis by binary fission	biological_process	0.51276	1	11
GO:0005048	signal sequence binding	molecular_function	0.51285	1	3
GO:0015939	pantothenate metabolic process	biological_process	0.51296	1	2
GO:0015940	pantothenate biosynthetic process	biological_process	0.51296	1	2
GO:0045333	cellular respiration	biological_process	0.51368	1	17
GO:0044461	bacterial-type flagellum part	cellular_component	0.51456	1	2
GO:0005730	nucleolus	cellular_component	0.51647	1	4
GO:0004356	glutamate-ammonia ligase activity	molecular_function	0.51752	1	2
GO:0000145	exocyst	cellular_component	0.51878	1	8
GO:0015919	peroxisomal membrane transport	biological_process	0.51896	1	1
GO:0045046	protein import into peroxisome membrane	biological_process	0.51896	1	1
GO:0042803	protein homodimerization activity	molecular_function	0.5191	1	12
GO:0006221	pyrimidine nucleotide biosynthetic process	biological_process	0.51918	1	4
GO:0050794	regulation of cellular process	biological_process	0.52044	1	473
GO:0043241	protein complex disassembly	biological_process	0.52061	1	6
GO:0032991	macromolecular complex	cellular_component	0.52079	1	358
GO:0000245	spliceosomal complex assembly	biological_process	0.52151	1	2
GO:0009628	response to abiotic stimulus	biological_process	0.52206	1	4
GO:0008318	protein prenyltransferase activity	molecular_function	0.52221	1	2
GO:0018342	protein prenylation	biological_process	0.52221	1	2
GO:0097354	prenylation	biological_process	0.52221	1	2
GO:0009856	pollination	biological_process	0.52264	1	8
GO:0009875	pollen-pistil interaction	biological_process	0.52264	1	8
GO:0048544	recognition of pollen	biological_process	0.52264	1	8
GO:0070403	NAD+ binding	molecular_function	0.52285	1	1
GO:0048523	negative regulation of cellular process	biological_process	0.52326	1	20
GO:0008097	5S rRNA binding	molecular_function	0.52326	1	1
GO:0022406	membrane docking	biological_process	0.52439	1	6
GO:0048278	vesicle docking	biological_process	0.52439	1	6
GO:0050790	regulation of catalytic activity	biological_process	0.52467	1	8
GO:0009061	anaerobic respiration	biological_process	0.52528	1	5
GO:0015948	methanogenesis	biological_process	0.52528	1	5
GO:0015975	energy derivation by oxidation of reduced inorganic compounds	biological_process	0.52528	1	5
GO:0043447	alkane biosynthetic process	biological_process	0.52528	1	5
GO:1901068	guanosine-containing compound metabolic process	biological_process	0.5254	1	4
GO:0033043	regulation of organelle organization	biological_process	0.52672	1	13
GO:0042651	thylakoid membrane	cellular_component	0.52672	1	2
GO:0005212	structural constituent of eye lens	molecular_function	0.52697	1	1
GO:0051704	multi-organism process	biological_process	0.52736	1	137
GO:0022610	biological adhesion	biological_process	0.52743	1	19
GO:0009306	protein secretion	biological_process	0.53052	1	6
GO:0072329	monocarboxylic acid catabolic process	biological_process	0.53091	1	2
GO:0004129	cytochrome-c oxidase activity	molecular_function	0.53138	1	7
GO:0016675	oxidoreductase activity, acting on a heme group of donors	molecular_function	0.53138	1	7
GO:0016676	oxidoreductase activity, acting on a heme group of donors, oxygen as acceptor	molecular_function	0.53138	1	7
GO:0012506	vesicle membrane	cellular_component	0.5335	1	12
GO:0060590	ATPase regulator activity	molecular_function	0.5339	1	7
GO:0001765	membrane raft assembly	biological_process	0.53412	1	1
GO:0031579	membrane raft organization	biological_process	0.53412	1	1
GO:0070836	caveola assembly	biological_process	0.53412	1	1
GO:0065007	biological regulation	biological_process	0.53413	1	518
GO:0009147	pyrimidine nucleoside triphosphate metabolic process	biological_process	0.53446	1	2
GO:0007342	fusion of sperm to egg plasma membrane	biological_process	0.53449	1	2
GO:0045026	plasma membrane fusion	biological_process	0.53449	1	2
GO:0009896	positive regulation of catabolic process	biological_process	0.53468	1	8
GO:0010508	positive regulation of autophagy	biological_process	0.53468	1	8
GO:0031331	positive regulation of cellular catabolic process	biological_process	0.53468	1	8
GO:1901136	carbohydrate derivative catabolic process	biological_process	0.53469	1	10
GO:0005801	cis-Golgi network	cellular_component	0.53496	1	6
GO:0008455	alpha-1,6-mannosylglycoprotein 2-beta-N-acetylglucosaminyltransferase activity	molecular_function	0.53548	1	1
GO:0006338	chromatin remodeling	biological_process	0.53564	1	13
GO:0035299	inositol pentakisphosphate 2-kinase activity	molecular_function	0.53713	1	1
GO:0044237	cellular metabolic process	biological_process	0.53735	1	1143
GO:0017076	purine nucleotide binding	molecular_function	0.53969	1	429
GO:0070008	serine-type exopeptidase activity	molecular_function	0.53977	1	12
GO:0040013	negative regulation of locomotion	biological_process	0.54077	1	1
GO:0051271	negative regulation of cellular component movement	biological_process	0.54077	1	1
GO:2000146	negative regulation of cell motility	biological_process	0.54077	1	1
GO:0003950	NAD+ ADP-ribosyltransferase activity	molecular_function	0.54097	1	3
GO:0006643	membrane lipid metabolic process	biological_process	0.54162	1	20
GO:0010035	response to inorganic substance	biological_process	0.54198	1	5
GO:0008900	hydrogen:potassium-exchanging ATPase activity	molecular_function	0.54257	1	1
GO:0004609	phosphatidylserine decarboxylase activity	molecular_function	0.54306	1	1
GO:0005911	cell-cell junction	cellular_component	0.54345	1	2
GO:0005742	mitochondrial outer membrane translocase complex	cellular_component	0.54356	1	6
GO:0030554	adenyl nucleotide binding	molecular_function	0.54431	1	400
GO:0019013	viral nucleocapsid	cellular_component	0.54533	1	7
GO:0031175	neuron projection development	biological_process	0.54577	1	4
GO:0048666	neuron development	biological_process	0.54577	1	4
GO:0008284	positive regulation of cell proliferation	biological_process	0.54746	1	2
GO:0042127	regulation of cell proliferation	biological_process	0.54746	1	2
GO:0001907	killing by symbiont of host cells	biological_process	0.54829	1	2
GO:0044004	disruption by symbiont of host cell	biological_process	0.54829	1	2
GO:0051818	disruption of cells of other organism involved in symbiotic interaction	biological_process	0.54829	1	2
GO:0051883	killing of cells in other organism involved in symbiotic interaction	biological_process	0.54829	1	2
GO:0010212	response to ionizing radiation	biological_process	0.54873	1	1
GO:0071214	cellular response to abiotic stimulus	biological_process	0.54873	1	1
GO:0071478	cellular response to radiation	biological_process	0.54873	1	1
GO:0071479	cellular response to ionizing radiation	biological_process	0.54873	1	1
GO:0010277	chlorophyllide a oxygenase [overall] activity	molecular_function	0.54987	1	2
GO:0009986	cell surface	cellular_component	0.55	1	1
GO:0031966	mitochondrial membrane	cellular_component	0.55023	1	30
GO:0001518	voltage-gated sodium channel complex	cellular_component	0.5505	1	1
GO:0005248	voltage-gated sodium channel activity	molecular_function	0.5505	1	1
GO:0034706	sodium channel complex	cellular_component	0.5505	1	1
GO:0009164	nucleoside catabolic process	biological_process	0.55137	1	2
GO:0042454	ribonucleoside catabolic process	biological_process	0.55137	1	2
GO:1901658	glycosyl compound catabolic process	biological_process	0.55137	1	2
GO:0051181	cofactor transport	biological_process	0.55188	1	3
GO:0009084	glutamine family amino acid biosynthetic process	biological_process	0.55212	1	4
GO:0030436	asexual sporulation	biological_process	0.55294	1	3
GO:0008113	peptide-methionine (S)-S-oxide reductase activity	molecular_function	0.55312	1	1
GO:0032502	developmental process	biological_process	0.55394	1	46
GO:0004616	phosphogluconate dehydrogenase (decarboxylating) activity	molecular_function	0.55417	1	10
GO:0006997	nucleus organization	biological_process	0.55429	1	2
GO:0008037	cell recognition	biological_process	0.55459	1	8
GO:0006869	lipid transport	biological_process	0.55501	1	8
GO:0016861	intramolecular oxidoreductase activity, interconverting aldoses and ketoses	molecular_function	0.55503	1	5
GO:0016820	hydrolase activity, acting on acid anhydrides, catalyzing transmembrane movement of substances	molecular_function	0.55516	1	27
GO:0004601	peroxidase activity	molecular_function	0.55525	1	18
GO:0016684	oxidoreductase activity, acting on peroxide as acceptor	molecular_function	0.55525	1	18
GO:0046148	pigment biosynthetic process	biological_process	0.55632	1	19
GO:0006119	oxidative phosphorylation	biological_process	0.5566	1	6
GO:0042773	ATP synthesis coupled electron transport	biological_process	0.5566	1	6
GO:0000097	sulfur amino acid biosynthetic process	biological_process	0.55811	1	2
GO:0007031	peroxisome organization	biological_process	0.5582	1	3
GO:0008641	small protein activating enzyme activity	molecular_function	0.5582	1	4
GO:0044238	primary metabolic process	biological_process	0.55847	1	1231
GO:0008360	regulation of cell shape	biological_process	0.55874	1	1
GO:0030151	molybdenum ion binding	molecular_function	0.55894	1	2
GO:0009132	nucleoside diphosphate metabolic process	biological_process	0.56035	1	2
GO:0035639	purine ribonucleoside triphosphate binding	molecular_function	0.56188	1	419
GO:0044770	cell cycle phase transition	biological_process	0.56208	1	8
GO:1901987	regulation of cell cycle phase transition	biological_process	0.56208	1	8
GO:0048522	positive regulation of cellular process	biological_process	0.56305	1	26
GO:1901991	negative regulation of mitotic cell cycle phase transition	biological_process	0.56356	1	4
GO:0031124	mRNA 3'-end processing	biological_process	0.56372	1	2
GO:0008373	sialyltransferase activity	molecular_function	0.56402	1	1
GO:0030182	neuron differentiation	biological_process	0.56402	1	4
GO:0048699	generation of neurons	biological_process	0.56402	1	4
GO:0005247	voltage-gated chloride channel activity	molecular_function	0.5652	1	2
GO:0005254	chloride channel activity	molecular_function	0.5652	1	2
GO:0008308	voltage-gated anion channel activity	molecular_function	0.5652	1	2
GO:0015108	chloride transmembrane transporter activity	molecular_function	0.5652	1	2
GO:0009154	purine ribonucleotide catabolic process	biological_process	0.5662	1	2
GO:0009261	ribonucleotide catabolic process	biological_process	0.5662	1	2
GO:0033218	amide binding	molecular_function	0.56683	1	3
GO:0042277	peptide binding	molecular_function	0.56683	1	3
GO:0006370	7-methylguanosine mRNA capping	biological_process	0.56714	1	1
GO:0004549	tRNA-specific ribonuclease activity	molecular_function	0.56719	1	3
GO:0051775	response to redox state	biological_process	0.56752	1	1
GO:0046834	lipid phosphorylation	biological_process	0.5676	1	2
GO:0046854	phosphatidylinositol phosphorylation	biological_process	0.5676	1	2
GO:0050789	regulation of biological process	biological_process	0.56769	1	486
GO:0005524	ATP binding	molecular_function	0.56769	1	390
GO:0000377	RNA splicing, via transesterification reactions with bulged adenosine as nucleophile	biological_process	0.56846	1	11
GO:0000398	mRNA splicing, via spliceosome	biological_process	0.56846	1	11
GO:0017119	Golgi transport complex	cellular_component	0.56892	1	5
GO:0004799	thymidylate synthase activity	molecular_function	0.56898	1	1
GO:0031082	BLOC complex	cellular_component	0.56925	1	2
GO:0031083	BLOC-1 complex	cellular_component	0.56925	1	2
GO:0000159	protein phosphatase type 2A complex	cellular_component	0.5695	1	2
GO:0008601	protein phosphatase type 2A regulator activity	molecular_function	0.5695	1	2
GO:0016703	oxidoreductase activity, acting on single donors with incorporation of molecular oxygen, incorporation of one atom of oxygen (internal monooxygenases or internal mixed function oxidases)	molecular_function	0.57066	1	4
GO:0043531	ADP binding	molecular_function	0.57091	1	23
GO:0006801	superoxide metabolic process	biological_process	0.57121	1	2
GO:0072593	reactive oxygen species metabolic process	biological_process	0.57121	1	2
GO:0008033	tRNA processing	biological_process	0.57123	1	32
GO:0006848	pyruvate transport	biological_process	0.57161	1	1
GO:0006850	mitochondrial pyruvate transport	biological_process	0.57161	1	1
GO:0070588	calcium ion transmembrane transport	biological_process	0.57204	1	1
GO:0007094	mitotic spindle assembly checkpoint	biological_process	0.57208	1	3
GO:0031577	spindle checkpoint	biological_process	0.57208	1	3
GO:0045839	negative regulation of mitosis	biological_process	0.57208	1	3
GO:0045841	negative regulation of mitotic metaphase/anaphase transition	biological_process	0.57208	1	3
GO:0051784	negative regulation of nuclear division	biological_process	0.57208	1	3
GO:0071173	spindle assembly checkpoint	biological_process	0.57208	1	3
GO:0071174	mitotic spindle checkpoint	biological_process	0.57208	1	3
GO:1902100	negative regulation of metaphase/anaphase transition of cell cycle	biological_process	0.57208	1	3
GO:0002097	tRNA wobble base modification	biological_process	0.57307	1	1
GO:0002098	tRNA wobble uridine modification	biological_process	0.57307	1	1
GO:0015711	organic anion transport	biological_process	0.57323	1	18
GO:0007006	mitochondrial membrane organization	biological_process	0.57346	1	2
GO:0005451	monovalent cation:hydrogen antiporter activity	molecular_function	0.57352	1	1
GO:0015491	cation:cation antiporter activity	molecular_function	0.57352	1	1
GO:0048038	quinone binding	molecular_function	0.57421	1	3
GO:0042555	MCM complex	cellular_component	0.575	1	1
GO:0030261	chromosome condensation	biological_process	0.57551	1	1
GO:0005157	macrophage colony-stimulating factor receptor binding	molecular_function	0.57573	1	1
GO:0042623	ATPase activity, coupled	molecular_function	0.57594	1	33
GO:0007160	cell-matrix adhesion	biological_process	0.57609	1	1
GO:0005777	peroxisome	cellular_component	0.57737	1	5
GO:0042579	microbody	cellular_component	0.57737	1	5
GO:0007033	vacuole organization	biological_process	0.57745	1	2
GO:0033655	host cell cytoplasm part	cellular_component	0.57775	1	1
GO:0051276	chromosome organization	biological_process	0.5792	1	36
GO:0044463	cell projection part	cellular_component	0.57969	1	2
GO:0015002	heme-copper terminal oxidase activity	molecular_function	0.58064	1	7
GO:0008277	regulation of G-protein coupled receptor protein signaling pathway	biological_process	0.58075	1	1
GO:0019385	methanogenesis, from acetate	biological_process	0.58119	1	1
GO:0031411	gas vesicle	cellular_component	0.58186	1	1
GO:0072348	sulfur compound transport	biological_process	0.58193	1	3
GO:0006007	glucose catabolic process	biological_process	0.58204	1	10
GO:0019320	hexose catabolic process	biological_process	0.58204	1	10
GO:0009236	cobalamin biosynthetic process	biological_process	0.58216	1	7
GO:0019684	photosynthesis, light reaction	biological_process	0.58255	1	5
GO:0019012	virion	cellular_component	0.58256	1	68
GO:0042302	structural constituent of cuticle	molecular_function	0.58379	1	1
GO:0044769	ATPase activity, coupled to transmembrane movement of ions, rotational mechanism	molecular_function	0.58592	1	3
GO:0016485	protein processing	biological_process	0.58684	1	7
GO:0051604	protein maturation	biological_process	0.58684	1	7
GO:0050877	neurological system process	biological_process	0.58733	1	7
GO:0045156	electron transporter, transferring electrons within the cyclic electron transport pathway of photosynthesis activity	molecular_function	0.58748	1	2
GO:0043631	RNA polyadenylation	biological_process	0.58766	1	3
GO:0006720	isoprenoid metabolic process	biological_process	0.58767	1	17
GO:0008299	isoprenoid biosynthetic process	biological_process	0.58767	1	17
GO:0032559	adenyl ribonucleotide binding	molecular_function	0.58839	1	394
GO:0000226	microtubule cytoskeleton organization	biological_process	0.58863	1	17
GO:0031072	heat shock protein binding	molecular_function	0.58958	1	5
GO:0004096	catalase activity	molecular_function	0.58959	1	1
GO:0007399	nervous system development	biological_process	0.59121	1	4
GO:0022008	neurogenesis	biological_process	0.59121	1	4
GO:0005179	hormone activity	molecular_function	0.59123	1	12
GO:0006855	drug transmembrane transport	biological_process	0.59245	1	9
GO:0015238	drug transmembrane transporter activity	molecular_function	0.59245	1	9
GO:0032984	macromolecular complex disassembly	biological_process	0.59263	1	6
GO:0004807	triose-phosphate isomerase activity	molecular_function	0.59307	1	1
GO:0005135	interleukin-3 receptor binding	molecular_function	0.59379	1	1
GO:0001503	ossification	biological_process	0.59382	1	2
GO:0004834	tryptophan synthase activity	molecular_function	0.59386	1	1
GO:0019008	molybdopterin synthase complex	cellular_component	0.59415	1	1
GO:0004055	argininosuccinate synthase activity	molecular_function	0.59505	1	1
GO:0045300	acyl-[acyl-carrier-protein] desaturase activity	molecular_function	0.59567	1	1
GO:0001883	purine nucleoside binding	molecular_function	0.59582	1	422
GO:0032549	ribonucleoside binding	molecular_function	0.59582	1	422
GO:0032550	purine ribonucleoside binding	molecular_function	0.59582	1	422
GO:0032555	purine ribonucleotide binding	molecular_function	0.59582	1	422
GO:0006081	cellular aldehyde metabolic process	biological_process	0.59632	1	1
GO:0005516	calmodulin binding	molecular_function	0.59654	1	8
GO:0008009	chemokine activity	molecular_function	0.59764	1	1
GO:0042379	chemokine receptor binding	molecular_function	0.59764	1	1
GO:0003864	3-methyl-2-oxobutanoate hydroxymethyltransferase activity	molecular_function	0.598	1	1
GO:0072528	pyrimidine-containing compound biosynthetic process	biological_process	0.59804	1	9
GO:0070652	HAUS complex	cellular_component	0.59806	1	1
GO:0006611	protein export from nucleus	biological_process	0.59869	1	1
GO:0006998	nuclear envelope organization	biological_process	0.59869	1	1
GO:0004749	ribose phosphate diphosphokinase activity	molecular_function	0.59877	1	1
GO:0004612	phosphoenolpyruvate carboxykinase (ATP) activity	molecular_function	0.59887	1	1
GO:0050909	sensory perception of taste	biological_process	0.59906	1	2
GO:0019082	viral protein processing	biological_process	0.59912	1	2
GO:0004592	pantoate-beta-alanine ligase activity	molecular_function	0.59947	1	1
GO:2001070	starch binding	molecular_function	0.59989	1	3
GO:0032553	ribonucleotide binding	molecular_function	0.60069	1	426
GO:0010309	acireductone dioxygenase [iron(II)-requiring] activity	molecular_function	0.60075	1	2
GO:0000922	spindle pole	cellular_component	0.60079	1	3
GO:0006206	pyrimidine nucleobase metabolic process	biological_process	0.60122	1	2
GO:0019856	pyrimidine nucleobase biosynthetic process	biological_process	0.60122	1	2
GO:0004809	tRNA (guanine-N2-)-methyltransferase activity	molecular_function	0.60163	1	1
GO:0000120	RNA polymerase I transcription factor complex	cellular_component	0.60306	1	1
GO:0005668	RNA polymerase transcription factor SL1 complex	cellular_component	0.60306	1	1
GO:0009156	ribonucleoside monophosphate biosynthetic process	biological_process	0.60308	1	2
GO:0009161	ribonucleoside monophosphate metabolic process	biological_process	0.60308	1	2
GO:0006750	glutathione biosynthetic process	biological_process	0.60313	1	1
GO:0005253	anion channel activity	molecular_function	0.60496	1	2
GO:0009073	aromatic amino acid family biosynthetic process	biological_process	0.60563	1	4
GO:0005795	Golgi stack	cellular_component	0.60571	1	1
GO:0031225	anchored to membrane	cellular_component	0.60572	1	3
GO:0045087	innate immune response	biological_process	0.60582	1	2
GO:0005845	mRNA cap binding complex	cellular_component	0.60707	1	1
GO:0034518	RNA cap binding complex	cellular_component	0.60707	1	1
GO:0003883	CTP synthase activity	molecular_function	0.60717	1	1
GO:0005783	endoplasmic reticulum	cellular_component	0.60724	1	38
GO:0016055	Wnt receptor signaling pathway	biological_process	0.60864	1	3
GO:0009372	quorum sensing	biological_process	0.60891	1	2
GO:0048872	homeostasis of number of cells	biological_process	0.60891	1	2
GO:0048874	homeostasis of number of cells in a free-living population	biological_process	0.60891	1	2
GO:0043624	cellular protein complex disassembly	biological_process	0.60901	1	5
GO:0001871	pattern binding	molecular_function	0.60925	1	8
GO:0030247	polysaccharide binding	molecular_function	0.60925	1	8
GO:0043603	cellular amide metabolic process	biological_process	0.61006	1	11
GO:0004529	exodeoxyribonuclease activity	molecular_function	0.61054	1	8
GO:0016895	exodeoxyribonuclease activity, producing 5'-phosphomonoesters	molecular_function	0.61054	1	8
GO:0022604	regulation of cell morphogenesis	biological_process	0.61111	1	1
GO:0006094	gluconeogenesis	biological_process	0.61157	1	2
GO:0019319	hexose biosynthetic process	biological_process	0.61157	1	2
GO:0046364	monosaccharide biosynthetic process	biological_process	0.61157	1	2
GO:0015276	ligand-gated ion channel activity	molecular_function	0.6123	1	14
GO:0022834	ligand-gated channel activity	molecular_function	0.6123	1	14
GO:0016818	hydrolase activity, acting on acid anhydrides, in phosphorus-containing anhydrides	molecular_function	0.61261	1	160
GO:0042710	biofilm formation	biological_process	0.61286	1	2
GO:0015994	chlorophyll metabolic process	biological_process	0.6132	1	6
GO:0009235	cobalamin metabolic process	biological_process	0.61327	1	7
GO:0001882	nucleoside binding	molecular_function	0.61443	1	422
GO:0009187	cyclic nucleotide metabolic process	biological_process	0.61641	1	2
GO:0043934	sporulation	biological_process	0.61733	1	4
GO:0008443	phosphofructokinase activity	molecular_function	0.61742	1	6
GO:0019200	carbohydrate kinase activity	molecular_function	0.61742	1	6
GO:0009124	nucleoside monophosphate biosynthetic process	biological_process	0.61775	1	3
GO:0006449	regulation of translational termination	biological_process	0.61806	1	1
GO:0006452	translational frameshifting	biological_process	0.61806	1	1
GO:0043243	positive regulation of protein complex disassembly	biological_process	0.61806	1	1
GO:0045727	positive regulation of translation	biological_process	0.61806	1	1
GO:0045901	positive regulation of translational elongation	biological_process	0.61806	1	1
GO:0045905	positive regulation of translational termination	biological_process	0.61806	1	1
GO:0045261	proton-transporting ATP synthase complex, catalytic core F(1)	cellular_component	0.62004	1	2
GO:0010109	regulation of photosynthesis	biological_process	0.62004	1	1
GO:0042548	regulation of photosynthesis, light reaction	biological_process	0.62004	1	1
GO:0042549	photosystem II stabilization	biological_process	0.62004	1	1
GO:0043467	regulation of generation of precursor metabolites and energy	biological_process	0.62004	1	1
GO:0015893	drug transport	biological_process	0.62059	1	9
GO:0090484	drug transporter activity	molecular_function	0.62059	1	9
GO:0045786	negative regulation of cell cycle	biological_process	0.62092	1	5
GO:0009069	serine family amino acid metabolic process	biological_process	0.62203	1	2
GO:0006810	transport	biological_process	0.62379	1	428
GO:0030291	protein serine/threonine kinase inhibitor activity	molecular_function	0.62427	1	2
GO:0009318	exodeoxyribonuclease VII complex	cellular_component	0.62502	1	1
GO:0006821	chloride transport	biological_process	0.62631	1	2
GO:0031589	cell-substrate adhesion	biological_process	0.6264	1	1
GO:0001934	positive regulation of protein phosphorylation	biological_process	0.6266	1	1
GO:0042327	positive regulation of phosphorylation	biological_process	0.6266	1	1
GO:0004806	triglyceride lipase activity	molecular_function	0.62674	1	2
GO:0003880	protein C-terminal carboxyl O-methyltransferase activity	molecular_function	0.62687	1	1
GO:0004671	protein C-terminal S-isoprenylcysteine carboxyl O-methyltransferase activity	molecular_function	0.62687	1	1
GO:0006481	C-terminal protein methylation	biological_process	0.62687	1	1
GO:0018410	C-terminal protein amino acid modification	biological_process	0.62687	1	1
GO:0043687	post-translational protein modification	biological_process	0.62687	1	1
GO:0000902	cell morphogenesis	biological_process	0.62741	1	8
GO:0032989	cellular component morphogenesis	biological_process	0.62741	1	8
GO:0030313	cell envelope	cellular_component	0.62764	1	3
GO:0004797	thymidine kinase activity	molecular_function	0.62776	1	2
GO:0019136	deoxynucleoside kinase activity	molecular_function	0.62776	1	2
GO:0019206	nucleoside kinase activity	molecular_function	0.62776	1	2
GO:0051234	establishment of localization	biological_process	0.62825	1	428
GO:0005126	cytokine receptor binding	molecular_function	0.62939	1	7
GO:0030150	protein import into mitochondrial matrix	biological_process	0.62958	1	2
GO:0046365	monosaccharide catabolic process	biological_process	0.62973	1	10
GO:0004751	ribose-5-phosphate isomerase activity	molecular_function	0.63048	1	1
GO:0009052	pentose-phosphate shunt, non-oxidative branch	biological_process	0.63048	1	1
GO:0010466	negative regulation of peptidase activity	biological_process	0.63054	1	1
GO:0010951	negative regulation of endopeptidase activity	biological_process	0.63054	1	1
GO:0008107	galactoside 2-alpha-L-fucosyltransferase activity	molecular_function	0.63109	1	1
GO:0031127	alpha-(1,2)-fucosyltransferase activity	molecular_function	0.63109	1	1
GO:0009432	SOS response	biological_process	0.63194	1	3
GO:0046961	proton-transporting ATPase activity, rotational mechanism	molecular_function	0.63309	1	2
GO:0003993	acid phosphatase activity	molecular_function	0.63339	1	5
GO:0050830	defense response to Gram-positive bacterium	biological_process	0.63369	1	1
GO:0005664	nuclear origin of replication recognition complex	cellular_component	0.63376	1	2
GO:0051119	sugar transmembrane transporter activity	molecular_function	0.63381	1	2
GO:0008199	ferric iron binding	molecular_function	0.63579	1	2
GO:0016197	endosomal transport	biological_process	0.6359	1	2
GO:0044459	plasma membrane part	cellular_component	0.63633	1	24
GO:0006858	extracellular transport	biological_process	0.63647	1	1
GO:0005319	lipid transporter activity	molecular_function	0.63772	1	2
GO:0003688	DNA replication origin binding	molecular_function	0.64013	1	1
GO:0008152	metabolic process	biological_process	0.64095	1	1576
GO:0000808	origin recognition complex	cellular_component	0.64242	1	3
GO:0043565	sequence-specific DNA binding	molecular_function	0.64273	1	57
GO:0008716	D-alanine-D-alanine ligase activity	molecular_function	0.64378	1	2
GO:0016311	dephosphorylation	biological_process	0.64408	1	7
GO:0004177	aminopeptidase activity	molecular_function	0.64472	1	5
GO:0004097	catechol oxidase activity	molecular_function	0.64511	1	1
GO:0009832	plant-type cell wall biogenesis	biological_process	0.64586	1	2
GO:0010215	cellulose microfibril organization	biological_process	0.64586	1	2
GO:0070726	cell wall assembly	biological_process	0.64586	1	2
GO:0071668	plant-type cell wall assembly	biological_process	0.64586	1	2
GO:0004784	superoxide dismutase activity	molecular_function	0.6472	1	1
GO:0016721	oxidoreductase activity, acting on superoxide radicals as acceptor	molecular_function	0.6472	1	1
GO:0071804	cellular potassium ion transport	biological_process	0.64799	1	4
GO:0071805	potassium ion transmembrane transport	biological_process	0.64799	1	4
GO:0015988	energy coupled proton transmembrane transport, against electrochemical gradient	biological_process	0.64816	1	18
GO:0015991	ATP hydrolysis coupled proton transport	biological_process	0.64816	1	18
GO:0071704	organic substance metabolic process	biological_process	0.64874	1	1277
GO:0007289	spermatid nucleus differentiation	biological_process	0.6492	1	1
GO:0035092	sperm chromatin condensation	biological_process	0.6492	1	1
GO:0004222	metalloendopeptidase activity	molecular_function	0.64956	1	15
GO:0000394	RNA splicing, via endonucleolytic cleavage and ligation	biological_process	0.64984	1	1
GO:0006388	tRNA splicing, via endonucleolytic cleavage and ligation	biological_process	0.64984	1	1
GO:0004590	orotidine-5'-phosphate decarboxylase activity	molecular_function	0.65039	1	1
GO:0006207	'de novo' pyrimidine nucleobase biosynthetic process	biological_process	0.65039	1	1
GO:0008064	regulation of actin polymerization or depolymerization	biological_process	0.65061	1	3
GO:0008154	actin polymerization or depolymerization	biological_process	0.65061	1	3
GO:0030041	actin filament polymerization	biological_process	0.65061	1	3
GO:0030832	regulation of actin filament length	biological_process	0.65061	1	3
GO:0030833	regulation of actin filament polymerization	biological_process	0.65061	1	3
GO:0032271	regulation of protein polymerization	biological_process	0.65061	1	3
GO:0032535	regulation of cellular component size	biological_process	0.65061	1	3
GO:0032956	regulation of actin cytoskeleton organization	biological_process	0.65061	1	3
GO:0032970	regulation of actin filament-based process	biological_process	0.65061	1	3
GO:0043254	regulation of protein complex assembly	biological_process	0.65061	1	3
GO:0030030	cell projection organization	biological_process	0.65074	1	6
GO:0007131	reciprocal meiotic recombination	biological_process	0.65082	1	1
GO:0035825	reciprocal DNA recombination	biological_process	0.65082	1	1
GO:0005992	trehalose biosynthetic process	biological_process	0.65159	1	3
GO:0033202	DNA helicase complex	cellular_component	0.65173	1	1
GO:0005732	small nucleolar ribonucleoprotein complex	cellular_component	0.6522	1	2
GO:1901362	organic cyclic compound biosynthetic process	biological_process	0.65227	1	403
GO:0009297	pilus assembly	biological_process	0.6527	1	1
GO:0043711	pilus organization	biological_process	0.6527	1	1
GO:0016168	chlorophyll binding	molecular_function	0.65277	1	1
GO:0006354	DNA-dependent transcription, elongation	biological_process	0.6535	1	6
GO:0000375	RNA splicing, via transesterification reactions	biological_process	0.65373	1	12
GO:0006022	aminoglycan metabolic process	biological_process	0.65395	1	5
GO:0006006	glucose metabolic process	biological_process	0.65436	1	12
GO:0030975	thiamine binding	molecular_function	0.65466	1	1
GO:0044423	virion part	cellular_component	0.65495	1	62
GO:0000160	phosphorelay signal transduction system	biological_process	0.65558	1	12
GO:0009064	glutamine family amino acid metabolic process	biological_process	0.65656	1	7
GO:0004435	phosphatidylinositol phospholipase C activity	molecular_function	0.6569	1	1
GO:0004629	phospholipase C activity	molecular_function	0.6569	1	1
GO:0045158	electron transporter, transferring electrons within cytochrome b6/f complex of photosystem II activity	molecular_function	0.65719	1	1
GO:0009725	response to hormone stimulus	biological_process	0.65728	1	13
GO:0004743	pyruvate kinase activity	molecular_function	0.65783	1	2
GO:0019825	oxygen binding	molecular_function	0.65827	1	1
GO:0015740	C4-dicarboxylate transport	biological_process	0.6583	1	5
GO:0015743	malate transport	biological_process	0.6583	1	5
GO:0045005	maintenance of fidelity involved in DNA-dependent DNA replication	biological_process	0.65834	1	1
GO:0048478	replication fork protection	biological_process	0.65834	1	1
GO:0017089	glycolipid transporter activity	molecular_function	0.65888	1	1
GO:0046836	glycolipid transport	biological_process	0.65888	1	1
GO:1901264	carbohydrate derivative transport	biological_process	0.65888	1	1
GO:0033178	proton-transporting two-sector ATPase complex, catalytic domain	cellular_component	0.65983	1	8
GO:0030133	transport vesicle	cellular_component	0.66035	1	9
GO:0019236	response to pheromone	biological_process	0.66039	1	1
GO:0003994	aconitate hydratase activity	molecular_function	0.66058	1	1
GO:0034227	tRNA thio-modification	biological_process	0.66083	1	1
GO:0046677	response to antibiotic	biological_process	0.66112	1	2
GO:0008233	peptidase activity	molecular_function	0.66112	1	130
GO:0008380	RNA splicing	biological_process	0.66137	1	14
GO:0005905	coated pit	cellular_component	0.66158	1	2
GO:0012510	trans-Golgi network transport vesicle membrane	cellular_component	0.66158	1	2
GO:0030125	clathrin vesicle coat	cellular_component	0.66158	1	2
GO:0030130	clathrin coat of trans-Golgi network vesicle	cellular_component	0.66158	1	2
GO:0030132	clathrin coat of coated pit	cellular_component	0.66158	1	2
GO:0030136	clathrin-coated vesicle	cellular_component	0.66158	1	2
GO:0030140	trans-Golgi network transport vesicle	cellular_component	0.66158	1	2
GO:0030665	clathrin-coated vesicle membrane	cellular_component	0.66158	1	2
GO:0008235	metalloexopeptidase activity	molecular_function	0.66242	1	1
GO:0030976	thiamine pyrophosphate binding	molecular_function	0.66282	1	5
GO:0009123	nucleoside monophosphate metabolic process	biological_process	0.66316	1	3
GO:0003995	acyl-CoA dehydrogenase activity	molecular_function	0.66334	1	2
GO:0042493	response to drug	biological_process	0.66346	1	9
GO:0042775	mitochondrial ATP synthesis coupled electron transport	biological_process	0.66438	1	4
GO:0065009	regulation of molecular function	biological_process	0.66589	1	9
GO:0043086	negative regulation of catalytic activity	biological_process	0.66604	1	2
GO:0044092	negative regulation of molecular function	biological_process	0.66604	1	2
GO:0030198	extracellular matrix organization	biological_process	0.66635	1	2
GO:0043062	extracellular structure organization	biological_process	0.66635	1	2
GO:0008283	cell proliferation	biological_process	0.66647	1	2
GO:0018580	nitronate monooxygenase activity	molecular_function	0.66702	1	2
GO:0007093	mitotic cell cycle checkpoint	biological_process	0.66759	1	3
GO:0016860	intramolecular oxidoreductase activity	molecular_function	0.66787	1	5
GO:0034660	ncRNA metabolic process	biological_process	0.66816	1	62
GO:0042157	lipoprotein metabolic process	biological_process	0.66846	1	11
GO:0006625	protein targeting to peroxisome	biological_process	0.66848	1	1
GO:0043574	peroxisomal transport	biological_process	0.66848	1	1
GO:0072662	protein localization to peroxisome	biological_process	0.66848	1	1
GO:0072663	establishment of protein localization to peroxisome	biological_process	0.66848	1	1
GO:0006733	oxidoreduction coenzyme metabolic process	biological_process	0.67058	1	5
GO:0005811	lipid particle	cellular_component	0.67106	1	2
GO:0012511	monolayer-surrounded lipid storage body	cellular_component	0.67106	1	2
GO:0004315	3-oxoacyl-[acyl-carrier-protein] synthase activity	molecular_function	0.67258	1	3
GO:0006096	glycolysis	biological_process	0.67377	1	7
GO:0000150	recombinase activity	molecular_function	0.67379	1	1
GO:0019062	viral attachment to host cell	biological_process	0.67381	1	1
GO:0044650	adhesion of symbiont to host cell	biological_process	0.67381	1	1
GO:0042126	nitrate metabolic process	biological_process	0.67389	1	1
GO:0042128	nitrate assimilation	biological_process	0.67389	1	1
GO:2001057	reactive nitrogen species metabolic process	biological_process	0.67389	1	1
GO:0032940	secretion by cell	biological_process	0.67405	1	16
GO:0046903	secretion	biological_process	0.67405	1	16
GO:0048193	Golgi vesicle transport	biological_process	0.67426	1	22
GO:0016462	pyrophosphatase activity	molecular_function	0.67441	1	144
GO:0044249	cellular biosynthetic process	biological_process	0.67514	1	619
GO:0000152	nuclear ubiquitin ligase complex	cellular_component	0.67618	1	35
GO:0005680	anaphase-promoting complex	cellular_component	0.67618	1	35
GO:0031461	cullin-RING ubiquitin ligase complex	cellular_component	0.67618	1	35
GO:0016866	intramolecular transferase activity	molecular_function	0.6767	1	8
GO:0015095	magnesium ion transmembrane transporter activity	molecular_function	0.67677	1	2
GO:0015693	magnesium ion transport	biological_process	0.67677	1	2
GO:0009664	plant-type cell wall organization	biological_process	0.67747	1	3
GO:0071669	plant-type cell wall organization or biogenesis	biological_process	0.67747	1	3
GO:0006526	arginine biosynthetic process	biological_process	0.67761	1	1
GO:0048518	positive regulation of biological process	biological_process	0.67765	1	26
[truncated: 918 more rows]

## Sheet: G_vs_C.GO_Enrich
GO_accession	Description	Term_type	Over_represented_pValue	Corrected_pValue	CAD_item
GO:0003735	structural constituent of ribosome	molecular_function	4.4018e-06	0.018835	211
GO:0005840	ribosome	cellular_component	9.9049e-06	0.021191	212
GO:0030529	ribonucleoprotein complex	cellular_component	0.00013711	0.19557	266
GO:0008017	microtubule binding	molecular_function	0.0001883	0.20144	60
GO:0007018	microtubule-based movement	biological_process	0.00046518	0.3981	40
GO:0003777	microtubule motor activity	molecular_function	0.00064654	0.46109	38
GO:0006928	cellular component movement	biological_process	0.0007691	0.47014	83
GO:0050794	regulation of cellular process	biological_process	0.0010009	0.53534	1188
GO:0005198	structural molecule activity	molecular_function	0.0065935	0.69397	307
GO:0005875	microtubule associated complex	cellular_component	0.0048907	0.69397	16
GO:0006694	steroid biosynthetic process	biological_process	0.0069517	0.69397	53
GO:0007017	microtubule-based process	biological_process	0.0033265	0.69397	90
GO:0009733	response to auxin stimulus	biological_process	0.0036973	0.69397	29
GO:0009889	regulation of biosynthetic process	biological_process	0.0048854	0.69397	715
GO:0009891	positive regulation of biosynthetic process	biological_process	0.0063833	0.69397	24
GO:0010468	regulation of gene expression	biological_process	0.0056903	0.69397	720
GO:0010556	regulation of macromolecule biosynthetic process	biological_process	0.0042591	0.69397	715
GO:0010557	positive regulation of macromolecule biosynthetic process	biological_process	0.0063833	0.69397	24
GO:0015631	tubulin binding	molecular_function	0.0025862	0.69397	66
GO:0017004	cytochrome complex assembly	biological_process	0.0016026	0.69397	17
GO:0019219	regulation of nucleobase-containing compound metabolic process	biological_process	0.0069737	0.69397	692
GO:0019751	polyol metabolic process	biological_process	0.002842	0.69397	15
GO:0030414	peptidase inhibitor activity	molecular_function	0.0048715	0.69397	38
GO:0031323	regulation of cellular metabolic process	biological_process	0.0064444	0.69397	742
GO:0031326	regulation of cellular biosynthetic process	biological_process	0.0042591	0.69397	715
GO:0031328	positive regulation of cellular biosynthetic process	biological_process	0.0063833	0.69397	24
GO:0043226	organelle	cellular_component	0.0038219	0.69397	1283
GO:0043228	non-membrane-bounded organelle	cellular_component	0.0029572	0.69397	400
GO:0043229	intracellular organelle	cellular_component	0.0040958	0.69397	1281
GO:0043232	intracellular non-membrane-bounded organelle	cellular_component	0.0029572	0.69397	400
GO:0044262	cellular carbohydrate metabolic process	biological_process	0.0054281	0.69397	84
GO:0045935	positive regulation of nucleobase-containing compound metabolic process	biological_process	0.0034782	0.69397	22
GO:0050789	regulation of biological process	biological_process	0.0031519	0.69397	1216
GO:0051171	regulation of nitrogen compound metabolic process	biological_process	0.0069737	0.69397	692
GO:0051173	positive regulation of nitrogen compound metabolic process	biological_process	0.0034782	0.69397	22
GO:0051252	regulation of RNA metabolic process	biological_process	0.00543	0.69397	680
GO:0051254	positive regulation of RNA metabolic process	biological_process	0.0034782	0.69397	22
GO:0060255	regulation of macromolecule metabolic process	biological_process	0.0059537	0.69397	736
GO:0061134	peptidase regulator activity	molecular_function	0.0048715	0.69397	38
GO:0065007	biological regulation	biological_process	0.0054595	0.69397	1285
GO:0080090	regulation of primary metabolic process	biological_process	0.0054264	0.69397	734
GO:2000112	regulation of cellular macromolecule biosynthetic process	biological_process	0.0054203	0.69397	712
GO:2001141	regulation of RNA biosynthetic process	biological_process	0.0058809	0.69397	679
GO:0006355	regulation of transcription, DNA-dependent	biological_process	0.0074589	0.69409	676
GO:0008272	sulfate transport	biological_process	0.0074616	0.69409	10
GO:0015116	sulfate transmembrane transporter activity	molecular_function	0.0074616	0.69409	10
GO:0016743	carboxyl- or carbamoyltransferase activity	molecular_function	0.0081542	0.74238	6
GO:0004866	endopeptidase inhibitor activity	molecular_function	0.0086118	0.75204	35
GO:0061135	endopeptidase regulator activity	molecular_function	0.0086118	0.75204	35
GO:0015979	photosynthesis	biological_process	0.0091464	0.78275	69
GO:0008202	steroid metabolic process	biological_process	0.0093839	0.78733	53
GO:0004672	protein kinase activity	molecular_function	0.011284	0.92851	481
GO:0006412	translation	biological_process	0.011757	0.94924	286
GO:0005515	protein binding	molecular_function	0.012306	0.95739	1688
GO:0006468	protein phosphorylation	biological_process	0.012107	0.95739	440
GO:0009579	thylakoid	cellular_component	0.013557	0.97956	63
GO:0010467	gene expression	biological_process	0.013695	0.97956	1265
GO:0010628	positive regulation of gene expression	biological_process	0.013735	0.97956	16
GO:0044436	thylakoid part	cellular_component	0.013557	0.97956	63
GO:0045893	positive regulation of transcription, DNA-dependent	biological_process	0.013735	0.97956	16
GO:0019222	regulation of metabolic process	biological_process	0.014052	0.98574	766
GO:0000002	mitochondrial genome maintenance	biological_process	0.93619	1	1
GO:0000003	reproduction	biological_process	0.40566	1	117
GO:0000012	single strand break repair	biological_process	0.48779	1	1
GO:0000015	phosphopyruvate hydratase complex	cellular_component	0.54668	1	3
GO:0000030	mannosyltransferase activity	molecular_function	0.81182	1	1
GO:0000041	transition metal ion transport	biological_process	0.83371	1	43
GO:0000042	protein targeting to Golgi	biological_process	0.27582	1	3
GO:0000045	autophagic vacuole assembly	biological_process	0.32823	1	5
GO:0000049	tRNA binding	molecular_function	0.7849	1	8
GO:0000052	citrulline metabolic process	biological_process	0.46812	1	1
GO:0000062	fatty-acyl-CoA binding	molecular_function	0.63259	1	3
GO:0000070	mitotic sister chromatid segregation	biological_process	0.8106	1	1
GO:0000075	cell cycle checkpoint	biological_process	0.96843	1	9
GO:0000077	DNA damage checkpoint	biological_process	0.89745	1	4
GO:0000079	regulation of cyclin-dependent protein serine/threonine kinase activity	biological_process	0.3075	1	4
GO:0000086	G2/M transition of mitotic cell cycle	biological_process	0.096762	1	3
GO:0000087	M phase of mitotic cell cycle	biological_process	0.21306	1	2
GO:0000090	mitotic anaphase	biological_process	0.17528	1	5
GO:0000096	sulfur amino acid metabolic process	biological_process	0.68021	1	8
GO:0000097	sulfur amino acid biosynthetic process	biological_process	0.86459	1	3
GO:0000098	sulfur amino acid catabolic process	biological_process	0.81679	1	1
GO:0000103	sulfate assimilation	biological_process	0.88429	1	10
GO:0000105	histidine biosynthetic process	biological_process	0.50146	1	13
GO:0000120	RNA polymerase I transcription factor complex	cellular_component	0.66214	1	2
GO:0000122	negative regulation of transcription from RNA polymerase II promoter	biological_process	0.64154	1	1
GO:0000123	histone acetyltransferase complex	cellular_component	0.64218	1	3
GO:0000124	SAGA complex	cellular_component	0.46946	1	1
GO:0000128	flocculation	biological_process	0.56053	1	1
GO:0000139	Golgi membrane	cellular_component	0.42446	1	19
GO:0000145	exocyst	cellular_component	0.80163	1	16
GO:0000148	1,3-beta-D-glucan synthase complex	cellular_component	0.35035	1	8
GO:0000149	SNARE binding	molecular_function	0.17365	1	5
GO:0000150	recombinase activity	molecular_function	0.95475	1	1
GO:0000151	ubiquitin ligase complex	cellular_component	0.2062	1	96
GO:0000152	nuclear ubiquitin ligase complex	cellular_component	0.18774	1	95
GO:0000154	rRNA modification	biological_process	0.15449	1	13
GO:0000155	phosphorelay sensor kinase activity	molecular_function	0.32763	1	22
GO:0000159	protein phosphatase type 2A complex	cellular_component	0.41835	1	5
GO:0000160	phosphorelay signal transduction system	biological_process	0.46883	1	31
GO:0000165	MAPK cascade	biological_process	0.63276	1	1
GO:0000166	nucleotide binding	molecular_function	0.46255	1	1176
GO:0000172	ribonuclease MRP complex	cellular_component	0.70573	1	1
GO:0000175	3'-5'-exoribonuclease activity	molecular_function	0.76398	1	4
GO:0000176	nuclear exosome (RNase complex)	cellular_component	0.85411	1	2
GO:0000178	exosome (RNase complex)	cellular_component	0.44687	1	5
GO:0000184	nuclear-transcribed mRNA catabolic process, nonsense-mediated decay	biological_process	0.6024	1	4
GO:0000186	activation of MAPKK activity	biological_process	0.29062	1	1
GO:0000213	tRNA-intron endonuclease activity	molecular_function	0.39641	1	2
GO:0000217	DNA secondary structure binding	molecular_function	0.40194	1	1
GO:0000221	vacuolar proton-transporting V-type ATPase, V1 domain	cellular_component	0.92197	1	7
GO:0000226	microtubule cytoskeleton organization	biological_process	0.3027	1	44
GO:0000228	nuclear chromosome	cellular_component	0.62295	1	42
GO:0000245	spliceosomal complex assembly	biological_process	0.9539	1	2
GO:0000255	allantoin metabolic process	biological_process	0.43572	1	1
GO:0000256	allantoin catabolic process	biological_process	0.43572	1	1
GO:0000270	peptidoglycan metabolic process	biological_process	0.43542	1	3
GO:0000271	polysaccharide biosynthetic process	biological_process	0.42687	1	38
GO:0000272	polysaccharide catabolic process	biological_process	0.99871	1	2
GO:0000275	mitochondrial proton-transporting ATP synthase complex, catalytic core F(1)	cellular_component	0.80873	1	1
GO:0000276	mitochondrial proton-transporting ATP synthase complex, coupling factor F(o)	cellular_component	0.51026	1	12
GO:0000278	mitotic cell cycle	biological_process	0.20372	1	32
GO:0000279	M phase	biological_process	0.35935	1	8
GO:0000280	nuclear division	biological_process	0.40134	1	24
GO:0000287	magnesium ion binding	molecular_function	0.88591	1	47
GO:0000288	nuclear-transcribed mRNA catabolic process, deadenylation-dependent decay	biological_process	0.78505	1	1
GO:0000290	deadenylation-dependent decapping of nuclear-transcribed mRNA	biological_process	0.78505	1	1
GO:0000301	retrograde transport, vesicle recycling within Golgi	biological_process	0.27582	1	3
GO:0000307	cyclin-dependent protein kinase holoenzyme complex	cellular_component	0.55008	1	1
GO:0000313	organellar ribosome	cellular_component	0.40764	1	7
GO:0000314	organellar small ribosomal subunit	cellular_component	0.49019	1	4
GO:0000346	transcription export complex	cellular_component	0.97922	1	2
GO:0000347	THO complex	cellular_component	0.96629	1	4
GO:0000372	Group I intron splicing	biological_process	0.96294	1	2
GO:0000375	RNA splicing, via transesterification reactions	biological_process	0.20385	1	34
GO:0000376	RNA splicing, via transesterification reactions with guanosine as nucleophile	biological_process	0.96294	1	2
GO:0000377	RNA splicing, via transesterification reactions with bulged adenosine as nucleophile	biological_process	0.077005	1	32
GO:0000394	RNA splicing, via endonucleolytic cleavage and ligation	biological_process	0.40984	1	3
GO:0000398	mRNA splicing, via spliceosome	biological_process	0.077005	1	32
GO:0000400	four-way junction DNA binding	molecular_function	0.40194	1	1
GO:0000413	protein peptidyl-prolyl isomerization	biological_process	0.71796	1	11
GO:0000428	DNA-directed RNA polymerase complex	cellular_component	0.93009	1	24
GO:0000439	core TFIIH complex	cellular_component	0.91985	1	2
GO:0000441	SSL2-core TFIIH complex	cellular_component	0.91985	1	2
GO:0000445	THO complex part of transcription export complex	cellular_component	0.97922	1	2
GO:0000446	nucleoplasmic THO complex	cellular_component	0.77453	1	2
GO:0000502	proteasome complex	cellular_component	0.99915	1	6
GO:0000702	oxidized base lesion DNA N-glycosylase activity	molecular_function	0.72384	1	1
GO:0000723	telomere maintenance	biological_process	0.31228	1	9
GO:0000724	double-strand break repair via homologous recombination	biological_process	0.84521	1	1
GO:0000725	recombinational repair	biological_process	0.95102	1	2
GO:0000726	non-recombinational repair	biological_process	0.87228	1	3
GO:0000737	DNA catabolic process, endonucleolytic	biological_process	0.43114	1	2
GO:0000746	conjugation	biological_process	0.86042	1	9
GO:0000772	mating pheromone activity	molecular_function	0.86926	1	3
GO:0000774	adenyl-nucleotide exchange factor activity	molecular_function	0.67715	1	10
GO:0000775	chromosome, centromeric region	cellular_component	0.38916	1	56
GO:0000776	kinetochore	cellular_component	0.50193	1	37
GO:0000777	condensed chromosome kinetochore	cellular_component	0.15932	1	29
GO:0000778	condensed nuclear chromosome kinetochore	cellular_component	0.24757	1	24
GO:0000779	condensed chromosome, centromeric region	cellular_component	0.15932	1	29
GO:0000780	condensed nuclear chromosome, centromeric region	cellular_component	0.24757	1	24
GO:0000781	chromosome, telomeric region	cellular_component	0.40818	1	4
GO:0000782	telomere cap complex	cellular_component	0.63463	1	2
GO:0000783	nuclear telomere cap complex	cellular_component	0.63463	1	2
GO:0000784	nuclear chromosome, telomeric region	cellular_component	0.33852	1	4
GO:0000785	chromatin	cellular_component	0.64372	1	9
GO:0000786	nucleosome	cellular_component	0.50925	1	8
GO:0000790	nuclear chromatin	cellular_component	0.80706	1	1
GO:0000793	condensed chromosome	cellular_component	0.39266	1	33
GO:0000794	condensed nuclear chromosome	cellular_component	0.54359	1	25
GO:0000795	synaptonemal complex	cellular_component	0.96047	1	1
GO:0000796	condensin complex	cellular_component	0.8106	1	1
GO:0000808	origin recognition complex	cellular_component	0.93066	1	5
GO:0000813	ESCRT I complex	cellular_component	0.43077	1	1
GO:0000819	sister chromatid segregation	biological_process	0.8106	1	1
GO:0000902	cell morphogenesis	biological_process	0.52266	1	20
GO:0000904	cell morphogenesis involved in differentiation	biological_process	0.23539	1	9
GO:0000910	cytokinesis	biological_process	0.41203	1	34
GO:0000917	barrier septum assembly	biological_process	0.67455	1	27
GO:0000921	septin ring assembly	biological_process	0.76581	1	7
GO:0000922	spindle pole	cellular_component	0.89687	1	5
GO:0000940	condensed chromosome outer kinetochore	cellular_component	0.13835	1	29
GO:0000942	condensed nuclear chromosome outer kinetochore	cellular_component	0.24757	1	24
GO:0000956	nuclear-transcribed mRNA catabolic process	biological_process	0.63469	1	5
GO:0000975	regulatory region DNA binding	molecular_function	0.096968	1	6
GO:0000976	transcription regulatory region sequence-specific DNA binding	molecular_function	0.25467	1	3
GO:0000977	RNA polymerase II regulatory region sequence-specific DNA binding	molecular_function	0.46177	1	1
GO:0000978	RNA polymerase II core promoter proximal region sequence-specific DNA binding	molecular_function	0.46177	1	1
GO:0000981	sequence-specific DNA binding RNA polymerase II transcription factor activity	molecular_function	0.75406	1	4
GO:0000982	RNA polymerase II core promoter proximal region sequence-specific DNA binding transcription factor activity	molecular_function	0.46177	1	1
GO:0000987	core promoter proximal region sequence-specific DNA binding	molecular_function	0.46177	1	1
GO:0000988	protein binding transcription factor activity	molecular_function	0.047595	1	67
GO:0000989	transcription factor binding transcription factor activity	molecular_function	0.037267	1	55
GO:0000990	core RNA polymerase binding transcription factor activity	molecular_function	0.50361	1	12
GO:0000996	core DNA-dependent RNA polymerase binding promoter specificity activity	molecular_function	0.50361	1	12
GO:0001000	bacterial-type RNA polymerase core enzyme binding	molecular_function	0.16683	1	2
GO:0001012	RNA polymerase II regulatory region DNA binding	molecular_function	0.46177	1	1
GO:0001067	regulatory region nucleic acid binding	molecular_function	0.096968	1	6
GO:0001071	nucleic acid binding transcription factor activity	molecular_function	0.12738	1	289
GO:0001076	RNA polymerase II transcription factor binding transcription factor activity	molecular_function	0.15526	1	38
GO:0001101	response to acid	biological_process	0.90624	1	1
GO:0001104	RNA polymerase II transcription cofactor activity	molecular_function	0.15526	1	38
GO:0001159	core promoter proximal region DNA binding	molecular_function	0.46177	1	1
GO:0001503	ossification	biological_process	0.28599	1	6
GO:0001510	RNA methylation	biological_process	0.11863	1	24
GO:0001514	selenocysteine incorporation	biological_process	0.9557	1	1
GO:0001518	voltage-gated sodium channel complex	cellular_component	0.58804	1	2
GO:0001522	pseudouridine synthesis	biological_process	0.9577	1	8
GO:0001525	angiogenesis	biological_process	0.24934	1	2
GO:0001533	cornified envelope	cellular_component	0.46346	1	2
GO:0001539	ciliary or bacterial-type flagellar motility	biological_process	0.81796	1	8
GO:0001558	regulation of cell growth	biological_process	0.30146	1	5
GO:0001568	blood vessel development	biological_process	0.24934	1	2
GO:0001653	peptide receptor activity	molecular_function	0.46848	1	1
GO:0001664	G-protein coupled receptor binding	molecular_function	0.84072	1	2
GO:0001678	cellular glucose homeostasis	biological_process	0.29062	1	1
GO:0001682	tRNA 5'-leader removal	biological_process	0.71818	1	1
GO:0001765	membrane raft assembly	biological_process	0.54217	1	2
GO:0001772	immunological synapse	cellular_component	0.31761	1	3
GO:0001775	cell activation	biological_process	0.72125	1	25
GO:0001816	cytokine production	biological_process	0.7485	1	2
GO:0001817	regulation of cytokine production	biological_process	0.7485	1	2
GO:0001819	positive regulation of cytokine production	biological_process	0.7485	1	2
GO:0001871	pattern binding	molecular_function	0.93692	1	15
GO:0001881	receptor recycling	biological_process	0.72406	1	1
GO:0001882	nucleoside binding	molecular_function	0.40073	1	1001
GO:0001883	purine nucleoside binding	molecular_function	0.38429	1	1000
GO:0001897	cytolysis by symbiont of host cells	biological_process	0.15358	1	5
GO:0001906	cell killing	biological_process	0.10644	1	8
GO:0001907	killing by symbiont of host cells	biological_process	0.17308	1	6
GO:0001932	regulation of protein phosphorylation	biological_process	0.32724	1	7
GO:0001933	negative regulation of protein phosphorylation	biological_process	0.58381	1	1
GO:0001934	positive regulation of protein phosphorylation	biological_process	0.70341	1	2
GO:0001944	vasculature development	biological_process	0.24934	1	2
GO:0002064	epithelial cell development	biological_process	0.28528	1	4
GO:0002097	tRNA wobble base modification	biological_process	0.08963	1	4
GO:0002098	tRNA wobble uridine modification	biological_process	0.08963	1	4
GO:0002115	store-operated calcium entry	biological_process	0.85532	1	3
GO:0002161	aminoacyl-tRNA editing activity	molecular_function	0.74343	1	3
GO:0002252	immune effector process	biological_process	0.56084	1	7
GO:0002253	activation of immune response	biological_process	0.89017	1	1
GO:0002376	immune system process	biological_process	0.11356	1	47
GO:0002429	immune response-activating cell surface receptor signaling pathway	biological_process	0.7979	1	1
GO:0002682	regulation of immune system process	biological_process	0.68001	1	9
GO:0002684	positive regulation of immune system process	biological_process	0.72094	1	2
GO:0002694	regulation of leukocyte activation	biological_process	0.77357	1	1
GO:0002757	immune response-activating signal transduction	biological_process	0.7979	1	1
GO:0002764	immune response-regulating signaling pathway	biological_process	0.7979	1	1
GO:0002768	immune response-regulating cell surface receptor signaling pathway	biological_process	0.7979	1	1
GO:0002831	regulation of response to biotic stimulus	biological_process	0.89336	1	1
GO:0003006	developmental process involved in reproduction	biological_process	0.17405	1	17
GO:0003008	system process	biological_process	0.31586	1	21
GO:0003013	circulatory system process	biological_process	0.044983	1	4
GO:0003018	vascular process in circulatory system	biological_process	0.044983	1	4
GO:0003333	amino acid transmembrane transport	biological_process	0.96916	1	10
GO:0003674	molecular_function	molecular_function	0.20973	1	5937
GO:0003676	nucleic acid binding	molecular_function	0.90447	1	1172
GO:0003677	DNA binding	molecular_function	0.34555	1	785
GO:0003678	DNA helicase activity	molecular_function	0.84092	1	75
GO:0003682	chromatin binding	molecular_function	0.27217	1	27
GO:0003684	damaged DNA binding	molecular_function	0.079833	1	10
GO:0003688	DNA replication origin binding	molecular_function	0.9413	1	1
GO:0003690	double-stranded DNA binding	molecular_function	0.11592	1	47
GO:0003697	single-stranded DNA binding	molecular_function	0.83764	1	10
GO:0003700	sequence-specific DNA binding transcription factor activity	molecular_function	0.12738	1	289
GO:0003707	steroid hormone receptor activity	molecular_function	0.85342	1	4
GO:0003712	transcription cofactor activity	molecular_function	0.045183	1	54
GO:0003713	transcription coactivator activity	molecular_function	0.086374	1	6
GO:0003714	transcription corepressor activity	molecular_function	0.84911	1	1
GO:0003723	RNA binding	molecular_function	0.98623	1	261
GO:0003724	RNA helicase activity	molecular_function	0.43864	1	58
GO:0003725	double-stranded RNA binding	molecular_function	0.4	1	3
GO:0003726	double-stranded RNA adenosine deaminase activity	molecular_function	0.046083	1	4
GO:0003729	mRNA binding	molecular_function	0.44512	1	8
GO:0003743	translation initiation factor activity	molecular_function	0.99714	1	13
GO:0003746	translation elongation factor activity	molecular_function	0.81493	1	8
GO:0003747	translation release factor activity	molecular_function	0.91319	1	5
GO:0003755	peptidyl-prolyl cis-trans isomerase activity	molecular_function	0.71796	1	11
GO:0003774	motor activity	molecular_function	0.070257	1	48
GO:0003779	actin binding	molecular_function	0.71681	1	53
GO:0003796	lysozyme activity	molecular_function	0.55994	1	2
GO:0003824	catalytic activity	molecular_function	0.92562	1	3355
GO:0003830	beta-1,4-mannosylglycoprotein 4-beta-N-acetylglucosaminyltransferase activity	molecular_function	0.84325	1	1
GO:0003840	gamma-glutamyltransferase activity	molecular_function	0.71286	1	1
GO:0003843	1,3-beta-D-glucan synthase activity	molecular_function	0.35035	1	8
GO:0003847	1-alkyl-2-acetylglycerophosphocholine esterase activity	molecular_function	0.099492	1	6
GO:0003848	2-amino-4-hydroxy-6-hydroxymethyldihydropteridine diphosphokinase activity	molecular_function	0.84763	1	1
GO:0003849	3-deoxy-7-phosphoheptulonate synthase activity	molecular_function	0.25797	1	3
GO:0003852	2-isopropylmalate synthase activity	molecular_function	0.84543	1	1
GO:0003854	3-beta-hydroxy-delta5-steroid dehydrogenase activity	molecular_function	0.017448	1	49
GO:0003855	3-dehydroquinate dehydratase activity	molecular_function	0.22688	1	2
GO:0003856	3-dehydroquinate synthase activity	molecular_function	0.46328	1	1
GO:0003857	3-hydroxyacyl-CoA dehydrogenase activity	molecular_function	0.24228	1	25
GO:0003864	3-methyl-2-oxobutanoate hydroxymethyltransferase activity	molecular_function	0.6376	1	2
GO:0003870	5-aminolevulinate synthase activity	molecular_function	0.20928	1	2
GO:0003871	5-methyltetrahydropteroyltriglutamate-homocysteine S-methyltransferase activity	molecular_function	0.43989	1	3
GO:0003872	6-phosphofructokinase activity	molecular_function	0.098698	1	8
GO:0003873	6-phosphofructo-2-kinase activity	molecular_function	0.16697	1	12
GO:0003877	ATP adenylyltransferase activity	molecular_function	0.20287	1	2
GO:0003879	ATP phosphoribosyltransferase activity	molecular_function	0.77805	1	2
GO:0003880	protein C-terminal carboxyl O-methyltransferase activity	molecular_function	0.93677	1	1
GO:0003883	CTP synthase activity	molecular_function	0.28818	1	3
GO:0003887	DNA-directed DNA polymerase activity	molecular_function	0.99986	1	20
GO:0003896	DNA primase activity	molecular_function	0.99587	1	2
GO:0003899	DNA-directed RNA polymerase activity	molecular_function	0.25885	1	65
GO:0003905	alkylbase DNA N-glycosylase activity	molecular_function	0.34826	1	5
GO:0003906	DNA-(apurinic or apyrimidinic site) lyase activity	molecular_function	0.3502	1	3
GO:0003908	methylated-DNA-[protein]-cysteine S-methyltransferase activity	molecular_function	0.48137	1	1
GO:0003909	DNA ligase activity	molecular_function	0.42594	1	8
GO:0003910	DNA ligase (ATP) activity	molecular_function	0.5203	1	4
GO:0003911	DNA ligase (NAD+) activity	molecular_function	0.49393	1	4
GO:0003916	DNA topoisomerase activity	molecular_function	0.45482	1	20
GO:0003917	DNA topoisomerase type I activity	molecular_function	0.19614	1	5
GO:0003918	DNA topoisomerase type II (ATP-hydrolyzing) activity	molecular_function	0.61381	1	8
GO:0003919	FMN adenylyltransferase activity	molecular_function	0.70485	1	2
GO:0003922	GMP synthase (glutamine-hydrolyzing) activity	molecular_function	0.68658	1	1
GO:0003924	GTPase activity	molecular_function	0.54227	1	131
GO:0003942	N-acetyl-gamma-glutamyl-phosphate reductase activity	molecular_function	0.57201	1	3
GO:0003950	NAD+ ADP-ribosyltransferase activity	molecular_function	0.14904	1	9
GO:0003951	NAD+ kinase activity	molecular_function	0.56602	1	4
GO:0003954	NADH dehydrogenase activity	molecular_function	0.96481	1	11
GO:0003956	NAD(P)+-protein-arginine ADP-ribosyltransferase activity	molecular_function	0.5048	1	1
GO:0003964	RNA-directed DNA polymerase activity	molecular_function	0.51964	1	4
GO:0003968	RNA-directed RNA polymerase activity	molecular_function	0.81565	1	23
GO:0003972	RNA ligase (ATP) activity	molecular_function	0.47308	1	1
GO:0003978	UDP-glucose 4-epimerase activity	molecular_function	0.21613	1	2
GO:0003989	acetyl-CoA carboxylase activity	molecular_function	0.11814	1	5
GO:0003993	acid phosphatase activity	molecular_function	0.20699	1	15
GO:0003994	aconitate hydratase activity	molecular_function	0.95111	1	1
GO:0003995	acyl-CoA dehydrogenase activity	molecular_function	0.6006	1	5
GO:0003997	acyl-CoA oxidase activity	molecular_function	0.15097	1	4
GO:0004000	adenosine deaminase activity	molecular_function	0.1447	1	4
GO:0004003	ATP-dependent DNA helicase activity	molecular_function	0.89847	1	9
GO:0004013	adenosylhomocysteinase activity	molecular_function	0.19955	1	2
GO:0004014	adenosylmethionine decarboxylase activity	molecular_function	0.021288	1	4
GO:0004016	adenylate cyclase activity	molecular_function	0.90026	1	1
GO:0004017	adenylate kinase activity	molecular_function	0.15297	1	6
GO:0004018	N6-(1,2-dicarboxyethyl)AMP AMP-lyase (fumarate-forming) activity	molecular_function	0.71466	1	1
GO:0004019	adenylosuccinate synthase activity	molecular_function	0.43098	1	3
GO:0004020	adenylylsulfate kinase activity	molecular_function	0.88429	1	10
GO:0004022	alcohol dehydrogenase (NAD) activity	molecular_function	0.67684	1	1
GO:0004026	alcohol O-acetyltransferase activity	molecular_function	0.7581	1	3
GO:0004045	aminoacyl-tRNA hydrolase activity	molecular_function	0.93529	1	2
GO:0004055	argininosuccinate synthase activity	molecular_function	0.64271	1	2
GO:0004057	arginyltransferase activity	molecular_function	0.69009	1	1
GO:0004061	arylformamidase activity	molecular_function	0.70988	1	1
GO:0004064	arylesterase activity	molecular_function	0.97451	1	1
GO:0004066	asparagine synthase (glutamine-hydrolyzing) activity	molecular_function	0.43547	1	3
GO:0004068	aspartate 1-decarboxylase activity	molecular_function	0.46634	1	1
GO:0004071	aspartate-ammonia ligase activity	molecular_function	0.71592	1	1
GO:0004089	carbonate dehydratase activity	molecular_function	0.22101	1	4
GO:0004096	catalase activity	molecular_function	0.62892	1	2
GO:0004097	catechol oxidase activity	molecular_function	0.94285	1	1
GO:0004109	coproporphyrinogen oxidase activity	molecular_function	0.46298	1	1
GO:0004112	cyclic-nucleotide phosphodiesterase activity	molecular_function	0.98681	1	1
GO:0004114	3',5'-cyclic-nucleotide phosphodiesterase activity	molecular_function	0.97654	1	1
GO:0004115	3',5'-cyclic-AMP phosphodiesterase activity	molecular_function	0.84415	1	1
GO:0004126	cytidine deaminase activity	molecular_function	0.41089	1	2
GO:0004127	cytidylate kinase activity	molecular_function	0.90392	1	8
GO:0004129	cytochrome-c oxidase activity	molecular_function	0.55983	1	16
GO:0004133	glycogen debranching enzyme activity	molecular_function	0.10193	1	3
GO:0004134	4-alpha-glucanotransferase activity	molecular_function	0.10193	1	3
GO:0004140	dephospho-CoA kinase activity	molecular_function	0.4669	1	6
GO:0004143	diacylglycerol kinase activity	molecular_function	0.32045	1	4
GO:0004144	diacylglycerol O-acyltransferase activity	molecular_function	0.88142	1	4
GO:0004146	dihydrofolate reductase activity	molecular_function	0.8047	1	1
GO:0004150	dihydroneopterin aldolase activity	molecular_function	0.46154	1	1
GO:0004161	dimethylallyltranstransferase activity	molecular_function	0.10073	1	8
GO:0004174	electron-transferring-flavoprotein dehydrogenase activity	molecular_function	0.53097	1	2
GO:0004175	endopeptidase activity	molecular_function	0.77727	1	193
GO:0004176	ATP-dependent peptidase activity	molecular_function	0.82563	1	3
GO:0004177	aminopeptidase activity	molecular_function	0.77698	1	11
GO:0004180	carboxypeptidase activity	molecular_function	0.35685	1	20
GO:0004185	serine-type carboxypeptidase activity	molecular_function	0.24695	1	20
GO:0004190	aspartic-type endopeptidase activity	molecular_function	0.51697	1	66
GO:0004197	cysteine-type endopeptidase activity	molecular_function	0.16509	1	33
GO:0004198	calcium-dependent cysteine-type endopeptidase activity	molecular_function	0.95595	1	1
GO:0004222	metalloendopeptidase activity	molecular_function	0.74131	1	35
GO:0004252	serine-type endopeptidase activity	molecular_function	0.48954	1	65
GO:0004298	threonine-type endopeptidase activity	molecular_function	0.99827	1	3
GO:0004312	fatty acid synthase activity	molecular_function	0.80383	1	7
GO:0004315	3-oxoacyl-[acyl-carrier-protein] synthase activity	molecular_function	0.74398	1	7
GO:0004325	ferrochelatase activity	molecular_function	0.86083	1	2
GO:0004329	formate-tetrahydrofolate ligase activity	molecular_function	0.32967	1	2
GO:0004332	fructose-bisphosphate aldolase activity	molecular_function	0.54741	1	3
GO:0004345	glucose-6-phosphate dehydrogenase activity	molecular_function	0.53651	1	3
GO:0004348	glucosylceramidase activity	molecular_function	0.45998	1	2
GO:0004356	glutamate-ammonia ligase activity	molecular_function	0.11643	1	6
GO:0004357	glutamate-cysteine ligase activity	molecular_function	0.95882	1	1
GO:0004366	glycerol-3-phosphate O-acyltransferase activity	molecular_function	0.47655	1	2
GO:0004367	glycerol-3-phosphate dehydrogenase [NAD+] activity	molecular_function	0.94253	1	1
GO:0004371	glycerone kinase activity	molecular_function	0.16512	1	4
GO:0004373	glycogen (starch) synthase activity	molecular_function	0.46807	1	1
GO:0004375	glycine dehydrogenase (decarboxylating) activity	molecular_function	0.7221	1	1
GO:0004379	glycylpeptide N-tetradecanoyltransferase activity	molecular_function	0.56481	1	2
GO:0004383	guanylate cyclase activity	molecular_function	0.8467	1	1
GO:0004386	helicase activity	molecular_function	0.6924	1	114
GO:0004392	heme oxygenase (decyclizing) activity	molecular_function	0.84896	1	1
GO:0004402	histone acetyltransferase activity	molecular_function	0.18449	1	6
GO:0004411	homogentisate 1,2-dioxygenase activity	molecular_function	0.80051	1	1
GO:0004415	hyalurononglucosaminidase activity	molecular_function	0.70025	1	1
GO:0004417	hydroxyethylthiazole kinase activity	molecular_function	0.39156	1	2
GO:0004420	hydroxymethylglutaryl-CoA reductase (NADPH) activity	molecular_function	0.84329	1	1
GO:0004421	hydroxymethylglutaryl-CoA synthase activity	molecular_function	0.45163	1	2
GO:0004424	imidazoleglycerol-phosphate dehydratase activity	molecular_function	0.46206	1	1
GO:0004425	indole-3-glycerol-phosphate synthase activity	molecular_function	0.12162	1	4
GO:0004427	inorganic diphosphatase activity	molecular_function	0.29375	1	6
GO:0004435	phosphatidylinositol phospholipase C activity	molecular_function	0.12835	1	4
GO:0004451	isocitrate lyase activity	molecular_function	0.71512	1	1
GO:0004455	ketol-acid reductoisomerase activity	molecular_function	0.67742	1	3
GO:0004470	malic enzyme activity	molecular_function	0.31153	1	5
GO:0004471	malate dehydrogenase (decarboxylating) activity	molecular_function	0.31153	1	5
GO:0004476	mannose-6-phosphate isomerase activity	molecular_function	0.75878	1	2
GO:0004478	methionine adenosyltransferase activity	molecular_function	0.38127	1	4
GO:0004482	mRNA (guanine-N7-)-methyltransferase activity	molecular_function	0.809	1	1
GO:0004488	methylenetetrahydrofolate dehydrogenase (NADP+) activity	molecular_function	0.7782	1	5
GO:0004489	methylenetetrahydrofolate reductase (NADPH) activity	molecular_function	0.75815	1	1
GO:0004497	monooxygenase activity	molecular_function	0.19359	1	30
GO:0004499	N,N-dimethylaniline monooxygenase activity	molecular_function	0.38705	1	14
GO:0004506	squalene monooxygenase activity	molecular_function	0.31296	1	4
GO:0004512	inositol-3-phosphate synthase activity	molecular_function	0.71008	1	1
GO:0004514	nicotinate-nucleotide diphosphorylase (carboxylating) activity	molecular_function	0.74941	1	1
GO:0004517	nitric-oxide synthase activity	molecular_function	0.46608	1	1
GO:0004518	nuclease activity	molecular_function	0.94547	1	87
GO:0004519	endonuclease activity	molecular_function	0.91282	1	40
GO:0004520	endodeoxyribonuclease activity	molecular_function	0.79609	1	12
GO:0004521	endoribonuclease activity	molecular_function	0.86788	1	19
GO:0004523	ribonuclease H activity	molecular_function	0.9114	1	2
GO:0004525	ribonuclease III activity	molecular_function	0.98717	1	2
GO:0004526	ribonuclease P activity	molecular_function	0.70167	1	5
GO:0004527	exonuclease activity	molecular_function	0.99226	1	27
GO:0004529	exodeoxyribonuclease activity	molecular_function	0.98519	1	13
GO:0004531	deoxyribonuclease II activity	molecular_function	0.73471	1	1
GO:0004532	exoribonuclease activity	molecular_function	0.83309	1	4
GO:0004535	poly(A)-specific ribonuclease activity	molecular_function	0.40562	1	4
GO:0004536	deoxyribonuclease activity	molecular_function	0.98116	1	25
GO:0004540	ribonuclease activity	molecular_function	0.8122	1	32
GO:0004549	tRNA-specific ribonuclease activity	molecular_function	0.55141	1	7
GO:0004550	nucleoside diphosphate kinase activity	molecular_function	0.11578	1	4
GO:0004553	hydrolase activity, hydrolyzing O-glycosyl compounds	molecular_function	0.37905	1	170
GO:0004556	alpha-amylase activity	molecular_function	0.45072	1	2
GO:0004557	alpha-galactosidase activity	molecular_function	0.10607	1	3
GO:0004558	alpha-glucosidase activity	molecular_function	0.78777	1	3
GO:0004559	alpha-mannosidase activity	molecular_function	0.8541	1	3
GO:0004560	alpha-L-fucosidase activity	molecular_function	0.6983	1	1
GO:0004564	beta-fructofuranosidase activity	molecular_function	0.78777	1	3
GO:0004565	beta-galactosidase activity	molecular_function	0.42675	1	14
GO:0004568	chitinase activity	molecular_function	0.33327	1	6
GO:0004571	mannosyl-oligosaccharide 1,2-alpha-mannosidase activity	molecular_function	0.77321	1	2
GO:0004575	sucrose alpha-glucosidase activity	molecular_function	0.78777	1	3
GO:0004576	oligosaccharyl transferase activity	molecular_function	0.65539	1	4
GO:0004579	dolichyl-diphosphooligosaccharide-protein glycotransferase activity	molecular_function	0.26416	1	3
GO:0004583	dolichyl-phosphate-glucose-glycolipid alpha-glucosyltransferase activity	molecular_function	0.85361	1	1
GO:0004590	orotidine-5'-phosphate decarboxylase activity	molecular_function	0.73693	1	2
GO:0004592	pantoate-beta-alanine ligase activity	molecular_function	0.6569	1	2
GO:0004601	peroxidase activity	molecular_function	0.98398	1	33
GO:0004602	glutathione peroxidase activity	molecular_function	0.94397	1	2
GO:0004609	phosphatidylserine decarboxylase activity	molecular_function	0.88418	1	1
GO:0004611	phosphoenolpyruvate carboxykinase activity	molecular_function	0.68148	1	4
GO:0004612	phosphoenolpyruvate carboxykinase (ATP) activity	molecular_function	0.63692	1	2
GO:0004616	phosphogluconate dehydrogenase (decarboxylating) activity	molecular_function	0.38022	1	25
GO:0004618	phosphoglycerate kinase activity	molecular_function	0.84636	1	1
GO:0004619	phosphoglycerate mutase activity	molecular_function	0.14671	1	4
GO:0004620	phospholipase activity	molecular_function	0.036483	1	6
GO:0004623	phospholipase A2 activity	molecular_function	0.21482	1	2
GO:0004629	phospholipase C activity	molecular_function	0.12835	1	4
GO:0004631	phosphomevalonate kinase activity	molecular_function	0.57845	1	1
GO:0004634	phosphopyruvate hydratase activity	molecular_function	0.54668	1	3
GO:0004635	phosphoribosyl-AMP cyclohydrolase activity	molecular_function	0.55914	1	2
GO:0004637	phosphoribosylamine-glycine ligase activity	molecular_function	0.45662	1	2
GO:0004645	phosphorylase activity	molecular_function	0.26127	1	4
GO:0004650	polygalacturonase activity	molecular_function	0.98433	1	17
GO:0004651	polynucleotide 5'-phosphatase activity	molecular_function	0.67429	1	1
GO:0004652	polynucleotide adenylyltransferase activity	molecular_function	0.69013	1	4
GO:0004655	porphobilinogen synthase activity	molecular_function	0.22208	1	2
GO:0004659	prenyltransferase activity	molecular_function	0.50028	1	15
GO:0004664	prephenate dehydratase activity	molecular_function	0.44794	1	4
GO:0004665	prephenate dehydrogenase (NADP+) activity	molecular_function	0.56496	1	3
GO:0004668	protein-arginine deiminase activity	molecular_function	0.91434	1	1
GO:0004671	protein C-terminal S-isoprenylcysteine carboxyl O-methyltransferase activity	molecular_function	0.93677	1	1
GO:0004673	protein histidine kinase activity	molecular_function	0.27632	1	28
GO:0004674	protein serine/threonine kinase activity	molecular_function	0.69217	1	51
GO:0004675	transmembrane receptor protein serine/threonine kinase activity	molecular_function	0.95356	1	2
GO:0004677	DNA-dependent protein kinase activity	molecular_function	0.48297	1	1
GO:0004683	calmodulin-dependent protein kinase activity	molecular_function	0.18008	1	2
GO:0004713	protein tyrosine kinase activity	molecular_function	0.77548	1	2
GO:0004719	protein-L-isoaspartate (D-aspartate) O-methyltransferase activity	molecular_function	0.29828	1	19
GO:0004721	phosphoprotein phosphatase activity	molecular_function	0.47865	1	16
GO:0004725	protein tyrosine phosphatase activity	molecular_function	0.3614	1	13
GO:0004733	pyridoxamine-phosphate oxidase activity	molecular_function	0.82428	1	2
GO:0004743	pyruvate kinase activity	molecular_function	0.93163	1	3
GO:0004748	ribonucleoside-diphosphate reductase activity, thioredoxin disulfide as acceptor	molecular_function	0.9611	1	1
GO:0004749	ribose phosphate diphosphokinase activity	molecular_function	0.63246	1	2
GO:0004751	ribose-5-phosphate isomerase activity	molecular_function	0.71355	1	2
GO:0004764	shikimate 3-dehydrogenase (NADP+) activity	molecular_function	0.39617	1	2
GO:0004779	sulfate adenylyltransferase activity	molecular_function	0.60354	1	2
GO:0004781	sulfate adenylyltransferase (ATP) activity	molecular_function	0.60354	1	2
GO:0004784	superoxide dismutase activity	molecular_function	0.11951	1	4
GO:0004788	thiamine diphosphokinase activity	molecular_function	0.71124	1	1
GO:0004789	thiamine-phosphate diphosphorylase activity	molecular_function	0.81534	1	3
GO:0004797	thymidine kinase activity	molecular_function	0.76347	1	4
GO:0004799	thymidylate synthase activity	molecular_function	0.61576	1	2
GO:0004800	thyroxine 5'-deiodinase activity	molecular_function	0.81737	1	2
GO:0004803	transposase activity	molecular_function	0.26341	1	9
GO:0004806	triglyceride lipase activity	molecular_function	0.28651	1	6
GO:0004807	triose-phosphate isomerase activity	molecular_function	0.62866	1	2
GO:0004809	tRNA (guanine-N2-)-methyltransferase activity	molecular_function	0.64363	1	2
GO:0004812	aminoacyl-tRNA ligase activity	molecular_function	0.96227	1	31
GO:0004813	alanine-tRNA ligase activity	molecular_function	0.61032	1	3
GO:0004814	arginine-tRNA ligase activity	molecular_function	0.67194	1	4
GO:0004817	cysteine-tRNA ligase activity	molecular_function	0.10857	1	3
GO:0004820	glycine-tRNA ligase activity	molecular_function	0.57963	1	1
GO:0004826	phenylalanine-tRNA ligase activity	molecular_function	0.80564	1	1
GO:0004827	proline-tRNA ligase activity	molecular_function	0.87892	1	2
GO:0004829	threonine-tRNA ligase activity	molecular_function	0.4341	1	2
GO:0004832	valine-tRNA ligase activity	molecular_function	0.62503	1	4
GO:0004834	tryptophan synthase activity	molecular_function	0.0773	1	4
GO:0004842	ubiquitin-protein ligase activity	molecular_function	0.081167	1	128
GO:0004843	ubiquitin-specific protease activity	molecular_function	0.94505	1	2
GO:0004852	uroporphyrinogen-III synthase activity	molecular_function	0.35629	1	3
GO:0004857	enzyme inhibitor activity	molecular_function	0.1051	1	82
GO:0004859	phospholipase inhibitor activity	molecular_function	0.18826	1	1
GO:0004860	protein kinase inhibitor activity	molecular_function	0.87493	1	4
GO:0004861	cyclin-dependent protein serine/threonine kinase inhibitor activity	molecular_function	0.95907	1	2
GO:0004862	cAMP-dependent protein kinase inhibitor activity	molecular_function	0.58381	1	1
GO:0004864	protein phosphatase inhibitor activity	molecular_function	0.39116	1	3
GO:0004867	serine-type endopeptidase inhibitor activity	molecular_function	0.2264	1	15
GO:0004869	cysteine-type endopeptidase inhibitor activity	molecular_function	0.015826	1	13
GO:0004871	signal transducer activity	molecular_function	0.27148	1	127
GO:0004872	receptor activity	molecular_function	0.54215	1	83
GO:0004879	ligand-activated sequence-specific DNA binding RNA polymerase II transcription factor activity	molecular_function	0.52013	1	3
GO:0004882	androgen receptor activity	molecular_function	0.52013	1	3
GO:0004888	transmembrane signaling receptor activity	molecular_function	0.34928	1	51
GO:0004930	G-protein coupled receptor activity	molecular_function	0.093713	1	25
GO:0004932	mating-type factor pheromone receptor activity	molecular_function	0.61631	1	2
GO:0004970	ionotropic glutamate receptor activity	molecular_function	0.7092	1	17
GO:0004984	olfactory receptor activity	molecular_function	0.81687	1	1
GO:0005048	signal sequence binding	molecular_function	0.80782	1	5
GO:0005057	receptor signaling protein activity	molecular_function	0.21708	1	2
GO:0005083	small GTPase regulator activity	molecular_function	0.89738	1	11
GO:0005085	guanyl-nucleotide exchange factor activity	molecular_function	0.89661	1	10
GO:0005086	ARF guanyl-nucleotide exchange factor activity	molecular_function	0.98002	1	1
GO:0005088	Ras guanyl-nucleotide exchange factor activity	molecular_function	0.74351	1	7
GO:0005089	Rho guanyl-nucleotide exchange factor activity	molecular_function	0.74351	1	7
GO:0005092	GDP-dissociation inhibitor activity	molecular_function	0.79265	1	3
GO:0005094	Rho GDP-dissociation inhibitor activity	molecular_function	0.79265	1	3
GO:0005096	GTPase activator activity	molecular_function	0.45365	1	19
GO:0005102	receptor binding	molecular_function	0.46155	1	103
GO:0005125	cytokine activity	molecular_function	0.64557	1	5
GO:0005126	cytokine receptor binding	molecular_function	0.098381	1	22
GO:0005129	granulocyte macrophage colony-stimulating factor receptor binding	molecular_function	0.40454	1	1
GO:0005133	interferon-gamma receptor binding	molecular_function	0.45981	1	1
GO:0005134	interleukin-2 receptor binding	molecular_function	0.46211	1	2
GO:0005135	interleukin-3 receptor binding	molecular_function	0.64518	1	2
GO:0005136	interleukin-4 receptor binding	molecular_function	0.20329	1	4
GO:0005138	interleukin-6 receptor binding	molecular_function	0.47752	1	1
GO:0005143	interleukin-12 receptor binding	molecular_function	0.23606	1	1
GO:0005149	interleukin-1 receptor binding	molecular_function	0.73137	1	1
GO:0005157	macrophage colony-stimulating factor receptor binding	molecular_function	0.91072	1	1
GO:0005164	tumor necrosis factor receptor binding	molecular_function	0.46547	1	1
GO:0005173	stem cell factor receptor binding	molecular_function	0.213	1	2
GO:0005179	hormone activity	molecular_function	0.81031	1	26
GO:0005184	neuropeptide hormone activity	molecular_function	0.94151	1	6
GO:0005185	neurohypophyseal hormone activity	molecular_function	0.25554	1	3
GO:0005186	pheromone activity	molecular_function	0.89438	1	3
GO:0005199	structural constituent of cell wall	molecular_function	0.90388	1	2
GO:0005200	structural constituent of cytoskeleton	molecular_function	0.92779	1	2
GO:0005201	extracellular matrix structural constituent	molecular_function	0.53002	1	2
GO:0005212	structural constituent of eye lens	molecular_function	0.85804	1	1
GO:0005213	structural constituent of chorion	molecular_function	0.32492	1	9
GO:0005215	transporter activity	molecular_function	0.85084	1	527
GO:0005216	ion channel activity	molecular_function	0.85997	1	74
GO:0005217	intracellular ligand-gated ion channel activity	molecular_function	0.94088	1	10
GO:0005218	intracellular ligand-gated calcium channel activity	molecular_function	0.94088	1	10
GO:0005219	ryanodine-sensitive calcium-release channel activity	molecular_function	0.94088	1	10
GO:0005227	calcium activated cation channel activity	molecular_function	0.80264	1	2
GO:0005230	extracellular ligand-gated ion channel activity	molecular_function	0.57804	1	19
GO:0005231	excitatory extracellular ligand-gated ion channel activity	molecular_function	0.77384	1	11
GO:0005234	extracellular-glutamate-gated ion channel activity	molecular_function	0.77384	1	11
GO:0005242	inward rectifier potassium channel activity	molecular_function	0.84583	1	1
GO:0005244	voltage-gated ion channel activity	molecular_function	0.53132	1	14
GO:0005245	voltage-gated calcium channel activity	molecular_function	0.46963	1	1
GO:0005246	calcium channel regulator activity	molecular_function	0.65615	1	7
GO:0005247	voltage-gated chloride channel activity	molecular_function	0.4306	1	5
GO:0005248	voltage-gated sodium channel activity	molecular_function	0.58804	1	2
GO:0005249	voltage-gated potassium channel activity	molecular_function	0.73414	1	6
GO:0005253	anion channel activity	molecular_function	0.5122	1	5
GO:0005254	chloride channel activity	molecular_function	0.4306	1	5
GO:0005261	cation channel activity	molecular_function	0.96581	1	30
GO:0005262	calcium channel activity	molecular_function	0.88921	1	13
GO:0005267	potassium channel activity	molecular_function	0.90307	1	8
GO:0005272	sodium channel activity	molecular_function	0.78185	1	3
GO:0005283	sodium:amino acid symporter activity	molecular_function	0.1934	1	5
GO:0005294	neutral L-amino acid secondary active transmembrane transporter activity	molecular_function	0.45788	1	3
GO:0005310	dicarboxylic acid transmembrane transporter activity	molecular_function	0.025904	1	5
GO:0005313	L-glutamate transmembrane transporter activity	molecular_function	0.1978	1	2
GO:0005315	inorganic phosphate transmembrane transporter activity	molecular_function	0.69961	1	1
GO:0005319	lipid transporter activity	molecular_function	0.57267	1	5
GO:0005337	nucleoside transmembrane transporter activity	molecular_function	0.15401	1	5
GO:0005342	organic acid transmembrane transporter activity	molecular_function	0.61375	1	15
GO:0005343	organic acid:sodium symporter activity	molecular_function	0.038161	1	8
GO:0005351	sugar:hydrogen symporter activity	molecular_function	0.73452	1	3
GO:0005375	copper ion transmembrane transporter activity	molecular_function	0.74679	1	3
GO:0005381	iron ion transmembrane transporter activity	molecular_function	0.82777	1	33
GO:0005402	cation:sugar symporter activity	molecular_function	0.57549	1	4
GO:0005416	cation:amino acid symporter activity	molecular_function	0.1934	1	5
GO:0005451	monovalent cation:hydrogen antiporter activity	molecular_function	0.6138	1	2
GO:0005488	binding	molecular_function	0.45848	1	3968
GO:0005496	steroid binding	molecular_function	0.93239	1	4
GO:0005506	iron ion binding	molecular_function	0.98751	1	108
GO:0005507	copper ion binding	molecular_function	0.26563	1	40
GO:0005509	calcium ion binding	molecular_function	0.071819	1	109
GO:0005516	calmodulin binding	molecular_function	0.60385	1	19
GO:0005520	insulin-like growth factor binding	molecular_function	0.30146	1	5
GO:0005521	lamin binding	molecular_function	0.26012	1	2
GO:0005524	ATP binding	molecular_function	0.32709	1	925
GO:0005525	GTP binding	molecular_function	0.64824	1	168
GO:0005543	phospholipid binding	molecular_function	0.61654	1	22
GO:0005544	calcium-dependent phospholipid binding	molecular_function	0.34511	1	6
GO:0005549	odorant binding	molecular_function	0.90334	1	1
GO:0005575	cellular_component	cellular_component	0.10735	1	3000
GO:0005576	extracellular region	cellular_component	0.023512	1	313
GO:0005577	fibrinogen complex	cellular_component	0.69955	1	23
GO:0005578	proteinaceous extracellular matrix	cellular_component	0.11379	1	40
GO:0005615	extracellular space	cellular_component	0.76641	1	38
GO:0005618	cell wall	cellular_component	0.28988	1	45
GO:0005622	intracellular	cellular_component	0.041899	1	1586
GO:0005623	cell	cellular_component	0.037031	1	1724
GO:0005634	nucleus	cellular_component	0.058275	1	706
GO:0005635	nuclear envelope	cellular_component	0.59894	1	8
GO:0005637	nuclear inner membrane	cellular_component	0.1466	1	3
GO:0005639	integral to nuclear inner membrane	cellular_component	0.1466	1	3
GO:0005643	nuclear pore	cellular_component	0.91931	1	3
GO:0005654	nucleoplasm	cellular_component	0.48289	1	81
GO:0005664	nuclear origin of replication recognition complex	cellular_component	0.92308	1	3
GO:0005665	DNA-directed RNA polymerase II, core complex	cellular_component	0.59794	1	2
GO:0005666	DNA-directed RNA polymerase III complex	cellular_component	0.69035	1	5
GO:0005667	transcription factor complex	cellular_component	0.96775	1	15
GO:0005668	RNA polymerase transcription factor SL1 complex	cellular_component	0.66214	1	2
GO:0005669	transcription factor TFIID complex	cellular_component	0.84598	1	6
GO:0005672	transcription factor TFIIA complex	cellular_component	0.97411	1	4
GO:0005680	anaphase-promoting complex	cellular_component	0.18774	1	95
GO:0005681	spliceosomal complex	cellular_component	0.01827	1	28
GO:0005685	U1 snRNP	cellular_component	0.88785	1	2
GO:0005694	chromosome	cellular_component	0.56779	1	102
GO:0005727	extrachromosomal circular DNA	cellular_component	0.34738	1	1
GO:0005730	nucleolus	cellular_component	0.21093	1	11
GO:0005732	small nucleolar ribonucleoprotein complex	cellular_component	0.61233	1	5
GO:0005737	cytoplasm	cellular_component	0.082714	1	743
GO:0005739	mitochondrion	cellular_component	0.32066	1	134
GO:0005740	mitochondrial envelope	cellular_component	0.70237	1	72
GO:0005741	mitochondrial outer membrane	cellular_component	0.961	1	27
GO:0005742	mitochondrial outer membrane translocase complex	cellular_component	0.937	1	10
GO:0005743	mitochondrial inner membrane	cellular_component	0.3354	1	38
GO:0005746	mitochondrial respiratory chain	cellular_component	0.61683	1	9
GO:0005747	mitochondrial respiratory chain complex I	cellular_component	0.58123	1	4
GO:0005750	mitochondrial respiratory chain complex III	cellular_component	0.52256	1	5
GO:0005753	mitochondrial proton-transporting ATP synthase complex	cellular_component	0.56104	1	13
GO:0005758	mitochondrial intermembrane space	cellular_component	0.23347	1	3
GO:0005759	mitochondrial matrix	cellular_component	0.26755	1	12
GO:0005761	mitochondrial ribosome	cellular_component	0.40764	1	7
GO:0005763	mitochondrial small ribosomal subunit	cellular_component	0.49019	1	4
GO:0005768	endosome	cellular_component	0.797	1	2
GO:0005773	vacuole	cellular_component	0.9332	1	8
GO:0005774	vacuolar membrane	cellular_component	0.91779	1	8
GO:0005777	peroxisome	cellular_component	0.38252	1	13
GO:0005778	peroxisomal membrane	cellular_component	0.46767	1	6
GO:0005779	integral to peroxisomal membrane	cellular_component	0.46767	1	6
GO:0005783	endoplasmic reticulum	cellular_component	0.84918	1	85
GO:0005787	signal peptidase complex	cellular_component	0.93334	1	5
GO:0005788	endoplasmic reticulum lumen	cellular_component	0.54349	1	2
GO:0005789	endoplasmic reticulum membrane	cellular_component	0.91029	1	52
GO:0005794	Golgi apparatus	cellular_component	0.60917	1	35
GO:0005795	Golgi stack	cellular_component	0.6722	1	2
GO:0005798	Golgi-associated vesicle	cellular_component	0.52284	1	11
GO:0005801	cis-Golgi network	cellular_component	0.87079	1	11
GO:0005802	trans-Golgi network	cellular_component	0.81251	1	1
GO:0005811	lipid particle	cellular_component	0.65307	1	5
GO:0005815	microtubule organizing center	cellular_component	0.96769	1	17
GO:0005816	spindle pole body	cellular_component	0.61387	1	2
GO:0005819	spindle	cellular_component	0.31786	1	34
GO:0005823	central plaque of spindle pole body	cellular_component	0.61387	1	2
GO:0005829	cytosol	cellular_component	0.9686	1	12
GO:0005834	heterotrimeric G-protein complex	cellular_component	0.59053	1	4
GO:0005839	proteasome core complex	cellular_component	0.99859	1	4
GO:0005845	mRNA cap binding complex	cellular_component	0.31822	1	3
GO:0005849	mRNA cleavage factor complex	cellular_component	0.048464	1	4
GO:0005850	eukaryotic translation initiation factor 2 complex	cellular_component	0.84668	1	1
GO:0005852	eukaryotic translation initiation factor 3 complex	cellular_component	0.77899	1	5
GO:0005853	eukaryotic translation elongation factor 1 complex	cellular_component	0.20862	1	2
GO:0005856	cytoskeleton	cellular_component	0.61786	1	96
GO:0005861	troponin complex	cellular_component	0.70871	1	1
GO:0005865	striated muscle thin filament	cellular_component	0.70871	1	1
GO:0005868	cytoplasmic dynein complex	cellular_component	0.1881	1	2
GO:0005869	dynactin complex	cellular_component	0.22761	1	2
GO:0005874	microtubule	cellular_component	0.27997	1	9
GO:0005876	spindle microtubule	cellular_component	0.27997	1	9
GO:0005882	intermediate filament	cellular_component	0.75529	1	14
GO:0005885	Arp2/3 protein complex	cellular_component	0.71697	1	4
GO:0005886	plasma membrane	cellular_component	0.17967	1	114
GO:0005887	integral to plasma membrane	cellular_component	0.57449	1	31
GO:0005890	sodium:potassium-exchanging ATPase complex	cellular_component	0.67251	1	1
GO:0005891	voltage-gated calcium channel complex	cellular_component	0.71572	1	1
GO:0005905	coated pit	cellular_component	0.81691	1	4
GO:0005911	cell-cell junction	cellular_component	0.16633	1	6
GO:0005912	adherens junction	cellular_component	0.73595	1	2
GO:0005921	gap junction	cellular_component	0.12754	1	4
GO:0005922	connexon complex	cellular_component	0.47718	1	1
GO:0005923	tight junction	cellular_component	0.46734	1	1
GO:0005924	cell-substrate adherens junction	cellular_component	0.73595	1	2
GO:0005925	focal adhesion	cellular_component	0.73595	1	2
GO:0005929	cilium	cellular_component	0.41961	1	18
GO:0005938	cell cortex	cellular_component	0.64809	1	31
GO:0005940	septin ring	cellular_component	0.76581	1	7
GO:0005942	phosphatidylinositol 3-kinase complex	cellular_component	0.24451	1	4
GO:0005944	1-phosphatidylinositol-4-phosphate 3-kinase, class IB complex	cellular_component	0.24451	1	4
GO:0005975	carbohydrate metabolic process	biological_process	0.40933	1	360
GO:0005976	polysaccharide metabolic process	biological_process	0.47511	1	59
GO:0005977	glycogen metabolic process	biological_process	0.21672	1	2
GO:0005978	glycogen biosynthetic process	biological_process	0.21672	1	2
GO:0005984	disaccharide metabolic process	biological_process	0.13124	1	16
GO:0005985	sucrose metabolic process	biological_process	0.54383	1	5
GO:0005991	trehalose metabolic process	biological_process	0.10388	1	11
GO:0005992	trehalose biosynthetic process	biological_process	0.062676	1	11
GO:0005996	monosaccharide metabolic process	biological_process	0.54283	1	48
GO:0006000	fructose metabolic process	biological_process	0.16697	1	12
GO:0006004	fucose metabolic process	biological_process	0.83374	1	1
GO:0006006	glucose metabolic process	biological_process	0.27901	1	33
GO:0006007	glucose catabolic process	biological_process	0.43116	1	25
GO:0006020	inositol metabolic process	biological_process	0.14719	1	4
GO:0006021	inositol biosynthetic process	biological_process	0.71008	1	1
GO:0006022	aminoglycan metabolic process	biological_process	0.54676	1	13
GO:0006023	aminoglycan biosynthetic process	biological_process	0.97458	1	1
GO:0006024	glycosaminoglycan biosynthetic process	biological_process	0.95084	1	1
GO:0006026	aminoglycan catabolic process	biological_process	0.1986	1	10
GO:0006027	glycosaminoglycan catabolic process	biological_process	0.35252	1	2
GO:0006030	chitin metabolic process	biological_process	0.4733	1	9
GO:0006032	chitin catabolic process	biological_process	0.30096	1	8
GO:0006040	amino sugar metabolic process	biological_process	0.14049	1	17
GO:0006047	UDP-N-acetylglucosamine metabolic process	biological_process	0.044331	1	3
GO:0006050	mannosamine metabolic process	biological_process	0.52153	1	4
GO:0006051	N-acetylmannosamine metabolic process	biological_process	0.52153	1	4
GO:0006059	hexitol metabolic process	biological_process	0.46235	1	1
GO:0006066	alcohol metabolic process	biological_process	0.0279	1	20
GO:0006071	glycerol metabolic process	biological_process	0.036948	1	6
GO:0006072	glycerol-3-phosphate metabolic process	biological_process	0.48436	1	9
GO:0006073	cellular glucan metabolic process	biological_process	0.15817	1	49
GO:0006074	(1->3)-beta-D-glucan metabolic process	biological_process	0.35035	1	8
GO:0006075	(1->3)-beta-D-glucan biosynthetic process	biological_process	0.35035	1	8
GO:0006081	cellular aldehyde metabolic process	biological_process	0.62967	1	2
GO:0006082	organic acid metabolic process	biological_process	0.41372	1	240
GO:0006083	acetate metabolic process	biological_process	0.90184	1	2
GO:0006084	acetyl-CoA metabolic process	biological_process	0.21671	1	2
GO:0006090	pyruvate metabolic process	biological_process	0.44484	1	2
GO:0006091	generation of precursor metabolites and energy	biological_process	0.43239	1	83
GO:0006094	gluconeogenesis	biological_process	0.49918	1	5
GO:0006096	glycolysis	biological_process	0.5581	1	18
GO:0006098	pentose-phosphate shunt	biological_process	0.6095	1	4
GO:0006099	tricarboxylic acid cycle	biological_process	0.91213	1	4
GO:0006109	regulation of carbohydrate metabolic process	biological_process	0.72131	1	6
GO:0006112	energy reserve metabolic process	biological_process	0.21672	1	2
GO:0006113	fermentation	biological_process	0.62441	1	2
GO:0006119	oxidative phosphorylation	biological_process	0.88578	1	11
GO:0006120	mitochondrial electron transport, NADH to ubiquinone	biological_process	0.96631	1	3
GO:0006122	mitochondrial electron transport, ubiquinol to cytochrome c	biological_process	0.52256	1	5
GO:0006139	nucleobase-containing compound metabolic process	biological_process	0.52469	1	1386
GO:0006140	regulation of nucleotide metabolic process	biological_process	0.81512	1	4
GO:0006144	purine nucleobase metabolic process	biological_process	0.45662	1	2
GO:0006152	purine nucleoside catabolic process	biological_process	0.60533	1	3
GO:0006163	purine nucleotide metabolic process	biological_process	0.77948	1	56
GO:0006164	purine nucleotide biosynthetic process	biological_process	0.4466	1	47
GO:0006165	nucleoside diphosphate phosphorylation	biological_process	0.11578	1	4
GO:0006171	cAMP biosynthetic process	biological_process	0.90026	1	1
GO:0006177	GMP biosynthetic process	biological_process	0.68658	1	1
GO:0006182	cGMP biosynthetic process	biological_process	0.8467	1	1
GO:0006183	GTP biosynthetic process	biological_process	0.11578	1	4
GO:0006184	GTP catabolic process	biological_process	0.60533	1	3
GO:0006188	IMP biosynthetic process	biological_process	0.28226	1	4
GO:0006189	'de novo' IMP biosynthetic process	biological_process	0.15174	1	2
GO:0006195	purine nucleotide catabolic process	biological_process	0.84321	1	5
GO:0006198	cAMP catabolic process	biological_process	0.84415	1	1
GO:0006206	pyrimidine nucleobase metabolic process	biological_process	0.49944	1	5
GO:0006207	'de novo' pyrimidine nucleobase biosynthetic process	biological_process	0.73693	1	2
GO:0006213	pyrimidine nucleoside metabolic process	biological_process	0.24638	1	7
GO:0006216	cytidine catabolic process	biological_process	0.41089	1	2
GO:0006220	pyrimidine nucleotide metabolic process	biological_process	0.79639	1	9
GO:0006221	pyrimidine nucleotide biosynthetic process	biological_process	0.53059	1	9
GO:0006228	UTP biosynthetic process	biological_process	0.11578	1	4
GO:0006231	dTMP biosynthetic process	biological_process	0.82832	1	2
GO:0006241	CTP biosynthetic process	biological_process	0.11578	1	4
GO:0006259	DNA metabolic process	biological_process	0.95914	1	358
GO:0006260	DNA replication	biological_process	0.99834	1	134
GO:0006261	DNA-dependent DNA replication	biological_process	0.68094	1	37
GO:0006265	DNA topological change	biological_process	0.41324	1	17
GO:0006270	DNA replication initiation	biological_process	0.71838	1	32
GO:0006274	DNA replication termination	biological_process	0.71721	1	1
GO:0006275	regulation of DNA replication	biological_process	0.2183	1	11
GO:0006276	plasmid maintenance	biological_process	0.16762	1	3
GO:0006281	DNA repair	biological_process	0.57557	1	151
GO:0006282	regulation of DNA repair	biological_process	0.91371	1	1
GO:0006284	base-excision repair	biological_process	0.088672	1	13
GO:0006289	nucleotide-excision repair	biological_process	0.37654	1	9
GO:0006298	mismatch repair	biological_process	0.5487	1	16
GO:0006302	double-strand break repair	biological_process	0.66235	1	11
GO:0006303	double-strand break repair via nonhomologous end joining	biological_process	0.87228	1	3
GO:0006304	DNA modification	biological_process	0.72984	1	16
GO:0006305	DNA alkylation	biological_process	0.74811	1	5
GO:0006306	DNA methylation	biological_process	0.74811	1	5
GO:0006308	DNA catabolic process	biological_process	0.43814	1	6
GO:0006309	apoptotic DNA fragmentation	biological_process	0.43114	1	2
GO:0006310	DNA recombination	biological_process	0.67263	1	86
GO:0006313	transposition, DNA-mediated	biological_process	0.38323	1	14
GO:0006323	DNA packaging	biological_process	0.4346	1	22
GO:0006325	chromatin organization	biological_process	0.54334	1	54
GO:0006333	chromatin assembly or disassembly	biological_process	0.5167	1	10
GO:0006334	nucleosome assembly	biological_process	0.35627	1	10
GO:0006336	DNA replication-independent nucleosome assembly	biological_process	0.28732	1	2
GO:0006338	chromatin remodeling	biological_process	0.52358	1	31
GO:0006351	transcription, DNA-dependent	biological_process	0.023824	1	793
GO:0006352	DNA-dependent transcription, initiation	biological_process	0.8356	1	40
GO:0006353	DNA-dependent transcription, termination	biological_process	0.27572	1	6
GO:0006354	DNA-dependent transcription, elongation	biological_process	0.36463	1	17
GO:0006357	regulation of transcription from RNA polymerase II promoter	biological_process	0.13523	1	42
GO:0006359	regulation of transcription from RNA polymerase III promoter	biological_process	0.35153	1	10
GO:0006364	rRNA processing	biological_process	0.051324	1	51
GO:0006366	transcription from RNA polymerase II promoter	biological_process	0.35912	1	64
GO:0006367	transcription initiation from RNA polymerase II promoter	biological_process	0.52059	1	16
GO:0006368	transcription elongation from RNA polymerase II promoter	biological_process	0.47237	1	13
GO:0006369	termination of RNA polymerase II transcription	biological_process	0.49165	1	1
GO:0006370	7-methylguanosine mRNA capping	biological_process	0.90237	1	1
GO:0006376	mRNA splice site selection	biological_process	0.88785	1	2
GO:0006378	mRNA polyadenylation	biological_process	0.048464	1	4
GO:0006379	mRNA cleavage	biological_process	0.45378	1	2
GO:0006383	transcription from RNA polymerase III promoter	biological_process	0.61164	1	14
GO:0006388	tRNA splicing, via endonucleolytic cleavage and ligation	biological_process	0.40984	1	3
GO:0006396	RNA processing	biological_process	0.46077	1	214
GO:0006397	mRNA processing	biological_process	0.60665	1	65
GO:0006399	tRNA metabolic process	biological_process	0.82143	1	110
GO:0006400	tRNA modification	biological_process	0.55562	1	20
GO:0006401	RNA catabolic process	biological_process	0.27771	1	12
GO:0006402	mRNA catabolic process	biological_process	0.35917	1	11
GO:0006403	RNA localization	biological_process	0.78653	1	18
GO:0006405	RNA export from nucleus	biological_process	0.92373	1	4
GO:0006406	mRNA export from nucleus	biological_process	0.92373	1	4
GO:0006413	translational initiation	biological_process	0.98232	1	12
GO:0006414	translational elongation	biological_process	0.8763	1	8
GO:0006415	translational termination	biological_process	0.88911	1	7
GO:0006417	regulation of translation	biological_process	0.39119	1	28
GO:0006418	tRNA aminoacylation for protein translation	biological_process	0.96452	1	31
GO:0006419	alanyl-tRNA aminoacylation	biological_process	0.61032	1	3
GO:0006420	arginyl-tRNA aminoacylation	biological_process	0.67194	1	4
GO:0006423	cysteinyl-tRNA aminoacylation	biological_process	0.10857	1	3
GO:0006426	glycyl-tRNA aminoacylation	biological_process	0.57963	1	1
GO:0006432	phenylalanyl-tRNA aminoacylation	biological_process	0.79075	1	2
GO:0006433	prolyl-tRNA aminoacylation	biological_process	0.87892	1	2
GO:0006438	valyl-tRNA aminoacylation	biological_process	0.62503	1	4
GO:0006448	regulation of translational elongation	biological_process	0.83287	1	2
GO:0006449	regulation of translational termination	biological_process	0.68728	1	2
GO:0006451	translational readthrough	biological_process	0.9557	1	1
GO:0006452	translational frameshifting	biological_process	0.68728	1	2
GO:0006457	protein folding	biological_process	0.98697	1	38
GO:0006461	protein complex assembly	biological_process	0.34726	1	118
GO:0006464	cellular protein modification process	biological_process	0.075017	1	621
GO:0006465	signal peptide processing	biological_process	0.93334	1	5
GO:0006469	negative regulation of protein kinase activity	biological_process	0.58381	1	1
GO:0006470	protein dephosphorylation	biological_process	0.36137	1	15
GO:0006471	protein ADP-ribosylation	biological_process	0.92046	1	1
GO:0006473	protein acetylation	biological_process	0.44859	1	2
GO:0006475	internal protein amino acid acetylation	biological_process	0.44859	1	2
GO:0006479	protein methylation	biological_process	0.87027	1	13
GO:0006480	N-terminal protein amino acid methylation	biological_process	0.71966	1	6
GO:0006481	C-terminal protein methylation	biological_process	0.93677	1	1
GO:0006486	protein glycosylation	biological_process	0.62287	1	28
GO:0006487	protein N-linked glycosylation	biological_process	0.80982	1	3
GO:0006488	dolichol-linked oligosaccharide biosynthetic process	biological_process	0.85361	1	1
GO:0006497	protein lipidation	biological_process	0.8296	1	13
GO:0006505	GPI anchor metabolic process	biological_process	0.41964	1	35
GO:0006506	GPI anchor biosynthetic process	biological_process	0.8296	1	13
GO:0006508	proteolysis	biological_process	0.7995	1	229
GO:0006511	ubiquitin-dependent protein catabolic process	biological_process	0.59957	1	32
GO:0006515	misfolded or incompletely synthesized protein catabolic process	biological_process	0.4331	1	2
GO:0006518	peptide metabolic process	biological_process	0.98267	1	10
GO:0006520	cellular amino acid metabolic process	biological_process	0.39397	1	165
GO:0006522	alanine metabolic process	biological_process	0.46634	1	1
GO:0006523	alanine biosynthetic process	biological_process	0.46634	1	1
GO:0006525	arginine metabolic process	biological_process	0.88477	1	2
GO:0006526	arginine biosynthetic process	biological_process	0.77195	1	2
GO:0006528	asparagine metabolic process	biological_process	0.42577	1	4
GO:0006529	asparagine biosynthetic process	biological_process	0.42577	1	4
GO:0006534	cysteine metabolic process	biological_process	0.84156	1	2
GO:0006536	glutamate metabolic process	biological_process	0.82256	1	3
GO:0006537	glutamate biosynthetic process	biological_process	0.89978	1	2
GO:0006538	glutamate catabolic process	biological_process	0.57932	1	1
GO:0006541	glutamine metabolic process	biological_process	0.36633	1	12
GO:0006542	glutamine biosynthetic process	biological_process	0.19329	1	5
GO:0006544	glycine metabolic process	biological_process	0.85347	1	1
GO:0006546	glycine catabolic process	biological_process	0.7221	1	1
GO:0006547	histidine metabolic process	biological_process	0.50146	1	13
GO:0006551	leucine metabolic process	biological_process	0.62971	1	2
GO:0006553	lysine metabolic process	biological_process	0.49106	1	12
GO:0006554	lysine catabolic process	biological_process	0.83756	1	1
GO:0006555	methionine metabolic process	biological_process	0.48369	1	5
GO:0006556	S-adenosylmethionine biosynthetic process	biological_process	0.38127	1	4
GO:0006558	L-phenylalanine metabolic process	biological_process	0.51504	1	5
GO:0006559	L-phenylalanine catabolic process	biological_process	0.80051	1	1
GO:0006568	tryptophan metabolic process	biological_process	0.40083	1	5
GO:0006569	tryptophan catabolic process	biological_process	0.79997	1	1
GO:0006570	tyrosine metabolic process	biological_process	0.61755	1	4
GO:0006571	tyrosine biosynthetic process	biological_process	0.56496	1	3
GO:0006575	cellular modified amino acid metabolic process	biological_process	0.87291	1	23
GO:0006576	cellular biogenic amine metabolic process	biological_process	0.23084	1	30
GO:0006582	melanin metabolic process	biological_process	0.46209	1	1
GO:0006586	indolalkylamine metabolic process	biological_process	0.40083	1	5
GO:0006595	polyamine metabolic process	biological_process	0.086542	1	4
GO:0006596	polyamine biosynthetic process	biological_process	0.086542	1	4
GO:0006597	spermine biosynthetic process	biological_process	0.021288	1	4
GO:0006605	protein targeting	biological_process	0.44467	1	69
GO:0006606	protein import into nucleus	biological_process	0.12681	1	26
GO:0006611	protein export from nucleus	biological_process	0.63289	1	2
GO:0006612	protein targeting to membrane	biological_process	0.82436	1	22
GO:0006613	cotranslational protein targeting to membrane	biological_process	0.91406	1	19
GO:0006614	SRP-dependent cotranslational protein targeting to membrane	biological_process	0.85795	1	19
GO:0006621	protein retention in ER lumen	biological_process	0.5356	1	5
GO:0006625	protein targeting to peroxisome	biological_process	0.17663	1	4
GO:0006626	protein targeting to mitochondrion	biological_process	0.81021	1	8
GO:0006629	lipid metabolic process	biological_process	0.31967	1	298
GO:0006631	fatty acid metabolic process	biological_process	0.23508	1	63
GO:0006633	fatty acid biosynthetic process	biological_process	0.5886	1	28
GO:0006635	fatty acid beta-oxidation	biological_process	0.14098	1	5
GO:0006636	unsaturated fatty acid biosynthetic process	biological_process	0.24981	1	3
GO:0006637	acyl-CoA metabolic process	biological_process	0.21671	1	2
GO:0006643	membrane lipid metabolic process	biological_process	0.66731	1	45
GO:0006644	phospholipid metabolic process	biological_process	0.91342	1	59
GO:0006650	glycerophospholipid metabolic process	biological_process	0.85173	1	46
GO:0006661	phosphatidylinositol biosynthetic process	biological_process	0.8296	1	13
GO:0006664	glycolipid metabolic process	biological_process	0.53876	1	43
GO:0006665	sphingolipid metabolic process	biological_process	0.95999	1	2
GO:0006690	icosanoid metabolic process	biological_process	0.24981	1	3
GO:0006691	leukotriene metabolic process	biological_process	0.24981	1	3
GO:0006695	cholesterol biosynthetic process	biological_process	0.57845	1	1
GO:0006714	sesquiterpenoid metabolic process	biological_process	0.45895	1	1
GO:0006720	isoprenoid metabolic process	biological_process	0.74514	1	38
GO:0006721	terpenoid metabolic process	biological_process	0.79171	1	30
GO:0006725	cellular aromatic compound metabolic process	biological_process	0.53705	1	1479
GO:0006729	tetrahydrobiopterin biosynthetic process	biological_process	0.55722	1	2
GO:0006730	one-carbon metabolic process	biological_process	0.55396	1	3
GO:0006732	coenzyme metabolic process	biological_process	0.76929	1	54
GO:0006733	oxidoreduction coenzyme metabolic process	biological_process	0.28523	1	15
GO:0006739	NADP metabolic process	biological_process	0.54684	1	8
GO:0006740	NADPH regeneration	biological_process	0.6095	1	4
GO:0006741	NADP biosynthetic process	biological_process	0.56602	1	4
GO:0006743	ubiquinone metabolic process	biological_process	0.10076	1	6
GO:0006744	ubiquinone biosynthetic process	biological_process	0.10076	1	6
GO:0006749	glutathione metabolic process	biological_process	0.86223	1	2
GO:0006750	glutathione biosynthetic process	biological_process	0.92462	1	1
GO:0006753	nucleoside phosphate metabolic process	biological_process	0.88297	1	79
GO:0006754	ATP biosynthetic process	biological_process	0.57329	1	27
GO:0006760	folic acid-containing compound metabolic process	biological_process	0.77309	1	9
GO:0006766	vitamin metabolic process	biological_process	0.79005	1	33
GO:0006767	water-soluble vitamin metabolic process	biological_process	0.79005	1	33
GO:0006768	biotin metabolic process	biological_process	0.70504	1	1
GO:0006771	riboflavin metabolic process	biological_process	0.75185	1	6
GO:0006772	thiamine metabolic process	biological_process	0.76796	1	5
GO:0006777	Mo-molybdopterin cofactor biosynthetic process	biological_process	0.99736	1	3
GO:0006778	porphyrin-containing compound metabolic process	biological_process	0.19923	1	48
GO:0006779	porphyrin-containing compound biosynthetic process	biological_process	0.25708	1	31
GO:0006783	heme biosynthetic process	biological_process	0.16149	1	26
GO:0006784	heme a biosynthetic process	biological_process	0.3513	1	2
GO:0006787	porphyrin-containing compound catabolic process	biological_process	0.49399	1	15
GO:0006788	heme oxidation	biological_process	0.84896	1	1
GO:0006790	sulfur compound metabolic process	biological_process	0.8554	1	34
GO:0006793	phosphorus metabolic process	biological_process	0.32261	1	627
GO:0006796	phosphate-containing compound metabolic process	biological_process	0.33886	1	625
GO:0006801	superoxide metabolic process	biological_process	0.18709	1	6
GO:0006807	nitrogen compound metabolic process	biological_process	0.43046	1	1626
GO:0006809	nitric oxide biosynthetic process	biological_process	0.46608	1	1
GO:0006810	transport	biological_process	0.69342	1	1005
GO:0006811	ion transport	biological_process	0.91541	1	352
GO:0006812	cation transport	biological_process	0.92412	1	270
GO:0006813	potassium ion transport	biological_process	0.85066	1	39
GO:0006814	sodium ion transport	biological_process	0.48525	1	31
GO:0006816	calcium ion transport	biological_process	0.50794	1	9
GO:0006817	phosphate ion transport	biological_process	0.90245	1	2
GO:0006818	hydrogen transport	biological_process	0.96821	1	66
GO:0006820	anion transport	biological_process	0.60701	1	68
GO:0006821	chloride transport	biological_process	0.31297	1	6
GO:0006825	copper ion transport	biological_process	0.45505	1	6
GO:0006826	iron ion transport	biological_process	0.76419	1	34
GO:0006827	high-affinity iron ion transport	biological_process	0.86447	1	1
GO:0006835	dicarboxylic acid transport	biological_process	0.67995	1	14
GO:0006836	neurotransmitter transport	biological_process	0.2033	1	2
GO:0006839	mitochondrial transport	biological_process	0.62448	1	11
GO:0006848	pyruvate transport	biological_process	0.24045	1	3
GO:0006850	mitochondrial pyruvate transport	biological_process	0.24045	1	3
GO:0006855	drug transmembrane transport	biological_process	0.62097	1	21
GO:0006858	extracellular transport	biological_process	0.36764	1	3
GO:0006865	amino acid transport	biological_process	0.94471	1	16
GO:0006869	lipid transport	biological_process	0.84357	1	16
GO:0006873	cellular ion homeostasis	biological_process	0.8508	1	15
GO:0006874	cellular calcium ion homeostasis	biological_process	0.90598	1	11
GO:0006875	cellular metal ion homeostasis	biological_process	0.8508	1	15
GO:0006879	cellular iron ion homeostasis	biological_process	0.49153	1	4
GO:0006885	regulation of pH	biological_process	0.30992	1	1
GO:0006886	intracellular protein transport	biological_process	0.73251	1	217
GO:0006887	exocytosis	biological_process	0.77796	1	25
GO:0006888	ER to Golgi vesicle-mediated transport	biological_process	0.27072	1	21
GO:0006890	retrograde vesicle-mediated transport, Golgi to ER	biological_process	0.77407	1	3
GO:0006891	intra-Golgi vesicle-mediated transport	biological_process	0.75179	1	10
GO:0006892	post-Golgi vesicle-mediated transport	biological_process	0.8664	1	1
GO:0006893	Golgi to plasma membrane transport	biological_process	0.81251	1	1
GO:0006897	endocytosis	biological_process	0.43729	1	9
GO:0006900	membrane budding	biological_process	0.5003	1	2
GO:0006901	vesicle coating	biological_process	0.5003	1	2
GO:0006904	vesicle docking involved in exocytosis	biological_process	0.42122	1	13
GO:0006906	vesicle fusion	biological_process	0.2205	1	2
GO:0006909	phagocytosis	biological_process	0.71024	1	1
GO:0006913	nucleocytoplasmic transport	biological_process	0.35695	1	29
GO:0006914	autophagy	biological_process	0.9398	1	65
GO:0006915	apoptotic process	biological_process	0.81153	1	16
GO:0006921	cellular component disassembly involved in execution phase of apoptosis	biological_process	0.43114	1	2
GO:0006926	virus-infected cell apoptotic process	biological_process	0.71794	1	1
GO:0006935	chemotaxis	biological_process	0.057602	1	17
GO:0006944	cellular membrane fusion	biological_process	0.47872	1	11
GO:0006948	induction by virus of host cell-cell fusion	biological_process	0.87639	1	1
GO:0006950	response to stress	biological_process	0.69159	1	382
GO:0006952	defense response	biological_process	0.75615	1	84
GO:0006954	inflammatory response	biological_process	0.84932	1	1
GO:0006955	immune response	biological_process	0.16478	1	39
GO:0006959	humoral immune response	biological_process	0.33163	1	4
GO:0006974	response to DNA damage stimulus	biological_process	0.55141	1	162
GO:0006979	response to oxidative stress	biological_process	0.99829	1	29
GO:0006996	organelle organization	biological_process	0.61572	1	259
GO:0006997	nucleus organization	biological_process	0.41101	1	5
GO:0006998	nuclear envelope organization	biological_process	0.63289	1	2
GO:0007005	mitochondrion organization	biological_process	0.96787	1	23
GO:0007006	mitochondrial membrane organization	biological_process	0.68341	1	4
GO:0007008	outer mitochondrial membrane organization	biological_process	0.8131	1	3
GO:0007010	cytoskeleton organization	biological_process	0.65573	1	102
GO:0007015	actin filament organization	biological_process	0.69462	1	10
GO:0007016	cytoskeletal anchoring at plasma membrane	biological_process	0.88166	1	1
GO:0007020	microtubule nucleation	biological_process	0.9423	1	3
GO:0007021	tubulin complex assembly	biological_process	0.91385	1	1
GO:0007029	endoplasmic reticulum organization	biological_process	0.099507	1	15
GO:0007031	peroxisome organization	biological_process	0.34491	1	8
GO:0007033	vacuole organization	biological_process	0.4538	1	5
GO:0007034	vacuolar transport	biological_process	0.71704	1	7
GO:0007049	cell cycle	biological_process	0.57463	1	128
GO:0007050	cell cycle arrest	biological_process	0.96389	1	2
GO:0007051	spindle organization	biological_process	0.28496	1	7
GO:0007052	mitotic spindle organization	biological_process	0.41589	1	3
GO:0007059	chromosome segregation	biological_process	0.50695	1	24
GO:0007067	mitosis	biological_process	0.40134	1	24
GO:0007076	mitotic chromosome condensation	biological_process	0.8106	1	1
GO:0007088	regulation of mitosis	biological_process	0.941	1	8
GO:0007091	metaphase/anaphase transition of mitotic cell cycle	biological_process	0.95817	1	7
GO:0007093	mitotic cell cycle checkpoint	biological_process	0.94382	1	5
GO:0007094	mitotic spindle assembly checkpoint	biological_process	0.88149	1	5
GO:0007096	regulation of exit from mitosis	biological_process	0.60876	1	1
GO:0007098	centrosome cycle	biological_process	0.46151	1	1
GO:0007126	meiosis	biological_process	0.47489	1	7
GO:0007127	meiosis I	biological_process	0.69925	1	5
GO:0007128	meiotic prophase I	biological_process	0.96047	1	1
GO:0007129	synapsis	biological_process	0.98939	1	1
GO:0007130	synaptonemal complex assembly	biological_process	0.98939	1	1
GO:0007131	reciprocal meiotic recombination	biological_process	0.74315	1	2
GO:0007154	cell communication	biological_process	0.24659	1	399
GO:0007155	cell adhesion	biological_process	0.27056	1	47
GO:0007160	cell-matrix adhesion	biological_process	0.24719	1	3
GO:0007165	signal transduction	biological_process	0.20504	1	364
GO:0007166	cell surface receptor signaling pathway	biological_process	0.23605	1	94
GO:0007167	enzyme linked receptor protein signaling pathway	biological_process	0.6253	1	1
GO:0007169	transmembrane receptor protein tyrosine kinase signaling pathway	biological_process	0.6253	1	1
GO:0007172	signal complex assembly	biological_process	0.50946	1	2
GO:0007186	G-protein coupled receptor signaling pathway	biological_process	0.093982	1	75
GO:0007205	protein kinase C-activating G-protein coupled receptor signaling pathway	biological_process	0.18859	1	4
GO:0007212	dopamine receptor signaling pathway	biological_process	0.5003	1	2
GO:0007217	tachykinin receptor signaling pathway	biological_process	0.69605	1	2
GO:0007218	neuropeptide signaling pathway	biological_process	0.84874	1	10
GO:0007219	Notch signaling pathway	biological_process	0.79044	1	4
GO:0007224	smoothened signaling pathway	biological_process	0.89551	1	4
GO:0007243	intracellular protein kinase cascade	biological_process	0.13596	1	4
GO:0007249	I-kappaB kinase/NF-kappaB cascade	biological_process	0.24934	1	2
GO:0007259	JAK-STAT cascade	biological_process	0.47629	1	1
GO:0007264	small GTPase mediated signal transduction	biological_process	0.082876	1	69
GO:0007265	Ras protein signal transduction	biological_process	0.99423	1	1
GO:0007267	cell-cell signaling	biological_process	0.75304	1	4
GO:0007268	synaptic transmission	biological_process	0.75304	1	4
GO:0007271	synaptic transmission, cholinergic	biological_process	0.44407	1	1
GO:0007275	multicellular organismal development	biological_process	0.04241	1	73
GO:0007276	gamete generation	biological_process	0.32319	1	21
GO:0007281	germ cell development	biological_process	0.28528	1	4
GO:0007283	spermatogenesis	biological_process	0.69326	1	9
GO:0007286	spermatid development	biological_process	0.28528	1	4
GO:0007289	spermatid nucleus differentiation	biological_process	0.42145	1	3
GO:0007291	sperm individualization	biological_process	0.47629	1	1
GO:0007292	female gamete generation	biological_process	0.32492	1	9
GO:0007304	chorion-containing eggshell formation	biological_process	0.32492	1	9
GO:0007338	single fertilization	biological_process	0.33444	1	7
GO:0007340	acrosome reaction	biological_process	0.67779	1	3
GO:0007342	fusion of sperm to egg plasma membrane	biological_process	0.36883	1	5
GO:0007346	regulation of mitotic cell cycle	biological_process	0.88239	1	11
GO:0007349	cellularization	biological_process	0.68773	1	1
GO:0007399	nervous system development	biological_process	0.47572	1	10
GO:0007409	axonogenesis	biological_process	0.18403	1	9
GO:0007411	axon guidance	biological_process	0.18403	1	9
GO:0007517	muscle organ development	biological_process	0.089181	1	3
GO:0007548	sex differentiation	biological_process	0.46112	1	4
GO:0007586	digestion	biological_process	0.75323	1	1
GO:0007596	blood coagulation	biological_process	0.74848	1	24
GO:0007599	hemostasis	biological_process	0.64616	1	28
GO:0007600	sensory perception	biological_process	0.44986	1	13
GO:0007606	sensory perception of chemical stimulus	biological_process	0.44986	1	13
GO:0007608	sensory perception of smell	biological_process	0.79837	1	2
GO:0007610	behavior	biological_process	0.37768	1	12
GO:0007617	mating behavior	biological_process	0.49481	1	5
GO:0007618	mating	biological_process	0.60234	1	5
GO:0007622	rhythmic behavior	biological_process	0.46848	1	1
GO:0007623	circadian rhythm	biological_process	0.20274	1	8
GO:0007631	feeding behavior	biological_process	0.40167	1	3
GO:0008009	chemokine activity	molecular_function	0.91678	1	1
GO:0008013	beta-catenin binding	molecular_function	0.36861	1	5
GO:0008015	blood circulation	biological_process	0.044983	1	4
GO:0008023	transcription elongation factor complex	cellular_component	0.84577	1	8
GO:0008026	ATP-dependent helicase activity	molecular_function	0.90152	1	16
GO:0008028	monocarboxylic acid transmembrane transporter activity	molecular_function	0.43173	1	2
GO:0008033	tRNA processing	biological_process	0.41554	1	78
GO:0008037	cell recognition	biological_process	0.89328	1	15
GO:0008047	enzyme activator activity	molecular_function	0.61217	1	24
GO:0008053	mitochondrial fusion	biological_process	0.87006	1	4
GO:0008061	chitin binding	molecular_function	0.37424	1	7
GO:0008063	Toll signaling pathway	biological_process	0.71159	1	1
GO:0008064	regulation of actin polymerization or depolymerization	biological_process	0.69058	1	7
GO:0008066	glutamate receptor activity	molecular_function	0.7092	1	17
GO:0008073	ornithine decarboxylase inhibitor activity	molecular_function	0.48918	1	1
GO:0008079	translation termination factor activity	molecular_function	0.91319	1	5
GO:0008080	N-acetyltransferase activity	molecular_function	0.67314	1	28
GO:0008081	phosphoric diester hydrolase activity	molecular_function	0.21149	1	13
GO:0008083	growth factor activity	molecular_function	0.15447	1	17
GO:0008092	cytoskeletal protein binding	molecular_function	0.26778	1	128
GO:0008094	DNA-dependent ATPase activity	molecular_function	0.87405	1	17
GO:0008097	5S rRNA binding	molecular_function	0.52305	1	2
GO:0008104	protein localization	biological_process	0.69677	1	301
GO:0008107	galactoside 2-alpha-L-fucosyltransferase activity	molecular_function	0.35482	1	3
GO:0008113	peptide-methionine (S)-S-oxide reductase activity	molecular_function	0.57136	1	2
GO:0008121	ubiquinol-cytochrome-c reductase activity	molecular_function	0.81671	1	9
GO:0008124	4-alpha-hydroxytetrahydrobiopterin dehydratase activity	molecular_function	0.55722	1	2
GO:0008131	primary amine oxidase activity	molecular_function	0.23287	1	7
GO:0008134	transcription factor binding	molecular_function	0.77863	1	55
GO:0008135	translation factor activity, nucleic acid binding	molecular_function	0.99819	1	26
GO:0008137	NADH dehydrogenase (ubiquinone) activity	molecular_function	0.94125	1	11
GO:0008138	protein tyrosine/serine/threonine phosphatase activity	molecular_function	0.47123	1	11
GO:0008146	sulfotransferase activity	molecular_function	0.80399	1	2
GO:0008150	biological_process	biological_process	0.34343	1	5010
GO:0008152	metabolic process	biological_process	0.68337	1	3708
GO:0008154	actin polymerization or depolymerization	biological_process	0.69058	1	7
GO:0008156	negative regulation of DNA replication	biological_process	0.095116	1	6
GO:0008158	hedgehog receptor activity	molecular_function	0.23012	1	2
GO:0008168	methyltransferase activity	molecular_function	0.57207	1	138
GO:0008170	N-methyltransferase activity	molecular_function	0.1585	1	20
GO:0008171	O-methyltransferase activity	molecular_function	0.82172	1	26
GO:0008172	S-methyltransferase activity	molecular_function	0.46078	1	9
GO:0008173	RNA methyltransferase activity	molecular_function	0.27512	1	26
GO:0008174	mRNA methyltransferase activity	molecular_function	0.809	1	1
GO:0008175	tRNA methyltransferase activity	molecular_function	0.50536	1	16
GO:0008176	tRNA (guanine-N7-)-methyltransferase activity	molecular_function	0.14109	1	12
GO:0008184	glycogen phosphorylase activity	molecular_function	0.26127	1	4
GO:0008191	metalloendopeptidase inhibitor activity	molecular_function	0.72443	1	1
GO:0008194	UDP-glycosyltransferase activity	molecular_function	0.48051	1	61
GO:0008199	ferric iron binding	molecular_function	0.78205	1	4
GO:0008200	ion channel inhibitor activity	molecular_function	0.64762	1	22
GO:0008203	cholesterol metabolic process	biological_process	0.57845	1	1
GO:0008213	protein alkylation	biological_process	0.87027	1	13
GO:0008215	spermine metabolic process	biological_process	0.021288	1	4
GO:0008216	spermidine metabolic process	biological_process	0.021288	1	4
GO:0008217	regulation of blood pressure	biological_process	0.21571	1	2
GO:0008219	cell death	biological_process	0.8986	1	22
GO:0008233	peptidase activity	molecular_function	0.70445	1	308
GO:0008234	cysteine-type peptidase activity	molecular_function	0.23347	1	47
GO:0008235	metalloexopeptidase activity	molecular_function	0.75373	1	2
GO:0008236	serine-type peptidase activity	molecular_function	0.16831	1	130
GO:0008237	metallopeptidase activity	molecular_function	0.73954	1	43
GO:0008238	exopeptidase activity	molecular_function	0.43762	1	40
GO:0008239	dipeptidyl-peptidase activity	molecular_function	0.90717	1	4
GO:0008242	omega peptidase activity	molecular_function	0.45165	1	4
GO:0008250	oligosaccharyltransferase complex	cellular_component	0.65078	1	2
GO:0008252	nucleotidase activity	molecular_function	0.16808	1	5
GO:0008253	5'-nucleotidase activity	molecular_function	0.16808	1	5
GO:0008270	zinc ion binding	molecular_function	0.05645	1	451
GO:0008276	protein methyltransferase activity	molecular_function	0.21154	1	29
GO:0008277	regulation of G-protein coupled receptor protein signaling pathway	biological_process	0.90767	1	1
GO:0008283	cell proliferation	biological_process	0.63037	1	5
GO:0008284	positive regulation of cell proliferation	biological_process	0.64868	1	4
GO:0008287	protein serine/threonine phosphatase complex	cellular_component	0.4988	1	6
GO:0008289	lipid binding	molecular_function	0.9828	1	52
GO:0008290	F-actin capping protein complex	cellular_component	0.85287	1	1
GO:0008295	spermidine biosynthetic process	biological_process	0.021288	1	4
GO:0008299	isoprenoid biosynthetic process	biological_process	0.74514	1	38
GO:0008308	voltage-gated anion channel activity	molecular_function	0.4306	1	5
GO:0008312	7S RNA binding	molecular_function	0.9988	1	1
GO:0008318	protein prenyltransferase activity	molecular_function	0.60601	1	4
GO:0008320	protein transmembrane transporter activity	molecular_function	0.71123	1	2
GO:0008324	cation transmembrane transporter activity	molecular_function	0.95021	1	241
GO:0008343	adult feeding behavior	biological_process	0.29062	1	1
GO:0008360	regulation of cell shape	biological_process	0.59304	1	2
GO:0008373	sialyltransferase activity	molecular_function	0.90121	1	1
GO:0008374	O-acyltransferase activity	molecular_function	0.45007	1	24
GO:0008375	acetylglucosaminyltransferase activity	molecular_function	0.69311	1	20
GO:0008376	acetylgalactosaminyltransferase activity	molecular_function	0.36993	1	1
GO:0008378	galactosyltransferase activity	molecular_function	0.49434	1	12
GO:0008380	RNA splicing	biological_process	0.078535	1	42
GO:0008384	IkappaB kinase activity	molecular_function	0.44113	1	4
GO:0008406	gonad development	biological_process	0.47337	1	1
GO:0008408	3'-5' exonuclease activity	molecular_function	0.92289	1	12
GO:0008417	fucosyltransferase activity	molecular_function	0.2488	1	5
GO:0008430	selenium binding	molecular_function	0.21569	1	2
GO:0008440	inositol-1,4,5-trisphosphate 3-kinase activity	molecular_function	0.70069	1	1
GO:0008443	phosphofructokinase activity	molecular_function	0.042667	1	20
GO:0008452	RNA ligase activity	molecular_function	0.57341	1	1
GO:0008455	alpha-1,6-mannosylglycoprotein 2-beta-N-acetylglucosaminyltransferase activity	molecular_function	0.88199	1	1
GO:0008479	queuine tRNA-ribosyltransferase activity	molecular_function	0.8425	1	1
GO:0008483	transaminase activity	molecular_function	0.25896	1	8
GO:0008484	sulfuric ester hydrolase activity	molecular_function	0.97319	1	1
GO:0008509	anion transmembrane transporter activity	molecular_function	0.35994	1	41
GO:0008514	organic anion transmembrane transporter activity	molecular_function	0.58232	1	17
GO:0008519	ammonium transmembrane transporter activity	molecular_function	0.81596	1	4
GO:0008528	G-protein coupled peptide receptor activity	molecular_function	0.46848	1	1
GO:0008534	oxidized purine nucleobase lesion DNA N-glycosylase activity	molecular_function	0.72384	1	1
GO:0008535	respiratory chain complex IV assembly	biological_process	0.64479	1	5
GO:0008536	Ran GTPase binding	molecular_function	0.31132	1	10
GO:0008537	proteasome activator complex	cellular_component	0.60094	1	2
GO:0008544	epidermis development	biological_process	0.16057	1	8
GO:0008556	potassium-transporting ATPase activity	molecular_function	0.93362	1	2
GO:0008565	protein transporter activity	molecular_function	0.86693	1	22
GO:0008601	protein phosphatase type 2A regulator activity	molecular_function	0.41835	1	5
GO:0008608	attachment of spindle microtubules to kinetochore	biological_process	0.74368	1	15
GO:0008610	lipid biosynthetic process	biological_process	0.45703	1	153
GO:0008612	peptidyl-lysine modification to hypusine	biological_process	0.84672	1	1
GO:0008616	queuosine biosynthetic process	biological_process	0.87092	1	1
GO:0008641	small protein activating enzyme activity	molecular_function	0.87505	1	7
GO:0008643	carbohydrate transport	biological_process	0.25169	1	26
GO:0008645	hexose transport	biological_process	0.84686	1	1
GO:0008649	rRNA methyltransferase activity	molecular_function	0.12274	1	7
GO:0008652	cellular amino acid biosynthetic process	biological_process	0.4962	1	78
GO:0008653	lipopolysaccharide metabolic process	biological_process	0.22305	1	5
GO:0008654	phospholipid biosynthetic process	biological_process	0.93698	1	26
GO:0008661	1-deoxy-D-xylulose-5-phosphate synthase activity	molecular_function	0.82712	1	5
GO:0008677	2-dehydropantoate 2-reductase activity	molecular_function	0.6865	1	15
GO:0008685	2-C-methyl-D-erythritol 2,4-cyclodiphosphate synthase activity	molecular_function	0.71681	1	1
GO:0008686	3,4-dihydroxy-2-butanone-4-phosphate synthase activity	molecular_function	0.63392	1	2
GO:0008703	5-amino-6-(5-phosphoribosylamino)uracil reductase activity	molecular_function	0.46782	1	2
GO:0008704	5-carboxymethyl-2-hydroxymuconate delta-isomerase activity	molecular_function	0.49625	1	1
GO:0008716	D-alanine-D-alanine ligase activity	molecular_function	0.32728	1	6
GO:0008725	DNA-3-methyladenine glycosylase activity	molecular_function	0.12692	1	5
GO:0008736	L-fucose isomerase activity	molecular_function	0.83374	1	1
GO:0008757	S-adenosylmethionine-dependent methyltransferase activity	molecular_function	0.25867	1	44
GO:0008762	UDP-N-acetylmuramate dehydrogenase activity	molecular_function	0.56011	1	1
GO:0008770	[acyl-carrier-protein] phosphodiesterase activity	molecular_function	0.84661	1	1
GO:0008810	cellulase activity	molecular_function	0.7234	1	1
GO:0008813	chorismate lyase activity	molecular_function	0.40817	1	1
GO:0008830	dTDP-4-dehydrorhamnose 3,5-epimerase activity	molecular_function	0.77727	1	1
GO:0008837	diaminopimelate epimerase activity	molecular_function	0.66695	1	1
GO:0008839	4-hydroxy-tetrahydrodipicolinate reductase	molecular_function	0.45272	1	10
GO:0008852	exodeoxyribonuclease I activity	molecular_function	0.43383	1	1
GO:0008855	exodeoxyribonuclease VII activity	molecular_function	0.9856	1	12
GO:0008883	glutamyl-tRNA reductase activity	molecular_function	0.65688	1	3
GO:0008897	holo-[acyl-carrier-protein] synthase activity	molecular_function	0.72996	1	1
GO:0008899	homoserine O-succinyltransferase activity	molecular_function	0.4709	1	1
GO:0008900	hydrogen:potassium-exchanging ATPase activity	molecular_function	0.8802	1	1
GO:0008915	lipid-A-disaccharide synthase activity	molecular_function	0.67997	1	5
GO:0008918	lipopolysaccharide 3-alpha-galactosyltransferase activity	molecular_function	0.75774	1	1
GO:0008924	malate dehydrogenase (quinone) activity	molecular_function	0.41874	1	1
GO:0008942	nitrite reductase [NAD(P)H] activity	molecular_function	0.45119	1	1
GO:0008948	oxaloacetate decarboxylase activity	molecular_function	0.75962	1	18
GO:0008963	phospho-N-acetylmuramoyl-pentapeptide-transferase activity	molecular_function	0.44616	1	2
GO:0008964	phosphoenolpyruvate carboxylase activity	molecular_function	0.92235	1	1
GO:0008977	prephenate dehydrogenase activity	molecular_function	0.56496	1	3
GO:0008982	protein-N(PI)-phosphohistidine-sugar phosphotransferase activity	molecular_function	0.16819	1	9
GO:0008998	ribonucleoside-triphosphate reductase activity	molecular_function	0.46219	1	1
GO:0009007	site-specific DNA-methyltransferase (adenine-specific) activity	molecular_function	0.7185	1	1
GO:0009008	DNA-methyltransferase activity	molecular_function	0.7185	1	1
GO:0009029	tetraacyldisaccharide 4'-kinase activity	molecular_function	0.72502	1	1
GO:0009036	Type II site-specific deoxyribonuclease activity	molecular_function	0.66431	1	7
GO:0009052	pentose-phosphate shunt, non-oxidative branch	biological_process	0.71355	1	2
GO:0009055	electron carrier activity	molecular_function	0.47502	1	75
GO:0009056	catabolic process	biological_process	0.68515	1	231
GO:0009057	macromolecule catabolic process	biological_process	0.84302	1	71
GO:0009058	biosynthetic process	biological_process	0.060512	1	1644
GO:0009059	macromolecule biosynthetic process	biological_process	0.087188	1	1214
GO:0009060	aerobic respiration	biological_process	0.86954	1	6
GO:0009061	anaerobic respiration	biological_process	0.73539	1	10
GO:0009062	fatty acid catabolic process	biological_process	0.14098	1	5
GO:0009063	cellular amino acid catabolic process	biological_process	0.70849	1	7
GO:0009064	glutamine family amino acid metabolic process	biological_process	0.64144	1	17
GO:0009065	glutamine family amino acid catabolic process	biological_process	0.57932	1	1
GO:0009066	aspartate family amino acid metabolic process	biological_process	0.33949	1	21
GO:0009067	aspartate family amino acid biosynthetic process	biological_process	0.26579	1	18
GO:0009068	aspartate family amino acid catabolic process	biological_process	0.83756	1	1
GO:0009069	serine family amino acid metabolic process	biological_process	0.76483	1	4
GO:0009071	serine family amino acid catabolic process	biological_process	0.7221	1	1
GO:0009072	aromatic amino acid family metabolic process	biological_process	0.41239	1	17
GO:0009073	aromatic amino acid family biosynthetic process	biological_process	0.34115	1	11
GO:0009074	aromatic amino acid family catabolic process	biological_process	0.86552	1	2
GO:0009078	pyruvate family amino acid metabolic process	biological_process	0.46634	1	1
GO:0009079	pyruvate family amino acid biosynthetic process	biological_process	0.46634	1	1
GO:0009081	branched-chain amino acid metabolic process	biological_process	0.59066	1	6
GO:0009082	branched-chain amino acid biosynthetic process	biological_process	0.59066	1	6
GO:0009084	glutamine family amino acid biosynthetic process	biological_process	0.5648	1	9
GO:0009085	lysine biosynthetic process	biological_process	0.42917	1	11
GO:0009086	methionine biosynthetic process	biological_process	0.43707	1	3
GO:0009089	lysine biosynthetic process via diaminopimelate	biological_process	0.42917	1	11
GO:0009092	homoserine metabolic process	biological_process	0.4709	1	1
GO:0009094	L-phenylalanine biosynthetic process	biological_process	0.44794	1	4
GO:0009095	aromatic amino acid family biosynthetic process, prephenate pathway	biological_process	0.40366	1	7
GO:0009098	leucine biosynthetic process	biological_process	0.62971	1	2
GO:0009100	glycoprotein metabolic process	biological_process	0.69628	1	28
GO:0009101	glycoprotein biosynthetic process	biological_process	0.69628	1	28
GO:0009102	biotin biosynthetic process	biological_process	0.70504	1	1
GO:0009103	lipopolysaccharide biosynthetic process	biological_process	0.22305	1	5
GO:0009108	coenzyme biosynthetic process	biological_process	0.79628	1	44
GO:0009110	vitamin biosynthetic process	biological_process	0.82446	1	32
GO:0009112	nucleobase metabolic process	biological_process	0.37306	1	7
GO:0009113	purine nucleobase biosynthetic process	biological_process	0.45662	1	2
GO:0009116	nucleoside metabolic process	biological_process	0.62158	1	64
GO:0009117	nucleotide metabolic process	biological_process	0.83695	1	78
GO:0009118	regulation of nucleoside metabolic process	biological_process	0.81512	1	4
GO:0009119	ribonucleoside metabolic process	biological_process	0.63898	1	52
GO:0009123	nucleoside monophosphate metabolic process	biological_process	0.72257	1	7
GO:0009124	nucleoside monophosphate biosynthetic process	biological_process	0.64821	1	7
GO:0009126	purine nucleoside monophosphate metabolic process	biological_process	0.28225	1	5
GO:0009127	purine nucleoside monophosphate biosynthetic process	biological_process	0.28225	1	5
GO:0009129	pyrimidine nucleoside monophosphate metabolic process	biological_process	0.93687	1	2
GO:0009130	pyrimidine nucleoside monophosphate biosynthetic process	biological_process	0.93687	1	2
GO:0009132	nucleoside diphosphate metabolic process	biological_process	0.43496	1	5
GO:0009141	nucleoside triphosphate metabolic process	biological_process	0.75548	1	35
GO:0009142	nucleoside triphosphate biosynthetic process	biological_process	0.40212	1	31
GO:0009143	nucleoside triphosphate catabolic process	biological_process	0.60533	1	3
GO:0009144	purine nucleoside triphosphate metabolic process	biological_process	0.6225	1	35
GO:0009145	purine nucleoside triphosphate biosynthetic process	biological_process	0.40212	1	31
GO:0009146	purine nucleoside triphosphate catabolic process	biological_process	0.60533	1	3
GO:0009147	pyrimidine nucleoside triphosphate metabolic process	biological_process	0.62547	1	4
GO:0009148	pyrimidine nucleoside triphosphate biosynthetic process	biological_process	0.11578	1	4
GO:0009150	purine ribonucleotide metabolic process	biological_process	0.72236	1	52
GO:0009152	purine ribonucleotide biosynthetic process	biological_process	0.44049	1	44
GO:0009154	purine ribonucleotide catabolic process	biological_process	0.68346	1	4
GO:0009156	ribonucleoside monophosphate biosynthetic process	biological_process	0.5168	1	5
GO:0009157	deoxyribonucleoside monophosphate biosynthetic process	biological_process	0.82832	1	2
GO:0009161	ribonucleoside monophosphate metabolic process	biological_process	0.5168	1	5
GO:0009162	deoxyribonucleoside monophosphate metabolic process	biological_process	0.89408	1	2
GO:0009163	nucleoside biosynthetic process	biological_process	0.41604	1	43
GO:0009164	nucleoside catabolic process	biological_process	0.41886	1	5
GO:0009165	nucleotide biosynthetic process	biological_process	0.65683	1	59
GO:0009166	nucleotide catabolic process	biological_process	0.78461	1	7
GO:0009167	purine ribonucleoside monophosphate metabolic process	biological_process	0.28225	1	5
GO:0009168	purine ribonucleoside monophosphate biosynthetic process	biological_process	0.28225	1	5
GO:0009176	pyrimidine deoxyribonucleoside monophosphate metabolic process	biological_process	0.82832	1	2
GO:0009177	pyrimidine deoxyribonucleoside monophosphate biosynthetic process	biological_process	0.82832	1	2
GO:0009186	deoxyribonucleoside diphosphate metabolic process	biological_process	0.93395	1	1
GO:0009187	cyclic nucleotide metabolic process	biological_process	0.90833	1	3
GO:0009190	cyclic nucleotide biosynthetic process	biological_process	0.90077	1	2
GO:0009199	ribonucleoside triphosphate metabolic process	biological_process	0.6225	1	35
GO:0009201	ribonucleoside triphosphate biosynthetic process	biological_process	0.40212	1	31
GO:0009203	ribonucleoside triphosphate catabolic process	biological_process	0.60533	1	3
GO:0009205	purine ribonucleoside triphosphate metabolic process	biological_process	0.6225	1	35
GO:0009206	purine ribonucleoside triphosphate biosynthetic process	biological_process	0.40212	1	31
GO:0009207	purine ribonucleoside triphosphate catabolic process	biological_process	0.60533	1	3
GO:0009208	pyrimidine ribonucleoside triphosphate metabolic process	biological_process	0.11578	1	4
GO:0009209	pyrimidine ribonucleoside triphosphate biosynthetic process	biological_process	0.11578	1	4
GO:0009214	cyclic nucleotide catabolic process	biological_process	0.84415	1	1
GO:0009218	pyrimidine ribonucleotide metabolic process	biological_process	0.38164	1	4
GO:0009219	pyrimidine deoxyribonucleotide metabolic process	biological_process	0.97601	1	2
GO:0009220	pyrimidine ribonucleotide biosynthetic process	biological_process	0.38164	1	4
GO:0009221	pyrimidine deoxyribonucleotide biosynthetic process	biological_process	0.82832	1	2
GO:0009225	nucleotide-sugar metabolic process	biological_process	0.49068	1	3
GO:0009228	thiamine biosynthetic process	biological_process	0.76796	1	5
GO:0009229	thiamine diphosphate biosynthetic process	biological_process	0.83608	1	2
GO:0009231	riboflavin biosynthetic process	biological_process	0.75185	1	6
GO:0009233	menaquinone metabolic process	biological_process	0.44509	1	2
GO:0009234	menaquinone biosynthetic process	biological_process	0.44509	1	2
GO:0009235	cobalamin metabolic process	biological_process	0.69995	1	16
GO:0009236	cobalamin biosynthetic process	biological_process	0.75975	1	15
GO:0009240	isopentenyl diphosphate biosynthetic process	biological_process	0.44484	1	2
GO:0009245	lipid A biosynthetic process	biological_process	0.76688	1	6
GO:0009247	glycolipid biosynthetic process	biological_process	0.86709	1	21
GO:0009250	glucan biosynthetic process	biological_process	0.53863	1	30
GO:0009251	glucan catabolic process	biological_process	0.47245	1	1
GO:0009253	peptidoglycan catabolic process	biological_process	0.35252	1	2
GO:0009254	peptidoglycan turnover	biological_process	0.43596	1	1
GO:0009259	ribonucleotide metabolic process	biological_process	0.77397	1	52
GO:0009260	ribonucleotide biosynthetic process	biological_process	0.51511	1	44
GO:0009261	ribonucleotide catabolic process	biological_process	0.68346	1	4
GO:0009262	deoxyribonucleotide metabolic process	biological_process	0.91056	1	4
GO:0009263	deoxyribonucleotide biosynthetic process	biological_process	0.82832	1	2
GO:0009264	deoxyribonucleotide catabolic process	biological_process	0.44007	1	2
GO:0009265	2'-deoxyribonucleotide biosynthetic process	biological_process	0.82832	1	2
GO:0009267	cellular response to starvation	biological_process	0.19979	1	7
GO:0009271	phage shock	biological_process	0.53167	1	7
GO:0009274	peptidoglycan-based cell wall	cellular_component	0.14515	1	4
GO:0009276	Gram-negative-bacterium-type cell wall	cellular_component	0.14515	1	4
GO:0009279	cell outer membrane	cellular_component	0.36286	1	4
GO:0009288	bacterial-type flagellum	cellular_component	0.68173	1	9
GO:0009289	pilus	cellular_component	0.41255	1	3
GO:0009292	genetic transfer	biological_process	0.14832	1	4
GO:0009294	DNA mediated transformation	biological_process	0.04672	1	4
GO:0009297	pilus assembly	biological_process	0.74813	1	2
GO:0009306	protein secretion	biological_process	0.86531	1	11
GO:0009307	DNA restriction-modification system	biological_process	0.56861	1	9
GO:0009308	amine metabolic process	biological_process	0.26259	1	39
GO:0009309	amine biosynthetic process	biological_process	0.61164	1	4
GO:0009310	amine catabolic process	biological_process	0.79997	1	1
GO:0009311	oligosaccharide metabolic process	biological_process	0.33509	1	32
GO:0009312	oligosaccharide biosynthetic process	biological_process	0.39977	1	27
GO:0009314	response to radiation	biological_process	0.90264	1	3
GO:0009317	acetyl-CoA carboxylase complex	cellular_component	0.61672	1	2
GO:0009318	exodeoxyribonuclease VII complex	cellular_component	0.70037	1	2
GO:0009341	beta-galactosidase complex	cellular_component	0.31027	1	14
GO:0009360	DNA polymerase III complex	cellular_component	0.93074	1	3
GO:0009372	quorum sensing	biological_process	0.90268	1	3
GO:0009378	four-way junction helicase activity	molecular_function	0.54137	1	53
GO:0009379	Holliday junction helicase complex	cellular_component	0.73258	1	1
GO:0009394	2'-deoxyribonucleotide metabolic process	biological_process	0.97601	1	2
GO:0009396	folic acid-containing compound biosynthetic process	biological_process	0.66605	1	8
GO:0009399	nitrogen fixation	biological_process	0.76223	1	2
GO:0009401	phosphoenolpyruvate-dependent sugar phosphotransferase system	biological_process	0.31235	1	14
GO:0009403	toxin biosynthetic process	biological_process	0.46185	1	3
GO:0009404	toxin metabolic process	biological_process	0.91526	1	6
GO:0009405	pathogenesis	biological_process	0.18665	1	95
GO:0009415	response to water stimulus	biological_process	0.42067	1	5
GO:0009416	response to light stimulus	biological_process	0.97728	1	1
GO:0009424	bacterial-type flagellum hook	cellular_component	0.59286	1	1
GO:0009425	bacterial-type flagellum basal body	cellular_component	0.89883	1	2
GO:0009426	bacterial-type flagellum basal body, distal rod	cellular_component	0.86292	1	1
GO:0009427	bacterial-type flagellum basal body, distal rod, L ring	cellular_component	0.86292	1	1
GO:0009432	SOS response	biological_process	0.66538	1	7
GO:0009435	NAD biosynthetic process	biological_process	0.86632	1	1
GO:0009439	cyanate metabolic process	biological_process	0.45477	1	1
GO:0009451	RNA modification	biological_process	0.57551	1	45
GO:0009452	7-methylguanosine RNA capping	biological_process	0.21188	1	14
GO:0009496	plastoquinol--plastocyanin reductase activity	molecular_function	0.71111	1	1
GO:0009507	chloroplast	cellular_component	0.022256	1	10
GO:0009512	cytochrome b6f complex	cellular_component	0.097457	1	9
GO:0009521	photosystem	cellular_component	0.023179	1	53
GO:0009522	photosystem I	cellular_component	0.056213	1	14
GO:0009523	photosystem II	cellular_component	0.080413	1	38
GO:0009536	plastid	cellular_component	0.022256	1	10
GO:0009538	photosystem I reaction center	cellular_component	0.016304	1	6
GO:0009539	photosystem II reaction center	cellular_component	0.13218	1	14
GO:0009555	pollen development	biological_process	0.46391	1	1
GO:0009566	fertilization	biological_process	0.33444	1	7
GO:0009581	detection of external stimulus	biological_process	0.95628	1	1
GO:0009582	detection of abiotic stimulus	biological_process	0.95628	1	1
GO:0009583	detection of light stimulus	biological_process	0.95628	1	1
GO:0009584	detection of visible light	biological_process	0.95628	1	1
GO:0009605	response to external stimulus	biological_process	0.066886	1	37
GO:0009607	response to biotic stimulus	biological_process	0.68337	1	63
GO:0009611	response to wounding	biological_process	0.28599	1	39
GO:0009615	response to virus	biological_process	0.43854	1	14
GO:0009617	response to bacterium	biological_process	0.45357	1	21
GO:0009620	response to fungus	biological_process	0.79711	1	2
GO:0009627	systemic acquired resistance	biological_process	0.80632	1	1
GO:0009628	response to abiotic stimulus	biological_process	0.71243	1	8
GO:0009636	response to toxic substance	biological_process	0.6296	1	7
GO:0009653	anatomical structure morphogenesis	biological_process	0.3183	1	41
GO:0009654	oxygen evolving complex	cellular_component	0.49862	1	10
GO:0009664	plant-type cell wall organization	biological_process	0.87542	1	6
GO:0009678	hydrogen-translocating pyrophosphatase activity	molecular_function	0.76986	1	2
GO:0009690	cytokinin metabolic process	biological_process	0.90713	1	2
GO:0009719	response to endogenous stimulus	biological_process	0.037555	1	43
GO:0009725	response to hormone stimulus	biological_process	0.029157	1	43
GO:0009755	hormone-mediated signaling pathway	biological_process	0.98677	1	2
GO:0009758	carbohydrate utilization	biological_process	0.91272	1	1
GO:0009767	photosynthetic electron transport chain	biological_process	0.8274	1	3
GO:0009772	photosynthetic electron transport in photosystem II	biological_process	0.92037	1	1
GO:0009790	embryo development	biological_process	0.017811	1	10
GO:0009791	post-embryonic development	biological_process	0.54947	1	7
GO:0009814	defense response, incompatible interaction	biological_process	0.80632	1	1
GO:0009820	alkaloid metabolic process	biological_process	0.71262	1	1
GO:0009832	plant-type cell wall biogenesis	biological_process	0.8024	1	4
GO:0009847	spore germination	biological_process	0.97591	1	5
GO:0009856	pollination	biological_process	0.86644	1	15
GO:0009875	pollen-pistil interaction	biological_process	0.86644	1	15
GO:0009877	nodulation	biological_process	0.51197	1	15
GO:0009878	nodule morphogenesis	biological_process	0.51757	1	6
GO:0009886	post-embryonic morphogenesis	biological_process	0.51757	1	6
GO:0009888	tissue development	biological_process	0.020343	1	15
GO:0009890	negative regulation of biosynthetic process	biological_process	0.30809	1	20
GO:0009892	negative regulation of metabolic process	biological_process	0.35944	1	26
GO:0009893	positive regulation of metabolic process	biological_process	0.03152	1	47
GO:0009894	regulation of catabolic process	biological_process	0.83802	1	26
GO:0009896	positive regulation of catabolic process	biological_process	0.37318	1	20
GO:0009898	internal side of plasma membrane	cellular_component	0.33342	1	6
GO:0009916	alternative oxidase activity	molecular_function	0.25618	1	3
GO:0009966	regulation of signal transduction	biological_process	0.68957	1	22
GO:0009967	positive regulation of signal transduction	biological_process	0.8774	1	6
GO:0009968	negative regulation of signal transduction	biological_process	0.17194	1	2
GO:0009972	cytidine deamination	biological_process	0.41089	1	2
GO:0009975	cyclase activity	molecular_function	0.96372	1	3
GO:0009982	pseudouridine synthase activity	molecular_function	0.92295	1	7
GO:0009986	cell surface	cellular_component	0.56299	1	2
GO:0009987	cellular process	biological_process	0.087288	1	3752
GO:0009991	response to extracellular stimulus	biological_process	0.22829	1	18
GO:0010008	endosome membrane	cellular_component	0.84266	1	1
GO:0010024	phytochromobilin biosynthetic process	biological_process	0.82516	1	1
GO:0010033	response to organic substance	biological_process	0.024257	1	49
GO:0010035	response to inorganic substance	biological_process	0.87141	1	9
GO:0010038	response to metal ion	biological_process	0.98316	1	3
GO:0010109	regulation of photosynthesis	biological_process	0.69562	1	2
GO:0010112	regulation of systemic acquired resistance	biological_process	0.80632	1	1
GO:0010167	response to nitrate	biological_process	0.65592	1	1
GO:0010181	FMN binding	molecular_function	0.61955	1	11
GO:0010207	photosystem II assembly	biological_process	0.35764	1	4
GO:0010212	response to ionizing radiation	biological_process	0.57282	1	2
GO:0010215	cellulose microfibril organization	biological_process	0.8024	1	4
GO:0010277	chlorophyllide a oxygenase [overall] activity	molecular_function	0.3932	1	5
GO:0010309	acireductone dioxygenase [iron(II)-requiring] activity	molecular_function	0.5306	1	5
GO:0010324	membrane invagination	biological_process	0.75885	1	1
GO:0010333	terpene synthase activity	molecular_function	0.90109	1	12
GO:0010334	sesquiterpene synthase activity	molecular_function	0.45895	1	1
GO:0010340	carboxyl-O-methyltransferase activity	molecular_function	0.44038	1	20
GO:0010374	stomatal complex development	biological_process	0.77327	1	1
GO:0010389	regulation of G2/M transition of mitotic cell cycle	biological_process	0.096762	1	3
GO:0010458	exit from mitosis	biological_process	0.60876	1	1
GO:0010466	negative regulation of peptidase activity	biological_process	0.70481	1	2
GO:0010498	proteasomal protein catabolic process	biological_process	0.45588	1	8
GO:0010506	regulation of autophagy	biological_process	0.63375	1	22
GO:0010508	positive regulation of autophagy	biological_process	0.37318	1	20
GO:0010558	negative regulation of macromolecule biosynthetic process	biological_process	0.21549	1	20
GO:0010562	positive regulation of phosphorus metabolic process	biological_process	0.74129	1	3
GO:0010563	negative regulation of phosphorus metabolic process	biological_process	0.58381	1	1
GO:0010564	regulation of cell cycle process	biological_process	0.73935	1	21
GO:0010565	regulation of cellular ketone metabolic process	biological_process	0.46413	1	1
GO:0010576	metalloenzyme regulator activity	molecular_function	0.72443	1	1
GO:0010604	positive regulation of macromolecule metabolic process	biological_process	0.016329	1	27
GO:0010605	negative regulation of macromolecule metabolic process	biological_process	0.27361	1	26
GO:0010608	posttranscriptional regulation of gene expression	biological_process	0.42258	1	29
GO:0010627	regulation of intracellular protein kinase cascade	biological_process	0.24036	1	3
GO:0010629	negative regulation of gene expression	biological_process	0.72914	1	15
GO:0010638	positive regulation of organelle organization	biological_process	0.93606	1	7
GO:0010639	negative regulation of organelle organization	biological_process	0.75019	1	9
GO:0010646	regulation of cell communication	biological_process	0.63227	1	23
GO:0010647	positive regulation of cell communication	biological_process	0.8774	1	6
GO:0010648	negative regulation of cell communication	biological_process	0.17194	1	2
GO:0010740	positive regulation of intracellular protein kinase cascade	biological_process	0.49059	1	2
GO:0010817	regulation of hormone levels	biological_process	0.95904	1	4
GO:0010824	regulation of centrosome duplication	biological_process	0.46151	1	1
GO:0010826	negative regulation of centrosome duplication	biological_process	0.46151	1	1
GO:0010833	telomere maintenance via telomere lengthening	biological_process	0.71798	1	1
GO:0010876	lipid localization	biological_process	0.8156	1	19
GO:0010883	regulation of lipid storage	biological_process	0.61281	1	2
GO:0010884	positive regulation of lipid storage	biological_process	0.61281	1	2
GO:0010927	cellular component assembly involved in morphogenesis	biological_process	0.68035	1	1
GO:0010941	regulation of cell death	biological_process	0.84469	1	13
GO:0010942	positive regulation of cell death	biological_process	0.96274	1	1
GO:0010948	negative regulation of cell cycle process	biological_process	0.84086	1	13
GO:0010951	negative regulation of endopeptidase activity	biological_process	0.70481	1	2
GO:0010959	regulation of metal ion transport	biological_process	0.85532	1	3
GO:0010968	regulation of microtubule nucleation	biological_process	0.9423	1	3
GO:0010972	negative regulation of G2/M transition of mitotic cell cycle	biological_process	0.096762	1	3
GO:0012501	programmed cell death	biological_process	0.81153	1	16
GO:0012502	induction of programmed cell death	biological_process	0.71794	1	1
GO:0012505	endomembrane system	cellular_component	0.76615	1	100
GO:0012506	vesicle membrane	cellular_component	0.24537	1	31
GO:0012507	ER to Golgi transport vesicle membrane	cellular_component	0.2267	1	19
GO:0012510	trans-Golgi network transport vesicle membrane	cellular_component	0.81691	1	4
GO:0012511	monolayer-surrounded lipid storage body	cellular_component	0.65307	1	5
GO:0014065	phosphatidylinositol 3-kinase cascade	biological_process	0.6268	1	4
GO:0014066	regulation of phosphatidylinositol 3-kinase cascade	biological_process	0.6268	1	4
GO:0014068	positive regulation of phosphatidylinositol 3-kinase cascade	biological_process	0.6268	1	4
GO:0014070	response to organic cyclic compound	biological_process	0.94597	1	2
GO:0015002	heme-copper terminal oxidase activity	molecular_function	0.64681	1	16
GO:0015018	galactosylgalactosylxylosylprotein 3-beta-glucuronosyltransferase activity	molecular_function	0.25976	1	3
GO:0015020	glucuronosyltransferase activity	molecular_function	0.25976	1	3
GO:0015031	protein transport	biological_process	0.78633	1	268
GO:0015035	protein disulfide oxidoreductase activity	molecular_function	0.1879	1	32
GO:0015036	disulfide oxidoreductase activity	molecular_function	0.1879	1	32
GO:0015049	methane monooxygenase activity	molecular_function	0.57771	1	1
GO:0015066	alpha-amylase inhibitor activity	molecular_function	0.47316	1	1
GO:0015074	DNA integration	biological_process	0.98011	1	6
GO:0015075	ion transmembrane transporter activity	molecular_function	0.93799	1	305
GO:0015077	monovalent inorganic cation transmembrane transporter activity	molecular_function	0.90612	1	138
GO:0015078	hydrogen ion transmembrane transporter activity	molecular_function	0.9037	1	92
GO:0015079	potassium ion transmembrane transporter activity	molecular_function	0.94439	1	19
GO:0015081	sodium ion transmembrane transporter activity	molecular_function	0.36229	1	31
GO:0015085	calcium ion transmembrane transporter activity	molecular_function	0.88921	1	13
GO:0015093	ferrous iron transmembrane transporter activity	molecular_function	0.81802	1	30
GO:0015095	magnesium ion transmembrane transporter activity	molecular_function	0.071	1	8
GO:0015097	mercury ion transmembrane transporter activity	molecular_function	0.90314	1	1
GO:0015098	molybdate ion transmembrane transporter activity	molecular_function	0.3881	1	5
GO:0015099	nickel cation transmembrane transporter activity	molecular_function	0.7976	1	2
GO:0015101	organic cation transmembrane transporter activity	molecular_function	0.81596	1	4
GO:0015103	inorganic anion transmembrane transporter activity	molecular_function	0.092108	1	20
GO:0015105	arsenite transmembrane transporter activity	molecular_function	0.46347	1	1
GO:0015108	chloride transmembrane transporter activity	molecular_function	0.4306	1	5
GO:0015128	gluconate transmembrane transporter activity	molecular_function	0.69974	1	1
GO:0015129	lactate transmembrane transporter activity	molecular_function	0.45901	1	1
GO:0015144	carbohydrate transmembrane transporter activity	molecular_function	0.13135	1	21
GO:0015145	monosaccharide transmembrane transporter activity	molecular_function	0.71466	1	1
GO:0015149	hexose transmembrane transporter activity	molecular_function	0.71466	1	1
GO:0015153	rhamnose transmembrane transporter activity	molecular_function	0.71466	1	1
GO:0015159	polysaccharide transmembrane transporter activity	molecular_function	0.13525	1	5
GO:0015171	amino acid transmembrane transporter activity	molecular_function	0.88468	1	10
GO:0015172	acidic amino acid transmembrane transporter activity	molecular_function	0.1978	1	2
GO:0015175	neutral amino acid transmembrane transporter activity	molecular_function	0.45788	1	3
GO:0015179	L-amino acid transmembrane transporter activity	molecular_function	0.27276	1	3
GO:0015225	biotin transporter activity	molecular_function	0.71774	1	1
GO:0015232	heme transporter activity	molecular_function	0.86255	1	1
GO:0015238	drug transmembrane transporter activity	molecular_function	0.62097	1	21
GO:0015267	channel activity	molecular_function	0.8784	1	74
GO:0015269	calcium-activated potassium channel activity	molecular_function	0.80264	1	2
GO:0015276	ligand-gated ion channel activity	molecular_function	0.85806	1	30
GO:0015278	calcium-release channel activity	molecular_function	0.94088	1	10
GO:0015291	secondary active transmembrane transporter activity	molecular_function	0.72398	1	45
GO:0015293	symporter activity	molecular_function	0.075247	1	12
GO:0015294	solute:cation symporter activity	molecular_function	0.075247	1	12
GO:0015295	solute:hydrogen symporter activity	molecular_function	0.73452	1	3
GO:0015296	anion:cation symporter activity	molecular_function	0.034861	1	4
GO:0015297	antiporter activity	molecular_function	0.93105	1	32
GO:0015298	solute:cation antiporter activity	molecular_function	0.96898	1	12
GO:0015299	solute:hydrogen antiporter activity	molecular_function	0.96898	1	12
GO:0015370	solute:sodium symporter activity	molecular_function	0.038161	1	8
GO:0015385	sodium:hydrogen antiporter activity	molecular_function	0.35115	1	2
GO:0015399	primary active transmembrane transporter activity	molecular_function	0.7914	1	47
GO:0015405	P-P-bond-hydrolysis-driven transmembrane transporter activity	molecular_function	0.7914	1	47
GO:0015450	P-P-bond-hydrolysis-driven protein transmembrane transporter activity	molecular_function	0.71123	1	2
GO:0015459	potassium channel regulator activity	molecular_function	0.91409	1	1
GO:0015491	cation:cation antiporter activity	molecular_function	0.6138	1	2
GO:0015501	glutamate:sodium symporter activity	molecular_function	0.1978	1	2
GO:0015562	efflux transmembrane transporter activity	molecular_function	0.73563	1	1
GO:0015629	actin cytoskeleton	cellular_component	0.88811	1	15
GO:0015630	microtubule cytoskeleton	cellular_component	0.23262	1	61
GO:0015643	toxic substance binding	molecular_function	0.95049	1	3
GO:0015649	2-keto-3-deoxygluconate:hydrogen symporter activity	molecular_function	0.43928	1	1
GO:0015655	alanine:sodium symporter activity	molecular_function	0.45788	1	3
GO:0015662	ATPase activity, coupled to transmembrane movement of ions, phosphorylative mechanism	molecular_function	0.93362	1	2
GO:0015666	restriction endodeoxyribonuclease activity	molecular_function	0.66431	1	7
GO:0015672	monovalent inorganic cation transport	biological_process	0.97106	1	138
GO:0015675	nickel cation transport	biological_process	0.7976	1	2
GO:0015684	ferrous iron transport	biological_process	0.81802	1	30
GO:0015689	molybdate ion transport	biological_process	0.3881	1	5
GO:0015693	magnesium ion transport	biological_process	0.071	1	8
GO:0015694	mercury ion transport	biological_process	0.90314	1	1
GO:0015696	ammonium transport	biological_process	0.81596	1	4
GO:0015698	inorganic anion transport	biological_process	0.11897	1	28
GO:0015700	arsenite transport	biological_process	0.46347	1	1
GO:0015706	nitrate transport	biological_process	0.65592	1	1
GO:0015711	organic anion transport	biological_process	0.90508	1	37
GO:0015718	monocarboxylic acid transport	biological_process	0.42389	1	7
GO:0015727	lactate transport	biological_process	0.45901	1	1
GO:0015740	C4-dicarboxylate transport	biological_process	0.94416	1	9
GO:0015743	malate transport	biological_process	0.94416	1	9
GO:0015749	monosaccharide transport	biological_process	0.62309	1	2
GO:0015774	polysaccharide transport	biological_process	0.13525	1	5
GO:0015800	acidic amino acid transport	biological_process	0.1978	1	2
GO:0015804	neutral amino acid transport	biological_process	0.45788	1	3
GO:0015807	L-amino acid transport	biological_process	0.1978	1	2
GO:0015813	L-glutamate transport	biological_process	0.1978	1	2
GO:0015833	peptide transport	biological_process	0.68862	1	3
GO:0015849	organic acid transport	biological_process	0.91658	1	35
GO:0015850	organic hydroxy compound transport	biological_process	0.6576	1	1
GO:0015878	biotin transport	biological_process	0.71774	1	1
GO:0015886	heme transport	biological_process	0.055217	1	9
GO:0015889	cobalamin transport	biological_process	0.91428	1	1
GO:0015893	drug transport	biological_process	0.66978	1	21
GO:0015919	peroxisomal membrane transport	biological_process	0.17191	1	3
GO:0015923	mannosidase activity	molecular_function	0.8541	1	3
GO:0015924	mannosyl-oligosaccharide mannosidase activity	molecular_function	0.77321	1	2
GO:0015925	galactosidase activity	molecular_function	0.23168	1	17
GO:0015926	glucosidase activity	molecular_function	0.78777	1	3
GO:0015928	fucosidase activity	molecular_function	0.6983	1	1
GO:0015929	hexosaminidase activity	molecular_function	0.70025	1	1
GO:0015930	glutamate synthase activity	molecular_function	0.89978	1	2
GO:0015931	nucleobase-containing compound transport	biological_process	0.78653	1	18
GO:0015932	nucleobase-containing compound transmembrane transporter activity	molecular_function	0.08677	1	9
GO:0015934	large ribosomal subunit	cellular_component	0.85355	1	3
GO:0015935	small ribosomal subunit	cellular_component	0.49019	1	4
GO:0015936	coenzyme A metabolic process	biological_process	0.72031	1	7
GO:0015937	coenzyme A biosynthetic process	biological_process	0.66866	1	6
GO:0015939	pantothenate metabolic process	biological_process	0.58952	1	4
GO:0015940	pantothenate biosynthetic process	biological_process	0.58952	1	4
GO:0015945	methanol metabolic process	biological_process	0.67684	1	1
GO:0015946	methanol oxidation	biological_process	0.67684	1	1
GO:0015947	methane metabolic process	biological_process	0.68938	1	11
GO:0015948	methanogenesis	biological_process	0.73539	1	10
GO:0015969	guanosine tetraphosphate metabolic process	biological_process	0.85243	1	2
GO:0015975	energy derivation by oxidation of reduced inorganic compounds	biological_process	0.73539	1	10
GO:0015977	carbon fixation	biological_process	0.98024	1	1
GO:0015980	energy derivation by oxidation of organic compounds	biological_process	0.82631	1	38
GO:0015985	energy coupled proton transport, down electrochemical gradient	biological_process	0.48668	1	27
GO:0015986	ATP synthesis coupled proton transport	biological_process	0.48668	1	27
GO:0015988	energy coupled proton transmembrane transport, against electrochemical gradient	biological_process	0.98877	1	34
GO:0015991	ATP hydrolysis coupled proton transport	biological_process	0.98877	1	34
GO:0015992	proton transport	biological_process	0.96821	1	66
GO:0015994	chlorophyll metabolic process	biological_process	0.54233	1	15
GO:0015995	chlorophyll biosynthetic process	biological_process	0.90192	1	1
GO:0015996	chlorophyll catabolic process	biological_process	0.43487	1	14
GO:0016010	dystrophin-associated glycoprotein complex	cellular_component	0.22734	1	7
GO:0016011	dystroglycan complex	cellular_component	0.21885	1	6
GO:0016012	sarcoglycan complex	cellular_component	0.21885	1	6
GO:0016020	membrane	cellular_component	0.85935	1	1565
GO:0016021	integral to membrane	cellular_component	0.233	1	807
GO:0016023	cytoplasmic membrane-bounded vesicle	cellular_component	0.24798	1	39
GO:0016032	viral process	biological_process	0.75287	1	134
GO:0016042	lipid catabolic process	biological_process	0.015589	1	23
GO:0016043	cellular component organization	biological_process	0.70981	1	454
GO:0016044	cellular membrane organization	biological_process	0.38123	1	30
GO:0016049	cell growth	biological_process	0.53024	1	9
GO:0016050	vesicle organization	biological_process	0.21417	1	8
GO:0016051	carbohydrate biosynthetic process	biological_process	0.34034	1	73
GO:0016052	carbohydrate catabolic process	biological_process	0.79592	1	30
GO:0016053	organic acid biosynthetic process	biological_process	0.58051	1	109
GO:0016054	organic acid catabolic process	biological_process	0.51599	1	12
GO:0016055	Wnt receptor signaling pathway	biological_process	0.62071	1	7
GO:0016070	RNA metabolic process	biological_process	0.10659	1	1042
GO:0016071	mRNA metabolic process	biological_process	0.5205	1	76
GO:0016072	rRNA metabolic process	biological_process	0.051324	1	51
GO:0016073	snRNA metabolic process	biological_process	0.4618	1	1
GO:0016106	sesquiterpenoid biosynthetic process	biological_process	0.45895	1	1
GO:0016108	tetraterpenoid metabolic process	biological_process	0.74629	1	22
GO:0016109	tetraterpenoid biosynthetic process	biological_process	0.74629	1	22
GO:0016114	terpenoid biosynthetic process	biological_process	0.79171	1	30
GO:0016116	carotenoid metabolic process	biological_process	0.74629	1	22
GO:0016117	carotenoid biosynthetic process	biological_process	0.74629	1	22
GO:0016125	sterol metabolic process	biological_process	0.77329	1	1
GO:0016126	sterol biosynthetic process	biological_process	0.57845	1	1
GO:0016137	glycoside metabolic process	biological_process	0.46169	1	1
GO:0016138	glycoside biosynthetic process	biological_process	0.46169	1	1
GO:0016149	translation release factor activity, codon specific	molecular_function	0.94426	1	3
GO:0016151	nickel cation binding	molecular_function	0.32462	1	19
GO:0016157	sucrose synthase activity	molecular_function	0.29928	1	5
GO:0016158	3-phytase activity	molecular_function	0.48864	1	1
GO:0016160	amylase activity	molecular_function	0.979	1	3
GO:0016161	beta-amylase activity	molecular_function	0.99805	1	1
GO:0016163	nitrogenase activity	molecular_function	0.48011	1	1
GO:0016168	chlorophyll binding	molecular_function	0.7372	1	2
GO:0016180	snRNA processing	biological_process	0.4618	1	1
GO:0016192	vesicle-mediated transport	biological_process	0.87058	1	156
GO:0016197	endosomal transport	biological_process	0.78934	1	4
GO:0016209	antioxidant activity	molecular_function	0.95754	1	55
GO:0016211	ammonia ligase activity	molecular_function	0.13395	1	7
GO:0016226	iron-sulfur cluster assembly	biological_process	0.8183	1	6
GO:0016229	steroid dehydrogenase activity	molecular_function	0.017448	1	49
GO:0016236	macroautophagy	biological_process	0.32823	1	5
GO:0016237	microautophagy	biological_process	0.75885	1	1
GO:0016247	channel regulator activity	molecular_function	0.61006	1	25
GO:0016248	channel inhibitor activity	molecular_function	0.64762	1	22
GO:0016255	attachment of GPI anchor to protein	biological_process	0.85439	1	1
GO:0016265	death	biological_process	0.8986	1	22
GO:0016272	prefoldin complex	cellular_component	0.99151	1	4
GO:0016278	lysine N-methyltransferase activity	molecular_function	0.027738	1	14
GO:0016279	protein-lysine N-methyltransferase activity	molecular_function	0.027738	1	14
GO:0016286	small conductance calcium-activated potassium channel activity	molecular_function	0.78994	1	1
GO:0016298	lipase activity	molecular_function	0.034612	1	12
GO:0016301	kinase activity	molecular_function	0.052894	1	588
GO:0016307	phosphatidylinositol phosphate kinase activity	molecular_function	0.86691	1	6
GO:0016310	phosphorylation	biological_process	0.031746	1	458
GO:0016311	dephosphorylation	biological_process	0.73664	1	16
GO:0016337	cell-cell adhesion	biological_process	0.84307	1	1
GO:0016407	acetyltransferase activity	molecular_function	0.93782	1	31
GO:0016410	N-acyltransferase activity	molecular_function	0.44293	1	33
GO:0016411	acylglycerol O-acyltransferase activity	molecular_function	0.88142	1	4
GO:0016413	O-acetyltransferase activity	molecular_function	0.98122	1	3
GO:0016421	CoA carboxylase activity	molecular_function	0.11814	1	5
GO:0016423	tRNA (guanine) methyltransferase activity	molecular_function	0.23695	1	14
GO:0016426	tRNA (adenine) methyltransferase activity	molecular_function	0.91391	1	2
GO:0016429	tRNA (adenine-N1-)-methyltransferase activity	molecular_function	0.91391	1	2
GO:0016458	gene silencing	biological_process	0.72434	1	5
GO:0016459	myosin complex	cellular_component	0.96919	1	6
GO:0016462	pyrophosphatase activity	molecular_function	0.6351	1	342
GO:0016469	proton-transporting two-sector ATPase complex	cellular_component	0.95111	1	56
GO:0016471	vacuolar proton-transporting V-type ATPase complex	cellular_component	0.92197	1	7
GO:0016477	cell migration	biological_process	0.033791	1	8
GO:0016480	negative regulation of transcription from RNA polymerase III promoter	biological_process	0.84394	1	1
GO:0016482	cytoplasmic transport	biological_process	0.4586	1	84
GO:0016485	protein processing	biological_process	0.99225	1	10
GO:0016491	oxidoreductase activity	molecular_function	0.95615	1	673
GO:0016499	orexin receptor activity	molecular_function	0.46848	1	1
GO:0016503	pheromone receptor activity	molecular_function	0.41445	1	3
GO:0016530	metallochaperone activity	molecular_function	0.23347	1	3
GO:0016531	copper chaperone activity	molecular_function	0.23347	1	3
GO:0016533	cyclin-dependent protein kinase 5 holoenzyme complex	cellular_component	0.55008	1	1
GO:0016534	cyclin-dependent protein kinase 5 activator activity	molecular_function	0.55008	1	1
GO:0016538	cyclin-dependent protein serine/threonine kinase regulator activity	molecular_function	0.77328	1	4
GO:0016558	protein import into peroxisome matrix	biological_process	0.64851	1	1
GO:0016559	peroxisome fission	biological_process	0.80022	1	2
GO:0016560	protein import into peroxisome matrix, docking	biological_process	0.64851	1	1
GO:0016567	protein ubiquitination	biological_process	0.5217	1	33
GO:0016568	chromatin modification	biological_process	0.5588	1	43
GO:0016569	covalent chromatin modification	biological_process	0.6336	1	12
GO:0016570	histone modification	biological_process	0.6336	1	12
GO:0016571	histone methylation	biological_process	0.68717	1	4
GO:0016573	histone acetylation	biological_process	0.44859	1	2
GO:0016579	protein deubiquitination	biological_process	0.6054	1	12
GO:0016586	RSC complex	cellular_component	0.7896	1	2
GO:0016591	DNA-directed RNA polymerase II, holoenzyme	cellular_component	0.92172	1	20
GO:0016592	mediator complex	cellular_component	0.16093	1	39
GO:0016593	Cdc73/Paf1 complex	cellular_component	0.71163	1	6
GO:0016597	amino acid binding	molecular_function	0.55781	1	20
GO:0016598	protein arginylation	biological_process	0.69009	1	1
GO:0016604	nuclear body	cellular_component	0.71406	1	1
GO:0016607	nuclear speck	cellular_component	0.71406	1	1
GO:0016614	oxidoreductase activity, acting on CH-OH group of donors	molecular_function	0.31358	1	125
GO:0016615	malate dehydrogenase activity	molecular_function	0.20273	1	6
GO:0016616	oxidoreductase activity, acting on the CH-OH group of donors, NAD or NADP as acceptor	molecular_function	0.10496	1	119
GO:0016620	oxidoreductase activity, acting on the aldehyde or oxo group of donors, NAD or NADP as acceptor	molecular_function	0.055024	1	29
GO:0016624	oxidoreductase activity, acting on the aldehyde or oxo group of donors, disulfide as acceptor	molecular_function	0.9793	1	3
GO:0016627	oxidoreductase activity, acting on the CH-CH group of donors	molecular_function	0.30393	1	56
GO:0016628	oxidoreductase activity, acting on the CH-CH group of donors, NAD or NADP as acceptor	molecular_function	0.15638	1	35
GO:0016634	oxidoreductase activity, acting on the CH-CH group of donors, oxygen as acceptor	molecular_function	0.082047	1	5
GO:0016636	oxidoreductase activity, acting on the CH-CH group of donors, iron-sulfur protein as acceptor	molecular_function	0.82516	1	1
GO:0016638	oxidoreductase activity, acting on the CH-NH2 group of donors	molecular_function	0.66498	1	14
GO:0016641	oxidoreductase activity, acting on the CH-NH2 group of donors, oxygen as acceptor	molecular_function	0.3838	1	9
GO:0016642	oxidoreductase activity, acting on the CH-NH2 group of donors, disulfide as acceptor	molecular_function	0.7221	1	1
GO:0016645	oxidoreductase activity, acting on the CH-NH group of donors	molecular_function	0.98716	1	12
GO:0016646	oxidoreductase activity, acting on the CH-NH group of donors, NAD or NADP as acceptor	molecular_function	0.87264	1	7
GO:0016649	oxidoreductase activity, acting on the CH-NH group of donors, quinone or similar compound as acceptor	molecular_function	0.53097	1	2
GO:0016651	oxidoreductase activity, acting on NAD(P)H	molecular_function	0.85788	1	39
GO:0016655	oxidoreductase activity, acting on NAD(P)H, quinone or similar compound as acceptor	molecular_function	0.94653	1	15
GO:0016661	oxidoreductase activity, acting on other nitrogenous compounds as donors	molecular_function	0.45119	1	1
GO:0016667	oxidoreductase activity, acting on a sulfur group of donors	molecular_function	0.30227	1	57
GO:0016668	oxidoreductase activity, acting on a sulfur group of donors, NAD(P) as acceptor	molecular_function	0.68906	1	13
GO:0016670	oxidoreductase activity, acting on a sulfur group of donors, oxygen as acceptor	molecular_function	0.60955	1	6
GO:0016671	oxidoreductase activity, acting on a sulfur group of donors, disulfide as acceptor	molecular_function	0.71599	1	6
GO:0016675	oxidoreductase activity, acting on a heme group of donors	molecular_function	0.55983	1	16
GO:0016676	oxidoreductase activity, acting on a heme group of donors, oxygen as acceptor	molecular_function	0.55983	1	16
GO:0016679	oxidoreductase activity, acting on diphenols and related substances as donors	molecular_function	0.818	1	14
GO:0016681	oxidoreductase activity, acting on diphenols and related substances as donors, cytochrome as acceptor	molecular_function	0.81671	1	9
GO:0016682	oxidoreductase activity, acting on diphenols and related substances as donors, oxygen as acceptor	molecular_function	0.74447	1	4
GO:0016684	oxidoreductase activity, acting on peroxide as acceptor	molecular_function	0.98398	1	33
GO:0016701	oxidoreductase activity, acting on single donors with incorporation of molecular oxygen	molecular_function	0.66112	1	33
GO:0016702	oxidoreductase activity, acting on single donors with incorporation of molecular oxygen, incorporation of two atoms of oxygen	molecular_function	0.81097	1	21
GO:0016703	oxidoreductase activity, acting on single donors with incorporation of molecular oxygen, incorporation of one atom of oxygen (internal monooxygenases or internal mixed function oxidases)	molecular_function	0.6044	1	9
GO:0016705	oxidoreductase activity, acting on paired donors, with incorporation or reduction of molecular oxygen	molecular_function	0.96772	1	129
GO:0016706	oxidoreductase activity, acting on paired donors, with incorporation or reduction of molecular oxygen, 2-oxoglutarate as one donor, and incorporation of one atom each of oxygen into both donors	molecular_function	0.36743	1	5
GO:0016709	oxidoreductase activity, acting on paired donors, with incorporation or reduction of molecular oxygen, NAD(P)H as one donor, and incorporation of one atom of oxygen	molecular_function	0.19199	1	20
GO:0016717	oxidoreductase activity, acting on paired donors, with oxidation of a pair of donors resulting in the reduction of molecular oxygen to two molecules of water	molecular_function	0.13094	1	8
GO:0016721	oxidoreductase activity, acting on superoxide radicals as acceptor	molecular_function	0.11951	1	4
GO:0016725	oxidoreductase activity, acting on CH or CH2 groups	molecular_function	0.7412	1	5
GO:0016726	oxidoreductase activity, acting on CH or CH2 groups, NAD or NADP as acceptor	molecular_function	0.44484	1	2
GO:0016728	oxidoreductase activity, acting on CH or CH2 groups, disulfide as acceptor	molecular_function	0.86545	1	2
GO:0016730	oxidoreductase activity, acting on iron-sulfur proteins as donors	molecular_function	0.7154	1	1
GO:0016732	oxidoreductase activity, acting on iron-sulfur proteins as donors, dinitrogen as acceptor	molecular_function	0.48011	1	1
GO:0016740	transferase activity	molecular_function	0.45115	1	1284
GO:0016741	transferase activity, transferring one-carbon groups	molecular_function	0.534	1	146
GO:0016742	hydroxymethyl-, formyl- and related transferase activity	molecular_function	0.9758	1	2
GO:0016744	transferase activity, transferring aldehyde or ketonic groups	molecular_function	0.82712	1	5
GO:0016746	transferase activity, transferring acyl groups	molecular_function	0.94931	1	117
GO:0016747	transferase activity, transferring acyl groups other than amino-acyl groups	molecular_function	0.91273	1	89
GO:0016748	succinyltransferase activity	molecular_function	0.098587	1	3
GO:0016749	N-succinyltransferase activity	molecular_function	0.20928	1	2
GO:0016750	O-succinyltransferase activity	molecular_function	0.4709	1	1
GO:0016755	transferase activity, transferring amino-acyl groups	molecular_function	0.79374	1	9
GO:0016756	glutathione gamma-glutamylcysteinyltransferase activity	molecular_function	0.94726	1	2
GO:0016757	transferase activity, transferring glycosyl groups	molecular_function	0.22033	1	226
GO:0016758	transferase activity, transferring hexosyl groups	molecular_function	0.24275	1	168
GO:0016759	cellulose synthase activity	molecular_function	0.65852	1	17
GO:0016760	cellulose synthase (UDP-forming) activity	molecular_function	0.65852	1	17
GO:0016762	xyloglucan:xyloglucosyl transferase activity	molecular_function	0.057735	1	18
GO:0016763	transferase activity, transferring pentosyl groups	molecular_function	0.76779	1	16
GO:0016765	transferase activity, transferring alkyl or aryl (other than methyl) groups	molecular_function	0.53723	1	29
GO:0016769	transferase activity, transferring nitrogenous groups	molecular_function	0.25896	1	8
GO:0016772	transferase activity, transferring phosphorus-containing groups	molecular_function	0.31298	1	767
GO:0016773	phosphotransferase activity, alcohol group as acceptor	molecular_function	0.01737	1	568
GO:0016774	phosphotransferase activity, carboxyl group as acceptor	molecular_function	0.84636	1	1
GO:0016775	phosphotransferase activity, nitrogenous group as acceptor	molecular_function	0.27632	1	28
GO:0016776	phosphotransferase activity, phosphate group as acceptor	molecular_function	0.033225	1	11
GO:0016778	diphosphotransferase activity	molecular_function	0.67164	1	4
GO:0016779	nucleotidyltransferase activity	molecular_function	0.97468	1	140
GO:0016780	phosphotransferase activity, for other substituted phosphate groups	molecular_function	0.83678	1	5
GO:0016782	transferase activity, transferring sulfur-containing groups	molecular_function	0.91356	1	3
GO:0016787	hydrolase activity	molecular_function	0.93104	1	1231
GO:0016788	hydrolase activity, acting on ester bonds	molecular_function	0.82724	1	273
GO:0016790	thiolester hydrolase activity	molecular_function	0.76414	1	3
GO:0016791	phosphatase activity	molecular_function	0.1676	1	51
GO:0016796	exonuclease activity, active with either ribo- or deoxyribonucleic acids and producing 5'-phosphomonoesters	molecular_function	0.98765	1	17
GO:0016798	hydrolase activity, acting on glycosyl bonds	molecular_function	0.37394	1	183
GO:0016799	hydrolase activity, hydrolyzing N-glycosyl compounds	molecular_function	0.32198	1	9
GO:0016801	hydrolase activity, acting on ether bonds	molecular_function	0.19955	1	2
GO:0016802	trialkylsulfonium hydrolase activity	molecular_function	0.19955	1	2
GO:0016810	hydrolase activity, acting on carbon-nitrogen (but not peptide) bonds	molecular_function	0.94647	1	17
GO:0016811	hydrolase activity, acting on carbon-nitrogen (but not peptide) bonds, in linear amides	molecular_function	0.99843	1	3
GO:0016813	hydrolase activity, acting on carbon-nitrogen (but not peptide) bonds, in linear amidines	molecular_function	0.93078	1	1
GO:0016814	hydrolase activity, acting on carbon-nitrogen (but not peptide) bonds, in cyclic amidines	molecular_function	0.29656	1	9
GO:0016817	hydrolase activity, acting on acid anhydrides	molecular_function	0.71446	1	402
GO:0016818	hydrolase activity, acting on acid anhydrides, in phosphorus-containing anhydrides	molecular_function	0.63712	1	376
GO:0016820	hydrolase activity, acting on acid anhydrides, catalyzing transmembrane movement of substances	molecular_function	0.93895	1	55
GO:0016829	lyase activity	molecular_function	0.40055	1	158
GO:0016830	carbon-carbon lyase activity	molecular_function	0.45648	1	59
GO:0016831	carboxy-lyase activity	molecular_function	0.57662	1	45
GO:0016832	aldehyde-lyase activity	molecular_function	0.4289	1	6
GO:0016833	oxo-acid-lyase activity	molecular_function	0.38917	1	5
GO:0016835	carbon-oxygen lyase activity	molecular_function	0.3375	1	61
GO:0016836	hydro-lyase activity	molecular_function	0.076659	1	43
GO:0016837	carbon-oxygen lyase activity, acting on polysaccharides	molecular_function	0.87716	1	2
GO:0016838	carbon-oxygen lyase activity, acting on phosphates	molecular_function	0.92408	1	13
GO:0016840	carbon-nitrogen lyase activity	molecular_function	0.88817	1	5
GO:0016842	amidine-lyase activity	molecular_function	0.43412	1	2
GO:0016843	amine-lyase activity	molecular_function	0.96117	1	3
GO:0016844	strictosidine synthase activity	molecular_function	0.96117	1	3
GO:0016846	carbon-sulfur lyase activity	molecular_function	0.93997	1	5
GO:0016849	phosphorus-oxygen lyase activity	molecular_function	0.91978	1	4
GO:0016851	magnesium chelatase activity	molecular_function	0.22446	1	2
GO:0016852	sirohydrochlorin cobaltochelatase activity	molecular_function	0.45743	1	2
GO:0016853	isomerase activity	molecular_function	0.61886	1	89
GO:0016854	racemase and epimerase activity	molecular_function	0.2657	1	14
GO:0016855	racemase and epimerase activity, acting on amino acids and derivatives	molecular_function	0.38371	1	3
GO:0016857	racemase and epimerase activity, acting on carbohydrates and derivatives	molecular_function	0.36462	1	11
GO:0016859	cis-trans isomerase activity	molecular_function	0.71796	1	11
GO:0016860	intramolecular oxidoreductase activity	molecular_function	0.89509	1	10
GO:0016861	intramolecular oxidoreductase activity, interconverting aldoses and ketoses	molecular_function	0.87582	1	9
GO:0016863	intramolecular oxidoreductase activity, transposing C=C bonds	molecular_function	0.72908	1	1
GO:0016866	intramolecular transferase activity	molecular_function	0.8828	1	17
GO:0016867	intramolecular transferase activity, transferring acyl groups	molecular_function	0.71888	1	1
GO:0016868	intramolecular transferase activity, phosphotransferases	molecular_function	0.72444	1	6
GO:0016872	intramolecular lyase activity	molecular_function	0.26484	1	6
GO:0016874	ligase activity	molecular_function	0.28938	1	209
GO:0016875	ligase activity, forming carbon-oxygen bonds	molecular_function	0.97342	1	32
GO:0016876	ligase activity, forming aminoacyl-tRNA and related compounds	molecular_function	0.97342	1	32
GO:0016877	ligase activity, forming carbon-sulfur bonds	molecular_function	0.84734	1	1
GO:0016878	acid-thiol ligase activity	molecular_function	0.84734	1	1
GO:0016879	ligase activity, forming carbon-nitrogen bonds	molecular_function	0.089202	1	161
GO:0016880	acid-ammonia (or amide) ligase activity	molecular_function	0.13395	1	7
GO:0016881	acid-amino acid ligase activity	molecular_function	0.13212	1	139
GO:0016884	carbon-nitrogen ligase activity, with glutamine as amido-N-donor	molecular_function	0.79569	1	4
GO:0016885	ligase activity, forming carbon-carbon bonds	molecular_function	0.11814	1	5
GO:0016886	ligase activity, forming phosphoric ester bonds	molecular_function	0.37662	1	9
GO:0016887	ATPase activity	molecular_function	0.95016	1	188
GO:0016888	endodeoxyribonuclease activity, producing 5'-phosphomonoesters	molecular_function	0.76108	1	11
GO:0016889	endodeoxyribonuclease activity, producing 3'-phosphomonoesters	molecular_function	0.73471	1	1
GO:0016891	endoribonuclease activity, producing 5'-phosphomonoesters	molecular_function	0.95272	1	12
GO:0016892	endoribonuclease activity, producing 3'-phosphomonoesters	molecular_function	0.16332	1	6
GO:0016893	endonuclease activity, active with either ribo- or deoxyribonucleic acids and producing 5'-phosphomonoesters	molecular_function	0.94658	1	23
GO:0016894	endonuclease activity, active with either ribo- or deoxyribonucleic acids and producing 3'-phosphomonoesters	molecular_function	0.18338	1	7
GO:0016895	exodeoxyribonuclease activity, producing 5'-phosphomonoesters	molecular_function	0.98519	1	13
GO:0016896	exoribonuclease activity, producing 5'-phosphomonoesters	molecular_function	0.83309	1	4
GO:0016901	oxidoreductase activity, acting on the CH-OH group of donors, quinone or similar compound as acceptor	molecular_function	0.8347	1	1
GO:0016903	oxidoreductase activity, acting on the aldehyde or oxo group of donors	molecular_function	0.41684	1	32
GO:0016929	SUMO-specific protease activity	molecular_function	0.47251	1	1
GO:0016972	thiol oxidase activity	molecular_function	0.553	1	5
GO:0016987	sigma factor activity	molecular_function	0.50361	1	12
GO:0016989	sigma factor antagonist activity	molecular_function	0.49139	1	1
GO:0016993	precorrin-8X methylmutase activity	molecular_function	0.71888	1	1
GO:0016994	precorrin-6A reductase activity	molecular_function	0.3974	1	1
GO:0016998	cell wall macromolecule catabolic process	biological_process	0.10048	1	10
GO:0017016	Ras GTPase binding	molecular_function	0.3421	1	15
GO:0017025	TBP-class protein binding	molecular_function	0.91874	1	2
GO:0017038	protein import	biological_process	0.28357	1	40
GO:0017046	peptide hormone binding	molecular_function	0.46736	1	1
GO:0017048	Rho GTPase binding	molecular_function	0.48749	1	5
GO:0017053	transcriptional repressor complex	cellular_component	0.72261	1	3
GO:0017069	snRNA binding	molecular_function	0.65085	1	3
GO:0017070	U6 snRNA binding	molecular_function	0.46128	1	2
GO:0017076	purine nucleotide binding	molecular_function	0.37919	1	1011
GO:0017080	sodium channel regulator activity	molecular_function	0.68631	1	8
GO:0017089	glycolipid transporter activity	molecular_function	0.40528	1	3
GO:0017108	5'-flap endonuclease activity	molecular_function	0.91771	1	1
GO:0017111	nucleoside-triphosphatase activity	molecular_function	0.63818	1	336
GO:0017119	Golgi transport complex	cellular_component	0.8036	1	10
GO:0017148	negative regulation of translation	biological_process	0.2291	1	4
GO:0017150	tRNA dihydrouridine synthase activity	molecular_function	0.96806	1	2
GO:0017153	sodium:dicarboxylate symporter activity	molecular_function	0.079354	1	3
GO:0017156	calcium ion-dependent exocytosis	biological_process	0.67779	1	3
GO:0017171	serine hydrolase activity	molecular_function	0.16831	1	130
GO:0017172	cysteine dioxygenase activity	molecular_function	0.21573	1	2
GO:0017176	phosphatidylinositol N-acetylglucosaminyltransferase activity	molecular_function	0.86472	1	2
GO:0018024	histone-lysine N-methyltransferase activity	molecular_function	0.027738	1	14
GO:0018101	peptidyl-citrulline biosynthetic process from peptidyl-arginine	biological_process	0.46812	1	1
GO:0018106	peptidyl-histidine phosphorylation	biological_process	0.46896	1	2
GO:0018130	heterocycle biosynthetic process	biological_process	0.061047	1	948
GO:0018143	nucleic acid-protein covalent cross-linking	biological_process	0.65866	1	2
GO:0018144	RNA-protein covalent cross-linking	biological_process	0.65866	1	2
GO:0018149	peptide cross-linking	biological_process	0.69037	1	1
GO:0018189	pyrroloquinoline quinone biosynthetic process	biological_process	0.68059	1	1
GO:0018193	peptidyl-amino acid modification	biological_process	0.7534	1	19
GO:0018195	peptidyl-arginine modification	biological_process	0.46812	1	1
GO:0018196	peptidyl-asparagine modification	biological_process	0.84718	1	1
GO:0018202	peptidyl-histidine modification	biological_process	0.46896	1	2
GO:0018205	peptidyl-lysine modification	biological_process	0.58904	1	3
GO:0018208	peptidyl-proline modification	biological_process	0.71796	1	11
GO:0018212	peptidyl-tyrosine modification	biological_process	0.68059	1	1
GO:0018279	protein N-linked glycosylation via asparagine	biological_process	0.84718	1	1
GO:0018298	protein-chromophore linkage	biological_process	0.95628	1	1
GO:0018342	protein prenylation	biological_process	0.60601	1	4
GO:0018393	internal peptidyl-lysine acetylation	biological_process	0.44859	1	2
GO:0018394	peptidyl-lysine acetylation	biological_process	0.44859	1	2
GO:0018410	C-terminal protein amino acid modification	biological_process	0.93677	1	1
GO:0018580	nitronate monooxygenase activity	molecular_function	0.81723	1	4
GO:0018822	nitrile hydratase activity	molecular_function	0.80489	1	1
GO:0018958	phenol-containing compound metabolic process	biological_process	0.58317	1	1
GO:0018995	host	cellular_component	0.40284	1	41
GO:0019001	guanyl nucleotide binding	molecular_function	0.6465	1	169
GO:0019008	molybdopterin synthase complex	cellular_component	0.62822	1	2
GO:0019012	virion	cellular_component	0.56811	1	162
GO:0019013	viral nucleocapsid	cellular_component	0.33	1	18
GO:0019028	viral capsid	cellular_component	0.60018	1	91
GO:0019030	icosahedral viral capsid	cellular_component	0.46469	1	1
GO:0019031	viral envelope	cellular_component	0.89875	1	60
GO:0019033	viral tegument	cellular_component	0.43171	1	9
GO:0019048	modulation by virus of host morphology or physiology	biological_process	0.87676	1	18
GO:0019049	evasion or tolerance of host defenses by virus	biological_process	0.93138	1	4
[truncated: 1,748 more rows]

## Sheet: G_vs_P.GO_Enrich
GO_accession	Description	Term_type	Over_represented_pValue	Corrected_pValue	CAD_item
GO:0003735	structural constituent of ribosome	molecular_function	2.3787e-05	0.096162	209
GO:0008017	microtubule binding	molecular_function	4.4946e-05	0.096162	62
GO:0005840	ribosome	cellular_component	6.8045e-05	0.097054	209
GO:0006928	cellular component movement	biological_process	0.00015436	0.14518	86
GO:0007018	microtubule-based movement	biological_process	0.00020357	0.14518	41
GO:0009733	response to auxin stimulus	biological_process	0.00017567	0.14518	33
GO:0003777	microtubule motor activity	molecular_function	0.00027996	0.17113	39
GO:0015631	tubulin binding	molecular_function	0.00094327	0.50453	68
GO:0030529	ribonucleoprotein complex	cellular_component	0.0011584	0.55076	261
GO:0005875	microtubule associated complex	cellular_component	0.0014455	0.61852	17
GO:0007017	microtubule-based process	biological_process	0.0016305	0.62384	92
GO:0017004	cytochrome complex assembly	biological_process	0.0017495	0.62384	17
GO:0000002	mitochondrial genome maintenance	biological_process	0.93781	1	1
GO:0000003	reproduction	biological_process	0.40003	1	118
GO:0000012	single strand break repair	biological_process	0.49034	1	1
GO:0000015	phosphopyruvate hydratase complex	cellular_component	0.55247	1	3
GO:0000030	mannosyltransferase activity	molecular_function	0.81469	1	1
GO:0000041	transition metal ion transport	biological_process	0.79691	1	44
GO:0000042	protein targeting to Golgi	biological_process	0.27949	1	3
GO:0000045	autophagic vacuole assembly	biological_process	0.33449	1	5
GO:0000049	tRNA binding	molecular_function	0.79374	1	8
GO:0000052	citrulline metabolic process	biological_process	0.47098	1	1
GO:0000062	fatty-acyl-CoA binding	molecular_function	0.642	1	3
GO:0000070	mitotic sister chromatid segregation	biological_process	0.81602	1	1
GO:0000075	cell cycle checkpoint	biological_process	0.93572	1	10
GO:0000077	DNA damage checkpoint	biological_process	0.7654	1	5
GO:0000079	regulation of cyclin-dependent protein serine/threonine kinase activity	biological_process	0.10821	1	5
GO:0000086	G2/M transition of mitotic cell cycle	biological_process	0.098483	1	3
GO:0000087	M phase of mitotic cell cycle	biological_process	0.21537	1	2
GO:0000090	mitotic anaphase	biological_process	0.17863	1	5
GO:0000096	sulfur amino acid metabolic process	biological_process	0.68989	1	8
GO:0000097	sulfur amino acid biosynthetic process	biological_process	0.86883	1	3
GO:0000098	sulfur amino acid catabolic process	biological_process	0.81949	1	1
GO:0000103	sulfate assimilation	biological_process	0.94708	1	9
GO:0000105	histidine biosynthetic process	biological_process	0.24408	1	15
GO:0000120	RNA polymerase I transcription factor complex	cellular_component	0.66799	1	2
GO:0000122	negative regulation of transcription from RNA polymerase II promoter	biological_process	0.64502	1	1
GO:0000123	histone acetyltransferase complex	cellular_component	0.64796	1	3
GO:0000124	SAGA complex	cellular_component	0.47235	1	1
GO:0000128	flocculation	biological_process	0.56631	1	1
GO:0000139	Golgi membrane	cellular_component	0.43903	1	19
GO:0000145	exocyst	cellular_component	0.93584	1	14
GO:0000148	1,3-beta-D-glucan synthase complex	cellular_component	0.35832	1	8
GO:0000149	SNARE binding	molecular_function	0.18121	1	5
GO:0000150	recombinase activity	molecular_function	0.95572	1	1
GO:0000151	ubiquitin ligase complex	cellular_component	0.062424	1	102
GO:0000152	nuclear ubiquitin ligase complex	cellular_component	0.054034	1	101
GO:0000154	rRNA modification	biological_process	0.1606	1	13
GO:0000155	phosphorelay sensor kinase activity	molecular_function	0.57596	1	20
GO:0000159	protein phosphatase type 2A complex	cellular_component	0.42434	1	5
GO:0000160	phosphorelay signal transduction system	biological_process	0.67595	1	29
GO:0000165	MAPK cascade	biological_process	0.63738	1	1
GO:0000166	nucleotide binding	molecular_function	0.48608	1	1182
GO:0000172	ribonuclease MRP complex	cellular_component	0.70813	1	1
GO:0000175	3'-5'-exoribonuclease activity	molecular_function	0.76914	1	4
GO:0000176	nuclear exosome (RNase complex)	cellular_component	0.85783	1	2
GO:0000178	exosome (RNase complex)	cellular_component	0.45391	1	5
GO:0000184	nuclear-transcribed mRNA catabolic process, nonsense-mediated decay	biological_process	0.6097	1	4
GO:0000186	activation of MAPKK activity	biological_process	0.29591	1	1
GO:0000213	tRNA-intron endonuclease activity	molecular_function	0.40464	1	2
GO:0000217	DNA secondary structure binding	molecular_function	0.40484	1	1
GO:0000221	vacuolar proton-transporting V-type ATPase, V1 domain	cellular_component	0.92526	1	7
GO:0000226	microtubule cytoskeleton organization	biological_process	0.25695	1	45
GO:0000228	nuclear chromosome	cellular_component	0.78277	1	40
GO:0000245	spliceosomal complex assembly	biological_process	0.95556	1	2
GO:0000255	allantoin metabolic process	biological_process	0.43801	1	1
GO:0000256	allantoin catabolic process	biological_process	0.43801	1	1
GO:0000270	peptidoglycan metabolic process	biological_process	0.44262	1	3
GO:0000271	polysaccharide biosynthetic process	biological_process	0.36325	1	39
GO:0000272	polysaccharide catabolic process	biological_process	0.99878	1	2
GO:0000275	mitochondrial proton-transporting ATP synthase complex, catalytic core F(1)	cellular_component	0.81398	1	1
GO:0000276	mitochondrial proton-transporting ATP synthase complex, coupling factor F(o)	cellular_component	0.52547	1	12
GO:0000278	mitotic cell cycle	biological_process	0.15342	1	33
GO:0000279	M phase	biological_process	0.36866	1	8
GO:0000280	nuclear division	biological_process	0.31801	1	25
GO:0000287	magnesium ion binding	molecular_function	0.89952	1	47
GO:0000288	nuclear-transcribed mRNA catabolic process, deadenylation-dependent decay	biological_process	0.78914	1	1
GO:0000290	deadenylation-dependent decapping of nuclear-transcribed mRNA	biological_process	0.78914	1	1
GO:0000301	retrograde transport, vesicle recycling within Golgi	biological_process	0.27949	1	3
GO:0000307	cyclin-dependent protein kinase holoenzyme complex	cellular_component	0.556	1	1
GO:0000313	organellar ribosome	cellular_component	0.62715	1	6
GO:0000314	organellar small ribosomal subunit	cellular_component	0.49696	1	4
GO:0000346	transcription export complex	cellular_component	0.98015	1	2
GO:0000347	THO complex	cellular_component	0.96793	1	4
GO:0000372	Group I intron splicing	biological_process	0.96409	1	2
GO:0000375	RNA splicing, via transesterification reactions	biological_process	0.38314	1	32
GO:0000376	RNA splicing, via transesterification reactions with guanosine as nucleophile	biological_process	0.96409	1	2
GO:0000377	RNA splicing, via transesterification reactions with bulged adenosine as nucleophile	biological_process	0.19397	1	30
GO:0000394	RNA splicing, via endonucleolytic cleavage and ligation	biological_process	0.41789	1	3
GO:0000398	mRNA splicing, via spliceosome	biological_process	0.19397	1	30
GO:0000400	four-way junction DNA binding	molecular_function	0.40484	1	1
GO:0000413	protein peptidyl-prolyl isomerization	biological_process	0.43311	1	13
GO:0000428	DNA-directed RNA polymerase complex	cellular_component	0.93868	1	24
GO:0000439	core TFIIH complex	cellular_component	0.92243	1	2
GO:0000441	SSL2-core TFIIH complex	cellular_component	0.92243	1	2
GO:0000444	MIS12/MIND type complex	cellular_component	0.3132	1	1
GO:0000445	THO complex part of transcription export complex	cellular_component	0.98015	1	2
GO:0000446	nucleoplasmic THO complex	cellular_component	0.77808	1	2
GO:0000502	proteasome complex	cellular_component	0.99983	1	5
GO:0000702	oxidized base lesion DNA N-glycosylase activity	molecular_function	0.72625	1	1
GO:0000723	telomere maintenance	biological_process	0.32417	1	9
GO:0000724	double-strand break repair via homologous recombination	biological_process	0.84732	1	1
GO:0000725	recombinational repair	biological_process	0.95282	1	2
GO:0000726	non-recombinational repair	biological_process	0.87631	1	3
GO:0000737	DNA catabolic process, endonucleolytic	biological_process	0.43466	1	2
GO:0000746	conjugation	biological_process	0.34634	1	13
GO:0000772	mating pheromone activity	molecular_function	0.87489	1	3
GO:0000774	adenyl-nucleotide exchange factor activity	molecular_function	0.68795	1	10
GO:0000775	chromosome, centromeric region	cellular_component	0.56077	1	54
GO:0000776	kinetochore	cellular_component	0.61261	1	36
GO:0000777	condensed chromosome kinetochore	cellular_component	0.17242	1	29
GO:0000778	condensed nuclear chromosome kinetochore	cellular_component	0.36264	1	23
GO:0000779	condensed chromosome, centromeric region	cellular_component	0.17242	1	29
GO:0000780	condensed nuclear chromosome, centromeric region	cellular_component	0.36264	1	23
GO:0000781	chromosome, telomeric region	cellular_component	0.41671	1	4
GO:0000782	telomere cap complex	cellular_component	0.6389	1	2
GO:0000783	nuclear telomere cap complex	cellular_component	0.6389	1	2
GO:0000784	nuclear chromosome, telomeric region	cellular_component	0.3452	1	4
GO:0000785	chromatin	cellular_component	0.6568	1	9
GO:0000786	nucleosome	cellular_component	0.52155	1	8
GO:0000790	nuclear chromatin	cellular_component	0.80981	1	1
GO:0000793	condensed chromosome	cellular_component	0.41612	1	33
GO:0000794	condensed nuclear chromosome	cellular_component	0.66455	1	24
GO:0000795	synaptonemal complex	cellular_component	0.96216	1	1
GO:0000796	condensin complex	cellular_component	0.81602	1	1
GO:0000808	origin recognition complex	cellular_component	0.9334	1	5
GO:0000813	ESCRT I complex	cellular_component	0.43315	1	1
GO:0000819	sister chromatid segregation	biological_process	0.81602	1	1
GO:0000902	cell morphogenesis	biological_process	0.65476	1	19
GO:0000904	cell morphogenesis involved in differentiation	biological_process	0.24294	1	9
GO:0000910	cytokinesis	biological_process	0.34645	1	35
GO:0000917	barrier septum assembly	biological_process	0.69306	1	27
GO:0000921	septin ring assembly	biological_process	0.42942	1	9
GO:0000922	spindle pole	cellular_component	0.90246	1	5
GO:0000940	condensed chromosome outer kinetochore	cellular_component	0.21936	1	28
GO:0000942	condensed nuclear chromosome outer kinetochore	cellular_component	0.36264	1	23
GO:0000956	nuclear-transcribed mRNA catabolic process	biological_process	0.64334	1	5
GO:0000975	regulatory region DNA binding	molecular_function	0.099431	1	6
GO:0000976	transcription regulatory region sequence-specific DNA binding	molecular_function	0.25821	1	3
GO:0000977	RNA polymerase II regulatory region sequence-specific DNA binding	molecular_function	0.46403	1	1
GO:0000978	RNA polymerase II core promoter proximal region sequence-specific DNA binding	molecular_function	0.46403	1	1
GO:0000981	sequence-specific DNA binding RNA polymerase II transcription factor activity	molecular_function	0.76028	1	4
GO:0000982	RNA polymerase II core promoter proximal region sequence-specific DNA binding transcription factor activity	molecular_function	0.46403	1	1
GO:0000987	core promoter proximal region sequence-specific DNA binding	molecular_function	0.46403	1	1
GO:0000988	protein binding transcription factor activity	molecular_function	0.055497	1	67
GO:0000989	transcription factor binding transcription factor activity	molecular_function	0.042917	1	55
GO:0000990	core RNA polymerase binding transcription factor activity	molecular_function	0.5181	1	12
GO:0000996	core DNA-dependent RNA polymerase binding promoter specificity activity	molecular_function	0.5181	1	12
GO:0001000	bacterial-type RNA polymerase core enzyme binding	molecular_function	0.16933	1	2
GO:0001012	RNA polymerase II regulatory region DNA binding	molecular_function	0.46403	1	1
GO:0001067	regulatory region nucleic acid binding	molecular_function	0.099431	1	6
GO:0001071	nucleic acid binding transcription factor activity	molecular_function	0.16836	1	289
GO:0001076	RNA polymerase II transcription factor binding transcription factor activity	molecular_function	0.16941	1	38
GO:0001101	response to acid	biological_process	0.90788	1	1
GO:0001104	RNA polymerase II transcription cofactor activity	molecular_function	0.16941	1	38
GO:0001159	core promoter proximal region DNA binding	molecular_function	0.46403	1	1
GO:0001503	ossification	biological_process	0.51847	1	5
GO:0001510	RNA methylation	biological_process	0.12647	1	24
GO:0001514	selenocysteine incorporation	biological_process	0.9568	1	1
GO:0001518	voltage-gated sodium channel complex	cellular_component	0.59528	1	2
GO:0001522	pseudouridine synthesis	biological_process	0.9849	1	7
GO:0001525	angiogenesis	biological_process	0.25163	1	2
GO:0001533	cornified envelope	cellular_component	0.46763	1	2
GO:0001539	ciliary or bacterial-type flagellar motility	biological_process	0.69388	1	9
GO:0001558	regulation of cell growth	biological_process	0.30708	1	5
GO:0001568	blood vessel development	biological_process	0.25163	1	2
GO:0001653	peptide receptor activity	molecular_function	0.47686	1	1
GO:0001664	G-protein coupled receptor binding	molecular_function	0.84517	1	2
GO:0001678	cellular glucose homeostasis	biological_process	0.29591	1	1
GO:0001682	tRNA 5'-leader removal	biological_process	0.721	1	1
GO:0001765	membrane raft assembly	biological_process	0.54813	1	2
GO:0001772	immunological synapse	cellular_component	0.32346	1	3
GO:0001775	cell activation	biological_process	0.73773	1	25
GO:0001816	cytokine production	biological_process	0.75254	1	2
GO:0001817	regulation of cytokine production	biological_process	0.75254	1	2
GO:0001819	positive regulation of cytokine production	biological_process	0.75254	1	2
GO:0001871	pattern binding	molecular_function	0.82728	1	17
GO:0001881	receptor recycling	biological_process	0.72694	1	1
GO:0001882	nucleoside binding	molecular_function	0.33627	1	1011
GO:0001883	purine nucleoside binding	molecular_function	0.3206	1	1010
GO:0001897	cytolysis by symbiont of host cells	biological_process	0.15697	1	5
GO:0001906	cell killing	biological_process	0.11018	1	8
GO:0001907	killing by symbiont of host cells	biological_process	0.17724	1	6
GO:0001932	regulation of protein phosphorylation	biological_process	0.16957	1	8
GO:0001933	negative regulation of protein phosphorylation	biological_process	0.58919	1	1
GO:0001934	positive regulation of protein phosphorylation	biological_process	0.70855	1	2
GO:0001944	vasculature development	biological_process	0.25163	1	2
GO:0002064	epithelial cell development	biological_process	0.29171	1	4
GO:0002097	tRNA wobble base modification	biological_process	0.093918	1	4
GO:0002098	tRNA wobble uridine modification	biological_process	0.093918	1	4
GO:0002115	store-operated calcium entry	biological_process	0.65295	1	4
GO:0002161	aminoacyl-tRNA editing activity	molecular_function	0.74791	1	3
GO:0002252	immune effector process	biological_process	0.57103	1	7
GO:0002253	activation of immune response	biological_process	0.89243	1	1
GO:0002376	immune system process	biological_process	0.12673	1	47
GO:0002429	immune response-activating cell surface receptor signaling pathway	biological_process	0.80132	1	1
GO:0002682	regulation of immune system process	biological_process	0.52959	1	10
GO:0002684	positive regulation of immune system process	biological_process	0.72555	1	2
GO:0002694	regulation of leukocyte activation	biological_process	0.77774	1	1
GO:0002757	immune response-activating signal transduction	biological_process	0.80132	1	1
GO:0002764	immune response-regulating signaling pathway	biological_process	0.80132	1	1
GO:0002768	immune response-regulating cell surface receptor signaling pathway	biological_process	0.80132	1	1
GO:0002831	regulation of response to biotic stimulus	biological_process	0.89673	1	1
GO:0003006	developmental process involved in reproduction	biological_process	0.18709	1	17
GO:0003008	system process	biological_process	0.33107	1	21
GO:0003013	circulatory system process	biological_process	0.045906	1	4
GO:0003018	vascular process in circulatory system	biological_process	0.045906	1	4
GO:0003333	amino acid transmembrane transport	biological_process	0.93936	1	11
GO:0003674	molecular_function	molecular_function	0.087086	1	5991
GO:0003676	nucleic acid binding	molecular_function	0.8781	1	1184
GO:0003677	DNA binding	molecular_function	0.34197	1	791
GO:0003678	DNA helicase activity	molecular_function	0.82334	1	76
GO:0003682	chromatin binding	molecular_function	0.38586	1	26
GO:0003684	damaged DNA binding	molecular_function	0.19308	1	9
GO:0003688	DNA replication origin binding	molecular_function	0.9428	1	1
GO:0003689	DNA clamp loader activity	molecular_function	0.47335	1	1
GO:0003690	double-stranded DNA binding	molecular_function	0.12912	1	47
GO:0003697	single-stranded DNA binding	molecular_function	0.84465	1	10
GO:0003700	sequence-specific DNA binding transcription factor activity	molecular_function	0.16836	1	289
GO:0003707	steroid hormone receptor activity	molecular_function	0.85766	1	4
GO:0003712	transcription cofactor activity	molecular_function	0.05175	1	54
GO:0003713	transcription coactivator activity	molecular_function	0.088996	1	6
GO:0003714	transcription corepressor activity	molecular_function	0.8514	1	1
GO:0003723	RNA binding	molecular_function	0.97437	1	266
GO:0003724	RNA helicase activity	molecular_function	0.46306	1	58
GO:0003725	double-stranded RNA binding	molecular_function	0.40519	1	3
GO:0003726	double-stranded RNA adenosine deaminase activity	molecular_function	0.047054	1	4
GO:0003729	mRNA binding	molecular_function	0.64975	1	7
GO:0003743	translation initiation factor activity	molecular_function	0.98646	1	15
GO:0003746	translation elongation factor activity	molecular_function	0.68342	1	9
GO:0003747	translation release factor activity	molecular_function	0.91709	1	5
GO:0003755	peptidyl-prolyl cis-trans isomerase activity	molecular_function	0.43311	1	13
GO:0003774	motor activity	molecular_function	0.02	1	51
GO:0003779	actin binding	molecular_function	0.79568	1	52
GO:0003796	lysozyme activity	molecular_function	0.565	1	2
GO:0003824	catalytic activity	molecular_function	0.89947	1	3383
GO:0003830	beta-1,4-mannosylglycoprotein 4-beta-N-acetylglucosaminyltransferase activity	molecular_function	0.84526	1	1
GO:0003840	gamma-glutamyltransferase activity	molecular_function	0.71551	1	1
GO:0003843	1,3-beta-D-glucan synthase activity	molecular_function	0.35832	1	8
GO:0003847	1-alkyl-2-acetylglycerophosphocholine esterase activity	molecular_function	0.1019	1	6
GO:0003848	2-amino-4-hydroxy-6-hydroxymethyldihydropteridine diphosphokinase activity	molecular_function	0.84991	1	1
GO:0003849	3-deoxy-7-phosphoheptulonate synthase activity	molecular_function	0.26119	1	3
GO:0003852	2-isopropylmalate synthase activity	molecular_function	0.84758	1	1
GO:0003854	3-beta-hydroxy-delta5-steroid dehydrogenase activity	molecular_function	0.051511	1	47
GO:0003855	3-dehydroquinate dehydratase activity	molecular_function	0.22953	1	2
GO:0003856	3-dehydroquinate synthase activity	molecular_function	0.4658	1	1
GO:0003857	3-hydroxyacyl-CoA dehydrogenase activity	molecular_function	0.35329	1	24
GO:0003864	3-methyl-2-oxobutanoate hydroxymethyltransferase activity	molecular_function	0.64191	1	2
GO:0003870	5-aminolevulinate synthase activity	molecular_function	0.21138	1	2
GO:0003871	5-methyltetrahydropteroyltriglutamate-homocysteine S-methyltransferase activity	molecular_function	0.44475	1	3
GO:0003872	6-phosphofructokinase activity	molecular_function	0.10236	1	8
GO:0003873	6-phosphofructo-2-kinase activity	molecular_function	0.30722	1	11
GO:0003877	ATP adenylyltransferase activity	molecular_function	0.70091	1	1
GO:0003879	ATP phosphoribosyltransferase activity	molecular_function	0.78517	1	2
GO:0003880	protein C-terminal carboxyl O-methyltransferase activity	molecular_function	0.93825	1	1
GO:0003883	CTP synthase activity	molecular_function	0.29203	1	3
GO:0003887	DNA-directed DNA polymerase activity	molecular_function	0.99861	1	23
GO:0003896	DNA primase activity	molecular_function	0.9961	1	2
GO:0003899	DNA-directed RNA polymerase activity	molecular_function	0.34314	1	64
GO:0003905	alkylbase DNA N-glycosylase activity	molecular_function	0.35486	1	5
GO:0003906	DNA-(apurinic or apyrimidinic site) lyase activity	molecular_function	0.35587	1	3
GO:0003908	methylated-DNA-[protein]-cysteine S-methyltransferase activity	molecular_function	0.48407	1	1
GO:0003909	DNA ligase activity	molecular_function	0.26868	1	9
GO:0003910	DNA ligase (ATP) activity	molecular_function	0.53125	1	4
GO:0003911	DNA ligase (NAD+) activity	molecular_function	0.25456	1	5
GO:0003916	DNA topoisomerase activity	molecular_function	0.47046	1	20
GO:0003917	DNA topoisomerase type I activity	molecular_function	0.2017	1	5
GO:0003918	DNA topoisomerase type II (ATP-hydrolyzing) activity	molecular_function	0.62429	1	8
GO:0003919	FMN adenylyltransferase activity	molecular_function	0.71011	1	2
GO:0003922	GMP synthase (glutamine-hydrolyzing) activity	molecular_function	0.68954	1	1
GO:0003924	GTPase activity	molecular_function	0.43743	1	134
GO:0003942	N-acetyl-gamma-glutamyl-phosphate reductase activity	molecular_function	0.5767	1	3
GO:0003950	NAD+ ADP-ribosyltransferase activity	molecular_function	0.1544	1	9
GO:0003951	NAD+ kinase activity	molecular_function	0.57214	1	4
GO:0003954	NADH dehydrogenase activity	molecular_function	0.93428	1	12
GO:0003956	NAD(P)+-protein-arginine ADP-ribosyltransferase activity	molecular_function	0.50697	1	1
GO:0003964	RNA-directed DNA polymerase activity	molecular_function	0.52912	1	4
GO:0003968	RNA-directed RNA polymerase activity	molecular_function	0.887	1	22
GO:0003972	RNA ligase (ATP) activity	molecular_function	0.47596	1	1
GO:0003978	UDP-glucose 4-epimerase activity	molecular_function	0.21862	1	2
GO:0003989	acetyl-CoA carboxylase activity	molecular_function	0.12181	1	5
GO:0003993	acid phosphatase activity	molecular_function	0.1223	1	16
GO:0003994	aconitate hydratase activity	molecular_function	0.95228	1	1
GO:0003995	acyl-CoA dehydrogenase activity	molecular_function	0.6083	1	5
GO:0003997	acyl-CoA oxidase activity	molecular_function	0.023292	1	5
GO:0004000	adenosine deaminase activity	molecular_function	0.14727	1	4
GO:0004003	ATP-dependent DNA helicase activity	molecular_function	0.90394	1	9
GO:0004013	adenosylhomocysteinase activity	molecular_function	0.69628	1	1
GO:0004014	adenosylmethionine decarboxylase activity	molecular_function	0.022041	1	4
GO:0004016	adenylate cyclase activity	molecular_function	0.90221	1	1
GO:0004017	adenylate kinase activity	molecular_function	0.15649	1	6
GO:0004018	N6-(1,2-dicarboxyethyl)AMP AMP-lyase (fumarate-forming) activity	molecular_function	0.71754	1	1
GO:0004019	adenylosuccinate synthase activity	molecular_function	0.76639	1	2
GO:0004020	adenylylsulfate kinase activity	molecular_function	0.94708	1	9
GO:0004022	alcohol dehydrogenase (NAD) activity	molecular_function	0.68023	1	1
GO:0004026	alcohol O-acetyltransferase activity	molecular_function	0.76278	1	3
GO:0004045	aminoacyl-tRNA hydrolase activity	molecular_function	0.9377	1	2
GO:0004055	argininosuccinate synthase activity	molecular_function	0.64645	1	2
GO:0004057	arginyltransferase activity	molecular_function	0.69296	1	1
GO:0004061	arylformamidase activity	molecular_function	0.71226	1	1
GO:0004064	arylesterase activity	molecular_function	0.84856	1	2
GO:0004066	asparagine synthase (glutamine-hydrolyzing) activity	molecular_function	0.4404	1	3
GO:0004071	aspartate-ammonia ligase activity	molecular_function	0.71872	1	1
GO:0004089	carbonate dehydratase activity	molecular_function	0.057597	1	5
GO:0004096	catalase activity	molecular_function	0.6327	1	2
GO:0004097	catechol oxidase activity	molecular_function	0.94476	1	1
GO:0004107	chorismate synthase activity	molecular_function	0.77973	1	1
GO:0004109	coproporphyrinogen oxidase activity	molecular_function	0.46546	1	1
GO:0004112	cyclic-nucleotide phosphodiesterase activity	molecular_function	0.9872	1	1
GO:0004114	3',5'-cyclic-nucleotide phosphodiesterase activity	molecular_function	0.97713	1	1
GO:0004115	3',5'-cyclic-AMP phosphodiesterase activity	molecular_function	0.84626	1	1
GO:0004126	cytidine deaminase activity	molecular_function	0.41489	1	2
GO:0004127	cytidylate kinase activity	molecular_function	0.96094	1	7
GO:0004129	cytochrome-c oxidase activity	molecular_function	0.32071	1	18
GO:0004133	glycogen debranching enzyme activity	molecular_function	0.10359	1	3
GO:0004134	4-alpha-glucanotransferase activity	molecular_function	0.10359	1	3
GO:0004140	dephospho-CoA kinase activity	molecular_function	0.262	1	7
GO:0004143	diacylglycerol kinase activity	molecular_function	0.32744	1	4
GO:0004144	diacylglycerol O-acyltransferase activity	molecular_function	0.88532	1	4
GO:0004146	dihydrofolate reductase activity	molecular_function	0.80785	1	1
GO:0004150	dihydroneopterin aldolase activity	molecular_function	0.46373	1	1
GO:0004161	dimethylallyltranstransferase activity	molecular_function	0.24225	1	7
GO:0004174	electron-transferring-flavoprotein dehydrogenase activity	molecular_function	0.53676	1	2
GO:0004175	endopeptidase activity	molecular_function	0.84029	1	192
GO:0004176	ATP-dependent peptidase activity	molecular_function	0.83046	1	3
GO:0004177	aminopeptidase activity	molecular_function	0.66176	1	12
GO:0004180	carboxypeptidase activity	molecular_function	0.37139	1	20
GO:0004185	serine-type carboxypeptidase activity	molecular_function	0.25921	1	20
GO:0004190	aspartic-type endopeptidase activity	molecular_function	0.48904	1	67
GO:0004197	cysteine-type endopeptidase activity	molecular_function	0.17782	1	33
GO:0004198	calcium-dependent cysteine-type endopeptidase activity	molecular_function	0.95732	1	1
GO:0004222	metalloendopeptidase activity	molecular_function	0.82155	1	34
GO:0004252	serine-type endopeptidase activity	molecular_function	0.58422	1	64
GO:0004298	threonine-type endopeptidase activity	molecular_function	0.99839	1	3
GO:0004312	fatty acid synthase activity	molecular_function	0.65858	1	8
GO:0004315	3-oxoacyl-[acyl-carrier-protein] synthase activity	molecular_function	0.57872	1	8
GO:0004325	ferrochelatase activity	molecular_function	0.86357	1	2
GO:0004329	formate-tetrahydrofolate ligase activity	molecular_function	0.33509	1	2
GO:0004332	fructose-bisphosphate aldolase activity	molecular_function	0.55516	1	3
GO:0004345	glucose-6-phosphate dehydrogenase activity	molecular_function	0.82641	1	2
GO:0004348	glucosylceramidase activity	molecular_function	0.46386	1	2
GO:0004356	glutamate-ammonia ligase activity	molecular_function	0.11936	1	6
GO:0004357	glutamate-cysteine ligase activity	molecular_function	0.77865	1	2
GO:0004366	glycerol-3-phosphate O-acyltransferase activity	molecular_function	0.48002	1	2
GO:0004367	glycerol-3-phosphate dehydrogenase [NAD+] activity	molecular_function	0.94399	1	1
GO:0004371	glycerone kinase activity	molecular_function	0.16772	1	4
GO:0004373	glycogen (starch) synthase activity	molecular_function	0.47093	1	1
GO:0004375	glycine dehydrogenase (decarboxylating) activity	molecular_function	0.7251	1	1
GO:0004379	glycylpeptide N-tetradecanoyltransferase activity	molecular_function	0.56998	1	2
GO:0004383	guanylate cyclase activity	molecular_function	0.85082	1	1
GO:0004386	helicase activity	molecular_function	0.72537	1	114
GO:0004392	heme oxygenase (decyclizing) activity	molecular_function	0.85093	1	1
GO:0004402	histone acetyltransferase activity	molecular_function	0.18855	1	6
GO:0004411	homogentisate 1,2-dioxygenase activity	molecular_function	0.80352	1	1
GO:0004415	hyalurononglucosaminidase activity	molecular_function	0.70253	1	1
GO:0004417	hydroxyethylthiazole kinase activity	molecular_function	0.39521	1	2
GO:0004420	hydroxymethylglutaryl-CoA reductase (NADPH) activity	molecular_function	0.84542	1	1
GO:0004421	hydroxymethylglutaryl-CoA synthase activity	molecular_function	0.45584	1	2
GO:0004424	imidazoleglycerol-phosphate dehydratase activity	molecular_function	0.4644	1	1
GO:0004425	indole-3-glycerol-phosphate synthase activity	molecular_function	0.12442	1	4
GO:0004427	inorganic diphosphatase activity	molecular_function	0.29935	1	6
GO:0004435	phosphatidylinositol phospholipase C activity	molecular_function	0.13122	1	4
GO:0004451	isocitrate lyase activity	molecular_function	0.71769	1	1
GO:0004455	ketol-acid reductoisomerase activity	molecular_function	0.40617	1	4
GO:0004470	malic enzyme activity	molecular_function	0.31921	1	5
GO:0004471	malate dehydrogenase (decarboxylating) activity	molecular_function	0.31921	1	5
GO:0004476	mannose-6-phosphate isomerase activity	molecular_function	0.7623	1	2
GO:0004478	methionine adenosyltransferase activity	molecular_function	0.38624	1	4
GO:0004482	mRNA (guanine-N7-)-methyltransferase activity	molecular_function	0.81223	1	1
GO:0004488	methylenetetrahydrofolate dehydrogenase (NADP+) activity	molecular_function	0.91339	1	4
GO:0004489	methylenetetrahydrofolate reductase (NADPH) activity	molecular_function	0.76248	1	1
GO:0004497	monooxygenase activity	molecular_function	0.09074	1	32
GO:0004499	N,N-dimethylaniline monooxygenase activity	molecular_function	0.39893	1	14
GO:0004506	squalene monooxygenase activity	molecular_function	0.31999	1	4
GO:0004512	inositol-3-phosphate synthase activity	molecular_function	0.71244	1	1
GO:0004514	nicotinate-nucleotide diphosphorylase (carboxylating) activity	molecular_function	0.75162	1	1
GO:0004517	nitric-oxide synthase activity	molecular_function	0.46884	1	1
GO:0004518	nuclease activity	molecular_function	0.87503	1	91
GO:0004519	endonuclease activity	molecular_function	0.80069	1	43
GO:0004520	endodeoxyribonuclease activity	molecular_function	0.69331	1	13
GO:0004521	endoribonuclease activity	molecular_function	0.72871	1	21
GO:0004523	ribonuclease H activity	molecular_function	0.91601	1	2
GO:0004525	ribonuclease III activity	molecular_function	0.94278	1	3
GO:0004526	ribonuclease P activity	molecular_function	0.70909	1	5
GO:0004527	exonuclease activity	molecular_function	0.97831	1	29
GO:0004529	exodeoxyribonuclease activity	molecular_function	0.98651	1	13
GO:0004531	deoxyribonuclease II activity	molecular_function	0.73697	1	1
GO:0004532	exoribonuclease activity	molecular_function	0.83736	1	4
GO:0004535	poly(A)-specific ribonuclease activity	molecular_function	0.41118	1	4
GO:0004536	deoxyribonuclease activity	molecular_function	0.97075	1	26
GO:0004540	ribonuclease activity	molecular_function	0.68964	1	34
GO:0004549	tRNA-specific ribonuclease activity	molecular_function	0.56246	1	7
GO:0004550	nucleoside diphosphate kinase activity	molecular_function	0.11822	1	4
GO:0004553	hydrolase activity, hydrolyzing O-glycosyl compounds	molecular_function	0.5892	1	166
GO:0004556	alpha-amylase activity	molecular_function	0.4548	1	2
GO:0004557	alpha-galactosidase activity	molecular_function	0.10775	1	3
GO:0004558	alpha-glucosidase activity	molecular_function	0.79485	1	3
GO:0004559	alpha-mannosidase activity	molecular_function	0.85792	1	3
GO:0004560	alpha-L-fucosidase activity	molecular_function	0.70067	1	1
GO:0004564	beta-fructofuranosidase activity	molecular_function	0.79485	1	3
GO:0004565	beta-galactosidase activity	molecular_function	0.43866	1	14
GO:0004568	chitinase activity	molecular_function	0.56909	1	5
GO:0004571	mannosyl-oligosaccharide 1,2-alpha-mannosidase activity	molecular_function	0.77669	1	2
GO:0004575	sucrose alpha-glucosidase activity	molecular_function	0.79485	1	3
GO:0004576	oligosaccharyl transferase activity	molecular_function	0.66138	1	4
GO:0004579	dolichyl-diphosphooligosaccharide-protein glycotransferase activity	molecular_function	0.26778	1	3
GO:0004583	dolichyl-phosphate-glucose-glycolipid alpha-glucosyltransferase activity	molecular_function	0.46353	1	2
GO:0004590	orotidine-5'-phosphate decarboxylase activity	molecular_function	0.74115	1	2
GO:0004592	pantoate-beta-alanine ligase activity	molecular_function	0.66301	1	2
GO:0004601	peroxidase activity	molecular_function	0.98594	1	33
GO:0004602	glutathione peroxidase activity	molecular_function	0.94539	1	2
GO:0004609	phosphatidylserine decarboxylase activity	molecular_function	0.88799	1	1
GO:0004611	phosphoenolpyruvate carboxykinase activity	molecular_function	0.68742	1	4
GO:0004612	phosphoenolpyruvate carboxykinase (ATP) activity	molecular_function	0.64123	1	2
GO:0004615	phosphomannomutase activity	molecular_function	0.85632	1	1
GO:0004616	phosphogluconate dehydrogenase (decarboxylating) activity	molecular_function	0.39672	1	25
GO:0004618	phosphoglycerate kinase activity	molecular_function	0.84846	1	1
GO:0004619	phosphoglycerate mutase activity	molecular_function	0.14959	1	4
GO:0004620	phospholipase activity	molecular_function	0.037693	1	6
GO:0004623	phospholipase A2 activity	molecular_function	0.21711	1	2
GO:0004629	phospholipase C activity	molecular_function	0.13122	1	4
GO:0004631	phosphomevalonate kinase activity	molecular_function	0.58465	1	1
GO:0004634	phosphopyruvate hydratase activity	molecular_function	0.55247	1	3
GO:0004635	phosphoribosyl-AMP cyclohydrolase activity	molecular_function	0.56813	1	2
GO:0004637	phosphoribosylamine-glycine ligase activity	molecular_function	0.46043	1	2
GO:0004645	phosphorylase activity	molecular_function	0.57187	1	3
GO:0004650	polygalacturonase activity	molecular_function	0.98621	1	17
GO:0004651	polynucleotide 5'-phosphatase activity	molecular_function	0.67751	1	1
GO:0004652	polynucleotide adenylyltransferase activity	molecular_function	0.69595	1	4
GO:0004655	porphobilinogen synthase activity	molecular_function	0.22477	1	2
GO:0004659	prenyltransferase activity	molecular_function	0.51474	1	15
GO:0004664	prephenate dehydratase activity	molecular_function	0.45492	1	4
GO:0004665	prephenate dehydrogenase (NADP+) activity	molecular_function	0.57053	1	3
GO:0004668	protein-arginine deiminase activity	molecular_function	0.91591	1	1
GO:0004671	protein C-terminal S-isoprenylcysteine carboxyl O-methyltransferase activity	molecular_function	0.93825	1	1
GO:0004672	protein kinase activity	molecular_function	0.015077	1	482
GO:0004673	protein histidine kinase activity	molecular_function	0.38816	1	27
GO:0004674	protein serine/threonine kinase activity	molecular_function	0.57888	1	53
GO:0004675	transmembrane receptor protein serine/threonine kinase activity	molecular_function	0.95567	1	2
GO:0004677	DNA-dependent protein kinase activity	molecular_function	0.48563	1	1
GO:0004683	calmodulin-dependent protein kinase activity	molecular_function	0.18226	1	2
GO:0004713	protein tyrosine kinase activity	molecular_function	0.78055	1	2
GO:0004719	protein-L-isoaspartate (D-aspartate) O-methyltransferase activity	molecular_function	0.20409	1	20
GO:0004721	phosphoprotein phosphatase activity	molecular_function	0.35502	1	17
GO:0004725	protein tyrosine phosphatase activity	molecular_function	0.2333	1	14
GO:0004733	pyridoxamine-phosphate oxidase activity	molecular_function	0.9703	1	1
GO:0004743	pyruvate kinase activity	molecular_function	0.81241	1	4
GO:0004748	ribonucleoside-diphosphate reductase activity, thioredoxin disulfide as acceptor	molecular_function	0.96194	1	1
GO:0004749	ribose phosphate diphosphokinase activity	molecular_function	0.63666	1	2
GO:0004751	ribose-5-phosphate isomerase activity	molecular_function	0.71802	1	2
GO:0004764	shikimate 3-dehydrogenase (NADP+) activity	molecular_function	0.40099	1	2
GO:0004779	sulfate adenylyltransferase activity	molecular_function	0.60763	1	2
GO:0004781	sulfate adenylyltransferase (ATP) activity	molecular_function	0.60763	1	2
GO:0004784	superoxide dismutase activity	molecular_function	0.12221	1	4
GO:0004788	thiamine diphosphokinase activity	molecular_function	0.71379	1	1
GO:0004789	thiamine-phosphate diphosphorylase activity	molecular_function	0.81922	1	3
GO:0004797	thymidine kinase activity	molecular_function	0.76843	1	4
GO:0004799	thymidylate synthase activity	molecular_function	0.62272	1	2
GO:0004800	thyroxine 5'-deiodinase activity	molecular_function	0.82129	1	2
GO:0004803	transposase activity	molecular_function	0.27313	1	9
GO:0004806	triglyceride lipase activity	molecular_function	0.29186	1	6
GO:0004807	triose-phosphate isomerase activity	molecular_function	0.63237	1	2
GO:0004809	tRNA (guanine-N2-)-methyltransferase activity	molecular_function	0.64785	1	2
GO:0004812	aminoacyl-tRNA ligase activity	molecular_function	0.96637	1	31
GO:0004813	alanine-tRNA ligase activity	molecular_function	0.8587	1	2
GO:0004814	arginine-tRNA ligase activity	molecular_function	0.41982	1	5
GO:0004817	cysteine-tRNA ligase activity	molecular_function	0.11043	1	3
GO:0004820	glycine-tRNA ligase activity	molecular_function	0.58475	1	1
GO:0004826	phenylalanine-tRNA ligase activity	molecular_function	0.80914	1	1
GO:0004827	proline-tRNA ligase activity	molecular_function	0.88208	1	2
GO:0004829	threonine-tRNA ligase activity	molecular_function	0.43724	1	2
GO:0004832	valine-tRNA ligase activity	molecular_function	0.63129	1	4
GO:0004834	tryptophan synthase activity	molecular_function	0.080229	1	4
GO:0004842	ubiquitin-protein ligase activity	molecular_function	0.029152	1	133
GO:0004843	ubiquitin-specific protease activity	molecular_function	0.9468	1	2
GO:0004852	uroporphyrinogen-III synthase activity	molecular_function	0.10783	1	4
GO:0004857	enzyme inhibitor activity	molecular_function	0.16361	1	81
GO:0004859	phospholipase inhibitor activity	molecular_function	0.19604	1	1
GO:0004860	protein kinase inhibitor activity	molecular_function	0.87904	1	4
GO:0004861	cyclin-dependent protein serine/threonine kinase inhibitor activity	molecular_function	0.9603	1	2
GO:0004862	cAMP-dependent protein kinase inhibitor activity	molecular_function	0.58919	1	1
GO:0004864	protein phosphatase inhibitor activity	molecular_function	0.39896	1	3
GO:0004866	endopeptidase inhibitor activity	molecular_function	0.010796	1	35
GO:0004867	serine-type endopeptidase inhibitor activity	molecular_function	0.24308	1	15
GO:0004869	cysteine-type endopeptidase inhibitor activity	molecular_function	0.018407	1	13
GO:0004871	signal transducer activity	molecular_function	0.49068	1	123
GO:0004872	receptor activity	molecular_function	0.78101	1	79
GO:0004879	ligand-activated sequence-specific DNA binding RNA polymerase II transcription factor activity	molecular_function	0.5258	1	3
GO:0004882	androgen receptor activity	molecular_function	0.5258	1	3
GO:0004888	transmembrane signaling receptor activity	molecular_function	0.52282	1	49
GO:0004930	G-protein coupled receptor activity	molecular_function	0.24468	1	23
GO:0004932	mating-type factor pheromone receptor activity	molecular_function	0.62019	1	2
GO:0004970	ionotropic glutamate receptor activity	molecular_function	0.72107	1	17
GO:0004984	olfactory receptor activity	molecular_function	0.81995	1	1
GO:0005048	signal sequence binding	molecular_function	0.62858	1	6
GO:0005057	receptor signaling protein activity	molecular_function	0.2195	1	2
GO:0005083	small GTPase regulator activity	molecular_function	0.90246	1	11
GO:0005085	guanyl-nucleotide exchange factor activity	molecular_function	0.81844	1	11
GO:0005086	ARF guanyl-nucleotide exchange factor activity	molecular_function	0.98061	1	1
GO:0005088	Ras guanyl-nucleotide exchange factor activity	molecular_function	0.75071	1	7
GO:0005089	Rho guanyl-nucleotide exchange factor activity	molecular_function	0.75071	1	7
GO:0005092	GDP-dissociation inhibitor activity	molecular_function	0.79672	1	3
GO:0005094	Rho GDP-dissociation inhibitor activity	molecular_function	0.79672	1	3
GO:0005096	GTPase activator activity	molecular_function	0.4695	1	19
GO:0005102	receptor binding	molecular_function	0.40421	1	105
GO:0005125	cytokine activity	molecular_function	0.65206	1	5
GO:0005126	cytokine receptor binding	molecular_function	0.17408	1	21
GO:0005129	granulocyte macrophage colony-stimulating factor receptor binding	molecular_function	0.40739	1	1
GO:0005133	interferon-gamma receptor binding	molecular_function	0.46188	1	1
GO:0005134	interleukin-2 receptor binding	molecular_function	0.46948	1	2
GO:0005135	interleukin-3 receptor binding	molecular_function	0.64908	1	2
GO:0005136	interleukin-4 receptor binding	molecular_function	0.20773	1	4
GO:0005138	interleukin-6 receptor binding	molecular_function	0.4803	1	1
GO:0005143	interleukin-12 receptor binding	molecular_function	0.24265	1	1
GO:0005149	interleukin-1 receptor binding	molecular_function	0.73643	1	1
GO:0005157	macrophage colony-stimulating factor receptor binding	molecular_function	0.91251	1	1
GO:0005164	tumor necrosis factor receptor binding	molecular_function	0.46819	1	1
GO:0005173	stem cell factor receptor binding	molecular_function	0.21512	1	2
GO:0005179	hormone activity	molecular_function	0.76584	1	27
GO:0005184	neuropeptide hormone activity	molecular_function	0.94877	1	6
GO:0005185	neurohypophyseal hormone activity	molecular_function	0.25893	1	3
GO:0005186	pheromone activity	molecular_function	0.8996	1	3
GO:0005198	structural molecule activity	molecular_function	0.0068928	1	309
GO:0005199	structural constituent of cell wall	molecular_function	0.9085	1	2
GO:0005200	structural constituent of cytoskeleton	molecular_function	0.93011	1	2
GO:0005201	extracellular matrix structural constituent	molecular_function	0.53616	1	2
GO:0005212	structural constituent of eye lens	molecular_function	0.86486	1	1
GO:0005213	structural constituent of chorion	molecular_function	0.33768	1	9
GO:0005215	transporter activity	molecular_function	0.84749	1	531
GO:0005216	ion channel activity	molecular_function	0.80809	1	76
GO:0005217	intracellular ligand-gated ion channel activity	molecular_function	0.94683	1	10
GO:0005218	intracellular ligand-gated calcium channel activity	molecular_function	0.94683	1	10
GO:0005219	ryanodine-sensitive calcium-release channel activity	molecular_function	0.94683	1	10
GO:0005227	calcium activated cation channel activity	molecular_function	0.80733	1	2
GO:0005230	extracellular ligand-gated ion channel activity	molecular_function	0.59204	1	19
GO:0005231	excitatory extracellular ligand-gated ion channel activity	molecular_function	0.78157	1	11
GO:0005234	extracellular-glutamate-gated ion channel activity	molecular_function	0.78157	1	11
GO:0005242	inward rectifier potassium channel activity	molecular_function	0.84799	1	1
GO:0005244	voltage-gated ion channel activity	molecular_function	0.40657	1	15
GO:0005245	voltage-gated calcium channel activity	molecular_function	0.47253	1	1
GO:0005246	calcium channel regulator activity	molecular_function	0.66368	1	7
GO:0005247	voltage-gated chloride channel activity	molecular_function	0.21673	1	6
GO:0005248	voltage-gated sodium channel activity	molecular_function	0.59528	1	2
GO:0005249	voltage-gated potassium channel activity	molecular_function	0.74229	1	6
GO:0005253	anion channel activity	molecular_function	0.29106	1	6
GO:0005254	chloride channel activity	molecular_function	0.21673	1	6
GO:0005261	cation channel activity	molecular_function	0.95276	1	31
GO:0005262	calcium channel activity	molecular_function	0.89902	1	13
GO:0005267	potassium channel activity	molecular_function	0.90828	1	8
GO:0005272	sodium channel activity	molecular_function	0.7876	1	3
GO:0005283	sodium:amino acid symporter activity	molecular_function	0.19898	1	5
GO:0005294	neutral L-amino acid secondary active transmembrane transporter activity	molecular_function	0.4623	1	3
GO:0005310	dicarboxylic acid transmembrane transporter activity	molecular_function	0.38495	1	3
GO:0005313	L-glutamate transmembrane transporter activity	molecular_function	0.20462	1	2
GO:0005315	inorganic phosphate transmembrane transporter activity	molecular_function	0.70239	1	1
GO:0005319	lipid transporter activity	molecular_function	0.57995	1	5
GO:0005337	nucleoside transmembrane transporter activity	molecular_function	0.15701	1	5
GO:0005342	organic acid transmembrane transporter activity	molecular_function	0.747	1	14
GO:0005343	organic acid:sodium symporter activity	molecular_function	0.29338	1	6
GO:0005351	sugar:hydrogen symporter activity	molecular_function	0.73888	1	3
GO:0005375	copper ion transmembrane transporter activity	molecular_function	0.75571	1	3
GO:0005381	iron ion transmembrane transporter activity	molecular_function	0.83886	1	33
GO:0005402	cation:sugar symporter activity	molecular_function	0.58103	1	4
GO:0005416	cation:amino acid symporter activity	molecular_function	0.19898	1	5
GO:0005451	monovalent cation:hydrogen antiporter activity	molecular_function	0.62073	1	2
GO:0005471	ATP:ADP antiporter activity	molecular_function	0.70972	1	1
GO:0005488	binding	molecular_function	0.38859	1	4001
GO:0005496	steroid binding	molecular_function	0.93493	1	4
GO:0005506	iron ion binding	molecular_function	0.98225	1	110
GO:0005507	copper ion binding	molecular_function	0.21569	1	41
GO:0005509	calcium ion binding	molecular_function	0.029477	1	113
GO:0005515	protein binding	molecular_function	0.0053745	1	1707
GO:0005516	calmodulin binding	molecular_function	0.62037	1	19
GO:0005520	insulin-like growth factor binding	molecular_function	0.30708	1	5
GO:0005521	lamin binding	molecular_function	0.26595	1	2
GO:0005524	ATP binding	molecular_function	0.27346	1	934
GO:0005525	GTP binding	molecular_function	0.72403	1	167
GO:0005543	phospholipid binding	molecular_function	0.732	1	21
GO:0005544	calcium-dependent phospholipid binding	molecular_function	0.35161	1	6
GO:0005549	odorant binding	molecular_function	0.90548	1	1
GO:0005575	cellular_component	cellular_component	0.11258	1	3021
GO:0005576	extracellular region	cellular_component	0.0062288	1	322
GO:0005577	fibrinogen complex	cellular_component	0.71553	1	23
GO:0005578	proteinaceous extracellular matrix	cellular_component	0.088455	1	41
GO:0005615	extracellular space	cellular_component	0.78548	1	38
GO:0005618	cell wall	cellular_component	0.38498	1	44
GO:0005622	intracellular	cellular_component	0.14332	1	1580
GO:0005623	cell	cellular_component	0.1689	1	1714
GO:0005634	nucleus	cellular_component	0.13806	1	702
GO:0005635	nuclear envelope	cellular_component	0.77429	1	7
GO:0005637	nuclear inner membrane	cellular_component	0.15048	1	3
GO:0005639	integral to nuclear inner membrane	cellular_component	0.15048	1	3
GO:0005643	nuclear pore	cellular_component	0.92183	1	3
GO:0005654	nucleoplasm	cellular_component	0.63489	1	79
GO:0005657	replication fork	cellular_component	0.47335	1	1
GO:0005663	DNA replication factor C complex	cellular_component	0.47335	1	1
GO:0005664	nuclear origin of replication recognition complex	cellular_component	0.92557	1	3
GO:0005665	DNA-directed RNA polymerase II, core complex	cellular_component	0.6022	1	2
GO:0005666	DNA-directed RNA polymerase III complex	cellular_component	0.69865	1	5
GO:0005667	transcription factor complex	cellular_component	0.98604	1	14
GO:0005668	RNA polymerase transcription factor SL1 complex	cellular_component	0.66799	1	2
GO:0005669	transcription factor TFIID complex	cellular_component	0.85555	1	6
GO:0005672	transcription factor TFIIA complex	cellular_component	0.97559	1	4
GO:0005680	anaphase-promoting complex	cellular_component	0.054034	1	101
GO:0005681	spliceosomal complex	cellular_component	0.039276	1	27
GO:0005685	U1 snRNP	cellular_component	0.89083	1	2
GO:0005694	chromosome	cellular_component	0.65724	1	101
GO:0005727	extrachromosomal circular DNA	cellular_component	0.3514	1	1
GO:0005730	nucleolus	cellular_component	0.21999	1	11
GO:0005732	small nucleolar ribonucleoprotein complex	cellular_component	0.62271	1	5
GO:0005737	cytoplasm	cellular_component	0.12257	1	744
GO:0005739	mitochondrion	cellular_component	0.54396	1	130
GO:0005740	mitochondrial envelope	cellular_component	0.73099	1	72
GO:0005741	mitochondrial outer membrane	cellular_component	0.9649	1	27
GO:0005742	mitochondrial outer membrane translocase complex	cellular_component	0.94038	1	10
GO:0005743	mitochondrial inner membrane	cellular_component	0.36051	1	38
GO:0005746	mitochondrial respiratory chain	cellular_component	0.63125	1	9
GO:0005747	mitochondrial respiratory chain complex I	cellular_component	0.59104	1	4
GO:0005750	mitochondrial respiratory chain complex III	cellular_component	0.53307	1	5
GO:0005753	mitochondrial proton-transporting ATP synthase complex	cellular_component	0.57763	1	13
GO:0005758	mitochondrial intermembrane space	cellular_component	0.23695	1	3
GO:0005759	mitochondrial matrix	cellular_component	0.42979	1	11
GO:0005761	mitochondrial ribosome	cellular_component	0.62715	1	6
GO:0005763	mitochondrial small ribosomal subunit	cellular_component	0.49696	1	4
GO:0005768	endosome	cellular_component	0.80157	1	2
GO:0005773	vacuole	cellular_component	0.93666	1	8
GO:0005774	vacuolar membrane	cellular_component	0.92168	1	8
GO:0005777	peroxisome	cellular_component	0.3959	1	13
GO:0005778	peroxisomal membrane	cellular_component	0.69118	1	5
GO:0005779	integral to peroxisomal membrane	cellular_component	0.69118	1	5
GO:0005783	endoplasmic reticulum	cellular_component	0.80328	1	87
GO:0005786	signal recognition particle, endoplasmic reticulum targeting	cellular_component	0.85499	1	1
GO:0005787	signal peptidase complex	cellular_component	0.84438	1	6
GO:0005788	endoplasmic reticulum lumen	cellular_component	0.54923	1	2
GO:0005789	endoplasmic reticulum membrane	cellular_component	0.85803	1	54
GO:0005794	Golgi apparatus	cellular_component	0.63019	1	35
GO:0005795	Golgi stack	cellular_component	0.67765	1	2
GO:0005798	Golgi-associated vesicle	cellular_component	0.53455	1	11
GO:0005801	cis-Golgi network	cellular_component	0.87856	1	11
GO:0005802	trans-Golgi network	cellular_component	0.81543	1	1
GO:0005811	lipid particle	cellular_component	0.66933	1	5
GO:0005815	microtubule organizing center	cellular_component	0.94707	1	18
GO:0005816	spindle pole body	cellular_component	0.61849	1	2
GO:0005819	spindle	cellular_component	0.42784	1	33
GO:0005823	central plaque of spindle pole body	cellular_component	0.61849	1	2
GO:0005829	cytosol	cellular_component	0.97181	1	12
GO:0005834	heterotrimeric G-protein complex	cellular_component	0.59724	1	4
GO:0005839	proteasome core complex	cellular_component	0.99979	1	3
GO:0005845	mRNA cap binding complex	cellular_component	0.32403	1	3
GO:0005849	mRNA cleavage factor complex	cellular_component	0.27114	1	3
GO:0005850	eukaryotic translation initiation factor 2 complex	cellular_component	0.8487	1	1
GO:0005852	eukaryotic translation initiation factor 3 complex	cellular_component	0.60234	1	6
GO:0005853	eukaryotic translation elongation factor 1 complex	cellular_component	0.21052	1	2
GO:0005856	cytoskeleton	cellular_component	0.44504	1	100
GO:0005861	troponin complex	cellular_component	0.7111	1	1
GO:0005865	striated muscle thin filament	cellular_component	0.7111	1	1
GO:0005868	cytoplasmic dynein complex	cellular_component	0.19068	1	2
GO:0005869	dynactin complex	cellular_component	0.23388	1	2
GO:0005874	microtubule	cellular_component	0.28896	1	9
GO:0005876	spindle microtubule	cellular_component	0.28896	1	9
GO:0005882	intermediate filament	cellular_component	0.76719	1	14
GO:0005885	Arp2/3 protein complex	cellular_component	0.72326	1	4
GO:0005886	plasma membrane	cellular_component	0.48031	1	108
GO:0005887	integral to plasma membrane	cellular_component	0.76235	1	29
GO:0005890	sodium:potassium-exchanging ATPase complex	cellular_component	0.67533	1	1
GO:0005891	voltage-gated calcium channel complex	cellular_component	0.71864	1	1
GO:0005905	coated pit	cellular_component	0.82165	1	4
GO:0005911	cell-cell junction	cellular_component	0.17053	1	6
GO:0005912	adherens junction	cellular_component	0.74248	1	2
GO:0005921	gap junction	cellular_component	0.13029	1	4
GO:0005922	connexon complex	cellular_component	0.47997	1	1
GO:0005923	tight junction	cellular_component	0.47017	1	1
GO:0005924	cell-substrate adherens junction	cellular_component	0.74248	1	2
GO:0005925	focal adhesion	cellular_component	0.74248	1	2
GO:0005929	cilium	cellular_component	0.43233	1	18
GO:0005938	cell cortex	cellular_component	0.66709	1	31
GO:0005940	septin ring	cellular_component	0.42942	1	9
GO:0005942	phosphatidylinositol 3-kinase complex	cellular_component	0.25143	1	4
GO:0005944	1-phosphatidylinositol-4-phosphate 3-kinase, class IB complex	cellular_component	0.25143	1	4
GO:0005975	carbohydrate metabolic process	biological_process	0.53414	1	358
GO:0005976	polysaccharide metabolic process	biological_process	0.50133	1	59
GO:0005977	glycogen metabolic process	biological_process	0.21921	1	2
GO:0005978	glycogen biosynthetic process	biological_process	0.21921	1	2
GO:0005984	disaccharide metabolic process	biological_process	0.069427	1	17
GO:0005985	sucrose metabolic process	biological_process	0.55087	1	5
GO:0005991	trehalose metabolic process	biological_process	0.041711	1	12
GO:0005992	trehalose biosynthetic process	biological_process	0.021339	1	12
GO:0005996	monosaccharide metabolic process	biological_process	0.64226	1	47
GO:0006000	fructose metabolic process	biological_process	0.30722	1	11
GO:0006004	fucose metabolic process	biological_process	0.83635	1	1
GO:0006006	glucose metabolic process	biological_process	0.29765	1	33
GO:0006007	glucose catabolic process	biological_process	0.34795	1	26
GO:0006020	inositol metabolic process	biological_process	0.14972	1	4
GO:0006021	inositol biosynthetic process	biological_process	0.71244	1	1
GO:0006022	aminoglycan metabolic process	biological_process	0.69835	1	12
GO:0006023	aminoglycan biosynthetic process	biological_process	0.97565	1	1
GO:0006024	glycosaminoglycan biosynthetic process	biological_process	0.95266	1	1
GO:0006026	aminoglycan catabolic process	biological_process	0.36007	1	9
GO:0006027	glycosaminoglycan catabolic process	biological_process	0.35693	1	2
GO:0006030	chitin metabolic process	biological_process	0.66078	1	8
GO:0006032	chitin catabolic process	biological_process	0.50316	1	7
GO:0006040	amino sugar metabolic process	biological_process	0.14856	1	17
GO:0006047	UDP-N-acetylglucosamine metabolic process	biological_process	0.04591	1	3
GO:0006050	mannosamine metabolic process	biological_process	0.26434	1	5
GO:0006051	N-acetylmannosamine metabolic process	biological_process	0.26434	1	5
GO:0006059	hexitol metabolic process	biological_process	0.46473	1	1
GO:0006066	alcohol metabolic process	biological_process	0.063501	1	19
GO:0006071	glycerol metabolic process	biological_process	0.038128	1	6
GO:0006072	glycerol-3-phosphate metabolic process	biological_process	0.49423	1	9
GO:0006073	cellular glucan metabolic process	biological_process	0.17248	1	49
GO:0006074	(1->3)-beta-D-glucan metabolic process	biological_process	0.35832	1	8
GO:0006075	(1->3)-beta-D-glucan biosynthetic process	biological_process	0.35832	1	8
GO:0006081	cellular aldehyde metabolic process	biological_process	0.63353	1	2
GO:0006082	organic acid metabolic process	biological_process	0.29928	1	245
GO:0006083	acetate metabolic process	biological_process	0.90389	1	2
GO:0006084	acetyl-CoA metabolic process	biological_process	0.21925	1	2
GO:0006090	pyruvate metabolic process	biological_process	0.44855	1	2
GO:0006091	generation of precursor metabolites and energy	biological_process	0.35512	1	85
GO:0006094	gluconeogenesis	biological_process	0.50683	1	5
GO:0006096	glycolysis	biological_process	0.45056	1	19
GO:0006098	pentose-phosphate shunt	biological_process	0.62024	1	4
GO:0006099	tricarboxylic acid cycle	biological_process	0.91516	1	4
GO:0006109	regulation of carbohydrate metabolic process	biological_process	0.72867	1	6
GO:0006112	energy reserve metabolic process	biological_process	0.21921	1	2
GO:0006113	fermentation	biological_process	0.62813	1	2
GO:0006119	oxidative phosphorylation	biological_process	0.89319	1	11
GO:0006120	mitochondrial electron transport, NADH to ubiquinone	biological_process	0.96812	1	3
GO:0006122	mitochondrial electron transport, ubiquinol to cytochrome c	biological_process	0.53307	1	5
GO:0006139	nucleobase-containing compound metabolic process	biological_process	0.66563	1	1387
GO:0006140	regulation of nucleotide metabolic process	biological_process	0.82055	1	4
GO:0006144	purine nucleobase metabolic process	biological_process	0.46043	1	2
GO:0006152	purine nucleoside catabolic process	biological_process	0.61197	1	3
GO:0006163	purine nucleotide metabolic process	biological_process	0.80463	1	56
GO:0006164	purine nucleotide biosynthetic process	biological_process	0.55355	1	46
GO:0006165	nucleoside diphosphate phosphorylation	biological_process	0.11822	1	4
GO:0006171	cAMP biosynthetic process	biological_process	0.90221	1	1
GO:0006177	GMP biosynthetic process	biological_process	0.68954	1	1
GO:0006182	cGMP biosynthetic process	biological_process	0.85082	1	1
GO:0006183	GTP biosynthetic process	biological_process	0.11822	1	4
GO:0006184	GTP catabolic process	biological_process	0.61197	1	3
GO:0006188	IMP biosynthetic process	biological_process	0.29208	1	4
GO:0006189	'de novo' IMP biosynthetic process	biological_process	0.15479	1	2
GO:0006195	purine nucleotide catabolic process	biological_process	0.84844	1	5
GO:0006198	cAMP catabolic process	biological_process	0.84626	1	1
GO:0006206	pyrimidine nucleobase metabolic process	biological_process	0.50649	1	5
GO:0006207	'de novo' pyrimidine nucleobase biosynthetic process	biological_process	0.74115	1	2
GO:0006213	pyrimidine nucleoside metabolic process	biological_process	0.25227	1	7
GO:0006216	cytidine catabolic process	biological_process	0.41489	1	2
GO:0006220	pyrimidine nucleotide metabolic process	biological_process	0.80433	1	9
GO:0006221	pyrimidine nucleotide biosynthetic process	biological_process	0.54117	1	9
GO:0006228	UTP biosynthetic process	biological_process	0.11822	1	4
GO:0006231	dTMP biosynthetic process	biological_process	0.83309	1	2
GO:0006241	CTP biosynthetic process	biological_process	0.11822	1	4
GO:0006259	DNA metabolic process	biological_process	0.93585	1	364
GO:0006260	DNA replication	biological_process	0.99591	1	138
GO:0006261	DNA-dependent DNA replication	biological_process	0.77436	1	36
GO:0006265	DNA topological change	biological_process	0.42683	1	17
GO:0006270	DNA replication initiation	biological_process	0.80841	1	31
GO:0006274	DNA replication termination	biological_process	0.72252	1	1
GO:0006275	regulation of DNA replication	biological_process	0.11524	1	12
GO:0006276	plasmid maintenance	biological_process	0.17147	1	3
GO:0006281	DNA repair	biological_process	0.53315	1	153
GO:0006282	regulation of DNA repair	biological_process	0.91539	1	1
GO:0006284	base-excision repair	biological_process	0.092767	1	13
GO:0006289	nucleotide-excision repair	biological_process	0.57294	1	8
GO:0006298	mismatch repair	biological_process	0.42968	1	17
GO:0006302	double-strand break repair	biological_process	0.67355	1	11
GO:0006303	double-strand break repair via nonhomologous end joining	biological_process	0.87631	1	3
GO:0006304	DNA modification	biological_process	0.63413	1	17
GO:0006305	DNA alkylation	biological_process	0.55775	1	6
GO:0006306	DNA methylation	biological_process	0.55775	1	6
GO:0006308	DNA catabolic process	biological_process	0.44568	1	6
GO:0006309	apoptotic DNA fragmentation	biological_process	0.43466	1	2
GO:0006310	DNA recombination	biological_process	0.70223	1	86
GO:0006313	transposition, DNA-mediated	biological_process	0.39726	1	14
GO:0006323	DNA packaging	biological_process	0.45254	1	22
GO:0006325	chromatin organization	biological_process	0.57396	1	54
GO:0006333	chromatin assembly or disassembly	biological_process	0.52922	1	10
GO:0006334	nucleosome assembly	biological_process	0.36786	1	10
GO:0006336	DNA replication-independent nucleosome assembly	biological_process	0.29343	1	2
GO:0006338	chromatin remodeling	biological_process	0.54564	1	31
GO:0006351	transcription, DNA-dependent	biological_process	0.068028	1	789
GO:0006352	DNA-dependent transcription, initiation	biological_process	0.89382	1	39
GO:0006353	DNA-dependent transcription, termination	biological_process	0.28299	1	6
GO:0006354	DNA-dependent transcription, elongation	biological_process	0.63662	1	15
GO:0006355	regulation of transcription, DNA-dependent	biological_process	0.032268	1	670
GO:0006357	regulation of transcription from RNA polymerase II promoter	biological_process	0.20473	1	41
GO:0006359	regulation of transcription from RNA polymerase III promoter	biological_process	0.53558	1	9
GO:0006364	rRNA processing	biological_process	0.085453	1	50
GO:0006366	transcription from RNA polymerase II promoter	biological_process	0.45615	1	63
GO:0006367	transcription initiation from RNA polymerase II promoter	biological_process	0.66418	1	15
GO:0006368	transcription elongation from RNA polymerase II promoter	biological_process	0.63264	1	12
GO:0006369	termination of RNA polymerase II transcription	biological_process	0.49412	1	1
GO:0006370	7-methylguanosine mRNA capping	biological_process	0.90449	1	1
GO:0006376	mRNA splice site selection	biological_process	0.89083	1	2
GO:0006378	mRNA polyadenylation	biological_process	0.27114	1	3
GO:0006379	mRNA cleavage	biological_process	0.45722	1	2
GO:0006383	transcription from RNA polymerase III promoter	biological_process	0.74876	1	13
GO:0006388	tRNA splicing, via endonucleolytic cleavage and ligation	biological_process	0.41789	1	3
GO:0006396	RNA processing	biological_process	0.62298	1	211
GO:0006397	mRNA processing	biological_process	0.84188	1	61
GO:0006399	tRNA metabolic process	biological_process	0.8452	1	110
GO:0006400	tRNA modification	biological_process	0.57201	1	20
GO:0006401	RNA catabolic process	biological_process	0.28728	1	12
GO:0006402	mRNA catabolic process	biological_process	0.36964	1	11
GO:0006403	RNA localization	biological_process	0.87222	1	17
GO:0006405	RNA export from nucleus	biological_process	0.97997	1	3
GO:0006406	mRNA export from nucleus	biological_process	0.97997	1	3
GO:0006412	translation	biological_process	0.031438	1	283
GO:0006413	translational initiation	biological_process	0.96545	1	13
GO:0006414	translational elongation	biological_process	0.77485	1	9
GO:0006415	translational termination	biological_process	0.89437	1	7
GO:0006417	regulation of translation	biological_process	0.61118	1	26
GO:0006418	tRNA aminoacylation for protein translation	biological_process	0.96852	1	31
GO:0006419	alanyl-tRNA aminoacylation	biological_process	0.8587	1	2
GO:0006420	arginyl-tRNA aminoacylation	biological_process	0.41982	1	5
GO:0006423	cysteinyl-tRNA aminoacylation	biological_process	0.11043	1	3
GO:0006426	glycyl-tRNA aminoacylation	biological_process	0.58475	1	1
GO:0006432	phenylalanyl-tRNA aminoacylation	biological_process	0.7957	1	2
GO:0006433	prolyl-tRNA aminoacylation	biological_process	0.88208	1	2
GO:0006438	valyl-tRNA aminoacylation	biological_process	0.63129	1	4
GO:0006448	regulation of translational elongation	biological_process	0.83745	1	2
GO:0006449	regulation of translational termination	biological_process	0.69205	1	2
GO:0006451	translational readthrough	biological_process	0.9568	1	1
GO:0006452	translational frameshifting	biological_process	0.69205	1	2
GO:0006457	protein folding	biological_process	0.97141	1	40
GO:0006461	protein complex assembly	biological_process	0.25687	1	121
GO:0006464	cellular protein modification process	biological_process	0.051509	1	628
GO:0006465	signal peptide processing	biological_process	0.84438	1	6
GO:0006468	protein phosphorylation	biological_process	0.011004	1	443
GO:0006469	negative regulation of protein kinase activity	biological_process	0.58919	1	1
GO:0006470	protein dephosphorylation	biological_process	0.24245	1	16
GO:0006471	protein ADP-ribosylation	biological_process	0.92192	1	1
GO:0006473	protein acetylation	biological_process	0.45244	1	2
GO:0006475	internal protein amino acid acetylation	biological_process	0.45244	1	2
GO:0006479	protein methylation	biological_process	0.7938	1	14
GO:0006480	N-terminal protein amino acid methylation	biological_process	0.72811	1	6
GO:0006481	C-terminal protein methylation	biological_process	0.93825	1	1
GO:0006486	protein glycosylation	biological_process	0.63933	1	28
GO:0006487	protein N-linked glycosylation	biological_process	0.81364	1	3
GO:0006488	dolichol-linked oligosaccharide biosynthetic process	biological_process	0.46353	1	2
GO:0006497	protein lipidation	biological_process	0.83827	1	13
GO:0006505	GPI anchor metabolic process	biological_process	0.35062	1	36
GO:0006506	GPI anchor biosynthetic process	biological_process	0.83827	1	13
GO:0006508	proteolysis	biological_process	0.78944	1	231
GO:0006511	ubiquitin-dependent protein catabolic process	biological_process	0.61856	1	32
GO:0006515	misfolded or incompletely synthesized protein catabolic process	biological_process	0.43679	1	2
GO:0006518	peptide metabolic process	biological_process	0.92405	1	12
GO:0006520	cellular amino acid metabolic process	biological_process	0.27964	1	169
GO:0006525	arginine metabolic process	biological_process	0.88788	1	2
GO:0006526	arginine biosynthetic process	biological_process	0.7753	1	2
GO:0006528	asparagine metabolic process	biological_process	0.43149	1	4
GO:0006529	asparagine biosynthetic process	biological_process	0.43149	1	4
GO:0006534	cysteine metabolic process	biological_process	0.84579	1	2
GO:0006536	glutamate metabolic process	biological_process	0.60225	1	4
GO:0006537	glutamate biosynthetic process	biological_process	0.69346	1	3
GO:0006538	glutamate catabolic process	biological_process	0.58552	1	1
GO:0006541	glutamine metabolic process	biological_process	0.23217	1	13
GO:0006542	glutamine biosynthetic process	biological_process	0.19714	1	5
GO:0006544	glycine metabolic process	biological_process	0.85585	1	1
GO:0006546	glycine catabolic process	biological_process	0.7251	1	1
GO:0006547	histidine metabolic process	biological_process	0.24408	1	15
GO:0006551	leucine metabolic process	biological_process	0.63355	1	2
GO:0006553	lysine metabolic process	biological_process	0.50124	1	12
GO:0006554	lysine catabolic process	biological_process	0.83946	1	1
GO:0006555	methionine metabolic process	biological_process	0.49117	1	5
GO:0006556	S-adenosylmethionine biosynthetic process	biological_process	0.38624	1	4
GO:0006558	L-phenylalanine metabolic process	biological_process	0.52317	1	5
GO:0006559	L-phenylalanine catabolic process	biological_process	0.80352	1	1
GO:0006568	tryptophan metabolic process	biological_process	0.40976	1	5
GO:0006569	tryptophan catabolic process	biological_process	0.803	1	1
GO:0006570	tyrosine metabolic process	biological_process	0.62421	1	4
GO:0006571	tyrosine biosynthetic process	biological_process	0.57053	1	3
GO:0006575	cellular modified amino acid metabolic process	biological_process	0.88153	1	23
GO:0006576	cellular biogenic amine metabolic process	biological_process	0.24449	1	30
GO:0006582	melanin metabolic process	biological_process	0.46443	1	1
GO:0006586	indolalkylamine metabolic process	biological_process	0.40976	1	5
GO:0006595	polyamine metabolic process	biological_process	0.088996	1	4
GO:0006596	polyamine biosynthetic process	biological_process	0.088996	1	4
GO:0006597	spermine biosynthetic process	biological_process	0.022041	1	4
GO:0006605	protein targeting	biological_process	0.41139	1	70
GO:0006606	protein import into nucleus	biological_process	0.085079	1	27
GO:0006611	protein export from nucleus	biological_process	0.91957	1	1
GO:0006612	protein targeting to membrane	biological_process	0.83598	1	22
GO:0006613	cotranslational protein targeting to membrane	biological_process	0.9207	1	19
GO:0006614	SRP-dependent cotranslational protein targeting to membrane	biological_process	0.86713	1	19
GO:0006621	protein retention in ER lumen	biological_process	0.54212	1	5
GO:0006625	protein targeting to peroxisome	biological_process	0.18118	1	4
GO:0006626	protein targeting to mitochondrion	biological_process	0.67764	1	9
GO:0006629	lipid metabolic process	biological_process	0.56127	1	292
GO:0006631	fatty acid metabolic process	biological_process	0.25497	1	63
GO:0006633	fatty acid biosynthetic process	biological_process	0.60525	1	28
GO:0006635	fatty acid beta-oxidation	biological_process	0.033078	1	6
GO:0006636	unsaturated fatty acid biosynthetic process	biological_process	0.25328	1	3
GO:0006637	acyl-CoA metabolic process	biological_process	0.21925	1	2
GO:0006643	membrane lipid metabolic process	biological_process	0.61602	1	46
GO:0006644	phospholipid metabolic process	biological_process	0.89721	1	60
GO:0006650	glycerophospholipid metabolic process	biological_process	0.81932	1	47
GO:0006661	phosphatidylinositol biosynthetic process	biological_process	0.83827	1	13
GO:0006664	glycolipid metabolic process	biological_process	0.48048	1	44
GO:0006665	sphingolipid metabolic process	biological_process	0.96135	1	2
GO:0006690	icosanoid metabolic process	biological_process	0.25328	1	3
GO:0006691	leukotriene metabolic process	biological_process	0.25328	1	3
GO:0006694	steroid biosynthetic process	biological_process	0.02332	1	51
GO:0006695	cholesterol biosynthetic process	biological_process	0.58465	1	1
GO:0006714	sesquiterpenoid metabolic process	biological_process	0.46101	1	1
GO:0006720	isoprenoid metabolic process	biological_process	0.82201	1	37
GO:0006721	terpenoid metabolic process	biological_process	0.86314	1	29
GO:0006725	cellular aromatic compound metabolic process	biological_process	0.64023	1	1483
GO:0006729	tetrahydrobiopterin biosynthetic process	biological_process	0.56178	1	2
GO:0006730	one-carbon metabolic process	biological_process	0.83684	1	2
GO:0006732	coenzyme metabolic process	biological_process	0.83605	1	53
GO:0006733	oxidoreduction coenzyme metabolic process	biological_process	0.43354	1	14
GO:0006739	NADP metabolic process	biological_process	0.5589	1	8
GO:0006740	NADPH regeneration	biological_process	0.62024	1	4
GO:0006741	NADP biosynthetic process	biological_process	0.57214	1	4
GO:0006743	ubiquinone metabolic process	biological_process	0.28992	1	5
GO:0006744	ubiquinone biosynthetic process	biological_process	0.28992	1	5
GO:0006749	glutathione metabolic process	biological_process	0.60781	1	3
GO:0006750	glutathione biosynthetic process	biological_process	0.65501	1	2
GO:0006753	nucleoside phosphate metabolic process	biological_process	0.84286	1	81
GO:0006754	ATP biosynthetic process	biological_process	0.68989	1	26
GO:0006760	folic acid-containing compound metabolic process	biological_process	0.88558	1	8
GO:0006766	vitamin metabolic process	biological_process	0.73909	1	34
GO:0006767	water-soluble vitamin metabolic process	biological_process	0.73909	1	34
GO:0006768	biotin metabolic process	biological_process	0.7073	1	1
GO:0006771	riboflavin metabolic process	biological_process	0.75873	1	6
GO:0006772	thiamine metabolic process	biological_process	0.77403	1	5
GO:0006777	Mo-molybdopterin cofactor biosynthetic process	biological_process	0.99751	1	3
GO:0006778	porphyrin-containing compound metabolic process	biological_process	0.21445	1	48
GO:0006779	porphyrin-containing compound biosynthetic process	biological_process	0.36063	1	30
GO:0006783	heme biosynthetic process	biological_process	0.17063	1	26
GO:0006784	heme a biosynthetic process	biological_process	0.35587	1	2
GO:0006787	porphyrin-containing compound catabolic process	biological_process	0.37192	1	16
GO:0006788	heme oxidation	biological_process	0.85093	1	1
GO:0006790	sulfur compound metabolic process	biological_process	0.8675	1	34
GO:0006793	phosphorus metabolic process	biological_process	0.28285	1	633
GO:0006796	phosphate-containing compound metabolic process	biological_process	0.29794	1	631
GO:0006801	superoxide metabolic process	biological_process	0.19124	1	6
GO:0006807	nitrogen compound metabolic process	biological_process	0.53114	1	1631
GO:0006809	nitric oxide biosynthetic process	biological_process	0.46884	1	1
GO:0006810	transport	biological_process	0.60898	1	1017
GO:0006811	ion transport	biological_process	0.9318	1	353
GO:0006812	cation transport	biological_process	0.94494	1	270
GO:0006813	potassium ion transport	biological_process	0.93406	1	37
GO:0006814	sodium ion transport	biological_process	0.41329	1	32
GO:0006816	calcium ion transport	biological_process	0.33942	1	10
GO:0006817	phosphate ion transport	biological_process	0.90466	1	2
GO:0006818	hydrogen transport	biological_process	0.97441	1	66
GO:0006820	anion transport	biological_process	0.57425	1	69
GO:0006821	chloride transport	biological_process	0.1431	1	7
GO:0006825	copper ion transport	biological_process	0.46676	1	6
GO:0006826	iron ion transport	biological_process	0.7777	1	34
GO:0006827	high-affinity iron ion transport	biological_process	0.8662	1	1
GO:0006835	dicarboxylic acid transport	biological_process	0.88485	1	12
GO:0006836	neurotransmitter transport	biological_process	0.21069	1	2
GO:0006839	mitochondrial transport	biological_process	0.47746	1	12
GO:0006848	pyruvate transport	biological_process	0.24377	1	3
GO:0006850	mitochondrial pyruvate transport	biological_process	0.24377	1	3
GO:0006855	drug transmembrane transport	biological_process	0.63507	1	21
GO:0006858	extracellular transport	biological_process	0.11349	1	4
GO:0006865	amino acid transport	biological_process	0.91047	1	17
GO:0006869	lipid transport	biological_process	0.67648	1	18
GO:0006873	cellular ion homeostasis	biological_process	0.86331	1	15
GO:0006874	cellular calcium ion homeostasis	biological_process	0.91466	1	11
GO:0006875	cellular metal ion homeostasis	biological_process	0.86331	1	15
GO:0006879	cellular iron ion homeostasis	biological_process	0.49824	1	4
GO:0006885	regulation of pH	biological_process	0.31477	1	1
GO:0006886	intracellular protein transport	biological_process	0.68573	1	220
GO:0006887	exocytosis	biological_process	0.94391	1	22
GO:0006888	ER to Golgi vesicle-mediated transport	biological_process	0.1167	1	23
GO:0006890	retrograde vesicle-mediated transport, Golgi to ER	biological_process	0.77917	1	3
GO:0006891	intra-Golgi vesicle-mediated transport	biological_process	0.76165	1	10
GO:0006892	post-Golgi vesicle-mediated transport	biological_process	0.86948	1	1
GO:0006893	Golgi to plasma membrane transport	biological_process	0.81543	1	1
GO:0006897	endocytosis	biological_process	0.63157	1	8
GO:0006900	membrane budding	biological_process	0.5037	1	2
GO:0006901	vesicle coating	biological_process	0.5037	1	2
GO:0006904	vesicle docking involved in exocytosis	biological_process	0.58598	1	12
GO:0006906	vesicle fusion	biological_process	0.22287	1	2
GO:0006909	phagocytosis	biological_process	0.71265	1	1
GO:0006913	nucleocytoplasmic transport	biological_process	0.37616	1	29
GO:0006914	autophagy	biological_process	0.90751	1	67
GO:0006915	apoptotic process	biological_process	0.82334	1	16
GO:0006921	cellular component disassembly involved in execution phase of apoptosis	biological_process	0.43466	1	2
GO:0006926	virus-infected cell apoptotic process	biological_process	0.72078	1	1
GO:0006935	chemotaxis	biological_process	0.061192	1	17
GO:0006944	cellular membrane fusion	biological_process	0.65227	1	10
GO:0006948	induction by virus of host cell-cell fusion	biological_process	0.87919	1	1
GO:0006950	response to stress	biological_process	0.77901	1	381
GO:0006952	defense response	biological_process	0.74546	1	85
GO:0006954	inflammatory response	biological_process	0.85275	1	1
GO:0006955	immune response	biological_process	0.1804	1	39
GO:0006959	humoral immune response	biological_process	0.33977	1	4
GO:0006974	response to DNA damage stimulus	biological_process	0.47184	1	165
GO:0006979	response to oxidative stress	biological_process	0.99968	1	27
GO:0006996	organelle organization	biological_process	0.61798	1	261
GO:0006997	nucleus organization	biological_process	0.66771	1	4
GO:0006998	nuclear envelope organization	biological_process	0.91957	1	1
GO:0007005	mitochondrion organization	biological_process	0.95076	1	24
GO:0007006	mitochondrial membrane organization	biological_process	0.68876	1	4
GO:0007008	outer mitochondrial membrane organization	biological_process	0.81681	1	3
GO:0007010	cytoskeleton organization	biological_process	0.59911	1	104
GO:0007015	actin filament organization	biological_process	0.70518	1	10
GO:0007016	cytoskeletal anchoring at plasma membrane	biological_process	0.88423	1	1
GO:0007020	microtubule nucleation	biological_process	0.94567	1	3
GO:0007021	tubulin complex assembly	biological_process	0.91628	1	1
GO:0007029	endoplasmic reticulum organization	biological_process	0.10577	1	15
GO:0007031	peroxisome organization	biological_process	0.54883	1	7
GO:0007033	vacuole organization	biological_process	0.46095	1	5
GO:0007034	vacuolar transport	biological_process	0.86275	1	6
GO:0007049	cell cycle	biological_process	0.43497	1	132
GO:0007050	cell cycle arrest	biological_process	0.96493	1	2
GO:0007051	spindle organization	biological_process	0.049182	1	9
GO:0007052	mitotic spindle organization	biological_process	0.4205	1	3
GO:0007059	chromosome segregation	biological_process	0.52792	1	24
GO:0007067	mitosis	biological_process	0.31801	1	25
GO:0007076	mitotic chromosome condensation	biological_process	0.81602	1	1
GO:0007088	regulation of mitosis	biological_process	0.94481	1	8
GO:0007091	metaphase/anaphase transition of mitotic cell cycle	biological_process	0.96091	1	7
GO:0007093	mitotic cell cycle checkpoint	biological_process	0.9468	1	5
GO:0007094	mitotic spindle assembly checkpoint	biological_process	0.88664	1	5
GO:0007096	regulation of exit from mitosis	biological_process	0.61345	1	1
GO:0007126	meiosis	biological_process	0.48583	1	7
GO:0007127	meiosis I	biological_process	0.70859	1	5
GO:0007128	meiotic prophase I	biological_process	0.96216	1	1
GO:0007129	synapsis	biological_process	0.99003	1	1
GO:0007130	synaptonemal complex assembly	biological_process	0.99003	1	1
GO:0007131	reciprocal meiotic recombination	biological_process	0.7487	1	2
GO:0007154	cell communication	biological_process	0.28612	1	400
GO:0007155	cell adhesion	biological_process	0.22755	1	48
GO:0007160	cell-matrix adhesion	biological_process	0.25059	1	3
GO:0007165	signal transduction	biological_process	0.23774	1	365
GO:0007166	cell surface receptor signaling pathway	biological_process	0.18364	1	96
GO:0007167	enzyme linked receptor protein signaling pathway	biological_process	0.62918	1	1
GO:0007169	transmembrane receptor protein tyrosine kinase signaling pathway	biological_process	0.62918	1	1
GO:0007172	signal complex assembly	biological_process	0.51604	1	2
GO:0007186	G-protein coupled receptor signaling pathway	biological_process	0.082411	1	76
GO:0007205	protein kinase C-activating G-protein coupled receptor signaling pathway	biological_process	0.19374	1	4
GO:0007212	dopamine receptor signaling pathway	biological_process	0.5037	1	2
GO:0007217	tachykinin receptor signaling pathway	biological_process	0.70074	1	2
GO:0007218	neuropeptide signaling pathway	biological_process	0.86366	1	10
GO:0007219	Notch signaling pathway	biological_process	0.79571	1	4
GO:0007224	smoothened signaling pathway	biological_process	0.89903	1	4
GO:0007243	intracellular protein kinase cascade	biological_process	0.13902	1	4
GO:0007249	I-kappaB kinase/NF-kappaB cascade	biological_process	0.25163	1	2
GO:0007259	JAK-STAT cascade	biological_process	0.4791	1	1
GO:0007264	small GTPase mediated signal transduction	biological_process	0.067072	1	70
GO:0007265	Ras protein signal transduction	biological_process	0.99445	1	1
GO:0007267	cell-cell signaling	biological_process	0.75939	1	4
GO:0007268	synaptic transmission	biological_process	0.75939	1	4
GO:0007271	synaptic transmission, cholinergic	biological_process	0.44624	1	1
GO:0007275	multicellular organismal development	biological_process	0.04983	1	73
GO:0007276	gamete generation	biological_process	0.24299	1	22
GO:0007281	germ cell development	biological_process	0.29171	1	4
GO:0007283	spermatogenesis	biological_process	0.55118	1	10
GO:0007286	spermatid development	biological_process	0.29171	1	4
GO:0007289	spermatid nucleus differentiation	biological_process	0.42853	1	3
GO:0007291	sperm individualization	biological_process	0.4791	1	1
GO:0007292	female gamete generation	biological_process	0.33768	1	9
GO:0007304	chorion-containing eggshell formation	biological_process	0.33768	1	9
GO:0007338	single fertilization	biological_process	0.34217	1	7
GO:0007340	acrosome reaction	biological_process	0.89753	1	2
GO:0007342	fusion of sperm to egg plasma membrane	biological_process	0.63561	1	4
GO:0007346	regulation of mitotic cell cycle	biological_process	0.88923	1	11
GO:0007349	cellularization	biological_process	0.69091	1	1
GO:0007399	nervous system development	biological_process	0.4896	1	10
GO:0007409	axonogenesis	biological_process	0.19008	1	9
GO:0007411	axon guidance	biological_process	0.19008	1	9
GO:0007517	muscle organ development	biological_process	0.090794	1	3
GO:0007548	sex differentiation	biological_process	0.47356	1	4
GO:0007586	digestion	biological_process	0.75776	1	1
GO:0007596	blood coagulation	biological_process	0.7637	1	24
GO:0007599	hemostasis	biological_process	0.66562	1	28
GO:0007600	sensory perception	biological_process	0.46355	1	13
GO:0007606	sensory perception of chemical stimulus	biological_process	0.46355	1	13
GO:0007608	sensory perception of smell	biological_process	0.80309	1	2
GO:0007610	behavior	biological_process	0.39031	1	12
GO:0007617	mating behavior	biological_process	0.50366	1	5
GO:0007618	mating	biological_process	0.61091	1	5
GO:0007622	rhythmic behavior	biological_process	0.47686	1	1
GO:0007623	circadian rhythm	biological_process	0.20899	1	8
GO:0007631	feeding behavior	biological_process	0.4099	1	3
GO:0008009	chemokine activity	molecular_function	0.9183	1	1
GO:0008013	beta-catenin binding	molecular_function	0.16372	1	6
GO:0008015	blood circulation	biological_process	0.045906	1	4
GO:0008023	transcription elongation factor complex	cellular_component	0.8557	1	8
GO:0008026	ATP-dependent helicase activity	molecular_function	0.90868	1	16
GO:0008028	monocarboxylic acid transmembrane transporter activity	molecular_function	0.43518	1	2
GO:0008033	tRNA processing	biological_process	0.507	1	77
GO:0008037	cell recognition	biological_process	0.89885	1	15
GO:0008047	enzyme activator activity	molecular_function	0.5252	1	25
GO:0008053	mitochondrial fusion	biological_process	0.87388	1	4
GO:0008061	chitin binding	molecular_function	0.59496	1	6
GO:0008063	Toll signaling pathway	biological_process	0.71418	1	1
GO:0008064	regulation of actin polymerization or depolymerization	biological_process	0.7003	1	7
GO:0008066	glutamate receptor activity	molecular_function	0.72107	1	17
GO:0008073	ornithine decarboxylase inhibitor activity	molecular_function	0.4917	1	1
GO:0008079	translation termination factor activity	molecular_function	0.91709	1	5
GO:0008080	N-acetyltransferase activity	molecular_function	0.69123	1	28
GO:0008081	phosphoric diester hydrolase activity	molecular_function	0.21873	1	13
GO:0008083	growth factor activity	molecular_function	0.1637	1	17
GO:0008092	cytoskeletal protein binding	molecular_function	0.19265	1	131
GO:0008094	DNA-dependent ATPase activity	molecular_function	0.81276	1	18
GO:0008097	5S rRNA binding	molecular_function	0.52899	1	2
GO:0008104	protein localization	biological_process	0.67126	1	304
GO:0008107	galactoside 2-alpha-L-fucosyltransferase activity	molecular_function	0.36036	1	3
GO:0008113	peptide-methionine (S)-S-oxide reductase activity	molecular_function	0.57594	1	2
GO:0008121	ubiquinol-cytochrome-c reductase activity	molecular_function	0.82534	1	9
GO:0008124	4-alpha-hydroxytetrahydrobiopterin dehydratase activity	molecular_function	0.56178	1	2
GO:0008131	primary amine oxidase activity	molecular_function	0.2392	1	7
GO:0008134	transcription factor binding	molecular_function	0.74429	1	56
GO:0008135	translation factor activity, nucleic acid binding	molecular_function	0.98926	1	29
GO:0008137	NADH dehydrogenase (ubiquinone) activity	molecular_function	0.89477	1	12
GO:0008138	protein tyrosine/serine/threonine phosphatase activity	molecular_function	0.31776	1	12
GO:0008144	drug binding	molecular_function	0.93936	1	1
GO:0008146	sulfotransferase activity	molecular_function	0.80849	1	2
GO:0008150	biological_process	biological_process	0.52494	1	5033
GO:0008152	metabolic process	biological_process	0.88108	1	3712
GO:0008154	actin polymerization or depolymerization	biological_process	0.7003	1	7
GO:0008156	negative regulation of DNA replication	biological_process	0.097577	1	6
GO:0008158	hedgehog receptor activity	molecular_function	0.23224	1	2
GO:0008168	methyltransferase activity	molecular_function	0.48034	1	141
GO:0008170	N-methyltransferase activity	molecular_function	0.097827	1	21
GO:0008171	O-methyltransferase activity	molecular_function	0.76444	1	27
GO:0008172	S-methyltransferase activity	molecular_function	0.47148	1	9
GO:0008173	RNA methyltransferase activity	molecular_function	0.28931	1	26
GO:0008174	mRNA methyltransferase activity	molecular_function	0.81223	1	1
GO:0008175	tRNA methyltransferase activity	molecular_function	0.5185	1	16
GO:0008176	tRNA (guanine-N7-)-methyltransferase activity	molecular_function	0.14619	1	12
GO:0008184	glycogen phosphorylase activity	molecular_function	0.57187	1	3
GO:0008191	metalloendopeptidase inhibitor activity	molecular_function	0.7273	1	1
GO:0008194	UDP-glycosyltransferase activity	molecular_function	0.43914	1	62
GO:0008199	ferric iron binding	molecular_function	0.78654	1	4
GO:0008200	ion channel inhibitor activity	molecular_function	0.45473	1	24
GO:0008202	steroid metabolic process	biological_process	0.029908	1	51
GO:0008203	cholesterol metabolic process	biological_process	0.58465	1	1
GO:0008213	protein alkylation	biological_process	0.7938	1	14
GO:0008215	spermine metabolic process	biological_process	0.022041	1	4
GO:0008216	spermidine metabolic process	biological_process	0.022041	1	4
GO:0008217	regulation of blood pressure	biological_process	0.21806	1	2
GO:0008218	bioluminescence	biological_process	0.85222	1	1
GO:0008219	cell death	biological_process	0.90755	1	22
GO:0008233	peptidase activity	molecular_function	0.68395	1	311
GO:0008234	cysteine-type peptidase activity	molecular_function	0.19284	1	48
GO:0008235	metalloexopeptidase activity	molecular_function	0.75717	1	2
GO:0008236	serine-type peptidase activity	molecular_function	0.1621	1	131
GO:0008237	metallopeptidase activity	molecular_function	0.81605	1	42
GO:0008238	exopeptidase activity	molecular_function	0.377	1	41
GO:0008239	dipeptidyl-peptidase activity	molecular_function	0.7786	1	5
GO:0008242	omega peptidase activity	molecular_function	0.45888	1	4
GO:0008250	oligosaccharyltransferase complex	cellular_component	0.65469	1	2
GO:0008252	nucleotidase activity	molecular_function	0.17127	1	5
GO:0008253	5'-nucleotidase activity	molecular_function	0.17127	1	5
GO:0008270	zinc ion binding	molecular_function	0.073983	1	452
GO:0008272	sulfate transport	biological_process	0.0078917	1	10
GO:0008276	protein methyltransferase activity	molecular_function	0.15147	1	30
GO:0008277	regulation of G-protein coupled receptor protein signaling pathway	biological_process	0.91041	1	1
GO:0008283	cell proliferation	biological_process	0.63906	1	5
GO:0008284	positive regulation of cell proliferation	biological_process	0.65514	1	4
GO:0008287	protein serine/threonine phosphatase complex	cellular_component	0.50595	1	6
GO:0008289	lipid binding	molecular_function	0.97817	1	53
GO:0008290	F-actin capping protein complex	cellular_component	0.85493	1	1
GO:0008295	spermidine biosynthetic process	biological_process	0.022041	1	4
GO:0008299	isoprenoid biosynthetic process	biological_process	0.82201	1	37
GO:0008308	voltage-gated anion channel activity	molecular_function	0.21673	1	6
GO:0008312	7S RNA binding	molecular_function	0.98821	1	2
GO:0008318	protein prenyltransferase activity	molecular_function	0.6131	1	4
GO:0008320	protein transmembrane transporter activity	molecular_function	0.71588	1	2
GO:0008324	cation transmembrane transporter activity	molecular_function	0.95761	1	242
GO:0008343	adult feeding behavior	biological_process	0.29591	1	1
GO:0008360	regulation of cell shape	biological_process	0.60076	1	2
GO:0008373	sialyltransferase activity	molecular_function	0.90313	1	1
GO:0008374	O-acyltransferase activity	molecular_function	0.68126	1	22
GO:0008375	acetylglucosaminyltransferase activity	molecular_function	0.70704	1	20
GO:0008376	acetylgalactosaminyltransferase activity	molecular_function	0.37347	1	1
GO:0008378	galactosyltransferase activity	molecular_function	0.50725	1	12
GO:0008380	RNA splicing	biological_process	0.17945	1	40
GO:0008384	IkappaB kinase activity	molecular_function	0.73107	1	3
GO:0008406	gonad development	biological_process	0.47625	1	1
GO:0008408	3'-5' exonuclease activity	molecular_function	0.77786	1	14
[truncated: 2,570 more rows]

## Sheet: G_vs_R.GO_Enrich
GO_accession	Description	Term_type	Over_represented_pValue	Corrected_pValue	CAD_item
[truncated: 3,574 more rows]

[truncated: 3 more sheets: R_vs_C.GO_Enrich, R_vs_P.GO_Enrich, sum up]
