# Supplementary material for: Genome-wide identification and characterization of long non-coding RNAs involved in fruit ripening and the climacteric in Cucumis melo
Source: BMC Plant Biol. 2019 Aug 22;19:369. doi: 10.1186/s12870-019-1942-4 (PMC6704668; doi:10.1186/s12870-019-1942-4)
Supplement: Supplementary file 7 — Top 20 enriched KEGG pathways of co-expressed target genes. (XLS 63 kb) [file 12870_2019_1942_MOESM7_ESM.xls]

## Sheet: G-VS-C
top20 enriched KEGG pathways (lncRNAs co-expressed mRNAs)
pathway_term	rich_factor	qvalue	Input gene_number	Background number
Ribosome	0.660232	0.0933523	171	259
ABC transporters	0.777778	0.981317	14	18
Valine, leucine and isoleucine degradation	0.657143	0.981317	23	35
Protein processing in endoplasmic reticulum	0.550562	0.981317	98	178
Carotenoid biosynthesis	0.666667	0.981317	20	30
Glycosaminoglycan degradation	0.75	0.981317	12	16
Steroid biosynthesis	0.695652	0.981317	16	23
Phenylalanine, tyrosine and tryptophan biosynthesis	0.627907	0.981317	27	43
Glycerolipid metabolism	0.617021	0.981317	29	47
Brassinosteroid biosynthesis	0.875	0.981317	7	8
Ascorbate and aldarate metabolism	0.636364	0.981317	21	33
Fructose and mannose metabolism	0.604167	0.981317	29	48
Alanine, aspartate and glutamate metabolism	0.6	0.981317	30	50
Butanoate metabolism	0.684211	0.981317	13	19
Sphingolipid metabolism	0.652174	0.981317	15	23
Arginine and proline metabolism	0.565789	0.981317	43	76
Other glycan degradation	0.714286	0.981317	10	14
Cysteine and methionine metabolism	0.564103	0.981317	44	78
Amino sugar and nucleotide sugar metabolism	0.546296	0.981317	59	108
Plant hormone signal transduction	0.520325	0.981317	128	246

## Sheet: G-VS-P
top20 enriched KEGG pathways (lncRNAs co-expressed mRNAs)
pathway_term	rich_factor	qvalue	Input gene_number	Background number
Ribosome	0.660232	0.119762	171	259
Glycosaminoglycan degradation	0.8125	0.977899	13	16
Amino sugar and nucleotide sugar metabolism	0.592593	0.977899	64	108
ABC transporters	0.777778	0.977899	14	18
Other glycan degradation	0.785714	0.977899	11	14
Valine, leucine and isoleucine degradation	0.657143	0.977899	23	35
Steroid biosynthesis	0.695652	0.977899	16	23
Phenylalanine, tyrosine and tryptophan biosynthesis	0.627907	0.977899	27	43
Brassinosteroid biosynthesis	0.875	0.977899	7	8
Synthesis and degradation of ketone bodies	1	0.977899	5	5
Arginine and proline metabolism	0.578947	0.977899	44	76
Ascorbate and aldarate metabolism	0.636364	0.977899	21	33
Fructose and mannose metabolism	0.604167	0.977899	29	48
RNA polymerase	0.621622	0.977899	23	37
Butanoate metabolism	0.684211	0.977899	13	19
Protein processing in endoplasmic reticulum	0.539326	0.977899	96	178
Carotenoid biosynthesis	0.633333	0.977899	19	30
Glycerolipid metabolism	0.595745	0.977899	28	47
Plant hormone signal transduction	0.528455	0.977899	130	246
Purine metabolism	0.545455	0.977899	72	132

## Sheet: G-VS-R
top20 enriched KEGG pathways (lncRNAs co-expressed mRNAs)
pathway_term	rich_factor	qvalue	Input gene_number	Background number
Ribosome	0.559846	0.401753	145	259
Steroid biosynthesis	0.695652	0.979162	16	23
ABC transporters	0.722222	0.979162	13	18
Brassinosteroid biosynthesis	0.875	0.979162	7	8
Valine, leucine and isoleucine degradation	0.6	0.979162	21	35
Plant hormone signal transduction	0.479675	0.979162	118	246
Alanine, aspartate and glutamate metabolism	0.56	0.979162	28	50
Other glycan degradation	0.714286	0.979162	10	14
Synthesis and degradation of ketone bodies	1	0.979162	5	5
Glycosaminoglycan degradation	0.6875	0.979162	11	16
Galactose metabolism	0.54902	0.979162	28	51
Amino sugar and nucleotide sugar metabolism	0.5	0.979162	54	108
Sphingolipid metabolism	0.608696	0.979162	14	23
Butanoate metabolism	0.631579	0.979162	12	19
Carotenoid biosynthesis	0.566667	0.979162	17	30
Phenylalanine, tyrosine and tryptophan biosynthesis	0.534884	0.979162	23	43
Glyoxylate and dicarboxylate metabolism	0.518519	0.979162	28	54
Propanoate metabolism	0.571429	0.979162	12	21
Photosynthesis - antenna proteins	0.588235	0.979162	10	17
Thiamine metabolism	0.636364	0.979162	7	11

## Sheet: R-VS-C
top20 enriched KEGG pathways (lncRNAs co-expressed mRNAs)
pathway_term	rich_factor	qvalue	Input gene_number	Background number
Ribosome	0.625483	0.0043976	162	259
Valine, leucine and isoleucine degradation	0.657143	0.997666	23	35
Glycosphingolipid biosynthesis - globo series	1	0.997666	7	7
Ascorbate and aldarate metabolism	0.606061	0.997666	20	33
Synthesis and degradation of ketone bodies	1	0.997666	5	5
Carotenoid biosynthesis	0.6	0.997666	18	30
Glycerolipid metabolism	0.553191	0.997666	26	47
Phenylalanine, tyrosine and tryptophan biosynthesis	0.55814	0.997666	24	43
Amino sugar and nucleotide sugar metabolism	0.5	0.997666	54	108
RNA polymerase	0.567568	0.997666	21	37
Glyoxylate and dicarboxylate metabolism	0.537037	0.997666	29	54
Inositol phosphate metabolism	0.537037	0.997666	29	54
Steroid biosynthesis	0.608696	0.997666	14	23
One carbon pool by folate	0.647059	0.997666	11	17
Butanoate metabolism	0.631579	0.997666	12	19
Protein processing in endoplasmic reticulum	0.47191	0.997666	84	178
Brassinosteroid biosynthesis	0.75	0.997666	6	8
Sesquiterpenoid and triterpenoid biosynthesis	0.6	0.997666	12	20
ABC transporters	0.611111	0.997666	11	18
Glycosaminoglycan degradation	0.625	0.997666	10	16

## Sheet: R-VS-P
top20 enriched KEGG pathways (lncRNAs co-expressed mRNAs)
pathway_term	rich_factor	qvalue	Input gene_number	Background number
Ribosome	0.621622	0.0122019	161	259
Glycosphingolipid biosynthesis - globo series	1	0.999738	7	7
Valine, leucine and isoleucine degradation	0.628571	0.999738	22	35
Phenylalanine, tyrosine and tryptophan biosynthesis	0.604651	0.999738	26	43
Brassinosteroid biosynthesis	0.875	0.999738	7	8
Steroid biosynthesis	0.652174	0.999738	15	23
Synthesis and degradation of ketone bodies	1	0.999738	5	5
ABC transporters	0.666667	0.999738	12	18
Circadian rhythm - plant	0.607143	0.999738	17	28
Ascorbate and aldarate metabolism	0.575758	0.999738	19	33
Inositol phosphate metabolism	0.537037	0.999738	29	54
Glyoxylate and dicarboxylate metabolism	0.537037	0.999738	29	54
One carbon pool by folate	0.647059	0.999738	11	17
Butanoate metabolism	0.631579	0.999738	12	19
Amino sugar and nucleotide sugar metabolism	0.5	0.999738	54	108
Peroxisome	0.513514	0.999738	38	74
Glycerophospholipid metabolism	0.513514	0.999738	38	74
Galactose metabolism	0.529412	0.999738	27	51
Carotenoid biosynthesis	0.566667	0.999738	17	30
Glycerolipid metabolism	0.531915	0.999738	25	47

## Sheet: C-VS-P
top20 enriched KEGG pathways (lncRNAs co-expressed mRNAs)
pathway_term	rich_factor	qvalue	Input gene_number	Background number
Ribosome	0.34749	0.012325	90	259
Glycosphingolipid biosynthesis - globo series	0.857143	0.995979	6	7
Photosynthesis - antenna proteins	0.529412	0.995979	9	17
Amino sugar and nucleotide sugar metabolism	0.314815	0.995979	34	108
Brassinosteroid biosynthesis	0.625	0.995979	5	8
Steroid biosynthesis	0.391304	0.995979	9	23
Sphingolipid metabolism	0.391304	0.995979	9	23
Starch and sucrose metabolism	0.266304	0.995979	49	184
Valine, leucine and isoleucine degradation	0.342857	0.995979	12	35
Taurine and hypotaurine metabolism	0.5	0.995979	4	8
Galactose metabolism	0.294118	0.995979	15	51
Glycerolipid metabolism	0.297872	0.995979	14	47
Fructose and mannose metabolism	0.291667	0.995979	14	48
One carbon pool by folate	0.352941	0.995979	6	17
Glyoxylate and dicarboxylate metabolism	0.277778	0.995979	15	54
Alanine, aspartate and glutamate metabolism	0.28	0.995979	14	50
Phosphatidylinositol signaling system	0.28	0.995979	14	50
Biosynthesis of secondary metabolites	0.229927	0.995979	189	822
Phagosome	0.267606	0.995979	19	71
Carotenoid biosynthesis	0.3	0.995979	9	30
