# Supplementary material for: Genome-wide identification and characterization of long non-coding RNAs involved in fruit ripening and the climacteric in Cucumis melo
Source: BMC Plant Biol. 2019 Aug 22;19:369. doi: 10.1186/s12870-019-1942-4 (PMC6704668; doi:10.1186/s12870-019-1942-4)
Supplement: Supplementary file 8 — Gene ID of the genes were discussed. (XLSX 31 kb) [file 12870_2019_1942_MOESM8_ESM.xlsx]

## Sheet: Sheet1
Gene name	mRNA_ID	G1	G2	G3	R1	R2	R3	C1	C2	C3	P1	P2	P3
ZDS	MELO3C024674T1	19.4181	17.9906	18.2986	32.8155	58.1004	91.471	139.904	195.767	98.7514	98.6771	97.7791	114.001
PDS	MELO3C017772T2	4.32681	2.23323	6.68313	11.5829	10.5017	33.6957	104.78	182.015	91.2906	41.8779	38.8437	79.5296
ABA2	MELO3C005129T1	49.6531	42.5585	57.0224	13.2379	5.86179	3.68322	0.235107	0.168651	0.624867	0.44226	0.485314	0.569409
IAA8	MELO3C024260T1	213.204	172.973	216.963	33.6144	20.8062	22.0171	1.63162	3.32047	3.16272	2.04207	1.37756	1.88567
IAA4	MELO3C014266T3	339.218	207.815	258.206	142.933	28.598	2.85346	0	0.291854	0.429116	0.215115	0.043573	0.259899
AHP1	MELO3C006593T1	23.3113	15.3224	18.1505	16.8892	17.9637	29.7321	18.7802	28.8597	42.6151	40.4708	57.1262	35.1578
AUX22	MELO3C023370T1	266.942	50.6874	169.436	2.26647	1.90537	0.227407	0	0.0695844	0	0.0660061	0.072381	0
AX22D	MELO3C005476T1	205.998	203.688	210.628	46.0382	38.0894	26.8566	0.276803	0.43901	5.44885	0	0.457335	0.519619
NPR4	MELO3C016186T1	64.0816	57.1557	50.4318	35.9914	26.9402	33.0733	9.90867	19.0052	23.6557	21.922	20.5258	21.9987
SAPK3	MELO3C013893T1	21.9122	19.362	14.2983	47.338	86.3228	65.9391	122.188	164.835	237.16	180.785	214.636	144.852
AHK4	MELO3C020055T1	51.4972	44.9502	56.7144	21.2643	20.9012	16.5009	8.28719	5.80995	12.2427	7.61449	6.27149	8.22989
KSG7	MELO3C007207T1	117.426	106.978	124.62	49.2189	48.3788	49.3661	19.5878	25.0445	25.8772	22.1367	21.762	21.6234
GAI	MELO3C020206T1	103.543	102.232	140.922	41.2502	27.4808	19.0354	8.58932	2.04241	17.9039	11.7102	9.94845	14.783
PYL4	MELO3C008314T1	58.3232	30.7216	28.2864	138.746	95.8439	88.5812	309.067	163.194	137.228	229.555	295.559	200.548
SRK2E	MELO3C018429T3	18.5784	18.6391	18.5691	25.1859	29.7919	40.3628	42.6078	48.7403	51.0484	57.2273	46.2248	47.0564
IAA4	MELO3C014266T4	36.8331	40.8191	59.0899	22.9339	6.73355	0.527524	0	1.16931e-10	6.35002e-05	0.223296	2.47346e-08	5.95751e-11
IAA9	MELO3C011111T3	250.444	189.921	267.927	121.329	62.6834	52.9531	38.4939	54.9327	52.7007	53.0436	46.7612	60.8929
IAA27	MELO3C024699T2	180.857	144.802	173.536	100.348	51.6153	18.8563	1.26386	1.509	5.01712	0.979984	0.986117	0.948438
PYR1	MELO3C013854T1	64.9935	62.213	74.8995	138.963	125.719	140.408	120.767	134.36	101.813	104.656	90.7089	117.738
BEH2	MELO3C007804T1	70.7946	58.0407	75.2792	61.1614	43.9792	44.3888	13.1873	10.9569	44.9709	19.7282	22.1434	26.9632
AI5L3	MELO3C015611T2	28.8751	24.0143	29.0046	56.7502	43.8415	52.8329	90.146	113.64	97.863	136.074	107.403	113.789
AX15A	MELO3C020752T1	137.905	121.65	162.192	2.60493	2.0905	3.22631	0	0	0	2.21563	0	0.490856
AX22A	MELO3C012952T1	54.119	34.9585	53.2727	0.765586	0.721889	0	0	0	0	0	0	0
AX22D	MELO3C015762T1	286.071	162.814	305.778	5.21423	1.41566	0.0863726	0	0.0525461	0	0.0500105	0.164641	0.109033
KSG6	MELO3C013581T1	170.981	169.346	166.462	105.357	106.91	104.306	75.7061	88.5585	71.9325	100.464	100.378	94.9034
ARR9	MELO3C005156T1	80.9368	54.4275	64.5382	10.5343	11.9629	11.4303	34.0081	29.0186	24.5601	30.385	26.8102	31.0008
IAA14	MELO3C006476T1	797.68	612.767	852.601	80.3007	14.0476	0.466761	0.0971467	0	0.113968	0.166208	0	0
IAA3	MELO3C004381T2	248.628	179.096	232.139	26.8773	29.3453	12.6968	0.927677	3.68927	5.99791	3.07216	2.84176	1.24424
Y4523	MELO3C026547T1	163.041	164.608	180.214	67.5375	50.3318	44.6221	44.1794	30.1146	44.8341	45.8747	54.013	46.3914
PYL8	MELO3C023724T2	48.2425	41.0264	43.5489	47.2565	50.5871	66.8718	139.206	115.594	82.7675	139.958	109.687	114.087
AI5L6	MELO3C018458T1	47.8161	58.2053	66.3629	103.747	95.0356	158.591	14.3493	14.0752	19.679	23.868	25.8293	19.4481
IAA11	MELO3C012839T1	52.6531	41.8814	44.3184	48.7821	47.0503	36.409	14.4324	18.5031	23.767	19.105	14.8612	13.9843
GAIPB	MELO3C014384T1	118.272	94.9674	106.24	58.1032	47.4801	45.3071	9.34428	17.807	31.5095	8.15831	10.588	11.1165
Y5126	MELO3C005672T7	38.7973	47.2747	35.3158	17.8844	19.8487	10.2821	19.9755	18.6854	16.5892	13.6982	15.6309	13.7642
SAPK1	MELO3C007739T5	74.2748	59.7923	76.108	52.14	37.3537	34.21	9.88443	9.71032	9.20623	11.1306	10.1061	12.0206
SAPK4	MELO3C008885T1	10.3824	14.171	14.6525	27.3189	10.0491	20.3461	693.977	1110.77	1.52729	1121.69	921.664	732.716
ARR9	MELO3C009770T1	59.492	85.2793	90.2957	44.2033	38.5546	64.6363	5.18037	5.81115	22.9084	5.64082	10.877	9.1255
SAU24	MELO3C020756T1	65.0167	40.2537	51.7544	9.57056	6.52401	5.73847	12.858	7.72712	18.9208	7.08443	10.3491	11.4998
SAU32	MELO3C005913T1	12.8847	9.30255	9.45671	42.5302	37.9303	49.2456	253.395	211.293	129.022	185.207	88.1463	208.933
P2C16	MELO3C013082T1	29.3052	30.7342	26.1654	51.9902	50.9067	69.4486	120.309	90.7031	77.1236	110.012	107.42	97.6874
GBF4	MELO3C005298T1	18.0295	17.4369	20.0263	30.5869	30.973	45.883	36.761	45.2278	45.5521	46.2188	47.2787	46.9662
ACS2	MELO3C010779T1	0	0	0.0229861	2.33457	12.0047	99.4293	38.6789	181.538	135.433	8.41446	37.5448	12.4455
CmACO1	MELO3C014437T1	17.1534	36.028	15.5633	169.205	25.0458	39.3766	17886.2	21807	1145.61	9392.27	5630.48	7493.04
CmACO8	MELO3C022978T1	232.095	231.835	276.076	468.452	624.396	600.85	10.6849	19.7707	175.081	6.65062	18.7572	16.0013
CmACO7	MELO3C026436T1	17.2961	17.5047	15.8932	156.233	212.443	583.245	1022.4	1323.7	551.224	971.557	462.343	867.151
CTR1	MELO3C002407T1	43.531	43.4859	40.3291	55.6665	73.917	84.5225	85.8907	109.751	87.5061	85.5297	90.8358	90.0604
ETR1	MELO3C003906T1	132.122	83.7959	74.9706	148.519	179.959	145.181	307.263	392.531	264.355	205.222	181.779	202.177
ETR2	MELO3C006451T1	97.2315	91.0429	80.8091	151.105	118.816	145.229	437.181	586.833	349.042	362.936	524.483	347.083
EBF1	MELO3C011260T1	199.244	164.879	136.151	288.985	263.679	238.211	426.58	431.256	409.565	580.651	495.483	608.943
EBF1	MELO3C003696T1	158.348	99.723	83.6794	214.262	270.147	314.406	1077.6	1344.5	823.856	980.791	1167.7	890.279
AGL1	MELO3C019694T1	295.845	284.999	293.103	322.345	472.311	514.06	634.864	1188.21	654.012	1183.87	900.569	991.862
AGL9	MELO3C022316T1	21.1513	4.34333	7.68603	6.02465	1.7152	13.987	76.8729	48.462	99.6425	18.6136	25.293	13.054
CCR1	MELO3C014584T1	112.417	110.314	92.5333	65.1876	57.2111	51.5745	25.1492	22.9655	21.2218	18.355	19.4678	19.0588
MAOX	MELO3C015407T1	229.091	205.874	215.427	825.647	921.706	647.032	75.8018	108.53	370.699	75.166	162.99	145.355
SWT3B	MELO3C005869T1	3.53971	5.25755	7.84885	0.122371	1.33793	6.71892	615.839	548.082	83.7656	357.106	163.084	336.03
ACLA2	MELO3C015245T1	50.3427	50.7023	45.5621	38.7742	32.9363	29.3409	15.4226	15.5971	15.7038	16.2558	16.3491	17.4716
AMY3	MELO3C019036T1	16.8915	19.3274	22.0977	19.3516	15.2965	16.3517	35.0651	29.8832	21.2339	33.5125	33.8198	29.0465
SUS2	MELO3C017942T1	47.5696	45.5427	49.272	97.7986	85.9507	154.609	216.63	321.806	299.087	452.827	525.82	369.31
AMY3	MELO3C012070T1	11.0083	10.1758	10.944	12.1835	13.5258	16.8301	34.2383	61.9784	45.9636	51.1617	36.8929	44.6517
ERDL6	MELO3C010946T1	38.6904	40.5386	39.7285	30.2875	25.0279	23.1491	15.3115	17.1309	22.2715	16.449	10.8571	14.1488
PLST4	MELO3C023747T2	40.8219	41.5044	42.6555	16.5715	15.9541	14.2907	10.8027	11.3795	8.76055	14.4005	13.5527	14.79
MDHP	MELO3C017175T1	75.2839	104.443	62.3067	24.3867	33.5771	35.5827	36.4528	33.4311	25.8068	39.9783	39.4022	41.8269
MDHG	MELO3C007674T1	38.2995	36.5215	34.3436	60.7934	76.4388	104.322	138.867	133.948	84.6971	135.044	127.676	119.597
PLST2	MELO3C024689T1	41.146	44.7025	48.2985	22.7566	21.2001	18.9083	12.6814	6.7144	8.91129	10.4812	9.48071	9.4004
CINV2	MELO3C024083T1	85.4799	94.1998	80.4089	46.8175	46.3874	34.0461	33.3013	35.6067	34.0192	51.6813	54.5633	47.1114
CYSZ	MELO3C019711T1	58.4619	66.5195	56.242	95.0417	108.787	160.414	211.637	261.908	183.882	225.927	186.513	212.457
MAOX	MELO3C011129T1	28.2476	23.6727	24.6397	439.454	630.461	833.47	892.603	1536	1541.9	830.331	757.267	1129.21
MAO1	MELO3C006261T1	40.1726	48.5052	46.5354	42.4835	37.5335	36.9645	16.3133	19.4237	22.8855	16.0098	12.4887	17.8703
SUSY	MELO3C015552T1	1.70678	1.90621	2.33563	44.2324	48.5844	39.5773	90.5141	86.5635	82.5674	105.024	44.1974	79.2686
ACLA1	MELO3C010675T3	84.7281	104.479	104.631	26.0184	26.9281	15.7028	7.74685	6.30213	5.87275	6.93483	6.12987	7.50563
INVC	MELO3C006727T1	40.2938	37.4951	38.3423	42.0749	31.4151	37.3943	24.1442	9.50227	32.4125	19.7663	19.5747	22.7628
AMY3	MELO3C012071T1	8.79288	10.6846	11.1367	13.253	14.1088	19.591	43.6997	58.2153	42.6075	52.3926	41.7644	44.1579
APL	MELO3C014042T1	12.6827	12.7695	10.6521	8.51902	7.83757	11.9507	53.0665	56.236	28.0127	64.4006	25.9397	58.9541
ASIL2	MELO3C002654T1	38.506	34.8251	39.3807	51.2979	45.5566	51.1499	31.3413	43.3806	53.4462	62.7432	64.8481	59.9718
ASIL2	MELO3C012478T1	13.8453	9.26821	12.7314	21.968	21.6047	31.0489	29.8134	49.2124	39.2247	48.927	38.9841	50.1153
ASIL2	MELO3C024327T1	94.8926	97.1961	98.5001	53.1968	38.5544	56.0824	37.4289	56.7799	56.0943	51.404	56.8398	52.1522
BHLH104	MELO3C006435T1	47.4589	47.5523	43.9022	23.1109	21.7614	25.0988	12.8202	14.7367	15.0335	22.0812	16.2914	17.3916
BHLH113	MELO3C017761T4	56.4735	40.5384	41.8218	54.1731	47.8959	32.9765	7.83008	9.80245	12.0527	9.42136	12.6057	12.1035
BHLH13	MELO3C006016T1	35.7396	36.4541	34.6576	58.638	42.2805	33.9965	4.17376	1.21322	24.7778	7.44024	3.27183	14.3189
BHLH130	MELO3C023532T2	2.83641	1.908	2.39085	17.9586	10.6211	18.4344	80.7118	84.3527	50.6852	46.06	74.1076	48.7492
BHLH143	MELO3C011067T1	36.3796	28.0217	37.3938	24.4415	11.1024	8.8205	8.1087	8.4788	12.8479	5.56962	6.33055	7.72697
BHLH144	MELO3C007151T4	154.369	105.888	118.987	146.653	111.497	120.621	53.8948	91.9848	115.121	83.5713	72.7602	73.2863
BHLH47	MELO3C017166T2	44.0442	42.1352	41.8148	36.6422	26.5074	21.542	7.76329	8.61742	24.7336	14.5214	12.314	18.6074
BHLH48	MELO3C009653T2	144.982	151.471	188.979	32.3855	32.3952	23.1311	13.0292	14.1217	18.5477	13.9218	12.6067	14.9388
bHLH49	MELO3C006789T2	33.7213	34.112	45.1531	20.1869	24.3138	14.7864	3.24943	5.3437	14.526	3.98251	5.16736	5.99682
BHLH51	MELO3C008307T1	23.7425	39.0636	37.3573	39.7208	21.3596	26.9593	2.04254	9.06896	9.25575	3.68518	10.0889	4.05671
BHLH68	MELO3C024696T1	60.6733	48.5977	62.641	129.868	128.212	124.387	107.487	140.799	108.96	79.7707	86.5255	101.194
BHLH78	MELO3C021101T1	61.8028	57.2038	68.4636	38.8477	37.24	38.2149	5.16831	11.13	21.0458	7.51542	10.9324	9.31146
BHLH93	MELO3C011110T1	246.187	194.051	292.75	32.5377	30.2108	19.0645	0.611941	1.00178	2.57295	0.381529	0.6802	0.415786
BHLH93	MELO3C007694T1	74.4014	86.869	81.1847	13.1977	9.40828	3.76517	1.2034	3.08053	1.69791	1.00016	0.235335	0.739195
BHLH94	MELO3C003421T1	30.3929	26.9757	36.811	0.39638	0.0247958	0	0	0	0	0	0	0
BHLH96	MELO3C011052T1	50.0701	41.8959	41.2621	24.8041	16.5336	4.59818	0.342834	0.703316	1.60903	5.71628	3.81631	3.83487
BHLH96	MELO3C004287T1	46.8425	37.8522	29.4378	4.15325	3.97361	0.59172	0	0.0898278	0	0	0	0
BZP60	MELO3C017064T1	129.371	107.726	108.424	250.177	223.073	147.4	96.6915	58.5998	147.561	73.5215	70.4251	121.191
DIVARICATA	MELO3C019904T1	15.6187	23.5689	18.9213	41.2743	50.1683	76.0599	190.688	396	90.7122	118.861	153.992	150.656
DMTF1	MELO3C006154T1	12.389	14.5042	15.4318	23.0931	16.867	18.8169	34.2595	31.0273	27.7207	30.6725	45.6652	32.3411
ERF017	MELO3C015543T1	47.2577	45.0551	42.5692	138.127	59.7654	64.4733	50.9885	3.1128	131.597	78.0269	57.4757	111.539
ERF021	MELO3C022181T1	136.723	130.429	168.266	91.2778	49.0744	42.709	0.221338	0.10235	1.8552	3.95576	2.64282	4.63657
ERF060	MELO3C007769T1	44.8852	38.9503	40.5984	67.6562	57.6666	61.8315	71.0906	9.11971	248.395	78.5203	65.0709	124.607
ERF100	MELO3C005502T1	24.9712	22.9295	38.4901	51.9975	19.1107	6.00806	0.207602	0.125431	0.544885	0.119138	4.37735	0.194857
ERF106	MELO3C005466T1	28.946	47.3185	30.0698	86.6877	36.7009	27.1283	137.096	67.4351	71.4795	88.911	80.0086	90.8382
ERF113	MELO3C022358T1	2.6919	4.95336	1.60389	12.4224	16.2958	43.0928	53.0027	38.7574	29.8597	34.2043	45.7533	40.8392
ERF118	MELO3C011572T1	52.7587	46.9566	54.913	27.5312	26.1394	15.3655	0.493934	0.715422	4.58161	1.45781	2.57051	2.26009
ERF12	MELO3C010466T1	163.568	133.049	149.637	81.8096	92.9899	29.9193	0.592343	0.476405	2.27769	0.792357	2.54524	0.987255
ERF1A	MELO3C013916T1	88.9817	76.608	55.7842	156.813	38.7207	19.631	23.5322	15.4899	32.9103	16.2453	50.3465	24.7233
ERF3	MELO3C014441T1	38.8619	34.594	39.5274	30.4463	25.4145	44.8651	133.673	89.3068	67.8046	118.197	103.614	83.3739
ERF39	MELO3C013926T1	36.0868	42.5208	38.0486	0.892108	0.182856	0.393314	0.0483738	0.0868068	0.0756614	0.0827575	0	0.180325
ERF5	MELO3C013917T1	166.18	150.536	161.153	192.868	87.7425	52.6945	51.3392	23.2466	59.6706	92.8735	192.843	161.134
ERF61	MELO3C005747T1	38.6176	29.5151	33.799	10.9813	1.96099	2.0519	0.812301	0.573853	6.24086	1.38732	0.480798	1.15323
ERF76	MELO3C007267T1	734.033	585.836	672.742	644.845	327.204	323.994	78.4662	15.6464	196.196	72.8388	77.3439	100.293
ERF80	MELO3C002624T1	232.352	238.351	288.799	445.354	155.824	86.6036	23.0216	0.919199	126.236	29.1252	16.8495	71.6011
ERF92	MELO3C006430T1	45.1212	53.8078	36.2144	71.4416	3.39148	2.02719	2.67734	19.9649	40.4877	12.3577	31.5949	15.5286
GATA1	MELO3C023076T1	111.519	84.3791	123.92	90.8177	39.3185	35.7448	9.134	10.884	20.8406	19.9968	23.8978	21.5184
GATA11	MELO3C012426T1	90.291	114.913	116.562	10.5752	7.73947	5.13281	0.272649	0.404225	2.0962	1.70101	0.650736	0.701482
GATA15	MELO3C006696T2	42.7858	44.8027	42.598	34.0974	40.852	31.8281	10.3918	12.9527	20.5791	18.2658	16.2616	19.4835
GATA8	MELO3C019803T1	338.199	285.747	296.204	662.687	651.312	536.108	122.01	75.118	664.796	241.162	250.94	350.356
GTE12	MELO3C007177T1	21.4598	23.1744	28.2079	51.581	41.3999	35.6259	36.6084	52.9892	50.2087	78.1996	113.268	80.4691
GTE3	MELO3C018560T1	120.984	106.424	130.522	105.353	65.9707	91.4356	29.7907	12.2857	49.8838	26.3314	34.0457	40.9975
GTE7	MELO3C018043T1	132.575	119.175	140.137	131.681	119.513	149.172	80.3089	69.9247	124.689	64.9606	74.8294	84.4619
TF3A	MELO3C012480T2	13.065	14.9553	13.583	19.8587	23.7472	30.6965	58.9879	141.842	52.3628	43.5423	50.3628	38.3621
HSFA2	MELO3C010748T2	18.9778	39.6883	55.7006	24.2228	23.7679	33.9404	14.0235	21.4061	9.69831	101.211	106.296	79.8934
HSFB2B	MELO3C005639T2	13.4998	15.7374	18.022	34.7559	29.4991	49.9632	77.0442	59.327	40.1508	47.9116	91.8068	53.9668
ILR3	MELO3C002507T1	46.1055	27.857	50.8357	10.9475	7.4253	6.04666	2.19524	4.79642	2.20758	2.30684	3.24374	2.78748
MY1R1	MELO3C002228T1	125.751	110.015	118.131	81.8821	52.669	48.0586	49.9242	42.2222	39.535	115.227	121.637	98.263
MY1R1	MELO3C013925T2	72.6934	64.6949	94.6445	141.867	87.5784	68.6182	130.469	121.192	80.1223	135.545	157.672	157.415
MYB44	MELO3C007586T1	126.998	95.1406	118.443	41.8349	11.7461	7.97869	50.5096	31.9887	37.8402	41.1204	49.1693	42.4046
MYB44	MELO3C010833T1	92.8432	62.7561	82.8371	204.458	175.017	124.704	117.968	74.6257	278.027	196.711	159.422	285.153
MYB44	MELO3C016789T1	217.897	175.915	211.703	223.953	243.413	157.348	70.1435	47.4187	283.018	63.7332	79.7688	111.039
MYB44	MELO3C024799T1	50.2478	29.9392	47.9657	130.591	114.355	91.8749	107.99	91.0541	116.632	116.811	112.271	155.628
MYC2	MELO3C003412T1	66.7959	60.7326	58.9387	55.06	45.6083	58.8688	23.9436	30.4678	33.1379	32.5058	32.3254	32.9902
MYC2	MELO3C013851T1	296.197	297.818	322.757	516.157	180.199	157.679	69.068	7.32047	203.899	140.458	152.633	174.192
NAC73	MELO3C002628T2	1.44413	3.31276e-05	0.222912	17.3931	27.8063	30.4117	37.1435	45.8536	49.4854	76.3195	83.3688	70.2087
NAC2	MELO3C010500T1	46.9535	42.5481	29.6736	63.3457	54.8597	120.388	91.2057	45.6069	74.6797	165.675	386.364	194.319
NAC72	MELO3C016536T1	11.8181	10.8093	7.5492	45.1143	37.8589	183.493	1228.33	1223.93	346.942	850.563	542.691	728.22
NAC94	MELO3C013287T1	90.0699	134.683	75.3236	87.9948	32.1334	11.6188	4.52578	2.09376	8.12001	3.05564	7.77907	3.86159
NAC100	MELO3C001996T1	8.96564	7.1271	7.15226	19.9798	31.3667	40.0616	85.1928	117.126	83.1289	78.9434	75.6462	58.5764
NAC56	MELO3C016540T1	56.4034	23.5337	27.6313	851.085	838.423	1042.4	1032.1	1138.26	812.768	1102.65	1167.78	1045.45
NAC78	MELO3C019845T1	32.9911	37.2357	34.8945	67.5248	90.7691	92.0015	127.977	137.123	84.7849	87.9997	104.981	102.956
NAC83	MELO3C017754T1	27.7598	22.9968	19.2404	68.1066	53.4211	24.2162	101.904	73.8947	48.6242	155.822	78.5753	79.4185
NFYA1	MELO3C015196T2	35.3017	36.1164	34.8174	50.0208	50.4469	56.6731	60.0076	58.1804	54.1622	64.7004	54.8973	55.9258
NFYA9	MELO3C023554T1	44.6871	58.047	72.5307	94.6169	52.9176	37.2513	23.9859	27.9023	31.2145	17.3404	19.0524	25.6079
NFYC2	MELO3C018689T2	54.627	49.437	58.2538	132.916	165.231	206.536	213.358	257.914	229.38	370.223	383.638	342.237
NFYC2	MELO3C018689T1	17.2163	11.7915	15.0824	51.9357	45.6145	68.7787	70.9282	89.9573	92.2225	119.82	128.556	117.301
PCL1	MELO3C007540T1	35.0741	27.2267	40.0568	41.2017	38.8236	64.7613	17.9547	32.7438	31.7659	36.6941	18.1412	23.9735
RA212	MELO3C024315T1	575.806	564.017	473.793	505.848	377.413	352.36	207.95	255.47	221.956	229.214	246.76	281.349
RAP23	MELO3C017940T1	113.283	111.885	126.408	188.37	211.598	172.876	490.69	259.326	374.265	854.591	805.616	911.532
RAP23	MELO3C021306T1	250.516	274.903	173.681	200.849	48.0212	47.27	210.827	159.673	158.571	155.241	295.122	183.991
RAP24	MELO3C010425T1	27.9073	27.4376	26.3305	82.6633	38.6821	33.3618	5.09865	3.51188	29.6336	9.17966	15.5907	9.73412
RF2A	MELO3C013407T1	106.513	99.2357	92.5629	67.0242	72.4231	70.409	51.2371	46.7049	68.0118	58.4359	57.6241	68.1909
RF2A	MELO3C013408T1	94.5291	92.448	83.6239	80.7039	87.2522	97.9246	24.4283	31.4275	69.0358	44.3046	31.9272	53.258
T2EB	MELO3C016344T2	34.8253	33.4318	34.5509	40.4378	46.5902	56.951	63.9435	72.0315	67.7145	76.3809	60.8638	59.8175
TCP7	MELO3C011754T1	69.9705	62.5565	80.2357	55.2257	45.2489	30.8161	10.9382	11.9226	27.8631	28.3181	30.6936	30.5935
TFB1A	MELO3C020474T1	11.7461	13.5782	13.4716	19.5151	21.0548	25.0468	32.8877	41.4028	34.7275	46.3236	51.6078	41.3011
TGT3A	MELO3C009160T1	6.0625	4.93137	2.10794	34.2743	27.4104	18.7735	33.4868	22.806	32.7286	48.3519	60.7781	40.9167
UNE12	MELO3C015379T1	103.034	80.314	102.402	30.1275	15.7387	10.9962	1.13297	1.09595	1.25914	2.44534	1.67139	1.3138
VIP1	MELO3C008356T1	2.47956	1.24934	1.90201	5.12059	6.60322	7.94793	33.6463	31.0823	31.0379	47.2903	36.6305	42.6366
WRKY19	MELO3C005727T1	104.492	100.293	118.276	119.902	112.256	147.741	135.389	256.596	240.669	243.064	315.006	369.149
WRKY23	MELO3C015910T1	37.4685	54.5302	15.0841	6.47504	2.65204	2.00567	0.615172	1.77747	4.83166	0.581145	2.60796	1.43971
WRKY3	MELO3C022014T1	13.3642	11.9309	12.4743	26.2232	34.3082	37.9771	114.279	114.231	64.4961	113.809	76.2049	95.8131
WRKY33	MELO3C020489T1	24.6816	24.3358	20.4507	135.068	48.2851	28.5299	6.17053	1.8963	30.1233	8.12836	12.5032	10.6214
WRKY40	MELO3C026740T1	75.8935	86.7745	80.993	147.969	17.8946	0.895316	0.372821	0	1.16559	0.278897	0.262328	0.39064
WRKY70	MELO3C009097T1	241.228	352.079	249.747	237.705	109.653	41.376	0.0730964	0.326082	1.53753	0.529581	0.23935	0.305313
WRKY75	MELO3C008175T1	0	0	0	1.69562	3.07801	4.78521	79.7206	43.9446	13.2113	51.5297	30.3575	23.0092
