# Supplementary material for: Genome-wide identification and characterization of long non-coding RNAs involved in fruit ripening and the climacteric in Cucumis melo
Source: BMC Plant Biol. 2019 Aug 22;19:369. doi: 10.1186/s12870-019-1942-4 (PMC6704668; doi:10.1186/s12870-019-1942-4)
Supplement: Supplementary file 9 — The intersection between co-location and co-expression groups. (XLSX 60 kb) [file 12870_2019_1942_MOESM9_ESM.xlsx]

## Sheet: Sheet1
Chromosome	lncRNA_ID	lncRNA_Gene_ID	lncRNA_Gene_Symbol	lncRNA_Status	lncRNA_Start	lncRNA_End	lncRNA_Strand	mRNA_ID	mRNA_Gene_Id	mRNA_Gene_Symbol	mRNA_Gene_Description	mRNA_Start	mRNA_End	mRNA_Strand	Distance	Location	lncRNA_ID	lncRNA_Gene_ID	lncRNA_Gene_Symbol	Status	mRNA_ID	mRNA_Gene_ID	mRNA_Gene_Symbol	mRNA_Gene_Description	Pearson_correlation	Pvalue
chr6	LNC_003119	XLOC_026223	--	lncRNA	9727961	9730341	-	MELO3C019435T1	MELO3C019435	sp|O23693|MLO4_ARATH MLO-like protein 4 OS=Arabidopsis thaliana GN=MLO4 PE=2 SV=2//0	--	9679537	9687500	+	40460	downstream	LNC_003119	XLOC_026223	--	lncRNA	MELO3C019435T1	MELO3C019435	sp|O23693|MLO4_ARATH MLO-like protein 4 OS=Arabidopsis thaliana GN=MLO4 PE=2 SV=2//0	--	0.957966	9.62886e-07
chr5	LNC_002817	XLOC_022689	--	lncRNA	23101874	23105576	+	MELO3C004098T1	MELO3C004098	-//-	--	23112354	23113239	-	6777	downstream	LNC_002817	XLOC_022689	--	lncRNA	MELO3C004098T1	MELO3C004098	-//-	--	0.967741	2.60631e-07
chr0	LNC_000064	XLOC_000523	--	lncRNA	10974131	10974425	+	MELO3C000187T1	MELO3C000187	-//-	--	11060789	11061235	+	86363	upstream	LNC_000064	XLOC_000523	--	lncRNA	MELO3C000187T1	MELO3C000187	-//-	--	0.952605	1.7389e-06
chr9	LNC_003757	XLOC_033060	--	lncRNA	23428766	23430145	+	MELO3C005819T1	MELO3C005819	-//-	--	23427770	23429784	-	-1019	antisense	LNC_003757	XLOC_033060	--	lncRNA	MELO3C005819T1	MELO3C005819	-//-	--	0.969579	1.94973e-07
chr9	LNC_003752	XLOC_032875	--	lncRNA	20651950	20654111	+	MELO3C005464T1	MELO3C005464	sp|Q43284|OLEO3_ARATH Oleosin 14.9 kDa OS=Arabidopsis thaliana GN=OL3 PE=2 SV=2//5.28263e-11	--	20653137	20653529	-	-393	antisense	LNC_003752	XLOC_032875	--	lncRNA	MELO3C005464T1	MELO3C005464	sp|Q43284|OLEO3_ARATH Oleosin 14.9 kDa OS=Arabidopsis thaliana GN=OL3 PE=2 SV=2//5.28263e-11	--	0.994671	3.35434e-11
chr9	LNC_003752	XLOC_032875	--	lncRNA	20651950	20654111	+	MELO3C005473T1	MELO3C005473	-//-	--	20704954	20708107	-	50842	downstream	LNC_003752	XLOC_032875	--	lncRNA	MELO3C005473T1	MELO3C005473	-//-	--	-0.950654	2.12057e-06
chr9	LNC_003726	XLOC_032656	--	lncRNA	15056065	15056330	+	MELO3C025054T1	MELO3C025054	sp|Q8H1F6|DGP3_ARATH DAR GTPase 3, chloroplastic OS=Arabidopsis thaliana GN=DGP3 PE=2 SV=1//6.49916e-139	--	15111519	15114607	+	55188	upstream	LNC_003726	XLOC_032656	--	lncRNA	MELO3C025054T1	MELO3C025054	sp|Q8H1F6|DGP3_ARATH DAR GTPase 3, chloroplastic OS=Arabidopsis thaliana GN=DGP3 PE=2 SV=1//6.49916e-139	--	0.968353	2.37053e-07
chr12	LNC_002118	XLOC_014167	--	lncRNA	22723015	22724499	-	MELO3C002466T1	MELO3C002466	sp|P62285|ASPM_BOVIN Abnormal spindle-like microcephaly-associated protein homolog (Fragment) OS=Bos taurus GN=ASPM PE=2 SV=1//8.07243e-06	--	22665661	22673411	+	49603	downstream	LNC_002118	XLOC_014167	--	lncRNA	MELO3C002466T1	MELO3C002466	sp|P62285|ASPM_BOVIN Abnormal spindle-like microcephaly-associated protein homolog (Fragment) OS=Bos taurus GN=ASPM PE=2 SV=1//8.07243e-06	--	0.978629	3.38728e-08
chr12	LNC_002118	XLOC_014167	--	lncRNA	22723015	22724499	-	MELO3C002458T1	MELO3C002458	-//-	--	22729902	22732893	+	5402	upstream	LNC_002118	XLOC_014167	--	lncRNA	MELO3C002458T1	MELO3C002458	-//-	--	0.976926	4.95553e-08
chr12	LNC_002118	XLOC_014167	--	lncRNA	22723015	22724499	-	MELO3C002444T1	MELO3C002444	sp|P54260|GCST_SOLTU Aminomethyltransferase, mitochondrial OS=Solanum tuberosum GN=GDCST PE=2 SV=1//0	--	22810842	22814241	+	86342	upstream	LNC_002118	XLOC_014167	--	lncRNA	MELO3C002444T1	MELO3C002444	sp|P54260|GCST_SOLTU Aminomethyltransferase, mitochondrial OS=Solanum tuberosum GN=GDCST PE=2 SV=1//0	--	0.986484	3.47315e-09
chr12	LNC_002118	XLOC_014167	--	lncRNA	22723015	22724499	-	MELO3C002454T1	MELO3C002454	-//-	--	22764574	22765662	+	40074	upstream	LNC_002118	XLOC_014167	--	lncRNA	MELO3C002454T1	MELO3C002454	-//-	--	0.967191	2.83335e-07
chr12	LNC_002116	XLOC_014113	--	lncRNA	21942250	21951137	-	MELO3C002572T1	MELO3C002572	sp|O04084|SCP31_ARATH Serine carboxypeptidase-like 31 OS=Arabidopsis thaliana GN=SCPL31 PE=2 SV=2//0	--	21952553	21957075	-	1415	downstream	LNC_002116	XLOC_014113	--	lncRNA	MELO3C002572T1	MELO3C002572	sp|O04084|SCP31_ARATH Serine carboxypeptidase-like 31 OS=Arabidopsis thaliana GN=SCPL31 PE=2 SV=2//0	--	0.9574	1.0285e-06
chr12	LNC_002116	XLOC_014113	--	lncRNA	21942250	21951137	-	MELO3C002568T1	MELO3C002568	-//-	--	21983487	21986921	+	32349	upstream	LNC_002116	XLOC_014113	--	lncRNA	MELO3C002568T1	MELO3C002568	-//-	--	0.980774	2.0031e-08
chr12	LNC_002116	XLOC_014113	--	lncRNA	21942250	21951137	-	MELO3C002570T1	MELO3C002570	sp|Q54X16|GID8_DICDI Glucose-induced degradation protein 8 homolog OS=Dictyostelium discoideum GN=DDB_G0279265 PE=3 SV=2//7.15995e-10	--	21969677	21972459	+	18539	upstream	LNC_002116	XLOC_014113	--	lncRNA	MELO3C002570T1	MELO3C002570	sp|Q54X16|GID8_DICDI Glucose-induced degradation protein 8 homolog OS=Dictyostelium discoideum GN=DDB_G0279265 PE=3 SV=2//7.15995e-10	--	0.984191	7.57429e-09
chr12	LNC_002117	XLOC_014163	--	lncRNA	22672016	22673841	-	MELO3C002457T1	MELO3C002457	sp|Q9SB81|PER42_ARATH Peroxidase 42 OS=Arabidopsis thaliana GN=PER42 PE=1 SV=2//0	--	22733461	22735502	-	59619	downstream	LNC_002117	XLOC_014163	--	lncRNA	MELO3C002457T1	MELO3C002457	sp|Q9SB81|PER42_ARATH Peroxidase 42 OS=Arabidopsis thaliana GN=PER42 PE=1 SV=2//0	--	0.961944	5.89647e-07
chr12	LNC_002117	XLOC_014163	--	lncRNA	22672016	22673841	-	MELO3C002480T2	MELO3C002480	sp|Q8L9A9|XTH8_ARATH Probable xyloglucan endotransglucosylase/hydrolase protein 8 OS=Arabidopsis thaliana GN=XTH8 PE=2 SV=2//1.21702e-167	--	22577396	22579350	-	92665	upstream	LNC_002117	XLOC_014163	--	lncRNA	MELO3C002480T2	MELO3C002480	sp|Q8L9A9|XTH8_ARATH Probable xyloglucan endotransglucosylase/hydrolase protein 8 OS=Arabidopsis thaliana GN=XTH8 PE=2 SV=2//1.21702e-167	--	0.963042	5.10316e-07
chr12	LNC_002117	XLOC_014163	--	lncRNA	22672016	22673841	-	MELO3C002465T1	MELO3C002465	sp|O49710|HS154_ARATH 15.4 kDa class V heat shock protein OS=Arabidopsis thaliana GN=HSP15.4 PE=2 SV=1//2.35933e-29	--	22675611	22676410	-	1769	downstream	LNC_002117	XLOC_014163	--	lncRNA	MELO3C002465T1	MELO3C002465	sp|O49710|HS154_ARATH 15.4 kDa class V heat shock protein OS=Arabidopsis thaliana GN=HSP15.4 PE=2 SV=1//2.35933e-29	--	0.95387	1.52228e-06
chr12	LNC_002117	XLOC_014163	--	lncRNA	22672016	22673841	-	MELO3C002454T1	MELO3C002454	-//-	--	22764574	22765662	+	90732	upstream	LNC_002117	XLOC_014163	--	lncRNA	MELO3C002454T1	MELO3C002454	-//-	--	0.972448	1.19385e-07
chr7	LNC_003220	XLOC_027403	--	lncRNA	7007771	7012172	+	MELO3C010557T2	MELO3C010557	sp|Q6AYG0|RRNAD_RAT Protein RRNAD1 OS=Rattus norvegicus GN=Rrnad1 PE=2 SV=1//1.08762e-10	--	7070777	7086714	+	58604	upstream	LNC_003220	XLOC_027403	--	lncRNA	MELO3C010557T2	MELO3C010557	sp|Q6AYG0|RRNAD_RAT Protein RRNAD1 OS=Rattus norvegicus GN=Rrnad1 PE=2 SV=1//1.08762e-10	--	0.969968	1.82939e-07
chr7	LNC_003220	XLOC_027403	--	lncRNA	7007771	7012172	+	MELO3C010566T1	MELO3C010566	-//-	--	6967915	6975085	+	32685	downstream	LNC_003220	XLOC_027403	--	lncRNA	MELO3C010566T1	MELO3C010566	-//-	--	0.970767	1.60092e-07
chr8	LNC_003462	XLOC_029748	--	lncRNA	5189171	5189746	+	MELO3C007750T1	MELO3C007750	sp|Q6GLL2|ABH6A_XENLA Monoacylglycerol lipase abhd6-A OS=Xenopus laevis GN=abhd6-a PE=2 SV=1//6.95278e-17	--	5111287	5113196	-	75974	upstream	LNC_003462	XLOC_029748	--	lncRNA	MELO3C007750T1	MELO3C007750	sp|Q6GLL2|ABH6A_XENLA Monoacylglycerol lipase abhd6-A OS=Xenopus laevis GN=abhd6-a PE=2 SV=1//6.95278e-17	--	0.960124	7.42547e-07
chr8	LNC_003462	XLOC_029748	--	lncRNA	5189171	5189746	+	MELO3C007767T3	MELO3C007767	-//-	--	5228946	5229559	-	39199	downstream	LNC_003462	XLOC_029748	--	lncRNA	MELO3C007767T3	MELO3C007767	-//-	--	0.954399	1.43827e-06
chr8	LNC_003462	XLOC_029748	--	lncRNA	5189171	5189746	+	MELO3C007763T1	MELO3C007763	sp|Q6GBD5|NORA_STAAS Quinolone resistance protein NorA OS=Staphylococcus aureus (strain MSSA476) GN=norA PE=3 SV=1//4.98105e-06	--	5198123	5200789	-	8376	downstream	LNC_003462	XLOC_029748	--	lncRNA	MELO3C007763T1	MELO3C007763	sp|Q6GBD5|NORA_STAAS Quinolone resistance protein NorA OS=Staphylococcus aureus (strain MSSA476) GN=norA PE=3 SV=1//4.98105e-06	--	0.956968	1.08094e-06
chr8	LNC_003462	XLOC_029748	--	lncRNA	5189171	5189746	+	MELO3C007760T1	MELO3C007760	sp|Q7XJ98|KATAM_ARATH Xyloglucan galactosyltransferase KATAMARI1 OS=Arabidopsis thaliana GN=KAM1 PE=1 SV=1//2.55748e-101	--	5181973	5183451	+	5719	downstream	LNC_003462	XLOC_029748	--	lncRNA	MELO3C007760T1	MELO3C007760	sp|Q7XJ98|KATAM_ARATH Xyloglucan galactosyltransferase KATAMARI1 OS=Arabidopsis thaliana GN=KAM1 PE=1 SV=1//2.55748e-101	--	0.984132	7.71597e-09
chr8	LNC_003465	XLOC_029788	--	lncRNA	5674974	5676073	+	MELO3C007832T1	MELO3C007832	sp|Q9ZPW7|ZHD6_ARATH Zinc-finger homeodomain protein 6 OS=Arabidopsis thaliana GN=ZHD6 PE=1 SV=1//4.75677e-54	--	5655983	5657748	+	17225	downstream	LNC_003465	XLOC_029788	--	lncRNA	MELO3C007832T1	MELO3C007832	sp|Q9ZPW7|ZHD6_ARATH Zinc-finger homeodomain protein 6 OS=Arabidopsis thaliana GN=ZHD6 PE=1 SV=1//4.75677e-54	--	0.979901	2.49755e-08
chr8	LNC_003465	XLOC_029788	--	lncRNA	5674974	5676073	+	MELO3C007835T1	MELO3C007835	sp|Q9FJY7|PP449_ARATH Pentatricopeptide repeat-containing protein At5g66520 OS=Arabidopsis thaliana GN=PCMP-H61 PE=2 SV=1//5.24836e-21	--	5674827	5676976	-	-1100	antisense	LNC_003465	XLOC_029788	--	lncRNA	MELO3C007835T1	MELO3C007835	sp|Q9FJY7|PP449_ARATH Pentatricopeptide repeat-containing protein At5g66520 OS=Arabidopsis thaliana GN=PCMP-H61 PE=2 SV=1//5.24836e-21	--	0.97975	2.59227e-08
chr8	LNC_003465	XLOC_029788	--	lncRNA	5674974	5676073	+	MELO3C007834T4	MELO3C007834	sp|Q6Z2G9|TLP5_ORYSJ Tubby-like F-box protein 5 OS=Oryza sativa subsp. japonica GN=TULP5 PE=2 SV=1//2.01912e-171	--	5667640	5671136	-	3837	upstream	LNC_003465	XLOC_029788	--	lncRNA	MELO3C007834T4	MELO3C007834	sp|Q6Z2G9|TLP5_ORYSJ Tubby-like F-box protein 5 OS=Oryza sativa subsp. japonica GN=TULP5 PE=2 SV=1//2.01912e-171	--	0.974648	7.90496e-08
chr8	LNC_003465	XLOC_029788	--	lncRNA	5674974	5676073	+	MELO3C007832T2	MELO3C007832	sp|Q9ZPW7|ZHD6_ARATH Zinc-finger homeodomain protein 6 OS=Arabidopsis thaliana GN=ZHD6 PE=1 SV=1//4.75677e-54	--	5656250	5657995	+	16978	downstream	LNC_003465	XLOC_029788	--	lncRNA	MELO3C007832T2	MELO3C007832	sp|Q9ZPW7|ZHD6_ARATH Zinc-finger homeodomain protein 6 OS=Arabidopsis thaliana GN=ZHD6 PE=1 SV=1//4.75677e-54	--	0.980103	2.37511e-08
chr8	LNC_003466	XLOC_029789	--	lncRNA	5676830	5677356	+	MELO3C007838T1	MELO3C007838	sp|Q93V56|IPYR1_ARATH Soluble inorganic pyrophosphatase 1 OS=Arabidopsis thaliana GN=PPA1 PE=1 SV=1//8.95614e-122	--	5693930	5696907	+	16573	upstream	LNC_003466	XLOC_029789	--	lncRNA	MELO3C007838T1	MELO3C007838	sp|Q93V56|IPYR1_ARATH Soluble inorganic pyrophosphatase 1 OS=Arabidopsis thaliana GN=PPA1 PE=1 SV=1//8.95614e-122	--	0.964442	4.21745e-07
chr8	LNC_003466	XLOC_029789	--	lncRNA	5676830	5677356	+	MELO3C007838T3	MELO3C007838	sp|Q93V56|IPYR1_ARATH Soluble inorganic pyrophosphatase 1 OS=Arabidopsis thaliana GN=PPA1 PE=1 SV=1//8.95614e-122	--	5694091	5696907	+	16734	upstream	LNC_003466	XLOC_029789	--	lncRNA	MELO3C007838T3	MELO3C007838	sp|Q93V56|IPYR1_ARATH Soluble inorganic pyrophosphatase 1 OS=Arabidopsis thaliana GN=PPA1 PE=1 SV=1//8.95614e-122	--	0.967441	2.72835e-07
chr8	LNC_003466	XLOC_029789	--	lncRNA	5676830	5677356	+	MELO3C007838T2	MELO3C007838	sp|Q93V56|IPYR1_ARATH Soluble inorganic pyrophosphatase 1 OS=Arabidopsis thaliana GN=PPA1 PE=1 SV=1//8.95614e-122	--	5693986	5696907	+	16629	upstream	LNC_003466	XLOC_029789	--	lncRNA	MELO3C007838T2	MELO3C007838	sp|Q93V56|IPYR1_ARATH Soluble inorganic pyrophosphatase 1 OS=Arabidopsis thaliana GN=PPA1 PE=1 SV=1//8.95614e-122	--	0.960701	6.91066e-07
chr8	LNC_003466	XLOC_029789	--	lncRNA	5676830	5677356	+	MELO3C007834T4	MELO3C007834	sp|Q6Z2G9|TLP5_ORYSJ Tubby-like F-box protein 5 OS=Oryza sativa subsp. japonica GN=TULP5 PE=2 SV=1//2.01912e-171	--	5667640	5671136	-	5693	upstream	LNC_003466	XLOC_029789	--	lncRNA	MELO3C007834T4	MELO3C007834	sp|Q6Z2G9|TLP5_ORYSJ Tubby-like F-box protein 5 OS=Oryza sativa subsp. japonica GN=TULP5 PE=2 SV=1//2.01912e-171	--	0.978257	3.68993e-08
chr8	LNC_003466	XLOC_029789	--	lncRNA	5676830	5677356	+	MELO3C007835T1	MELO3C007835	sp|Q9FJY7|PP449_ARATH Pentatricopeptide repeat-containing protein At5g66520 OS=Arabidopsis thaliana GN=PCMP-H61 PE=2 SV=1//5.24836e-21	--	5674827	5676976	-	-147	antisense	LNC_003466	XLOC_029789	--	lncRNA	MELO3C007835T1	MELO3C007835	sp|Q9FJY7|PP449_ARATH Pentatricopeptide repeat-containing protein At5g66520 OS=Arabidopsis thaliana GN=PCMP-H61 PE=2 SV=1//5.24836e-21	--	0.971697	1.36406e-07
chr8	LNC_003469	XLOC_029876	--	lncRNA	6669571	6670647	+	MELO3C007995T1	MELO3C007995	sp|Q9LY87|RGLG2_ARATH E3 ubiquitin-protein ligase RGLG2 OS=Arabidopsis thaliana GN=RGLG2 PE=1 SV=1//1.53092e-126	--	6667964	6669715	-	-145	antisense	LNC_003469	XLOC_029876	--	lncRNA	MELO3C007995T1	MELO3C007995	sp|Q9LY87|RGLG2_ARATH E3 ubiquitin-protein ligase RGLG2 OS=Arabidopsis thaliana GN=RGLG2 PE=1 SV=1//1.53092e-126	--	0.951801	1.889e-06
chr0	LNC_000083	XLOC_000625	--	lncRNA	12628709	12629302	+	MELO3C000334T1	MELO3C000334	sp|Q2QD80|ACCD_CUCSA Acetyl-coenzyme A carboxylase carboxyl transferase subunit beta, chloroplastic OS=Cucumis sativus GN=accD PE=3 SV=2//6.00565e-110	--	12629155	12629740	-	-148	antisense	LNC_000083	XLOC_000625	--	lncRNA	MELO3C000334T1	MELO3C000334	sp|Q2QD80|ACCD_CUCSA Acetyl-coenzyme A carboxylase carboxyl transferase subunit beta, chloroplastic OS=Cucumis sativus GN=accD PE=3 SV=2//6.00565e-110	--	0.970676	1.62562e-07
chr1	LNC_001433	XLOC_006466	--	lncRNA	2320501	2321224	-	MELO3C018718T2	MELO3C018718	-//-	--	2346780	2348359	+	25555	upstream	LNC_001433	XLOC_006466	--	lncRNA	MELO3C018718T2	MELO3C018718	-//-	--	0.953164	1.64041e-06
chr3	LNC_002337	XLOC_016884	--	lncRNA	8868049	8871283	+	MELO3C010605T1	MELO3C010605	-//-	--	8874165	8875796	-	2881	downstream	LNC_002337	XLOC_016884	--	lncRNA	MELO3C010605T1	MELO3C010605	-//-	--	0.957553	1.0105e-06
chr3	LNC_002339	XLOC_016884	--	lncRNA	8868051	8871283	+	MELO3C010605T1	MELO3C010605	-//-	--	8874165	8875796	-	2881	downstream	LNC_002339	XLOC_016884	--	lncRNA	MELO3C010605T1	MELO3C010605	-//-	--	0.962013	5.84447e-07
chr4	LNC_002747	XLOC_021875	--	lncRNA	32766279	32769751	-	MELO3C009145T2	MELO3C009145	sp|O82647|PDC1_ARATH Pyruvate decarboxylase 1 OS=Arabidopsis thaliana GN=PDC1 PE=2 SV=1//0	--	32770278	32773055	+	526	upstream	LNC_002747	XLOC_021875	--	lncRNA	MELO3C009145T2	MELO3C009145	sp|O82647|PDC1_ARATH Pyruvate decarboxylase 1 OS=Arabidopsis thaliana GN=PDC1 PE=2 SV=1//0	--	0.972424	1.19911e-07
chr3	LNC_002422	XLOC_017933	--	lncRNA	4753862	4757059	-	MELO3C008375T1	MELO3C008375	-//-	--	4756514	4756771	+	-258	antisense	LNC_002422	XLOC_017933	--	lncRNA	MELO3C008375T1	MELO3C008375	-//-	--	0.962252	5.66494e-07
chr11	LNC_001768	XLOC_010120	--	lncRNA	10088205	10090264	+	MELO3C019258T1	MELO3C019258	sp|Q8GXJ4|GLR34_ARATH Glutamate receptor 3.4 OS=Arabidopsis thaliana GN=GLR3.4 PE=2 SV=2//0	--	10065318	10069294	-	18910	upstream	LNC_001768	XLOC_010120	--	lncRNA	MELO3C019258T1	MELO3C019258	sp|Q8GXJ4|GLR34_ARATH Glutamate receptor 3.4 OS=Arabidopsis thaliana GN=GLR3.4 PE=2 SV=2//0	--	0.958707	8.82051e-07
chr11	LNC_001768	XLOC_010120	--	lncRNA	10088205	10090264	+	MELO3C019254T1	MELO3C019254	sp|P87027|SPG1_SCHPO Septum-promoting GTP-binding protein 1 OS=Schizosaccharomyces pombe (strain 972 / ATCC 24843) GN=spg1 PE=1 SV=1//5.32321e-56	--	10000522	10002463	-	85741	upstream	LNC_001768	XLOC_010120	--	lncRNA	MELO3C019254T1	MELO3C019254	sp|P87027|SPG1_SCHPO Septum-promoting GTP-binding protein 1 OS=Schizosaccharomyces pombe (strain 972 / ATCC 24843) GN=spg1 PE=1 SV=1//5.32321e-56	--	0.996872	2.34479e-12
chr4	LNC_002639	XLOC_020431	--	lncRNA	1061465	1062572	-	MELO3C003420T1	MELO3C003420	sp|Q7XLY8|ATL41_ORYSJ E3 ubiquitin-protein ligase Os04g0590900 OS=Oryza sativa subsp. japonica GN=Os04g0590900 PE=2 SV=2//6.86975e-70	--	1062426	1063929	+	-147	antisense	LNC_002639	XLOC_020431	--	lncRNA	MELO3C003420T1	MELO3C003420	sp|Q7XLY8|ATL41_ORYSJ E3 ubiquitin-protein ligase Os04g0590900 OS=Oryza sativa subsp. japonica GN=Os04g0590900 PE=2 SV=2//6.86975e-70	--	0.983493	9.38983e-09
chr4	LNC_002739	XLOC_021787	--	lncRNA	31945356	31946382	-	MELO3C009286T1	MELO3C009286	sp|Q94BT9|ATOX1_ARATH Copper transport protein ATX1 OS=Arabidopsis thaliana GN=ATX1 PE=1 SV=1//2.01396e-11	--	31944647	31946808	+	-1027	antisense	LNC_002739	XLOC_021787	--	lncRNA	MELO3C009286T1	MELO3C009286	sp|Q94BT9|ATOX1_ARATH Copper transport protein ATX1 OS=Arabidopsis thaliana GN=ATX1 PE=1 SV=1//2.01396e-11	--	0.952139	1.82474e-06
chr9	LNC_003695	XLOC_032397	--	lncRNA	5934793	5935517	+	MELO3C025474T2	MELO3C025474	sp|Q9AT35|RL23A_DAUCA 60S ribosomal protein L23a OS=Daucus carota GN=RPL23A PE=2 SV=1//3.97993e-74	--	5926901	5929133	+	5659	downstream	LNC_003695	XLOC_032397	--	lncRNA	MELO3C025474T2	MELO3C025474	sp|Q9AT35|RL23A_DAUCA 60S ribosomal protein L23a OS=Daucus carota GN=RPL23A PE=2 SV=1//3.97993e-74	--	0.959326	8.18802e-07
chr1	LNC_001355	XLOC_005593	--	lncRNA	20531323	20532532	+	MELO3C012634T1	MELO3C012634	sp|Q9SJG2|Y2296_ARATH Probable receptor-like protein kinase At2g42960 OS=Arabidopsis thaliana GN=At2g42960 PE=3 SV=1//0	--	20552884	20555886	+	20351	upstream	LNC_001355	XLOC_005593	--	lncRNA	MELO3C012634T1	MELO3C012634	sp|Q9SJG2|Y2296_ARATH Probable receptor-like protein kinase At2g42960 OS=Arabidopsis thaliana GN=At2g42960 PE=3 SV=1//0	--	0.961641	6.13256e-07
chr5	LNC_002812	XLOC_022614	--	lncRNA	20873633	20874049	+	MELO3C003979T1	MELO3C003979	-//-	--	20972632	20972823	-	98582	downstream	LNC_002812	XLOC_022614	--	lncRNA	MELO3C003979T1	MELO3C003979	-//-	--	0.998676	3.19744e-14
chr6	LNC_002958	XLOC_024242	--	lncRNA	1908852	1912848	+	MELO3C006235T1	MELO3C006235	sp|Q9FJY7|PP449_ARATH Pentatricopeptide repeat-containing protein At5g66520 OS=Arabidopsis thaliana GN=PCMP-H61 PE=2 SV=1//1.75343e-19	--	1908581	1910479	-	-1628	antisense	LNC_002958	XLOC_024242	--	lncRNA	MELO3C006235T1	MELO3C006235	sp|Q9FJY7|PP449_ARATH Pentatricopeptide repeat-containing protein At5g66520 OS=Arabidopsis thaliana GN=PCMP-H61 PE=2 SV=1//1.75343e-19	--	0.958219	9.34689e-07
chr6	LNC_002958	XLOC_024242	--	lncRNA	1908852	1912848	+	MELO3C006234T2	MELO3C006234	sp|Q9LKJ1|HIBC1_ARATH 3-hydroxyisobutyryl-CoA hydrolase 1 OS=Arabidopsis thaliana GN=CHY1 PE=1 SV=1//3.56178e-172	--	1901793	1908419	+	432	downstream	LNC_002958	XLOC_024242	--	lncRNA	MELO3C006234T2	MELO3C006234	sp|Q9LKJ1|HIBC1_ARATH 3-hydroxyisobutyryl-CoA hydrolase 1 OS=Arabidopsis thaliana GN=CHY1 PE=1 SV=1//3.56178e-172	--	0.960253	7.3077e-07
chr9	LNC_003733	XLOC_032711	--	lncRNA	17052298	17052815	+	MELO3C005170T1	MELO3C005170	sp|Q8RY65|NIK2_ARATH Protein NSP-INTERACTING KINASE 2 OS=Arabidopsis thaliana GN=NIK2 PE=1 SV=1//0	--	17007242	17010653	+	41644	downstream	LNC_003733	XLOC_032711	--	lncRNA	MELO3C005170T1	MELO3C005170	sp|Q8RY65|NIK2_ARATH Protein NSP-INTERACTING KINASE 2 OS=Arabidopsis thaliana GN=NIK2 PE=1 SV=1//0	--	0.950681	2.11478e-06
chr9	LNC_003733	XLOC_032711	--	lncRNA	17052298	17052815	+	MELO3C005172T1	MELO3C005172	sp|Q6NQI8|LAG13_ARATH LAG1 longevity assurance homolog 3 OS=Arabidopsis thaliana GN=At1g13580 PE=2 SV=2//7.96744e-152	--	17014040	17018331	-	33966	upstream	LNC_003733	XLOC_032711	--	lncRNA	MELO3C005172T1	MELO3C005172	sp|Q6NQI8|LAG13_ARATH LAG1 longevity assurance homolog 3 OS=Arabidopsis thaliana GN=At1g13580 PE=2 SV=2//7.96744e-152	--	0.959672	7.8501e-07
chr9	LNC_003733	XLOC_032711	--	lncRNA	17052298	17052815	+	MELO3C005177T1	MELO3C005177	-//-	--	17051973	17052446	-	-149	antisense	LNC_003733	XLOC_032711	--	lncRNA	MELO3C005177T1	MELO3C005177	-//-	--	0.994916	2.65148e-11
chr12	LNC_002105	XLOC_014010	--	lncRNA	20231036	20231392	-	MELO3C002740T1	MELO3C002740	sp|Q5PP26|PII2_ARATH Piriformospora indica-insensitive protein 2 OS=Arabidopsis thaliana GN=PII-2 PE=2 SV=1//4.75928e-40	--	20258786	20260114	-	27393	downstream	LNC_002105	XLOC_014010	--	lncRNA	MELO3C002740T1	MELO3C002740	sp|Q5PP26|PII2_ARATH Piriformospora indica-insensitive protein 2 OS=Arabidopsis thaliana GN=PII-2 PE=2 SV=1//4.75928e-40	--	0.98839	1.62892e-09
chr8	LNC_003457	XLOC_029653	--	lncRNA	3683363	3684286	+	MELO3C007562T1	MELO3C007562	sp|O59952|LIP_THELA Lipase OS=Thermomyces lanuginosus GN=LIP PE=1 SV=1//3.87405e-08	--	3680130	3680956	-	2406	upstream	LNC_003457	XLOC_029653	--	lncRNA	MELO3C007562T1	MELO3C007562	sp|O59952|LIP_THELA Lipase OS=Thermomyces lanuginosus GN=LIP PE=1 SV=1//3.87405e-08	--	0.966416	3.1803e-07
chr8	LNC_003457	XLOC_029653	--	lncRNA	3683363	3684286	+	MELO3C007564T2	MELO3C007564	sp|O59952|LIP_THELA Lipase OS=Thermomyces lanuginosus GN=LIP PE=1 SV=1//3.08289e-12	--	3691942	3696135	-	7655	downstream	LNC_003457	XLOC_029653	--	lncRNA	MELO3C007564T2	MELO3C007564	sp|O59952|LIP_THELA Lipase OS=Thermomyces lanuginosus GN=LIP PE=1 SV=1//3.08289e-12	--	0.964541	4.15931e-07
chr8	LNC_003457	XLOC_029653	--	lncRNA	3683363	3684286	+	MELO3C007561T2	MELO3C007561	-//-	--	3675559	3678642	+	4720	downstream	LNC_003457	XLOC_029653	--	lncRNA	MELO3C007561T2	MELO3C007561	-//-	--	0.973859	9.20183e-08
chr8	LNC_003457	XLOC_029653	--	lncRNA	3683363	3684286	+	MELO3C007561T1	MELO3C007561	-//-	--	3675559	3678642	+	4720	downstream	LNC_003457	XLOC_029653	--	lncRNA	MELO3C007561T1	MELO3C007561	-//-	--	0.974783	7.69776e-08
chr8	LNC_003450	XLOC_029590	--	lncRNA	2741712	2742248	+	MELO3C007428T1	MELO3C007428	-//-	--	2741201	2741853	-	-142	antisense	LNC_003450	XLOC_029590	--	lncRNA	MELO3C007428T1	MELO3C007428	-//-	--	0.989075	1.20344e-09
chr8	LNC_003451	XLOC_029591	--	lncRNA	2751443	2752272	+	MELO3C007421T1	MELO3C007421	sp|Q41141|PFPB_RICCO Pyrophosphate--fructose 6-phosphate 1-phosphotransferase subunit beta OS=Ricinus communis GN=PFP-BETA PE=3 SV=1//0	--	2691101	2696699	-	54743	upstream	LNC_003451	XLOC_029591	--	lncRNA	MELO3C007421T1	MELO3C007421	sp|Q41141|PFPB_RICCO Pyrophosphate--fructose 6-phosphate 1-phosphotransferase subunit beta OS=Ricinus communis GN=PFP-BETA PE=3 SV=1//0	--	0.969824	1.87309e-07
chr12	LNC_002033	XLOC_013263	--	lncRNA	25103513	25105834	+	MELO3C002114T1	MELO3C002114	-//-	--	25066033	25068053	+	35459	downstream	LNC_002033	XLOC_013263	--	lncRNA	MELO3C002114T1	MELO3C002114	-//-	--	0.983276	1.00192e-08
chr12	LNC_002033	XLOC_013263	--	lncRNA	25103513	25105834	+	MELO3C002106T1	MELO3C002106	sp|Q8S950|NACK1_TOBAC Kinesin-like protein NACK1 OS=Nicotiana tabacum GN=NACK1 PE=1 SV=1//0	--	25103166	25107344	-	-2322	antisense	LNC_002033	XLOC_013263	--	lncRNA	MELO3C002106T1	MELO3C002106	sp|Q8S950|NACK1_TOBAC Kinesin-like protein NACK1 OS=Nicotiana tabacum GN=NACK1 PE=1 SV=1//0	--	0.974803	7.66835e-08
chr12	LNC_002037	XLOC_013313	--	lncRNA	25743568	25744816	+	MELO3C002014T1	MELO3C002014	sp|Q9S7P9|SNP33_ARATH SNAP25 homologous protein SNAP33 OS=Arabidopsis thaliana GN=SNAP33 PE=1 SV=1//1.60152e-100	--	25749230	25751781	+	4413	upstream	LNC_002037	XLOC_013313	--	lncRNA	MELO3C002014T1	MELO3C002014	sp|Q9S7P9|SNP33_ARATH SNAP25 homologous protein SNAP33 OS=Arabidopsis thaliana GN=SNAP33 PE=1 SV=1//1.60152e-100	--	0.982757	1.16632e-08
chr7	LNC_003201	XLOC_027145	--	lncRNA	1560180	1561299	+	MELO3C016855T1	MELO3C016855	-//-	--	1579783	1580394	-	18483	downstream	LNC_003201	XLOC_027145	--	lncRNA	MELO3C016855T1	MELO3C016855	-//-	--	0.950819	2.086e-06
chr7	LNC_003201	XLOC_027145	--	lncRNA	1560180	1561299	+	MELO3C016878T1	MELO3C016878	sp|Q8L9S3|GRXC6_ARATH Glutaredoxin-C6 OS=Arabidopsis thaliana GN=GRXC6 PE=2 SV=2//1.90294e-36	--	1465145	1466133	+	94046	downstream	LNC_003201	XLOC_027145	--	lncRNA	MELO3C016878T1	MELO3C016878	sp|Q8L9S3|GRXC6_ARATH Glutaredoxin-C6 OS=Arabidopsis thaliana GN=GRXC6 PE=2 SV=2//1.90294e-36	--	0.97091	1.56237e-07
chr7	LNC_003201	XLOC_027145	--	lncRNA	1560180	1561299	+	MELO3C016876T1	MELO3C016876	sp|Q9ZWA6|IDD3_ARATH Zinc finger protein MAGPIE OS=Arabidopsis thaliana GN=MGP PE=1 SV=1//1.23248e-96	--	1477921	1480387	+	79792	downstream	LNC_003201	XLOC_027145	--	lncRNA	MELO3C016876T1	MELO3C016876	sp|Q9ZWA6|IDD3_ARATH Zinc finger protein MAGPIE OS=Arabidopsis thaliana GN=MGP PE=1 SV=1//1.23248e-96	--	0.963772	4.62462e-07
chr7	LNC_003201	XLOC_027145	--	lncRNA	1560180	1561299	+	MELO3C016876T3	MELO3C016876	sp|Q9ZWA6|IDD3_ARATH Zinc finger protein MAGPIE OS=Arabidopsis thaliana GN=MGP PE=1 SV=1//1.23248e-96	--	1477921	1480387	+	79792	downstream	LNC_003201	XLOC_027145	--	lncRNA	MELO3C016876T3	MELO3C016876	sp|Q9ZWA6|IDD3_ARATH Zinc finger protein MAGPIE OS=Arabidopsis thaliana GN=MGP PE=1 SV=1//1.23248e-96	--	0.960243	7.31656e-07
chr7	LNC_003201	XLOC_027145	--	lncRNA	1560180	1561299	+	MELO3C016876T2	MELO3C016876	sp|Q9ZWA6|IDD3_ARATH Zinc finger protein MAGPIE OS=Arabidopsis thaliana GN=MGP PE=1 SV=1//1.23248e-96	--	1477921	1480387	+	79792	downstream	LNC_003201	XLOC_027145	--	lncRNA	MELO3C016876T2	MELO3C016876	sp|Q9ZWA6|IDD3_ARATH Zinc finger protein MAGPIE OS=Arabidopsis thaliana GN=MGP PE=1 SV=1//1.23248e-96	--	0.954481	1.42553e-06
chr7	LNC_003201	XLOC_027145	--	lncRNA	1560180	1561299	+	MELO3C016871T1	MELO3C016871	-//-	--	1504303	1506430	-	53749	upstream	LNC_003201	XLOC_027145	--	lncRNA	MELO3C016871T1	MELO3C016871	-//-	--	0.958481	9.06094e-07
chr7	LNC_003201	XLOC_027145	--	lncRNA	1560180	1561299	+	MELO3C016860T1	MELO3C016860	-//-	--	1560004	1560327	-	-148	antisense	LNC_003201	XLOC_027145	--	lncRNA	MELO3C016860T1	MELO3C016860	-//-	--	0.977444	4.42745e-08
chr7	LNC_003202	XLOC_027178	--	lncRNA	2071002	2072335	+	MELO3C016787T1	MELO3C016787	sp|Q8GXG1|ASPGB_ARATH Probable isoaspartyl peptidase/L-asparaginase 2 OS=Arabidopsis thaliana GN=At3g16150 PE=2 SV=2//0	--	2064313	2065852	-	5149	upstream	LNC_003202	XLOC_027178	--	lncRNA	MELO3C016787T1	MELO3C016787	sp|Q8GXG1|ASPGB_ARATH Probable isoaspartyl peptidase/L-asparaginase 2 OS=Arabidopsis thaliana GN=At3g16150 PE=2 SV=2//0	--	0.968473	2.32638e-07
chr3	LNC_002324	XLOC_016745	--	lncRNA	3457906	3460761	+	MELO3C008312T1	MELO3C008312	-//-	--	3457758	3458054	-	-149	antisense	LNC_002324	XLOC_016745	--	lncRNA	MELO3C008312T1	MELO3C008312	-//-	--	0.970889	1.56795e-07
chr9	LNC_003732	XLOC_032710	--	lncRNA	17049650	17052131	+	MELO3C005170T1	MELO3C005170	sp|Q8RY65|NIK2_ARATH Protein NSP-INTERACTING KINASE 2 OS=Arabidopsis thaliana GN=NIK2 PE=1 SV=1//0	--	17007242	17010653	+	38996	downstream	LNC_003732	XLOC_032710	--	lncRNA	MELO3C005170T1	MELO3C005170	sp|Q8RY65|NIK2_ARATH Protein NSP-INTERACTING KINASE 2 OS=Arabidopsis thaliana GN=NIK2 PE=1 SV=1//0	--	0.985714	4.57521e-09
chr9	LNC_003732	XLOC_032710	--	lncRNA	17049650	17052131	+	MELO3C005177T1	MELO3C005177	-//-	--	17051973	17052446	-	-159	antisense	LNC_003732	XLOC_032710	--	lncRNA	MELO3C005177T1	MELO3C005177	-//-	--	0.985319	5.23966e-09
chr7	LNC_003330	XLOC_028309	--	lncRNA	1533869	1534521	-	MELO3C016867T1	MELO3C016867	sp|P51273|YCF36_PORPU Uncharacterized protein ycf36 OS=Porphyra purpurea GN=ycf36 PE=3 SV=1//7.3269e-23	--	1533425	1534769	+	-653	antisense	LNC_003330	XLOC_028309	--	lncRNA	MELO3C016867T1	MELO3C016867	sp|P51273|YCF36_PORPU Uncharacterized protein ycf36 OS=Porphyra purpurea GN=ycf36 PE=3 SV=1//7.3269e-23	--	0.951805	1.88816e-06
chr1	LNC_001429	XLOC_006388	--	lncRNA	1313836	1314666	-	MELO3C018589T2	MELO3C018589	sp|Q94B59|PP372_ARATH Pentatricopeptide repeat-containing protein At5g09450, mitochondrial OS=Arabidopsis thaliana GN=At5g09450 PE=2 SV=1//7.11986e-146	--	1314519	1318071	+	-148	antisense	LNC_001429	XLOC_006388	--	lncRNA	MELO3C018589T2	MELO3C018589	sp|Q94B59|PP372_ARATH Pentatricopeptide repeat-containing protein At5g09450, mitochondrial OS=Arabidopsis thaliana GN=At5g09450 PE=2 SV=1//7.11986e-146	--	0.972497	1.18341e-07
chr2	LNC_002250	XLOC_015926	--	lncRNA	9806483	9810477	-	MELO3C014995T1	MELO3C014995	sp|O29470|Y788_ARCFU Uncharacterized transporter AF_0788 OS=Archaeoglobus fulgidus (strain ATCC 49558 / VC-16 / DSM 4304 / JCM 9628 / NBRC 100126) GN=AF_0788 PE=3 SV=1//3.41569e-09	--	9700090	9706948	-	99534	upstream	LNC_002250	XLOC_015926	--	lncRNA	MELO3C014995T1	MELO3C014995	sp|O29470|Y788_ARCFU Uncharacterized transporter AF_0788 OS=Archaeoglobus fulgidus (strain ATCC 49558 / VC-16 / DSM 4304 / JCM 9628 / NBRC 100126) GN=AF_0788 PE=3 SV=1//3.41569e-09	--	-0.957725	9.90417e-07
chr2	LNC_002203	XLOC_015349	--	lncRNA	23875310	23878998	+	MELO3C017273T1	MELO3C017273	sp|Q9FZ75|CML15_ARATH Probable calcium-binding protein CML15 OS=Arabidopsis thaliana GN=CML15 PE=2 SV=1//4.12524e-71	--	23870346	23871019	-	4290	upstream	LNC_002203	XLOC_015349	--	lncRNA	MELO3C017273T1	MELO3C017273	sp|Q9FZ75|CML15_ARATH Probable calcium-binding protein CML15 OS=Arabidopsis thaliana GN=CML15 PE=2 SV=1//4.12524e-71	--	0.962714	5.3309e-07
chr2	LNC_002203	XLOC_015349	--	lncRNA	23875310	23878998	+	MELO3C017277T1	MELO3C017277	sp|O22227|MIZ1_ARATH Protein MIZU-KUSSEI 1 OS=Arabidopsis thaliana GN=MIZ1 PE=1 SV=1//1.57343e-54	--	23848242	23849449	-	25860	upstream	LNC_002203	XLOC_015349	--	lncRNA	MELO3C017277T1	MELO3C017277	sp|O22227|MIZ1_ARATH Protein MIZU-KUSSEI 1 OS=Arabidopsis thaliana GN=MIZ1 PE=1 SV=1//1.57343e-54	--	0.96245	5.51994e-07
chr4	LNC_002646	XLOC_020497	--	lncRNA	2165669	2167966	-	MELO3C003544T1	MELO3C003544	sp|Q9SK92|ATL15_ARATH E3 ubiquitin-protein ligase ATL15 OS=Arabidopsis thaliana GN=ATL15 PE=1 SV=1//2.72989e-52	--	2146296	2147348	-	18320	upstream	LNC_002646	XLOC_020497	--	lncRNA	MELO3C003544T1	MELO3C003544	sp|Q9SK92|ATL15_ARATH E3 ubiquitin-protein ligase ATL15 OS=Arabidopsis thaliana GN=ATL15 PE=1 SV=1//2.72989e-52	--	0.965354	3.7092e-07
chr4	LNC_002646	XLOC_020497	--	lncRNA	2165669	2167966	-	MELO3C003548T1	MELO3C003548	-//-	--	2167818	2168336	+	-149	antisense	LNC_002646	XLOC_020497	--	lncRNA	MELO3C003548T1	MELO3C003548	-//-	--	0.987798	2.08676e-09
chr4	LNC_002646	XLOC_020497	--	lncRNA	2165669	2167966	-	MELO3C003554T1	MELO3C003554	sp|P46667|ATHB5_ARATH Homeobox-leucine zipper protein ATHB-5 OS=Arabidopsis thaliana GN=ATHB-5 PE=1 SV=1//1.79203e-37	--	2233340	2234727	+	65373	upstream	LNC_002646	XLOC_020497	--	lncRNA	MELO3C003554T1	MELO3C003554	sp|P46667|ATHB5_ARATH Homeobox-leucine zipper protein ATHB-5 OS=Arabidopsis thaliana GN=ATHB-5 PE=1 SV=1//1.79203e-37	--	0.974105	8.78013e-08
chr9	LNC_003688	XLOC_032219	--	lncRNA	1918187	1919287	+	MELO3C022007T2	MELO3C022007	sp|Q9LQY3|P24D9_ARATH Transmembrane emp24 domain-containing protein p24delta9 OS=Arabidopsis thaliana GN=At1g26690 PE=2 SV=1//4.78569e-52	--	1887113	1889584	-	28602	upstream	LNC_003688	XLOC_032219	--	lncRNA	MELO3C022007T2	MELO3C022007	sp|Q9LQY3|P24D9_ARATH Transmembrane emp24 domain-containing protein p24delta9 OS=Arabidopsis thaliana GN=At1g26690 PE=2 SV=1//4.78569e-52	--	0.955606	1.26024e-06
chr9	LNC_003745	XLOC_032806	--	lncRNA	19477865	19478252	+	MELO3C005339T1	MELO3C005339	sp|Q9C9N5|Y1668_ARATH Probable inactive leucine-rich repeat receptor-like protein kinase At1g66830 OS=Arabidopsis thaliana GN=At1g66830 PE=2 SV=1//0	--	19526357	19528632	-	48104	downstream	LNC_003745	XLOC_032806	--	lncRNA	MELO3C005339T1	MELO3C005339	sp|Q9C9N5|Y1668_ARATH Probable inactive leucine-rich repeat receptor-like protein kinase At1g66830 OS=Arabidopsis thaliana GN=At1g66830 PE=2 SV=1//0	--	0.956768	1.10588e-06
chr5	LNC_002862	XLOC_023274	--	lncRNA	5681080	5681557	-	MELO3C022989T1	MELO3C022989	-//-	--	5662617	5663198	+	17881	downstream	LNC_002862	XLOC_023274	--	lncRNA	MELO3C022989T1	MELO3C022989	-//-	--	1	0
chr5	LNC_002862	XLOC_023274	--	lncRNA	5681080	5681557	-	MELO3C022991T1	MELO3C022991	-//-	--	5681299	5681538	+	-240	antisense	LNC_002862	XLOC_023274	--	lncRNA	MELO3C022991T1	MELO3C022991	-//-	--	1	0
chr5	LNC_002839	XLOC_023095	--	lncRNA	1833963	1834414	-	MELO3C014508T1	MELO3C014508	sp|Q66GQ2|Y5162_ARATH Uncharacterized protein At5g41620 OS=Arabidopsis thaliana GN=At5g41620 PE=2 SV=2//2.05596e-17	--	1830591	1833881	-	81	upstream	LNC_002839	XLOC_023095	--	lncRNA	MELO3C014508T1	MELO3C014508	sp|Q66GQ2|Y5162_ARATH Uncharacterized protein At5g41620 OS=Arabidopsis thaliana GN=At5g41620 PE=2 SV=2//2.05596e-17	--	0.95901	8.50662e-07
chr0	LNC_000831	XLOC_003539	--	lncRNA	20538389	20538609	-	MELO3C000873T1	MELO3C000873	-//-	--	20578941	20579611	+	40331	upstream	LNC_000831	XLOC_003539	--	lncRNA	MELO3C000873T1	MELO3C000873	-//-	--	0.967113	2.86692e-07
chr2	LNC_002312	XLOC_016480	--	lncRNA	24729744	24732077	-	MELO3C017154T1	MELO3C017154	sp|Q8H157|PTR19_ARATH Protein NRT1/ PTR FAMILY 4.6 OS=Arabidopsis thaliana GN=NPF4.6 PE=1 SV=1//0	--	24716256	24719674	-	10069	upstream	LNC_002312	XLOC_016480	--	lncRNA	MELO3C017154T1	MELO3C017154	sp|Q8H157|PTR19_ARATH Protein NRT1/ PTR FAMILY 4.6 OS=Arabidopsis thaliana GN=NPF4.6 PE=1 SV=1//0	--	0.956769	1.10584e-06
chr2	LNC_002314	XLOC_016542	--	lncRNA	25562470	25562693	-	MELO3C026247T1	MELO3C026247	sp|Q94A08|RFS2_ARATH Probable galactinol--sucrose galactosyltransferase 2 OS=Arabidopsis thaliana GN=RFS2 PE=2 SV=2//0	--	25616080	25620546	+	53386	upstream	LNC_002314	XLOC_016542	--	lncRNA	MELO3C026247T1	MELO3C026247	sp|Q94A08|RFS2_ARATH Probable galactinol--sucrose galactosyltransferase 2 OS=Arabidopsis thaliana GN=RFS2 PE=2 SV=2//0	--	0.959069	8.44624e-07
chr6	LNC_003158	XLOC_026638	--	lncRNA	26611746	26612082	-	MELO3C016525T1	MELO3C016525	-//-	--	26627175	26629564	-	15092	downstream	LNC_003158	XLOC_026638	--	lncRNA	MELO3C016525T1	MELO3C016525	-//-	--	0.969394	2.00912e-07
chr10	LNC_001704	XLOC_009545	--	lncRNA	17708763	17709763	-	MELO3C018366T1	MELO3C018366	sp|Q9SRM0|ATL66_ARATH RING-H2 finger protein ATL66 OS=Arabidopsis thaliana GN=ATL66 PE=2 SV=1//1.66758e-22	--	17708400	17708906	+	-144	antisense	LNC_001704	XLOC_009545	--	lncRNA	MELO3C018366T1	MELO3C018366	sp|Q9SRM0|ATL66_ARATH RING-H2 finger protein ATL66 OS=Arabidopsis thaliana GN=ATL66 PE=2 SV=1//1.66758e-22	--	0.956947	1.08354e-06
chr11	LNC_001890	XLOC_011458	--	lncRNA	11629484	11630138	-	MELO3C019326T1	MELO3C019326	sp|Q9SGP6|GRXC9_ARATH Glutaredoxin-C9 OS=Arabidopsis thaliana GN=GRXC9 PE=1 SV=1//2.12105e-36	--	11631710	11632675	+	1571	upstream	LNC_001890	XLOC_011458	--	lncRNA	MELO3C019326T1	MELO3C019326	sp|Q9SGP6|GRXC9_ARATH Glutaredoxin-C9 OS=Arabidopsis thaliana GN=GRXC9 PE=1 SV=1//2.12105e-36	--	0.991169	4.16756e-10
chr10	LNC_001664	XLOC_009290	--	lncRNA	6918672	6919046	-	MELO3C023892T1	MELO3C023892	sp|Q9SSE8|GLYT1_ARATH Probable glycosyltransferase At3g07620 OS=Arabidopsis thaliana GN=At3g07620 PE=3 SV=1//1.49371e-20	--	6918906	6920349	+	-141	antisense	LNC_001664	XLOC_009290	--	lncRNA	MELO3C023892T1	MELO3C023892	sp|Q9SSE8|GLYT1_ARATH Probable glycosyltransferase At3g07620 OS=Arabidopsis thaliana GN=At3g07620 PE=3 SV=1//1.49371e-20	--	0.969439	1.99461e-07
chr9	LNC_003843	XLOC_033973	--	lncRNA	21579062	21580355	-	MELO3C005585T1	MELO3C005585	-//-	--	21560732	21563620	-	15441	upstream	LNC_003843	XLOC_033973	--	lncRNA	MELO3C005585T1	MELO3C005585	-//-	--	0.962944	5.17077e-07
chr1	LNC_001530	XLOC_007712	--	lncRNA	33807026	33808333	-	MELO3C024239T1	MELO3C024239	sp|Q9CA93|BAC2_ARATH Mitochondrial arginine transporter BAC2 OS=Arabidopsis thaliana GN=BAC2 PE=1 SV=1//5.92695e-131	--	33807183	33808755	+	-1151	antisense	LNC_001530	XLOC_007712	--	lncRNA	MELO3C024239T1	MELO3C024239	sp|Q9CA93|BAC2_ARATH Mitochondrial arginine transporter BAC2 OS=Arabidopsis thaliana GN=BAC2 PE=1 SV=1//5.92695e-131	--	0.98446	6.95386e-09
chr3	LNC_002380	XLOC_017289	--	lncRNA	22995715	22996434	+	MELO3C026532T1	MELO3C026532	sp|P48352|CATA3_CUCPE Catalase isozyme 3 OS=Cucurbita pepo GN=CAT3 PE=2 SV=1//0	--	22996495	23003265	-	60	downstream	LNC_002380	XLOC_017289	--	lncRNA	MELO3C026532T1	MELO3C026532	sp|P48352|CATA3_CUCPE Catalase isozyme 3 OS=Cucurbita pepo GN=CAT3 PE=2 SV=1//0	--	0.97683	5.05857e-08
chr6	LNC_002974	XLOC_024462	--	lncRNA	5110594	5112226	+	MELO3C006695T1	MELO3C006695	-//-	--	5130340	5131455	+	18113	upstream	LNC_002974	XLOC_024462	--	lncRNA	MELO3C006695T1	MELO3C006695	-//-	--	0.974426	8.25427e-08
chr6	LNC_002970	XLOC_024429	--	lncRNA	4582348	4584421	+	MELO3C006612T1	MELO3C006612	-//-	--	4581172	4581892	+	455	downstream	LNC_002970	XLOC_024429	--	lncRNA	MELO3C006612T1	MELO3C006612	-//-	--	0.992098	2.39373e-10
chr6	LNC_002970	XLOC_024429	--	lncRNA	4582348	4584421	+	MELO3C006613T1	MELO3C006613	sp|Q6XBF8|CDR1_ARATH Aspartic proteinase CDR1 OS=Arabidopsis thaliana GN=CDR1 PE=1 SV=1//1.40561e-59	--	4582661	4583935	-	-1275	antisense	LNC_002970	XLOC_024429	--	lncRNA	MELO3C006613T1	MELO3C006613	sp|Q6XBF8|CDR1_ARATH Aspartic proteinase CDR1 OS=Arabidopsis thaliana GN=CDR1 PE=1 SV=1//1.40561e-59	--	0.976212	5.76404e-08
chr6	LNC_002971	XLOC_024429	--	lncRNA	4583061	4585634	+	MELO3C006612T1	MELO3C006612	-//-	--	4581172	4581892	+	1168	downstream	LNC_002971	XLOC_024429	--	lncRNA	MELO3C006612T1	MELO3C006612	-//-	--	0.994521	3.85409e-11
chr6	LNC_002971	XLOC_024429	--	lncRNA	4583061	4585634	+	MELO3C006613T1	MELO3C006613	sp|Q6XBF8|CDR1_ARATH Aspartic proteinase CDR1 OS=Arabidopsis thaliana GN=CDR1 PE=1 SV=1//1.40561e-59	--	4582661	4583935	-	-875	antisense	LNC_002971	XLOC_024429	--	lncRNA	MELO3C006613T1	MELO3C006613	sp|Q6XBF8|CDR1_ARATH Aspartic proteinase CDR1 OS=Arabidopsis thaliana GN=CDR1 PE=1 SV=1//1.40561e-59	--	0.973922	9.09139e-08
chr11	LNC_001891	XLOC_011463	--	lncRNA	11814007	11814663	-	MELO3C019333T1	MELO3C019333	-//-	--	11814517	11815176	+	-147	antisense	LNC_001891	XLOC_011463	--	lncRNA	MELO3C019333T1	MELO3C019333	-//-	--	0.959576	7.943e-07
chr12	LNC_002125	XLOC_014341	--	lncRNA	25031216	25034607	-	MELO3C002131T1	MELO3C002131	sp|Q9FR44|PEAM1_ARATH Phosphoethanolamine N-methyltransferase 1 OS=Arabidopsis thaliana GN=NMT1 PE=1 SV=1//0	--	24951799	24956427	+	74788	downstream	LNC_002125	XLOC_014341	--	lncRNA	MELO3C002131T1	MELO3C002131	sp|Q9FR44|PEAM1_ARATH Phosphoethanolamine N-methyltransferase 1 OS=Arabidopsis thaliana GN=NMT1 PE=1 SV=1//0	--	0.968874	2.18391e-07
chr12	LNC_002125	XLOC_014341	--	lncRNA	25031216	25034607	-	MELO3C002121T2	MELO3C002121	sp|Q8L6Z7|EXO1_ARATH Exonuclease 1 OS=Arabidopsis thaliana GN=EXO1 PE=2 SV=2//7.28771e-73	--	25019022	25023736	-	7479	upstream	LNC_002125	XLOC_014341	--	lncRNA	MELO3C002121T2	MELO3C002121	sp|Q8L6Z7|EXO1_ARATH Exonuclease 1 OS=Arabidopsis thaliana GN=EXO1 PE=2 SV=2//7.28771e-73	--	0.960816	6.8113e-07
chr12	LNC_002125	XLOC_014341	--	lncRNA	25031216	25034607	-	MELO3C002110T1	MELO3C002110	sp|Q9ZQF9|MBR1_ARATH E3 ubiquitin-protein ligase MBR1 OS=Arabidopsis thaliana GN=MBR1 PE=1 SV=1//1.37948e-26	--	25078243	25080861	-	43635	downstream	LNC_002125	XLOC_014341	--	lncRNA	MELO3C002110T1	MELO3C002110	sp|Q9ZQF9|MBR1_ARATH E3 ubiquitin-protein ligase MBR1 OS=Arabidopsis thaliana GN=MBR1 PE=1 SV=1//1.37948e-26	--	0.97025	1.74597e-07
chr12	LNC_002125	XLOC_014341	--	lncRNA	25031216	25034607	-	MELO3C002122T1	MELO3C002122	sp|Q9LV33|BGL44_ARATH Beta-glucosidase 44 OS=Arabidopsis thaliana GN=BGLU44 PE=2 SV=1//0	--	25015552	25018761	+	12454	downstream	LNC_002125	XLOC_014341	--	lncRNA	MELO3C002122T1	MELO3C002122	sp|Q9LV33|BGL44_ARATH Beta-glucosidase 44 OS=Arabidopsis thaliana GN=BGLU44 PE=2 SV=1//0	--	0.977953	3.95369e-08
chr12	LNC_002125	XLOC_014341	--	lncRNA	25031216	25034607	-	MELO3C002114T1	MELO3C002114	-//-	--	25066033	25068053	+	31425	upstream	LNC_002125	XLOC_014341	--	lncRNA	MELO3C002114T1	MELO3C002114	-//-	--	0.969081	2.11282e-07
chr12	LNC_002125	XLOC_014341	--	lncRNA	25031216	25034607	-	MELO3C002128T1	MELO3C002128	sp|P50699|TLPH_ARATH Thaumatin-like protein OS=Arabidopsis thaliana GN=At1g18250 PE=2 SV=2//9.27318e-132	--	24977533	24978976	+	52239	downstream	LNC_002125	XLOC_014341	--	lncRNA	MELO3C002128T1	MELO3C002128	sp|P50699|TLPH_ARATH Thaumatin-like protein OS=Arabidopsis thaliana GN=At1g18250 PE=2 SV=2//9.27318e-132	--	0.960122	7.42764e-07
chr12	LNC_002125	XLOC_014341	--	lncRNA	25031216	25034607	-	MELO3C002124T1	MELO3C002124	sp|Q9LV37|MPK9_ARATH Mitogen-activated protein kinase 9 OS=Arabidopsis thaliana GN=MPK9 PE=2 SV=2//0	--	25003151	25007636	+	23579	downstream	LNC_002125	XLOC_014341	--	lncRNA	MELO3C002124T1	MELO3C002124	sp|Q9LV37|MPK9_ARATH Mitogen-activated protein kinase 9 OS=Arabidopsis thaliana GN=MPK9 PE=2 SV=2//0	--	0.957334	1.03641e-06
chr12	LNC_002121	XLOC_014264	--	lncRNA	24120452	24120914	-	MELO3C002261T1	MELO3C002261	sp|Q2MHE4|HT1_ARATH Serine/threonine-protein kinase HT1 OS=Arabidopsis thaliana GN=HT1 PE=1 SV=1//1.76619e-100	--	24118139	24119538	-	913	upstream	LNC_002121	XLOC_014264	--	lncRNA	MELO3C002261T1	MELO3C002261	sp|Q2MHE4|HT1_ARATH Serine/threonine-protein kinase HT1 OS=Arabidopsis thaliana GN=HT1 PE=1 SV=1//1.76619e-100	--	0.988093	1.84729e-09
chr12	LNC_002121	XLOC_014264	--	lncRNA	24120452	24120914	-	MELO3C002272T1	MELO3C002272	-//-	--	24019041	24022308	-	98143	upstream	LNC_002121	XLOC_014264	--	lncRNA	MELO3C002272T1	MELO3C002272	-//-	--	0.967924	2.53387e-07
chr12	LNC_002121	XLOC_014264	--	lncRNA	24120452	24120914	-	MELO3C002262T1	MELO3C002262	-//-	--	24105930	24107194	+	13257	downstream	LNC_002121	XLOC_014264	--	lncRNA	MELO3C002262T1	MELO3C002262	-//-	--	0.960925	6.71792e-07
chr12	LNC_002121	XLOC_014264	--	lncRNA	24120452	24120914	-	MELO3C002259T2	MELO3C002259	sp|Q8GYT9|SIS3_ARATH E3 ubiquitin-protein ligase SIS3 OS=Arabidopsis thaliana GN=SIS3 PE=2 SV=2//1.56635e-148	--	24128651	24132171	-	7736	downstream	LNC_002121	XLOC_014264	--	lncRNA	MELO3C002259T2	MELO3C002259	sp|Q8GYT9|SIS3_ARATH E3 ubiquitin-protein ligase SIS3 OS=Arabidopsis thaliana GN=SIS3 PE=2 SV=2//1.56635e-148	--	0.962961	5.15883e-07
chr12	LNC_002120	XLOC_014262	--	lncRNA	24100923	24101863	-	MELO3C002254T1	MELO3C002254	-//-	--	24150967	24153414	-	49103	downstream	LNC_002120	XLOC_014262	--	lncRNA	MELO3C002254T1	MELO3C002254	-//-	--	0.95705	1.07078e-06
chr12	LNC_002120	XLOC_014262	--	lncRNA	24100923	24101863	-	MELO3C002271T1	MELO3C002271	sp|Q2VZE7|APAG_MAGSA Protein ApaG OS=Magnetospirillum magneticum (strain AMB-1 / ATCC 700264) GN=apaG PE=3 SV=1//3.31313e-30	--	24027396	24031508	-	69414	upstream	LNC_002120	XLOC_014262	--	lncRNA	MELO3C002271T1	MELO3C002271	sp|Q2VZE7|APAG_MAGSA Protein ApaG OS=Magnetospirillum magneticum (strain AMB-1 / ATCC 700264) GN=apaG PE=3 SV=1//3.31313e-30	--	0.956335	1.16152e-06
chr8	LNC_003670	XLOC_031874	--	lncRNA	26366442	26369800	-	MELO3C025209T1	MELO3C025209	-//-	--	26358975	26359740	+	6701	downstream	LNC_003670	XLOC_031874	--	lncRNA	MELO3C025209T1	MELO3C025209	-//-	--	0.951819	1.88559e-06
chr8	LNC_003671	XLOC_031874	--	lncRNA	26366442	26369800	-	MELO3C025206T1	MELO3C025206	sp|Q9LZW2|OFP1_ARATH Transcription repressor OFP1 OS=Arabidopsis thaliana GN=OFP1 PE=1 SV=1//1.78792e-29	--	26429769	26430876	-	59968	downstream	LNC_003671	XLOC_031874	--	lncRNA	MELO3C025206T1	MELO3C025206	sp|Q9LZW2|OFP1_ARATH Transcription repressor OFP1 OS=Arabidopsis thaliana GN=OFP1 PE=1 SV=1//1.78792e-29	--	0.992697	1.61659e-10
chr4	LNC_002652	XLOC_020659	--	lncRNA	4801118	4801480	-	MELO3C003803T1	MELO3C003803	sp|Q9AR07|JMT_ARATH Jasmonate O-methyltransferase OS=Arabidopsis thaliana GN=JMT PE=1 SV=3//4.06427e-107	--	4801332	4803030	+	-149	antisense	LNC_002652	XLOC_020659	--	lncRNA	MELO3C003803T1	MELO3C003803	sp|Q9AR07|JMT_ARATH Jasmonate O-methyltransferase OS=Arabidopsis thaliana GN=JMT PE=1 SV=3//4.06427e-107	--	0.989401	1.03466e-09
chr3	LNC_002396	XLOC_017627	--	lncRNA	27803994	27805197	+	MELO3C010907T1	MELO3C010907	sp|P90648|MHCKB_DICDI Myosin heavy chain kinase B OS=Dictyostelium discoideum GN=mhkB PE=2 SV=1//1.5641e-07	--	27809072	27810989	+	3874	upstream	LNC_002396	XLOC_017627	--	lncRNA	MELO3C010907T1	MELO3C010907	sp|P90648|MHCKB_DICDI Myosin heavy chain kinase B OS=Dictyostelium discoideum GN=mhkB PE=2 SV=1//1.5641e-07	--	0.98844	1.59495e-09
chr3	LNC_002396	XLOC_017627	--	lncRNA	27803994	27805197	+	MELO3C010922T1	MELO3C010922	-//-	--	27739251	27742097	+	61896	downstream	LNC_002396	XLOC_017627	--	lncRNA	MELO3C010922T1	MELO3C010922	-//-	--	0.969948	1.83555e-07
chr3	LNC_002396	XLOC_017627	--	lncRNA	27803994	27805197	+	MELO3C010908T1	MELO3C010908	-//-	--	27804280	27804591	-	-312	antisense	LNC_002396	XLOC_017627	--	lncRNA	MELO3C010908T1	MELO3C010908	-//-	--	0.995706	1.14142e-11
chr3	LNC_002399	XLOC_017649	--	lncRNA	27993410	27994491	+	MELO3C010877T1	MELO3C010877	sp|Q9FMN2|PAH2_ARATH Phosphatidate phosphatase PAH2 OS=Arabidopsis thaliana GN=PAH2 PE=1 SV=1//1.20159e-27	--	27986888	27990094	+	3315	downstream	LNC_002399	XLOC_017649	--	lncRNA	MELO3C010877T1	MELO3C010877	sp|Q9FMN2|PAH2_ARATH Phosphatidate phosphatase PAH2 OS=Arabidopsis thaliana GN=PAH2 PE=1 SV=1//1.20159e-27	--	0.966671	3.06265e-07
chr12	LNC_002015	XLOC_012841	--	lncRNA	19112158	19112537	+	MELO3C002810T1	MELO3C002810	-//-	--	19123401	19128268	+	10863	upstream	LNC_002015	XLOC_012841	--	lncRNA	MELO3C002810T1	MELO3C002810	-//-	--	-0.967006	2.91322e-07
chr12	LNC_002015	XLOC_012841	--	lncRNA	19112158	19112537	+	MELO3C002809T2	MELO3C002809	-//-	--	19134774	19135586	+	22236	upstream	LNC_002015	XLOC_012841	--	lncRNA	MELO3C002809T2	MELO3C002809	-//-	--	0.97517	7.1293e-08
chr12	LNC_002015	XLOC_012841	--	lncRNA	19112158	19112537	+	MELO3C002814T1	MELO3C002814	sp|C0LGQ9|Y4294_ARATH Probable LRR receptor-like serine/threonine-protein kinase At4g20940 OS=Arabidopsis thaliana GN=At4g20940 PE=1 SV=1//0	--	19063440	19067843	+	44314	downstream	LNC_002015	XLOC_012841	--	lncRNA	MELO3C002814T1	MELO3C002814	sp|C0LGQ9|Y4294_ARATH Probable LRR receptor-like serine/threonine-protein kinase At4g20940 OS=Arabidopsis thaliana GN=At4g20940 PE=1 SV=1//0	--	0.983138	1.04373e-08
chr8	LNC_003548	XLOC_030385	--	lncRNA	23000585	23003918	+	MELO3C008885T1	MELO3C008885	sp|Q5N942|SAPK4_ORYSJ Serine/threonine-protein kinase SAPK4 OS=Oryza sativa subsp. japonica GN=SAPK4 PE=2 SV=2//7.02596e-14	--	23001047	23001331	-	-285	antisense	LNC_003548	XLOC_030385	--	lncRNA	MELO3C008885T1	MELO3C008885	sp|Q5N942|SAPK4_ORYSJ Serine/threonine-protein kinase SAPK4 OS=Oryza sativa subsp. japonica GN=SAPK4 PE=2 SV=2//7.02596e-14	--	0.981976	1.45365e-08
chr0	LNC_000549	XLOC_002138	--	lncRNA	36130253	36130518	+	MELO3C001778T1	MELO3C001778	-//-	--	36203878	36204116	-	73359	downstream	LNC_000549	XLOC_002138	--	lncRNA	MELO3C001778T1	MELO3C001778	-//-	--	0.99919	2.66454e-15
chr10	LNC_001571	XLOC_008377	--	lncRNA	10177699	10178940	+	MELO3C020102T3	MELO3C020102	sp|F4IZC5|CAN1_ARATH Staphylococcal-like nuclease CAN1 OS=Arabidopsis thaliana GN=CAN1 PE=1 SV=1//1.63755e-08	--	10110731	10113705	+	63993	downstream	LNC_001571	XLOC_008377	--	lncRNA	MELO3C020102T3	MELO3C020102	sp|F4IZC5|CAN1_ARATH Staphylococcal-like nuclease CAN1 OS=Arabidopsis thaliana GN=CAN1 PE=1 SV=1//1.63755e-08	--	0.963399	4.86416e-07
chr1	LNC_001470	XLOC_006879	--	lncRNA	14579377	14581370	-	MELO3C013232T1	MELO3C013232	sp|Q9ZWC6|ATB_ARATH F-box protein At-B OS=Arabidopsis thaliana GN=ATB PE=2 SV=1//1.18742e-165	--	14507935	14510219	-	69157	upstream	LNC_001470	XLOC_006879	--	lncRNA	MELO3C013232T1	MELO3C013232	sp|Q9ZWC6|ATB_ARATH F-box protein At-B OS=Arabidopsis thaliana GN=ATB PE=2 SV=1//1.18742e-165	--	0.963033	5.10941e-07
chr1	LNC_001470	XLOC_006879	--	lncRNA	14579377	14581370	-	MELO3C013236T1	MELO3C013236	sp|F4HVJ3|POD1_ARATH Protein POLLEN DEFECTIVE IN GUIDANCE 1 OS=Arabidopsis thaliana GN=POD1 PE=1 SV=1//1.00461e-160	--	14599240	14604200	-	17869	downstream	LNC_001470	XLOC_006879	--	lncRNA	MELO3C013236T1	MELO3C013236	sp|F4HVJ3|POD1_ARATH Protein POLLEN DEFECTIVE IN GUIDANCE 1 OS=Arabidopsis thaliana GN=POD1 PE=1 SV=1//1.00461e-160	--	0.970675	1.62587e-07
chr1	LNC_001472	XLOC_006898	--	lncRNA	14954700	14956515	-	MELO3C013270T1	MELO3C013270	-//-	--	14959879	14960816	+	3363	upstream	LNC_001472	XLOC_006898	--	lncRNA	MELO3C013270T1	MELO3C013270	-//-	--	0.968829	2.19945e-07
chr1	LNC_001472	XLOC_006898	--	lncRNA	14954700	14956515	-	MELO3C013272T1	MELO3C013272	-//-	--	14966188	14967242	+	9672	upstream	LNC_001472	XLOC_006898	--	lncRNA	MELO3C013272T1	MELO3C013272	-//-	--	0.978301	3.65336e-08
chr1	LNC_001472	XLOC_006898	--	lncRNA	14954700	14956515	-	MELO3C013269T1	MELO3C013269	-//-	--	14956370	14957254	+	-146	antisense	LNC_001472	XLOC_006898	--	lncRNA	MELO3C013269T1	MELO3C013269	-//-	--	0.996785	2.6914e-12
chr1	LNC_001472	XLOC_006898	--	lncRNA	14954700	14956515	-	MELO3C013273T1	MELO3C013273	-//-	--	14968743	14969712	+	12227	upstream	LNC_001472	XLOC_006898	--	lncRNA	MELO3C013273T1	MELO3C013273	-//-	--	0.971671	1.37021e-07
chr1	LNC_001472	XLOC_006898	--	lncRNA	14954700	14956515	-	MELO3C013284T1	MELO3C013284	-//-	--	15013987	15014841	+	57471	upstream	LNC_001472	XLOC_006898	--	lncRNA	MELO3C013284T1	MELO3C013284	-//-	--	0.974393	8.3064e-08
chr1	LNC_001472	XLOC_006898	--	lncRNA	14954700	14956515	-	MELO3C013268T1	MELO3C013268	-//-	--	14953691	14954782	+	-83	antisense	LNC_001472	XLOC_006898	--	lncRNA	MELO3C013268T1	MELO3C013268	-//-	--	0.976438	5.49714e-08
chr1	LNC_001472	XLOC_006898	--	lncRNA	14954700	14956515	-	MELO3C013275T1	MELO3C013275	-//-	--	14978126	14979087	+	21610	upstream	LNC_001472	XLOC_006898	--	lncRNA	MELO3C013275T1	MELO3C013275	-//-	--	0.974228	8.57507e-08
chr1	LNC_001473	XLOC_006899	--	lncRNA	14963917	14966336	-	MELO3C013272T1	MELO3C013272	-//-	--	14966188	14967242	+	-149	antisense	LNC_001473	XLOC_006899	--	lncRNA	MELO3C013272T1	MELO3C013272	-//-	--	0.99622	6.03673e-12
chr1	LNC_001473	XLOC_006899	--	lncRNA	14963917	14966336	-	MELO3C013284T1	MELO3C013284	-//-	--	15013987	15014841	+	47650	upstream	LNC_001473	XLOC_006899	--	lncRNA	MELO3C013284T1	MELO3C013284	-//-	--	0.959685	7.83754e-07
chr1	LNC_001473	XLOC_006899	--	lncRNA	14963917	14966336	-	MELO3C013273T1	MELO3C013273	-//-	--	14968743	14969712	+	2406	upstream	LNC_001473	XLOC_006899	--	lncRNA	MELO3C013273T1	MELO3C013273	-//-	--	0.981108	1.83621e-08
chr1	LNC_001473	XLOC_006899	--	lncRNA	14963917	14966336	-	MELO3C013269T1	MELO3C013269	-//-	--	14956370	14957254	+	6662	downstream	LNC_001473	XLOC_006899	--	lncRNA	MELO3C013269T1	MELO3C013269	-//-	--	0.960944	6.7019e-07
chr1	LNC_001473	XLOC_006899	--	lncRNA	14963917	14966336	-	MELO3C013275T1	MELO3C013275	-//-	--	14978126	14979087	+	11789	upstream	LNC_001473	XLOC_006899	--	lncRNA	MELO3C013275T1	MELO3C013275	-//-	--	0.996895	2.25953e-12
chr1	LNC_001473	XLOC_006899	--	lncRNA	14963917	14966336	-	MELO3C013274T1	MELO3C013274	-//-	--	14972807	14973954	+	6470	upstream	LNC_001473	XLOC_006899	--	lncRNA	MELO3C013274T1	MELO3C013274	-//-	--	0.98664	3.27766e-09
chr2	LNC_002303	XLOC_016429	--	lncRNA	24108316	24109869	-	MELO3C017256T2	MELO3C017256	sp|Q8W486|Y1491_ARATH Uncharacterized protein At1g04910 OS=Arabidopsis thaliana GN=At1g04910 PE=2 SV=1//7.26153e-81	--	24004955	24008539	-	99776	upstream	LNC_002303	XLOC_016429	--	lncRNA	MELO3C017256T2	MELO3C017256	sp|Q8W486|Y1491_ARATH Uncharacterized protein At1g04910 OS=Arabidopsis thaliana GN=At1g04910 PE=2 SV=1//7.26153e-81	--	0.961923	5.91311e-07
chr2	LNC_002303	XLOC_016429	--	lncRNA	24108316	24109869	-	MELO3C017244T1	MELO3C017244	sp|Q8H8T0|RGP1_ORYSJ UDP-arabinopyranose mutase 1 OS=Oryza sativa subsp. japonica GN=UAM1 PE=1 SV=1//0	--	24101072	24104404	-	3911	upstream	LNC_002303	XLOC_016429	--	lncRNA	MELO3C017244T1	MELO3C017244	sp|Q8H8T0|RGP1_ORYSJ UDP-arabinopyranose mutase 1 OS=Oryza sativa subsp. japonica GN=UAM1 PE=1 SV=1//0	--	0.964778	4.02393e-07
chr2	LNC_002303	XLOC_016429	--	lncRNA	24108316	24109869	-	MELO3C017242T1	MELO3C017242	sp|Q94KT8|COBRA_ARATH Protein COBRA OS=Arabidopsis thaliana GN=COB PE=2 SV=1//0	--	24111851	24115040	-	1981	downstream	LNC_002303	XLOC_016429	--	lncRNA	MELO3C017242T1	MELO3C017242	sp|Q94KT8|COBRA_ARATH Protein COBRA OS=Arabidopsis thaliana GN=COB PE=2 SV=1//0	--	0.990076	7.45721e-10
chr2	LNC_002303	XLOC_016429	--	lncRNA	24108316	24109869	-	MELO3C017242T2	MELO3C017242	sp|Q94KT8|COBRA_ARATH Protein COBRA OS=Arabidopsis thaliana GN=COB PE=2 SV=1//0	--	24111851	24115040	-	1981	downstream	LNC_002303	XLOC_016429	--	lncRNA	MELO3C017242T2	MELO3C017242	sp|Q94KT8|COBRA_ARATH Protein COBRA OS=Arabidopsis thaliana GN=COB PE=2 SV=1//0	--	0.980791	1.99449e-08
chr2	LNC_002303	XLOC_016429	--	lncRNA	24108316	24109869	-	MELO3C017253T1	MELO3C017253	sp|Q8LDR0|DOF54_ARATH Dof zinc finger protein DOF5.4 OS=Arabidopsis thaliana GN=DOF5.4 PE=2 SV=2//1.68436e-12	--	24044790	24046278	+	62037	downstream	LNC_002303	XLOC_016429	--	lncRNA	MELO3C017253T1	MELO3C017253	sp|Q8LDR0|DOF54_ARATH Dof zinc finger protein DOF5.4 OS=Arabidopsis thaliana GN=DOF5.4 PE=2 SV=2//1.68436e-12	--	0.983186	1.02903e-08
chr6	LNC_003096	XLOC_025927	--	lncRNA	4307087	4308580	-	MELO3C006564T1	MELO3C006564	sp|Q94BT9|ATOX1_ARATH Copper transport protein ATX1 OS=Arabidopsis thaliana GN=ATX1 PE=1 SV=1//4.63404e-08	--	4214952	4217196	-	89890	upstream	LNC_003096	XLOC_025927	--	lncRNA	MELO3C006564T1	MELO3C006564	sp|Q94BT9|ATOX1_ARATH Copper transport protein ATX1 OS=Arabidopsis thaliana GN=ATX1 PE=1 SV=1//4.63404e-08	--	0.980055	2.40422e-08
chr6	LNC_003096	XLOC_025927	--	lncRNA	4307087	4308580	-	MELO3C006583T1	MELO3C006583	sp|Q9ZS91|MSRB5_ARATH Peptide methionine sulfoxide reductase B5 OS=Arabidopsis thaliana GN=MSRB5 PE=1 SV=1//3.99746e-75	--	4358539	4360417	+	49958	upstream	LNC_003096	XLOC_025927	--	lncRNA	MELO3C006583T1	MELO3C006583	sp|Q9ZS91|MSRB5_ARATH Peptide methionine sulfoxide reductase B5 OS=Arabidopsis thaliana GN=MSRB5 PE=1 SV=1//3.99746e-75	--	0.952561	1.74697e-06
chr6	LNC_003096	XLOC_025927	--	lncRNA	4307087	4308580	-	MELO3C006577T4	MELO3C006577	sp|P15102|GLNA4_PHAVU Glutamine synthetase leaf isozyme, chloroplastic OS=Phaseolus vulgaris PE=2 SV=1//0	--	4314877	4319034	+	6296	upstream	LNC_003096	XLOC_025927	--	lncRNA	MELO3C006577T4	MELO3C006577	sp|P15102|GLNA4_PHAVU Glutamine synthetase leaf isozyme, chloroplastic OS=Phaseolus vulgaris PE=2 SV=1//0	--	0.970798	1.59232e-07
chr6	LNC_003091	XLOC_025801	--	lncRNA	2762193	2764122	-	MELO3C006357T1	MELO3C006357	sp|P32110|GSTX6_SOYBN Probable glutathione S-transferase OS=Glycine max GN=HSP26-A PE=2 SV=1//3.38252e-52	--	2763373	2764688	+	-750	antisense	LNC_003091	XLOC_025801	--	lncRNA	MELO3C006357T1	MELO3C006357	sp|P32110|GSTX6_SOYBN Probable glutathione S-transferase OS=Glycine max GN=HSP26-A PE=2 SV=1//3.38252e-52	--	0.954829	1.37263e-06
chr3	LNC_002372	XLOC_017142	--	lncRNA	19285415	19286515	+	MELO3C020017T1	MELO3C020017	sp|Q7TPQ3|SHPRH_MOUSE E3 ubiquitin-protein ligase SHPRH OS=Mus musculus GN=Shprh PE=1 SV=1//1.95897e-14	--	19230549	19232507	+	52907	downstream	LNC_002372	XLOC_017142	--	lncRNA	MELO3C020017T1	MELO3C020017	sp|Q7TPQ3|SHPRH_MOUSE E3 ubiquitin-protein ligase SHPRH OS=Mus musculus GN=Shprh PE=1 SV=1//1.95897e-14	--	0.95306	1.65837e-06
chr3	LNC_002417	XLOC_017893	--	lncRNA	3345039	3345404	-	MELO3C008309T1	MELO3C008309	sp|Q9SRL8|LBD21_ARATH LOB domain-containing protein 21 OS=Arabidopsis thaliana GN=LBD21 PE=2 SV=1//1.82022e-55	--	3434567	3435231	-	89162	downstream	LNC_002417	XLOC_017893	--	lncRNA	MELO3C008309T1	MELO3C008309	sp|Q9SRL8|LBD21_ARATH LOB domain-containing protein 21 OS=Arabidopsis thaliana GN=LBD21 PE=2 SV=1//1.82022e-55	--	0.982644	1.20472e-08
chr11	LNC_001869	XLOC_011093	--	lncRNA	1843703	1845006	-	MELO3C023349T1	MELO3C023349	sp|A7LXU3|BGH3B_BACO1 Beta-glucosidase BoGH3B OS=Bacteroides ovatus (strain ATCC 8483 / DSM 1896 / JCM 5824 / NCTC 11153) GN=BACOVA_02659 PE=1 SV=1//4.68878e-13	--	1844647	1845503	+	-360	antisense	LNC_001869	XLOC_011093	--	lncRNA	MELO3C023349T1	MELO3C023349	sp|A7LXU3|BGH3B_BACO1 Beta-glucosidase BoGH3B OS=Bacteroides ovatus (strain ATCC 8483 / DSM 1896 / JCM 5824 / NCTC 11153) GN=BACOVA_02659 PE=1 SV=1//4.68878e-13	--	0.962589	5.41999e-07
chr11	LNC_001869	XLOC_011093	--	lncRNA	1843703	1845006	-	MELO3C023342T1	MELO3C023342	sp|Q6S001|KIF11_DICDI Kinesin-related protein 11 OS=Dictyostelium discoideum GN=kif11 PE=3 SV=1//1.62975e-107	--	1772751	1782179	-	61523	upstream	LNC_001869	XLOC_011093	--	lncRNA	MELO3C023342T1	MELO3C023342	sp|Q6S001|KIF11_DICDI Kinesin-related protein 11 OS=Dictyostelium discoideum GN=kif11 PE=3 SV=1//1.62975e-107	--	0.964218	4.34981e-07
chr10	LNC_001655	XLOC_009246	--	lncRNA	5773425	5773856	-	MELO3C023821T1	MELO3C023821	sp|Q9C942|CSE_ARATH Caffeoylshikimate esterase OS=Arabidopsis thaliana GN=CSE PE=1 SV=1//4.33212e-07	--	5829376	5829924	+	55519	upstream	LNC_001655	XLOC_009246	--	lncRNA	MELO3C023821T1	MELO3C023821	sp|Q9C942|CSE_ARATH Caffeoylshikimate esterase OS=Arabidopsis thaliana GN=CSE PE=1 SV=1//4.33212e-07	--	0.959624	7.89625e-07
chr4	LNC_002660	XLOC_020688	--	lncRNA	5493526	5494127	-	MELO3C003845T1	MELO3C003845	-//-	--	5493980	5494606	+	-148	antisense	LNC_002660	XLOC_020688	--	lncRNA	MELO3C003845T1	MELO3C003845	-//-	--	0.972447	1.19418e-07
chr7	LNC_003329	XLOC_028304	--	lncRNA	1457550	1460343	-	MELO3C016882T3	MELO3C016882	sp|Q8RWH8|NIPA9_ARATH Probable magnesium transporter NIPA9 OS=Arabidopsis thaliana GN=At5g11960 PE=2 SV=1//3.4351e-140	--	1436442	1439588	+	17961	downstream	LNC_003329	XLOC_028304	--	lncRNA	MELO3C016882T3	MELO3C016882	sp|Q8RWH8|NIPA9_ARATH Probable magnesium transporter NIPA9 OS=Arabidopsis thaliana GN=At5g11960 PE=2 SV=1//3.4351e-140	--	0.962369	5.57905e-07
chr7	LNC_003329	XLOC_028304	--	lncRNA	1457550	1460343	-	MELO3C016871T1	MELO3C016871	-//-	--	1504303	1506430	-	43959	downstream	LNC_003329	XLOC_028304	--	lncRNA	MELO3C016871T1	MELO3C016871	-//-	--	0.98526	5.34686e-09
chr9	LNC_003825	XLOC_033782	--	lncRNA	18083657	18084092	-	MELO3C005248T1	MELO3C005248	sp|Q39263|ZFP4_ARATH Zinc finger protein 4 OS=Arabidopsis thaliana GN=ZFP4 PE=2 SV=2//4.3974e-31	--	18079751	18083075	-	581	upstream	LNC_003825	XLOC_033782	--	lncRNA	MELO3C005248T1	MELO3C005248	sp|Q39263|ZFP4_ARATH Zinc finger protein 4 OS=Arabidopsis thaliana GN=ZFP4 PE=2 SV=2//4.3974e-31	--	0.9605	7.08678e-07
chr9	LNC_003825	XLOC_033782	--	lncRNA	18083657	18084092	-	MELO3C005248T2	MELO3C005248	sp|Q39263|ZFP4_ARATH Zinc finger protein 4 OS=Arabidopsis thaliana GN=ZFP4 PE=2 SV=2//4.3974e-31	--	18080243	18083075	-	581	upstream	LNC_003825	XLOC_033782	--	lncRNA	MELO3C005248T2	MELO3C005248	sp|Q39263|ZFP4_ARATH Zinc finger protein 4 OS=Arabidopsis thaliana GN=ZFP4 PE=2 SV=2//4.3974e-31	--	0.954792	1.37823e-06
chr9	LNC_003825	XLOC_033782	--	lncRNA	18083657	18084092	-	MELO3C005248T3	MELO3C005248	sp|Q39263|ZFP4_ARATH Zinc finger protein 4 OS=Arabidopsis thaliana GN=ZFP4 PE=2 SV=2//4.3974e-31	--	18080243	18083075	-	581	upstream	LNC_003825	XLOC_033782	--	lncRNA	MELO3C005248T3	MELO3C005248	sp|Q39263|ZFP4_ARATH Zinc finger protein 4 OS=Arabidopsis thaliana GN=ZFP4 PE=2 SV=2//4.3974e-31	--	0.966644	3.07486e-07
chr7	LNC_003303	XLOC_028111	--	lncRNA	25683366	25683996	+	MELO3C017883T1	MELO3C017883	sp|Q9SSQ8|HS26M_ARATH 26.5 kDa heat shock protein, mitochondrial OS=Arabidopsis thaliana GN=HSP26.5 PE=2 SV=1//2.53333e-31	--	25683083	25683718	-	-353	antisense	LNC_003303	XLOC_028111	--	lncRNA	MELO3C017883T1	MELO3C017883	sp|Q9SSQ8|HS26M_ARATH 26.5 kDa heat shock protein, mitochondrial OS=Arabidopsis thaliana GN=HSP26.5 PE=2 SV=1//2.53333e-31	--	0.958888	8.63209e-07
chr12	LNC_002124	XLOC_014297	--	lncRNA	24372122	24372555	-	MELO3C002232T2	MELO3C002232	-//-	--	24269080	24273730	-	98391	upstream	LNC_002124	XLOC_014297	--	lncRNA	MELO3C002232T2	MELO3C002232	-//-	--	0.961194	6.49263e-07
chr0	LNC_000148	XLOC_000930	--	lncRNA	17084336	17084744	+	MELO3C000631T1	MELO3C000631	sp|Q42093|AB2C_ARATH ABC transporter C family member 2 OS=Arabidopsis thaliana GN=ABCC2 PE=1 SV=2//1.25421e-10	--	17056496	17056782	-	27553	upstream	LNC_000148	XLOC_000930	--	lncRNA	MELO3C000631T1	MELO3C000631	sp|Q42093|AB2C_ARATH ABC transporter C family member 2 OS=Arabidopsis thaliana GN=ABCC2 PE=1 SV=2//1.25421e-10	--	0.965292	3.74222e-07
chr1	LNC_001313	XLOC_005009	--	lncRNA	2297519	2299185	+	MELO3C018709T1	MELO3C018709	sp|Q9ZWA1|C3H2_ARATH Zinc finger CCCH domain-containing protein 2 OS=Arabidopsis thaliana GN=At1g03790 PE=2 SV=1//9.17276e-71	--	2268351	2269468	+	28050	downstream	LNC_001313	XLOC_005009	--	lncRNA	MELO3C018709T1	MELO3C018709	sp|Q9ZWA1|C3H2_ARATH Zinc finger CCCH domain-containing protein 2 OS=Arabidopsis thaliana GN=At1g03790 PE=2 SV=1//9.17276e-71	--	0.96759	2.66706e-07
chr11	LNC_001863	XLOC_011035	--	lncRNA	475872	481151	-	MELO3C023231T1	MELO3C023231	sp|Q9FXA4|PUB26_ARATH U-box domain-containing protein 26 OS=Arabidopsis thaliana GN=PUB26 PE=2 SV=1//3.7956e-36	--	405905	407132	+	68739	downstream	LNC_001863	XLOC_011035	--	lncRNA	MELO3C023231T1	MELO3C023231	sp|Q9FXA4|PUB26_ARATH U-box domain-containing protein 26 OS=Arabidopsis thaliana GN=PUB26 PE=2 SV=1//3.7956e-36	--	0.960036	7.50638e-07
chr11	LNC_001863	XLOC_011035	--	lncRNA	475872	481151	-	MELO3C023256T1	MELO3C023256	sp|B9RU15|ATXR5_RICCO Probable Histone-lysine N-methyltransferase ATXR5 OS=Ricinus communis GN=ATXR5 PE=1 SV=1//6.38039e-170	--	565249	568392	-	84097	downstream	LNC_001863	XLOC_011035	--	lncRNA	MELO3C023256T1	MELO3C023256	sp|B9RU15|ATXR5_RICCO Probable Histone-lysine N-methyltransferase ATXR5 OS=Ricinus communis GN=ATXR5 PE=1 SV=1//6.38039e-170	--	0.954273	1.45783e-06
chr11	LNC_001863	XLOC_011035	--	lncRNA	475872	481151	-	MELO3C023252T1	MELO3C023252	sp|F4I037|TBL7_ARATH Protein trichome berefringence-like 7 OS=Arabidopsis thaliana GN=TBL7 PE=3 SV=1//0	--	541867	545305	-	60715	downstream	LNC_001863	XLOC_011035	--	lncRNA	MELO3C023252T1	MELO3C023252	sp|F4I037|TBL7_ARATH Protein trichome berefringence-like 7 OS=Arabidopsis thaliana GN=TBL7 PE=3 SV=1//0	--	0.958111	9.46629e-07
chr11	LNC_001863	XLOC_011035	--	lncRNA	475872	481151	-	MELO3C023250T1	MELO3C023250	sp|Q3B724|CALS5_ARATH Callose synthase 5 OS=Arabidopsis thaliana GN=CALS5 PE=1 SV=1//7.83197e-111	--	529293	530719	+	48141	upstream	LNC_001863	XLOC_011035	--	lncRNA	MELO3C023250T1	MELO3C023250	sp|Q3B724|CALS5_ARATH Callose synthase 5 OS=Arabidopsis thaliana GN=CALS5 PE=1 SV=1//7.83197e-111	--	0.963807	4.60224e-07
chr11	LNC_001863	XLOC_011035	--	lncRNA	475872	481151	-	MELO3C023254T1	MELO3C023254	sp|Q9LXD9|PME51_ARATH Probable pectinesterase/pectinesterase inhibitor 51 OS=Arabidopsis thaliana GN=PME51 PE=2 SV=1//0	--	553273	555222	+	72121	upstream	LNC_001863	XLOC_011035	--	lncRNA	MELO3C023254T1	MELO3C023254	sp|Q9LXD9|PME51_ARATH Probable pectinesterase/pectinesterase inhibitor 51 OS=Arabidopsis thaliana GN=PME51 PE=2 SV=1//0	--	0.978205	3.73383e-08
chr5	LNC_002840	XLOC_023095	--	lncRNA	1833963	1834414	-	MELO3C014500T1	MELO3C014500	sp|Q9FMR1|RGAP1_ARATH Rho GTPase-activating protein 1 OS=Arabidopsis thaliana GN=ROPGAP1 PE=2 SV=1//1.85525e-155	--	1885194	1889949	-	50779	downstream	LNC_002840	XLOC_023095	--	lncRNA	MELO3C014500T1	MELO3C014500	sp|Q9FMR1|RGAP1_ARATH Rho GTPase-activating protein 1 OS=Arabidopsis thaliana GN=ROPGAP1 PE=2 SV=1//1.85525e-155	--	0.965311	3.7319e-07
chr5	LNC_002840	XLOC_023095	--	lncRNA	1833963	1834414	-	MELO3C014498T1	MELO3C014498	sp|Q84MC0|UGPI4_ARATH Uncharacterized GPI-anchored protein At3g06035 OS=Arabidopsis thaliana GN=At3g06035 PE=2 SV=1//3.81592e-55	--	1897181	1899711	+	62766	upstream	LNC_002840	XLOC_023095	--	lncRNA	MELO3C014498T1	MELO3C014498	sp|Q84MC0|UGPI4_ARATH Uncharacterized GPI-anchored protein At3g06035 OS=Arabidopsis thaliana GN=At3g06035 PE=2 SV=1//3.81592e-55	--	0.963282	4.94177e-07
chr5	LNC_002840	XLOC_023095	--	lncRNA	1833963	1834414	-	MELO3C014508T1	MELO3C014508	sp|Q66GQ2|Y5162_ARATH Uncharacterized protein At5g41620 OS=Arabidopsis thaliana GN=At5g41620 PE=2 SV=2//2.05596e-17	--	1830591	1833881	-	81	upstream	LNC_002840	XLOC_023095	--	lncRNA	MELO3C014508T1	MELO3C014508	sp|Q66GQ2|Y5162_ARATH Uncharacterized protein At5g41620 OS=Arabidopsis thaliana GN=At5g41620 PE=2 SV=2//2.05596e-17	--	0.972026	1.2872e-07
chr5	LNC_002840	XLOC_023095	--	lncRNA	1833963	1834414	-	MELO3C014496T1	MELO3C014496	sp|Q40541|NPK1_TOBAC Mitogen-activated protein kinase kinase kinase NPK1 OS=Nicotiana tabacum GN=NPK1 PE=1 SV=1//0	--	1904870	1910161	+	70455	upstream	LNC_002840	XLOC_023095	--	lncRNA	MELO3C014496T1	MELO3C014496	sp|Q40541|NPK1_TOBAC Mitogen-activated protein kinase kinase kinase NPK1 OS=Nicotiana tabacum GN=NPK1 PE=1 SV=1//0	--	0.985338	5.20752e-09
chr5	LNC_002840	XLOC_023095	--	lncRNA	1833963	1834414	-	MELO3C014510T1	MELO3C014510	-//-	--	1822427	1826683	-	7279	upstream	LNC_002840	XLOC_023095	--	lncRNA	MELO3C014510T1	MELO3C014510	-//-	--	0.956294	1.16692e-06
chr5	LNC_002841	XLOC_023134	--	lncRNA	2407917	2408949	-	MELO3C014437T1	MELO3C014437	sp|Q04644|ACCO1_CUCME 1-aminocyclopropane-1-carboxylate oxidase 1 OS=Cucumis melo GN=ACO1 PE=2 SV=1//0	--	2409569	2411089	-	619	downstream	LNC_002841	XLOC_023134	--	lncRNA	MELO3C014437T1	MELO3C014437	sp|Q04644|ACCO1_CUCME 1-aminocyclopropane-1-carboxylate oxidase 1 OS=Cucumis melo GN=ACO1 PE=2 SV=1//0	--	0.96755	2.68362e-07
chr6	LNC_002963	XLOC_024328	--	lncRNA	3151582	3155053	+	MELO3C006421T4	MELO3C006421	sp|Q9LHP1|RL74_ARATH 60S ribosomal protein L7-4 OS=Arabidopsis thaliana GN=RPL7D PE=2 SV=1//1.08199e-122	--	3118217	3120500	-	31081	upstream	LNC_002963	XLOC_024328	--	lncRNA	MELO3C006421T4	MELO3C006421	sp|Q9LHP1|RL74_ARATH 60S ribosomal protein L7-4 OS=Arabidopsis thaliana GN=RPL7D PE=2 SV=1//1.08199e-122	--	0.956586	1.12905e-06
chr6	LNC_002962	XLOC_024328	--	lncRNA	3151529	3155053	+	MELO3C006433T1	MELO3C006433	sp|Q9LSW9|ATL16_ARATH RING-H2 finger protein ATL16 OS=Arabidopsis thaliana GN=ATL16 PE=2 SV=1//3.74673e-74	--	3227360	3228475	+	72306	upstream	LNC_002962	XLOC_024328	--	lncRNA	MELO3C006433T1	MELO3C006433	sp|Q9LSW9|ATL16_ARATH RING-H2 finger protein ATL16 OS=Arabidopsis thaliana GN=ATL16 PE=2 SV=1//3.74673e-74	--	0.952771	1.70926e-06
chr6	LNC_002962	XLOC_024328	--	lncRNA	3151529	3155053	+	MELO3C006409T2	MELO3C006409	sp|O22797|GLTP1_ARATH Glycolipid transfer protein 1 OS=Arabidopsis thaliana GN=GLTP1 PE=2 SV=1//7.54442e-112	--	3064310	3067956	-	83572	upstream	LNC_002962	XLOC_024328	--	lncRNA	MELO3C006409T2	MELO3C006409	sp|O22797|GLTP1_ARATH Glycolipid transfer protein 1 OS=Arabidopsis thaliana GN=GLTP1 PE=2 SV=1//7.54442e-112	--	0.975219	7.06068e-08
chr6	LNC_002962	XLOC_024328	--	lncRNA	3151529	3155053	+	MELO3C006411T1	MELO3C006411	sp|Q9SIM4|RL141_ARATH 60S ribosomal protein L14-1 OS=Arabidopsis thaliana GN=RPL14A PE=2 SV=1//4.24177e-67	--	3074786	3076743	+	74785	downstream	LNC_002962	XLOC_024328	--	lncRNA	MELO3C006411T1	MELO3C006411	sp|Q9SIM4|RL141_ARATH 60S ribosomal protein L14-1 OS=Arabidopsis thaliana GN=RPL14A PE=2 SV=1//4.24177e-67	--	0.958406	9.14188e-07
chr6	LNC_002962	XLOC_024328	--	lncRNA	3151529	3155053	+	MELO3C006421T1	MELO3C006421	sp|Q9LHP1|RL74_ARATH 60S ribosomal protein L7-4 OS=Arabidopsis thaliana GN=RPL7D PE=2 SV=1//1.08199e-122	--	3118217	3120437	-	31091	upstream	LNC_002962	XLOC_024328	--	lncRNA	MELO3C006421T1	MELO3C006421	sp|Q9LHP1|RL74_ARATH 60S ribosomal protein L7-4 OS=Arabidopsis thaliana GN=RPL7D PE=2 SV=1//1.08199e-122	--	0.977634	4.24532e-08
chr6	LNC_002962	XLOC_024328	--	lncRNA	3151529	3155053	+	MELO3C006435T1	MELO3C006435	sp|Q8L467|BH104_ARATH Transcription factor bHLH104 OS=Arabidopsis thaliana GN=BHLH104 PE=2 SV=1//2.02825e-57	--	3234467	3236817	+	79413	upstream	LNC_002962	XLOC_024328	--	lncRNA	MELO3C006435T1	MELO3C006435	sp|Q8L467|BH104_ARATH Transcription factor bHLH104 OS=Arabidopsis thaliana GN=BHLH104 PE=2 SV=1//2.02825e-57	--	0.972768	1.12678e-07
chr6	LNC_002969	XLOC_024355	--	lncRNA	3432978	3435503	+	MELO3C006477T1	MELO3C006477	sp|P32294|AX22B_VIGRR Auxin-induced protein 22B OS=Vigna radiata var. radiata GN=AUX22B PE=2 SV=1//2.11467e-55	--	3530975	3532575	+	95471	upstream	LNC_002969	XLOC_024355	--	lncRNA	MELO3C006477T1	MELO3C006477	sp|P32294|AX22B_VIGRR Auxin-induced protein 22B OS=Vigna radiata var. radiata GN=AUX22B PE=2 SV=1//2.11467e-55	--	0.963173	5.01458e-07
chr6	LNC_002969	XLOC_024355	--	lncRNA	3432978	3435503	+	MELO3C006468T1	MELO3C006468	sp|Q8R1R3|STAR7_MOUSE StAR-related lipid transfer protein 7, mitochondrial OS=Mus musculus GN=Stard7 PE=2 SV=2//4.76734e-10	--	3437313	3441536	+	1809	upstream	LNC_002969	XLOC_024355	--	lncRNA	MELO3C006468T1	MELO3C006468	sp|Q8R1R3|STAR7_MOUSE StAR-related lipid transfer protein 7, mitochondrial OS=Mus musculus GN=Stard7 PE=2 SV=2//4.76734e-10	--	0.953634	1.56094e-06
chr4	LNC_002681	XLOC_020986	--	lncRNA	15940248	15941142	-	MELO3C013000T2	MELO3C013000	sp|P36444|MAOC_FLAPR NADP-dependent malic enzyme, chloroplastic OS=Flaveria pringlei GN=MODA PE=2 SV=1//1.37062e-06	--	15835107	15840324	+	99923	downstream	LNC_002681	XLOC_020986	--	lncRNA	MELO3C013000T2	MELO3C013000	sp|P36444|MAOC_FLAPR NADP-dependent malic enzyme, chloroplastic OS=Flaveria pringlei GN=MODA PE=2 SV=1//1.37062e-06	--	0.95507	1.33701e-06
chr11	LNC_001929	XLOC_011805	--	lncRNA	24042804	24043202	-	MELO3C019734T1	MELO3C019734	sp|Q9ZVN4|Y1500_ARATH Probable tyrosine-protein phosphatase At1g05000 OS=Arabidopsis thaliana GN=At1g05000 PE=1 SV=1//2.13495e-83	--	24102307	24105622	+	59104	upstream	LNC_001929	XLOC_011805	--	lncRNA	MELO3C019734T1	MELO3C019734	sp|Q9ZVN4|Y1500_ARATH Probable tyrosine-protein phosphatase At1g05000 OS=Arabidopsis thaliana GN=At1g05000 PE=1 SV=1//2.13495e-83	--	0.95073	2.10453e-06
chr11	LNC_001929	XLOC_011805	--	lncRNA	24042804	24043202	-	MELO3C019734T2	MELO3C019734	sp|Q9ZVN4|Y1500_ARATH Probable tyrosine-protein phosphatase At1g05000 OS=Arabidopsis thaliana GN=At1g05000 PE=1 SV=1//2.13495e-83	--	24102307	24106294	+	59104	upstream	LNC_001929	XLOC_011805	--	lncRNA	MELO3C019734T2	MELO3C019734	sp|Q9ZVN4|Y1500_ARATH Probable tyrosine-protein phosphatase At1g05000 OS=Arabidopsis thaliana GN=At1g05000 PE=1 SV=1//2.13495e-83	--	0.981572	1.62292e-08
chr9	LNC_003763	XLOC_033132	--	lncRNA	309936	311037	-	MELO3C022201T1	MELO3C022201	sp|Q9SF78|GDL29_ARATH GDSL esterase/lipase At1g71691 OS=Arabidopsis thaliana GN=At1g71691 PE=2 SV=1//1.05094e-170	--	308768	311140	+	-1102	antisense	LNC_003763	XLOC_033132	--	lncRNA	MELO3C022201T1	MELO3C022201	sp|Q9SF78|GDL29_ARATH GDSL esterase/lipase At1g71691 OS=Arabidopsis thaliana GN=At1g71691 PE=2 SV=1//1.05094e-170	--	0.968775	2.21843e-07
chr11	LNC_001813	XLOC_010449	--	lncRNA	20616412	20617012	+	MELO3C025862T1	MELO3C025862	sp|Q8W032|CDC6B_ARATH Cell division control protein 6 homolog B OS=Arabidopsis thaliana GN=CDC6B PE=2 SV=1//0	--	20617609	20621986	+	596	upstream	LNC_001813	XLOC_010449	--	lncRNA	MELO3C025862T1	MELO3C025862	sp|Q8W032|CDC6B_ARATH Cell division control protein 6 homolog B OS=Arabidopsis thaliana GN=CDC6B PE=2 SV=1//0	--	0.954138	1.47914e-06
chr8	LNC_003580	XLOC_031103	--	lncRNA	4715212	4715673	-	MELO3C007689T1	MELO3C007689	sp|Q6GLP4|RMD5A_XENLA Protein RMD5 homolog A OS=Xenopus laevis GN=rmnd5a PE=2 SV=1//5.40921e-57	--	4675953	4680199	+	35012	downstream	LNC_003580	XLOC_031103	--	lncRNA	MELO3C007689T1	MELO3C007689	sp|Q6GLP4|RMD5A_XENLA Protein RMD5 homolog A OS=Xenopus laevis GN=rmnd5a PE=2 SV=1//5.40921e-57	--	0.986038	4.08198e-09
chr12	LNC_002069	XLOC_013604	--	lncRNA	7606989	7607829	-	MELO3C004892T7	MELO3C004892	sp|Q9FGZ9|UBL5_ARATH Ubiquitin-like protein 5 OS=Arabidopsis thaliana GN=UBL5 PE=3 SV=1//1.05765e-39	--	7663549	7668273	-	55719	downstream	LNC_002069	XLOC_013604	--	lncRNA	MELO3C004892T7	MELO3C004892	sp|Q9FGZ9|UBL5_ARATH Ubiquitin-like protein 5 OS=Arabidopsis thaliana GN=UBL5 PE=3 SV=1//1.05765e-39	--	0.965003	3.89832e-07
chr2	LNC_002140	XLOC_014621	--	lncRNA	2879359	2882959	+	MELO3C015568T2	MELO3C015568	sp|P08927|RUBB_PEA RuBisCO large subunit-binding protein subunit beta, chloroplastic OS=Pisum sativum PE=1 SV=2//0	--	2942028	2947551	+	59068	upstream	LNC_002140	XLOC_014621	--	lncRNA	MELO3C015568T2	MELO3C015568	sp|P08927|RUBB_PEA RuBisCO large subunit-binding protein subunit beta, chloroplastic OS=Pisum sativum PE=1 SV=2//0	--	0.995162	2.07092e-11
chr7	LNC_003259	XLOC_027693	--	lncRNA	17270878	17271251	+	MELO3C024837T1	MELO3C024837	sp|Q9FMF5|RPT3_ARATH Root phototropism protein 3 OS=Arabidopsis thaliana GN=RPT3 PE=1 SV=2//0	--	17295010	17297980	-	23758	downstream	LNC_003259	XLOC_027693	--	lncRNA	MELO3C024837T1	MELO3C024837	sp|Q9FMF5|RPT3_ARATH Root phototropism protein 3 OS=Arabidopsis thaliana GN=RPT3 PE=1 SV=2//0	--	0.95278	1.70759e-06
chr7	LNC_003259	XLOC_027693	--	lncRNA	17270878	17271251	+	MELO3C024839T3	MELO3C024839	sp|Q9FY69|BH143_ARATH Transcription factor bHLH143 OS=Arabidopsis thaliana GN=BHLH143 PE=2 SV=1//2.11359e-18	--	17256319	17259607	+	11270	downstream	LNC_003259	XLOC_027693	--	lncRNA	MELO3C024839T3	MELO3C024839	sp|Q9FY69|BH143_ARATH Transcription factor bHLH143 OS=Arabidopsis thaliana GN=BHLH143 PE=2 SV=1//2.11359e-18	--	0.984323	7.26354e-09
chr7	LNC_003259	XLOC_027693	--	lncRNA	17270878	17271251	+	MELO3C024839T2	MELO3C024839	sp|Q9FY69|BH143_ARATH Transcription factor bHLH143 OS=Arabidopsis thaliana GN=BHLH143 PE=2 SV=1//2.11359e-18	--	17256319	17259607	+	11270	downstream	LNC_003259	XLOC_027693	--	lncRNA	MELO3C024839T2	MELO3C024839	sp|Q9FY69|BH143_ARATH Transcription factor bHLH143 OS=Arabidopsis thaliana GN=BHLH143 PE=2 SV=1//2.11359e-18	--	0.953828	1.52904e-06
chr10	LNC_001544	XLOC_007921	--	lncRNA	1186923	1189430	+	MELO3C012353T1	MELO3C012353	sp|Q940H3|TBL36_ARATH Protein trichome birefringence-like 36 OS=Arabidopsis thaliana GN=TBL36 PE=2 SV=1//1.34338e-158	--	1087548	1089828	+	97094	downstream	LNC_001544	XLOC_007921	--	lncRNA	MELO3C012353T1	MELO3C012353	sp|Q940H3|TBL36_ARATH Protein trichome birefringence-like 36 OS=Arabidopsis thaliana GN=TBL36 PE=2 SV=1//1.34338e-158	--	0.970082	1.79537e-07
chr6	LNC_003086	XLOC_025771	--	lncRNA	2381773	2382676	-	MELO3C006307T1	MELO3C006307	-//-	--	2390091	2396479	-	7414	downstream	LNC_003086	XLOC_025771	--	lncRNA	MELO3C006307T1	MELO3C006307	-//-	--	0.950267	2.20351e-06
chr6	LNC_003086	XLOC_025771	--	lncRNA	2381773	2382676	-	MELO3C006309T1	MELO3C006309	sp|Q8W486|Y1491_ARATH Uncharacterized protein At1g04910 OS=Arabidopsis thaliana GN=At1g04910 PE=2 SV=1//0	--	2415748	2420666	+	33071	upstream	LNC_003086	XLOC_025771	--	lncRNA	MELO3C006309T1	MELO3C006309	sp|Q8W486|Y1491_ARATH Uncharacterized protein At1g04910 OS=Arabidopsis thaliana GN=At1g04910 PE=2 SV=1//0	--	-0.958678	8.85107e-07
chr2	LNC_002202	XLOC_015321	--	lncRNA	23535836	23537387	+	MELO3C017315T1	MELO3C017315	-//-	--	23536019	23536261	-	-243	antisense	LNC_002202	XLOC_015321	--	lncRNA	MELO3C017315T1	MELO3C017315	-//-	--	0.982862	1.13142e-08
chr6	LNC_003178	XLOC_026909	--	lncRNA	34033096	34034127	-	MELO3C013907T1	MELO3C013907	-//-	--	34033660	34033992	+	-333	antisense	LNC_003178	XLOC_026909	--	lncRNA	MELO3C013907T1	MELO3C013907	-//-	--	0.997545	6.98996e-13
chr6	LNC_003059	XLOC_025372	--	lncRNA	31916089	31916370	+	MELO3C014095T1	MELO3C014095	sp|F4JLI5|XDH2_ARATH Xanthine dehydrogenase 2 OS=Arabidopsis thaliana GN=XDH2 PE=2 SV=1//4.98243e-28	--	31839218	31839463	-	76625	upstream	LNC_003059	XLOC_025372	--	lncRNA	MELO3C014095T1	MELO3C014095	sp|F4JLI5|XDH2_ARATH Xanthine dehydrogenase 2 OS=Arabidopsis thaliana GN=XDH2 PE=2 SV=1//4.98243e-28	--	0.991704	3.05249e-10
chr2	LNC_002286	XLOC_016242	--	lncRNA	20089375	20089835	-	MELO3C024674T2	MELO3C024674	sp|Q9FV46|ZDS_TARER Zeta-carotene desaturase, chloroplastic/chromoplastic OS=Tagetes erecta PE=2 SV=1//0	--	20149622	20152085	+	59786	upstream	LNC_002286	XLOC_016242	--	lncRNA	MELO3C024674T2	MELO3C024674	sp|Q9FV46|ZDS_TARER Zeta-carotene desaturase, chloroplastic/chromoplastic OS=Tagetes erecta PE=2 SV=1//0	--	0.977716	4.16925e-08
chr2	LNC_002286	XLOC_016242	--	lncRNA	20089375	20089835	-	MELO3C024675T2	MELO3C024675	sp|Q9FV46|ZDS_TARER Zeta-carotene desaturase, chloroplastic/chromoplastic OS=Tagetes erecta PE=2 SV=1//0	--	20158277	20164566	+	68441	upstream	LNC_002286	XLOC_016242	--	lncRNA	MELO3C024675T2	MELO3C024675	sp|Q9FV46|ZDS_TARER Zeta-carotene desaturase, chloroplastic/chromoplastic OS=Tagetes erecta PE=2 SV=1//0	--	1	0
chr9	LNC_003815	XLOC_033727	--	lncRNA	17037524	17039410	-	MELO3C005172T1	MELO3C005172	sp|Q6NQI8|LAG13_ARATH LAG1 longevity assurance homolog 3 OS=Arabidopsis thaliana GN=At1g13580 PE=2 SV=2//7.96744e-152	--	17014040	17018331	-	19192	upstream	LNC_003815	XLOC_033727	--	lncRNA	MELO3C005172T1	MELO3C005172	sp|Q6NQI8|LAG13_ARATH LAG1 longevity assurance homolog 3 OS=Arabidopsis thaliana GN=At1g13580 PE=2 SV=2//7.96744e-152	--	0.95288	1.68984e-06
chr5	LNC_002915	XLOC_023634	--	lncRNA	19530507	19530990	-	MELO3C003918T1	MELO3C003918	sp|Q8S8S7|PUB34_ARATH U-box domain-containing protein 34 OS=Arabidopsis thaliana GN=PUB34 PE=3 SV=1//6.30543e-107	--	19526888	19532078	+	-484	antisense	LNC_002915	XLOC_023634	--	lncRNA	MELO3C003918T1	MELO3C003918	sp|Q8S8S7|PUB34_ARATH U-box domain-containing protein 34 OS=Arabidopsis thaliana GN=PUB34 PE=3 SV=1//6.30543e-107	--	0.97672	5.17862e-08
chr5	LNC_002824	XLOC_022817	--	lncRNA	25535604	25536783	+	MELO3C004327T1	MELO3C004327	sp|Q948R6|IMFS_LUFAE Isomultiflorenol synthase OS=Luffa aegyptiaca GN=IMS1 PE=1 SV=1//5.26323e-113	--	25538006	25539877	+	1222	upstream	LNC_002824	XLOC_022817	--	lncRNA	MELO3C004327T1	MELO3C004327	sp|Q948R6|IMFS_LUFAE Isomultiflorenol synthase OS=Luffa aegyptiaca GN=IMS1 PE=1 SV=1//5.26323e-113	--	0.988601	1.48686e-09
chr0	LNC_000907	XLOC_003828	--	lncRNA	24610076	24610505	-	MELO3C001179T1	MELO3C001179	-//-	--	24616327	24616656	-	5821	downstream	LNC_000907	XLOC_003828	--	lncRNA	MELO3C001179T1	MELO3C001179	-//-	--	0.975975	6.05534e-08
chr2	LNC_002201	XLOC_015274	--	lncRNA	22747388	22748547	+	MELO3C017400T1	MELO3C017400	sp|Q8S8N6|PLA2A_ARATH Phospholipase A2-alpha OS=Arabidopsis thaliana GN=PLA2-ALPHA PE=1 SV=1//1.82529e-69	--	22732856	22735877	-	11510	upstream	LNC_002201	XLOC_015274	--	lncRNA	MELO3C017400T1	MELO3C017400	sp|Q8S8N6|PLA2A_ARATH Phospholipase A2-alpha OS=Arabidopsis thaliana GN=PLA2-ALPHA PE=1 SV=1//1.82529e-69	--	0.972603	1.16105e-07
chr8	LNC_003487	XLOC_030100	--	lncRNA	12707785	12708074	+	MELO3C019128T1	MELO3C019128	-//-	--	12763800	12764785	-	55725	downstream	LNC_003487	XLOC_030100	--	lncRNA	MELO3C019128T1	MELO3C019128	-//-	--	0.990478	6.06759e-10
chr10	LNC_001550	XLOC_008095	--	lncRNA	3439211	3448394	+	MELO3C011984T1	MELO3C011984	sp|O58321|PCP_PYRHO Pyrrolidone-carboxylate peptidase OS=Pyrococcus horikoshii (strain ATCC 700860 / DSM 12428 / JCM 9974 / NBRC 100139 / OT-3) GN=pcp PE=1 SV=1//1.21796e-08	--	3453575	3455685	-	5180	downstream	LNC_001550	XLOC_008095	--	lncRNA	MELO3C011984T1	MELO3C011984	sp|O58321|PCP_PYRHO Pyrrolidone-carboxylate peptidase OS=Pyrococcus horikoshii (strain ATCC 700860 / DSM 12428 / JCM 9974 / NBRC 100139 / OT-3) GN=pcp PE=1 SV=1//1.21796e-08	--	0.955509	1.27385e-06
chr1	LNC_001414	XLOC_006029	--	lncRNA	31491123	31495254	+	MELO3C016050T1	MELO3C016050	sp|Q9SN86|MDHP_ARATH Malate dehydrogenase, chloroplastic OS=Arabidopsis thaliana GN=At3g47520 PE=1 SV=1//0	--	31558723	31561847	-	63468	downstream	LNC_001414	XLOC_006029	--	lncRNA	MELO3C016050T1	MELO3C016050	sp|Q9SN86|MDHP_ARATH Malate dehydrogenase, chloroplastic OS=Arabidopsis thaliana GN=At3g47520 PE=1 SV=1//0	--	0.985201	5.45351e-09
chr6	LNC_002961	XLOC_024328	--	lncRNA	3151529	3155053	+	MELO3C006409T2	MELO3C006409	sp|O22797|GLTP1_ARATH Glycolipid transfer protein 1 OS=Arabidopsis thaliana GN=GLTP1 PE=2 SV=1//7.54442e-112	--	3064310	3067956	-	83572	upstream	LNC_002961	XLOC_024328	--	lncRNA	MELO3C006409T2	MELO3C006409	sp|O22797|GLTP1_ARATH Glycolipid transfer protein 1 OS=Arabidopsis thaliana GN=GLTP1 PE=2 SV=1//7.54442e-112	--	0.95739	1.02974e-06
chr6	LNC_002961	XLOC_024328	--	lncRNA	3151529	3155053	+	MELO3C006429T1	MELO3C006429	sp|P48489|PP1_ORYSJ Serine/threonine-protein phosphatase PP1 OS=Oryza sativa subsp. japonica GN=Os03g0268000 PE=2 SV=2//1.32091e-19	--	3186027	3189006	-	30973	downstream	LNC_002961	XLOC_024328	--	lncRNA	MELO3C006429T1	MELO3C006429	sp|P48489|PP1_ORYSJ Serine/threonine-protein phosphatase PP1 OS=Oryza sativa subsp. japonica GN=Os03g0268000 PE=2 SV=2//1.32091e-19	--	0.959558	7.95952e-07
chr6	LNC_002961	XLOC_024328	--	lncRNA	3151529	3155053	+	MELO3C006435T1	MELO3C006435	sp|Q8L467|BH104_ARATH Transcription factor bHLH104 OS=Arabidopsis thaliana GN=BHLH104 PE=2 SV=1//2.02825e-57	--	3234467	3236817	+	79413	upstream	LNC_002961	XLOC_024328	--	lncRNA	MELO3C006435T1	MELO3C006435	sp|Q8L467|BH104_ARATH Transcription factor bHLH104 OS=Arabidopsis thaliana GN=BHLH104 PE=2 SV=1//2.02825e-57	--	0.965224	3.7786e-07
chr1	LNC_001522	XLOC_007549	--	lncRNA	32033141	32034227	-	MELO3C023579T1	MELO3C023579	sp|Q7XA39|RGA4_SOLBU Putative disease resistance protein RGA4 OS=Solanum bulbocastanum GN=RGA4 PE=2 SV=1//1.36518e-09	--	32092852	32095518	-	58624	downstream	LNC_001522	XLOC_007549	--	lncRNA	MELO3C023579T1	MELO3C023579	sp|Q7XA39|RGA4_SOLBU Putative disease resistance protein RGA4 OS=Solanum bulbocastanum GN=RGA4 PE=2 SV=1//1.36518e-09	--	0.986607	3.31861e-09
chr1	LNC_001522	XLOC_007549	--	lncRNA	32033141	32034227	-	MELO3C023586T1	MELO3C023586	sp|Q0WRX3|SCP40_ARATH Serine carboxypeptidase-like 40 OS=Arabidopsis thaliana GN=SCPL40 PE=2 SV=2//0	--	32047139	32049691	+	12911	upstream	LNC_001522	XLOC_007549	--	lncRNA	MELO3C023586T1	MELO3C023586	sp|Q0WRX3|SCP40_ARATH Serine carboxypeptidase-like 40 OS=Arabidopsis thaliana GN=SCPL40 PE=2 SV=2//0	--	0.966965	2.93136e-07
chr1	LNC_001523	XLOC_007557	--	lncRNA	32107653	32108747	-	MELO3C023578T1	MELO3C023578	sp|Q7XA40|RGA3_SOLBU Putative disease resistance protein RGA3 OS=Solanum bulbocastanum GN=RGA3 PE=2 SV=2//9.65421e-63	--	32111273	32112506	-	2525	downstream	LNC_001523	XLOC_007557	--	lncRNA	MELO3C023578T1	MELO3C023578	sp|Q7XA40|RGA3_SOLBU Putative disease resistance protein RGA3 OS=Solanum bulbocastanum GN=RGA3 PE=2 SV=2//9.65421e-63	--	0.965634	3.5635e-07
chr1	LNC_001528	XLOC_007687	--	lncRNA	33539176	33540488	-	MELO3C023373T1	MELO3C023373	sp|O67781|AAT_AQUAE Aspartate aminotransferase OS=Aquifex aeolicus (strain VF5) GN=aspC PE=3 SV=1//2.17823e-26	--	33530666	33532163	-	7012	upstream	LNC_001528	XLOC_007687	--	lncRNA	MELO3C023373T1	MELO3C023373	sp|O67781|AAT_AQUAE Aspartate aminotransferase OS=Aquifex aeolicus (strain VF5) GN=aspC PE=3 SV=1//2.17823e-26	--	0.962601	5.41085e-07
chr2	LNC_002215	XLOC_015620	--	lncRNA	1470954	1471224	-	MELO3C015414T1	MELO3C015414	sp|Q9SGP2|HSL1_ARATH Receptor-like protein kinase HSL1 OS=Arabidopsis thaliana GN=HSL1 PE=2 SV=1//2.05842e-12	--	1469959	1471100	+	-147	antisense	LNC_002215	XLOC_015620	--	lncRNA	MELO3C015414T1	MELO3C015414	sp|Q9SGP2|HSL1_ARATH Receptor-like protein kinase HSL1 OS=Arabidopsis thaliana GN=HSL1 PE=2 SV=1//2.05842e-12	--	0.972416	1.20075e-07
chr2	LNC_002215	XLOC_015620	--	lncRNA	1470954	1471224	-	MELO3C015415T1	MELO3C015415	sp|P47735|RLK5_ARATH Receptor-like protein kinase 5 OS=Arabidopsis thaliana GN=RLK5 PE=1 SV=1//0	--	1475782	1479320	+	4557	upstream	LNC_002215	XLOC_015620	--	lncRNA	MELO3C015415T1	MELO3C015415	sp|P47735|RLK5_ARATH Receptor-like protein kinase 5 OS=Arabidopsis thaliana GN=RLK5 PE=1 SV=1//0	--	0.984768	6.29502e-09
chr4	LNC_002738	XLOC_021780	--	lncRNA	31868485	31869395	-	MELO3C009297T1	MELO3C009297	sp|Q9LHJ9|P2C38_ARATH Probable protein phosphatase 2C 38 OS=Arabidopsis thaliana GN=At3g12620 PE=2 SV=1//3.42192e-161	--	31865275	31867685	-	799	upstream	LNC_002738	XLOC_021780	--	lncRNA	MELO3C009297T1	MELO3C009297	sp|Q9LHJ9|P2C38_ARATH Probable protein phosphatase 2C 38 OS=Arabidopsis thaliana GN=At3g12620 PE=2 SV=1//3.42192e-161	--	0.964766	4.03088e-07
chr11	LNC_001730	XLOC_009754	--	lncRNA	377978	379151	+	MELO3C023223T1	MELO3C023223	sp|Q9SPB3|RL10_VITRI 60S ribosomal protein L10 OS=Vitis riparia GN=RPL10 PE=2 SV=1//4.44247e-146	--	358142	359612	-	18365	upstream	LNC_001730	XLOC_009754	--	lncRNA	MELO3C023223T1	MELO3C023223	sp|Q9SPB3|RL10_VITRI 60S ribosomal protein L10 OS=Vitis riparia GN=RPL10 PE=2 SV=1//4.44247e-146	--	0.956978	1.07969e-06
chr3	LNC_002503	XLOC_018878	--	lncRNA	28910535	28910843	-	MELO3C010726T1	MELO3C010726	sp|Q6AWW5|Y5262_ARATH Ankyrin repeat-containing protein At5g02620 OS=Arabidopsis thaliana GN=At5g02620 PE=1 SV=1//2.10715e-16	--	28977104	28980303	-	66260	downstream	LNC_002503	XLOC_018878	--	lncRNA	MELO3C010726T1	MELO3C010726	sp|Q6AWW5|Y5262_ARATH Ankyrin repeat-containing protein At5g02620 OS=Arabidopsis thaliana GN=At5g02620 PE=1 SV=1//2.10715e-16	--	0.961005	6.65082e-07
chr6	LNC_003113	XLOC_026172	--	lncRNA	8255755	8256597	-	MELO3C006991T1	MELO3C006991	-//-	--	8254575	8255903	+	-149	antisense	LNC_003113	XLOC_026172	--	lncRNA	MELO3C006991T1	MELO3C006991	-//-	--	0.987107	2.74588e-09
chr6	LNC_003113	XLOC_026172	--	lncRNA	8255755	8256597	-	MELO3C006992T1	MELO3C006992	-//-	--	8256454	8258109	+	-144	antisense	LNC_003113	XLOC_026172	--	lncRNA	MELO3C006992T1	MELO3C006992	-//-	--	0.988787	1.37019e-09
chr6	LNC_003114	XLOC_026173	--	lncRNA	8258047	8260548	-	MELO3C006991T1	MELO3C006991	-//-	--	8254575	8255903	+	2143	downstream	LNC_003114	XLOC_026173	--	lncRNA	MELO3C006991T1	MELO3C006991	-//-	--	0.96071	6.90253e-07
chr7	LNC_003186	XLOC_027040	--	lncRNA	232969	234118	+	MELO3C017049T2	MELO3C017049	-//-	--	226884	229788	+	3180	downstream	LNC_003186	XLOC_027040	--	lncRNA	MELO3C017049T2	MELO3C017049	-//-	--	0.974768	7.72032e-08
chr11	LNC_001748	XLOC_009946	--	lncRNA	4576769	4577192	+	MELO3C021945T4	MELO3C021945	sp|Q93VG8|PPDEX_ARATH DeSI-like protein At4g17486 OS=Arabidopsis thaliana GN=At4g17486 PE=2 SV=1//4.18172e-67	--	4604324	4607227	+	27131	upstream	LNC_001748	XLOC_009946	--	lncRNA	MELO3C021945T4	MELO3C021945	sp|Q93VG8|PPDEX_ARATH DeSI-like protein At4g17486 OS=Arabidopsis thaliana GN=At4g17486 PE=2 SV=1//4.18172e-67	--	0.983903	8.28574e-09
chr11	LNC_001748	XLOC_009946	--	lncRNA	4576769	4577192	+	MELO3C021948T1	MELO3C021948	sp|Q9SYZ7|U496A_ARATH UPF0496 protein At4g34320 OS=Arabidopsis thaliana GN=At4g34320 PE=2 SV=1//8.83422e-142	--	4575376	4576917	-	-149	antisense	LNC_001748	XLOC_009946	--	lncRNA	MELO3C021948T1	MELO3C021948	sp|Q9SYZ7|U496A_ARATH UPF0496 protein At4g34320 OS=Arabidopsis thaliana GN=At4g34320 PE=2 SV=1//8.83422e-142	--	0.960604	6.99519e-07
chr11	LNC_001749	XLOC_009956	--	lncRNA	4784274	4784660	+	MELO3C021934T1	MELO3C021934	-//-	--	4747375	4748476	-	35797	upstream	LNC_001749	XLOC_009956	--	lncRNA	MELO3C021934T1	MELO3C021934	-//-	--	0.987838	2.05337e-09
chr3	LNC_002350	XLOC_016957	--	lncRNA	11791449	11793167	+	MELO3C011632T1	MELO3C011632	sp|Q9S9K4|ASPL2_ARATH Aspartic proteinase-like protein 2 OS=Arabidopsis thaliana GN=At1g65240 PE=1 SV=2//1.4877e-139	--	11774226	11790783	+	665	downstream	LNC_002350	XLOC_016957	--	lncRNA	MELO3C011632T1	MELO3C011632	sp|Q9S9K4|ASPL2_ARATH Aspartic proteinase-like protein 2 OS=Arabidopsis thaliana GN=At1g65240 PE=1 SV=2//1.4877e-139	--	0.951972	1.85616e-06
chr6	LNC_002968	XLOC_024344	--	lncRNA	3328306	3329299	+	MELO3C006434T1	MELO3C006434	sp|Q9LSW8|ETFB_ARATH Electron transfer flavoprotein subunit beta, mitochondrial OS=Arabidopsis thaliana GN=ETFB PE=1 SV=1//4.11032e-148	--	3230387	3233445	+	94860	downstream	LNC_002968	XLOC_024344	--	lncRNA	MELO3C006434T1	MELO3C006434	sp|Q9LSW8|ETFB_ARATH Electron transfer flavoprotein subunit beta, mitochondrial OS=Arabidopsis thaliana GN=ETFB PE=1 SV=1//4.11032e-148	--	0.966002	3.37853e-07
chr1	LNC_001334	XLOC_005242	--	lncRNA	9124529	9125075	+	MELO3C024098T1	MELO3C024098	sp|Q4U2R1|HERC2_MOUSE E3 ubiquitin-protein ligase HERC2 OS=Mus musculus GN=Herc2 PE=1 SV=3//1.33757e-09	--	9037202	9046831	+	77697	downstream	LNC_001334	XLOC_005242	--	lncRNA	MELO3C024098T1	MELO3C024098	sp|Q4U2R1|HERC2_MOUSE E3 ubiquitin-protein ligase HERC2 OS=Mus musculus GN=Herc2 PE=1 SV=3//1.33757e-09	--	0.956981	1.07932e-06
chr5	LNC_002904	XLOC_023533	--	lncRNA	16150857	16153377	-	MELO3C008650T1	MELO3C008650	-//-	--	16151518	16151748	+	-231	antisense	LNC_002904	XLOC_023533	--	lncRNA	MELO3C008650T1	MELO3C008650	-//-	--	0.994799	2.97025e-11
chr5	LNC_002904	XLOC_023533	--	lncRNA	16150857	16153377	-	MELO3C008649T1	MELO3C008649	-//-	--	16149815	16150018	+	838	downstream	LNC_002904	XLOC_023533	--	lncRNA	MELO3C008649T1	MELO3C008649	-//-	--	0.993291	1.05886e-10
chr9	LNC_003749	XLOC_032833	--	lncRNA	20025201	20029155	+	MELO3C005381T2	MELO3C005381	-//-	--	19939697	19942199	-	83001	upstream	LNC_003749	XLOC_032833	--	lncRNA	MELO3C005381T2	MELO3C005381	-//-	--	0.963687	4.67815e-07
chr8	LNC_003669	XLOC_031854	--	lncRNA	25786104	25788826	-	MELO3C025244T1	MELO3C025244	-//-	--	25777825	25778361	-	7742	upstream	LNC_003669	XLOC_031854	--	lncRNA	MELO3C025244T1	MELO3C025244	-//-	--	0.956751	1.10805e-06
chr11	LNC_001837	XLOC_010645	--	lncRNA	25998192	25999130	+	MELO3C025783T1	MELO3C025783	sp|Q8VYY5|NCRK_ARATH Receptor-like serine/threonine-protein kinase NCRK OS=Arabidopsis thaliana GN=NCRK PE=1 SV=1//5.74969e-11	--	25987981	25991731	-	6460	upstream	LNC_001837	XLOC_010645	--	lncRNA	MELO3C025783T1	MELO3C025783	sp|Q8VYY5|NCRK_ARATH Receptor-like serine/threonine-protein kinase NCRK OS=Arabidopsis thaliana GN=NCRK PE=1 SV=1//5.74969e-11	--	0.961995	5.85775e-07
chr5	LNC_002830	XLOC_022926	--	lncRNA	27577253	27578620	+	MELO3C004567T1	MELO3C004567	sp|O80345|CDKF1_ARATH Cyclin-dependent kinase F-1 OS=Arabidopsis thaliana GN=CDKF-1 PE=1 SV=1//0	--	27612303	27615044	-	33682	downstream	LNC_002830	XLOC_022926	--	lncRNA	MELO3C004567T1	MELO3C004567	sp|O80345|CDKF1_ARATH Cyclin-dependent kinase F-1 OS=Arabidopsis thaliana GN=CDKF-1 PE=1 SV=1//0	--	-0.972507	1.18122e-07
chr5	LNC_002836	XLOC_023065	--	lncRNA	1375444	1377961	-	MELO3C014561T1	MELO3C014561	-//-	--	1384158	1387771	+	6196	upstream	LNC_002836	XLOC_023065	--	lncRNA	MELO3C014561T1	MELO3C014561	-//-	--	0.959883	7.64937e-07
chr7	LNC_003405	XLOC_028887	--	lncRNA	18931293	18932739	-	MELO3C016092T1	MELO3C016092	sp|Q8LPR5|TCP4_ARATH Transcription factor TCP4 OS=Arabidopsis thaliana GN=TCP4 PE=1 SV=1//9.33805e-63	--	18858982	18861856	-	69436	upstream	LNC_003405	XLOC_028887	--	lncRNA	MELO3C016092T1	MELO3C016092	sp|Q8LPR5|TCP4_ARATH Transcription factor TCP4 OS=Arabidopsis thaliana GN=TCP4 PE=1 SV=1//9.33805e-63	--	0.96133	6.38134e-07
chr7	LNC_003404	XLOC_028887	--	lncRNA	18929660	18932739	-	MELO3C016091T1	MELO3C016091	sp|Q9SF32|IQD1_ARATH Protein IQ-DOMAIN 1 OS=Arabidopsis thaliana GN=IQD1 PE=1 SV=1//2.25335e-12	--	18852676	18857732	+	71927	downstream	LNC_003404	XLOC_028887	--	lncRNA	MELO3C016091T1	MELO3C016091	sp|Q9SF32|IQD1_ARATH Protein IQ-DOMAIN 1 OS=Arabidopsis thaliana GN=IQD1 PE=1 SV=1//2.25335e-12	--	0.97212	1.26596e-07
chr7	LNC_003404	XLOC_028887	--	lncRNA	18929660	18932739	-	MELO3C016092T1	MELO3C016092	sp|Q8LPR5|TCP4_ARATH Transcription factor TCP4 OS=Arabidopsis thaliana GN=TCP4 PE=1 SV=1//9.33805e-63	--	18858982	18861856	-	67803	upstream	LNC_003404	XLOC_028887	--	lncRNA	MELO3C016092T1	MELO3C016092	sp|Q8LPR5|TCP4_ARATH Transcription factor TCP4 OS=Arabidopsis thaliana GN=TCP4 PE=1 SV=1//9.33805e-63	--	0.950792	2.09154e-06
chr4	LNC_002742	XLOC_021828	--	lncRNA	32308970	32311851	-	MELO3C009221T1	MELO3C009221	sp|Q94758|DYL1_SCHMA Dynein light chain OS=Schistosoma mansoni GN=DLC PE=1 SV=1//4.64999e-19	--	32309621	32310810	+	-1190	antisense	LNC_002742	XLOC_021828	--	lncRNA	MELO3C009221T1	MELO3C009221	sp|Q94758|DYL1_SCHMA Dynein light chain OS=Schistosoma mansoni GN=DLC PE=1 SV=1//4.64999e-19	--	0.979284	2.90217e-08
chr7	LNC_003277	XLOC_027906	--	lncRNA	22617299	22618033	+	MELO3C016394T1	MELO3C016394	sp|Q9FWR5|GCA1_ARATH Gamma carbonic anhydrase 1, mitochondrial OS=Arabidopsis thaliana GN=GAMMACA1 PE=1 SV=1//2.70098e-166	--	22580898	22585172	+	32126	downstream	LNC_003277	XLOC_027906	--	lncRNA	MELO3C016394T1	MELO3C016394	sp|Q9FWR5|GCA1_ARATH Gamma carbonic anhydrase 1, mitochondrial OS=Arabidopsis thaliana GN=GAMMACA1 PE=1 SV=1//2.70098e-166	--	0.959047	8.46827e-07
chr7	LNC_003277	XLOC_027906	--	lncRNA	22617299	22618033	+	MELO3C016392T2	MELO3C016392	sp|Q54TC5|MAFL2_DICDI Maf-like protein DDB_G0281937 OS=Dictyostelium discoideum GN=DDB_G0281937 PE=3 SV=1//1.71297e-29	--	22572054	22575819	-	41479	upstream	LNC_003277	XLOC_027906	--	lncRNA	MELO3C016392T2	MELO3C016392	sp|Q54TC5|MAFL2_DICDI Maf-like protein DDB_G0281937 OS=Dictyostelium discoideum GN=DDB_G0281937 PE=3 SV=1//1.71297e-29	--	0.96971	1.90858e-07
chr8	LNC_003479	XLOC_030029	--	lncRNA	9994088	9995068	+	MELO3C020749T1	MELO3C020749	sp|Q9STG9|ASE2_ARATH Amidophosphoribosyltransferase 2, chloroplastic OS=Arabidopsis thaliana GN=ASE2 PE=1 SV=1//0	--	10070505	10072514	-	75436	downstream	LNC_003479	XLOC_030029	--	lncRNA	MELO3C020749T1	MELO3C020749	sp|Q9STG9|ASE2_ARATH Amidophosphoribosyltransferase 2, chloroplastic OS=Arabidopsis thaliana GN=ASE2 PE=1 SV=1//0	--	0.950169	2.22502e-06
chr2	LNC_002299	XLOC_016384	--	lncRNA	23366933	23368150	-	MELO3C017343T1	MELO3C017343	sp|Q8GXM8|MATE7_ARATH MATE efflux family protein 7 OS=Arabidopsis thaliana GN=DTXL3 PE=2 SV=1//3.24336e-123	--	23285171	23288592	+	78340	downstream	LNC_002299	XLOC_016384	--	lncRNA	MELO3C017343T1	MELO3C017343	sp|Q8GXM8|MATE7_ARATH MATE efflux family protein 7 OS=Arabidopsis thaliana GN=DTXL3 PE=2 SV=1//3.24336e-123	--	0.968758	2.22417e-07
chr7	LNC_003193	XLOC_027097	--	lncRNA	960879	962465	+	MELO3C016941T1	MELO3C016941	sp|Q8VZF6|EDR2L_ARATH Protein ENHANCED DISEASE RESISTANCE 2-like OS=Arabidopsis thaliana GN=EDR2L PE=2 SV=1//1.49952e-52	--	967017	968156	-	4551	downstream	LNC_003193	XLOC_027097	--	lncRNA	MELO3C016941T1	MELO3C016941	sp|Q8VZF6|EDR2L_ARATH Protein ENHANCED DISEASE RESISTANCE 2-like OS=Arabidopsis thaliana GN=EDR2L PE=2 SV=1//1.49952e-52	--	0.961854	5.96581e-07
chr7	LNC_003193	XLOC_027097	--	lncRNA	960879	962465	+	MELO3C016934T1	MELO3C016934	sp|Q9SMZ3|FBX13_ARATH F-box only protein 13 OS=Arabidopsis thaliana GN=FBX13 PE=2 SV=2//5.02999e-135	--	1054403	1056422	+	91937	upstream	LNC_003193	XLOC_027097	--	lncRNA	MELO3C016934T1	MELO3C016934	sp|Q9SMZ3|FBX13_ARATH F-box only protein 13 OS=Arabidopsis thaliana GN=FBX13 PE=2 SV=2//5.02999e-135	--	0.974157	8.6937e-08
chr7	LNC_003193	XLOC_027097	--	lncRNA	960879	962465	+	MELO3C016953T3	MELO3C016953	sp|Q9SZ53|P2C60_ARATH Probable protein phosphatase 2C 60 OS=Arabidopsis thaliana GN=At4g31860 PE=2 SV=1//2.83947e-180	--	878905	885525	-	75353	upstream	LNC_003193	XLOC_027097	--	lncRNA	MELO3C016953T3	MELO3C016953	sp|Q9SZ53|P2C60_ARATH Probable protein phosphatase 2C 60 OS=Arabidopsis thaliana GN=At4g31860 PE=2 SV=1//2.83947e-180	--	0.966978	2.9254e-07
chr7	LNC_003193	XLOC_027097	--	lncRNA	960879	962465	+	MELO3C016953T2	MELO3C016953	sp|Q9SZ53|P2C60_ARATH Probable protein phosphatase 2C 60 OS=Arabidopsis thaliana GN=At4g31860 PE=2 SV=1//2.83947e-180	--	878905	885647	-	75231	upstream	LNC_003193	XLOC_027097	--	lncRNA	MELO3C016953T2	MELO3C016953	sp|Q9SZ53|P2C60_ARATH Probable protein phosphatase 2C 60 OS=Arabidopsis thaliana GN=At4g31860 PE=2 SV=1//2.83947e-180	--	0.987085	2.76941e-09
chr7	LNC_003193	XLOC_027097	--	lncRNA	960879	962465	+	MELO3C016942T1	MELO3C016942	sp|Q9LS40|ASPG1_ARATH Protein ASPARTIC PROTEASE IN GUARD CELL 1 OS=Arabidopsis thaliana GN=ASPG1 PE=1 SV=1//3.08566e-60	--	963360	965765	+	894	upstream	LNC_003193	XLOC_027097	--	lncRNA	MELO3C016942T1	MELO3C016942	sp|Q9LS40|ASPG1_ARATH Protein ASPARTIC PROTEASE IN GUARD CELL 1 OS=Arabidopsis thaliana GN=ASPG1 PE=1 SV=1//3.08566e-60	--	0.985756	4.50914e-09
chr7	LNC_003193	XLOC_027097	--	lncRNA	960879	962465	+	MELO3C016938T1	MELO3C016938	sp|Q9FHH5|GDU3_ARATH Protein GLUTAMINE DUMPER 3 OS=Arabidopsis thaliana GN=GDU3 PE=2 SV=1//7.34704e-24	--	992770	993540	-	30304	downstream	LNC_003193	XLOC_027097	--	lncRNA	MELO3C016938T1	MELO3C016938	sp|Q9FHH5|GDU3_ARATH Protein GLUTAMINE DUMPER 3 OS=Arabidopsis thaliana GN=GDU3 PE=2 SV=1//7.34704e-24	--	0.980598	2.09584e-08
chr6	LNC_003055	XLOC_025360	--	lncRNA	31727041	31727368	+	MELO3C014099T1	MELO3C014099	-//-	--	31785844	31786562	-	58475	downstream	LNC_003055	XLOC_025360	--	lncRNA	MELO3C014099T1	MELO3C014099	-//-	--	0.961789	6.01666e-07
chr0	LNC_000614	XLOC_002296	--	lncRNA	39922910	39923146	+	MELO3C001862T1	MELO3C001862	sp|P0CG83|UBIQP_HORVU Polyubiquitin (Fragment) OS=Hordeum vulgare PE=2 SV=1//1.23536e-09	--	39890803	39891030	+	31879	downstream	LNC_000614	XLOC_002296	--	lncRNA	MELO3C001862T1	MELO3C001862	sp|P0CG83|UBIQP_HORVU Polyubiquitin (Fragment) OS=Hordeum vulgare PE=2 SV=1//1.23536e-09	--	0.964294	4.30453e-07
chr0	LNC_000702	XLOC_002894	--	lncRNA	10398897	10400225	-	MELO3C000144T1	MELO3C000144	-//-	--	10453046	10453296	+	52820	upstream	LNC_000702	XLOC_002894	--	lncRNA	MELO3C000144T1	MELO3C000144	-//-	--	1	0
chr10	LNC_001625	XLOC_008806	--	lncRNA	185114	187701	-	MELO3C012480T2	MELO3C012480	sp|Q8VHT8|TF3A_RAT Transcription factor IIIA OS=Rattus norvegicus GN=Gtf3a PE=2 SV=2//2.28962e-19	--	181741	184382	+	731	downstream	LNC_001625	XLOC_008806	--	lncRNA	MELO3C012480T2	MELO3C012480	sp|Q8VHT8|TF3A_RAT Transcription factor IIIA OS=Rattus norvegicus GN=Gtf3a PE=2 SV=2//2.28962e-19	--	0.96716	2.84662e-07
chr10	LNC_001629	XLOC_008835	--	lncRNA	466955	467637	-	MELO3C012426T1	MELO3C012426	sp|Q6DBP8|GAT11_ARATH GATA transcription factor 11 OS=Arabidopsis thaliana GN=GATA11 PE=2 SV=1//4.57102e-34	--	565561	569251	-	97923	downstream	LNC_001629	XLOC_008835	--	lncRNA	MELO3C012426T1	MELO3C012426	sp|Q6DBP8|GAT11_ARATH GATA transcription factor 11 OS=Arabidopsis thaliana GN=GATA11 PE=2 SV=1//4.57102e-34	--	0.971002	1.53798e-07
chr10	LNC_001629	XLOC_008835	--	lncRNA	466955	467637	-	MELO3C012440T1	MELO3C012440	sp|Q9SFB5|SCP27_ARATH Serine carboxypeptidase-like 27 OS=Arabidopsis thaliana GN=SCPL27 PE=2 SV=1//0	--	454554	459518	+	7436	downstream	LNC_001629	XLOC_008835	--	lncRNA	MELO3C012440T1	MELO3C012440	sp|Q9SFB5|SCP27_ARATH Serine carboxypeptidase-like 27 OS=Arabidopsis thaliana GN=SCPL27 PE=2 SV=1//0	--	0.980358	2.22816e-08
chr6	LNC_003120	XLOC_026223	--	lncRNA	9727961	9730351	-	MELO3C019435T1	MELO3C019435	sp|O23693|MLO4_ARATH MLO-like protein 4 OS=Arabidopsis thaliana GN=MLO4 PE=2 SV=2//0	--	9679537	9687500	+	40460	downstream	LNC_003120	XLOC_026223	--	lncRNA	MELO3C019435T1	MELO3C019435	sp|O23693|MLO4_ARATH MLO-like protein 4 OS=Arabidopsis thaliana GN=MLO4 PE=2 SV=2//0	--	0.986011	4.12136e-09
chr6	LNC_003120	XLOC_026223	--	lncRNA	9727961	9730351	-	MELO3C019442T1	MELO3C019442	sp|Q940G0|TMN1_ARATH Transmembrane 9 superfamily member 1 OS=Arabidopsis thaliana GN=TMN1 PE=1 SV=1//0	--	9736957	9742653	-	6605	downstream	LNC_003120	XLOC_026223	--	lncRNA	MELO3C019442T1	MELO3C019442	sp|Q940G0|TMN1_ARATH Transmembrane 9 superfamily member 1 OS=Arabidopsis thaliana GN=TMN1 PE=1 SV=1//0	--	0.951014	2.04551e-06
chr6	LNC_003122	XLOC_026223	--	lncRNA	9727961	9730436	-	MELO3C019435T1	MELO3C019435	sp|O23693|MLO4_ARATH MLO-like protein 4 OS=Arabidopsis thaliana GN=MLO4 PE=2 SV=2//0	--	9679537	9687500	+	40460	downstream	LNC_003122	XLOC_026223	--	lncRNA	MELO3C019435T1	MELO3C019435	sp|O23693|MLO4_ARATH MLO-like protein 4 OS=Arabidopsis thaliana GN=MLO4 PE=2 SV=2//0	--	0.978482	3.50421e-08
chr5	LNC_002755	XLOC_021978	--	lncRNA	1063050	1063310	+	MELO3C014589T1	MELO3C014589	-//-	--	1121356	1122390	+	58045	upstream	LNC_002755	XLOC_021978	--	lncRNA	MELO3C014589T1	MELO3C014589	-//-	--	0.959063	8.45175e-07
chr11	LNC_001753	XLOC_010020	--	lncRNA	6765371	6766484	+	MELO3C021831T1	MELO3C021831	sp|Q7XBQ9|RGA2_SOLBU Disease resistance protein RGA2 OS=Solanum bulbocastanum GN=RGA2 PE=1 SV=1//4.45971e-87	--	6768957	6772215	-	2472	downstream	LNC_001753	XLOC_010020	--	lncRNA	MELO3C021831T1	MELO3C021831	sp|Q7XBQ9|RGA2_SOLBU Disease resistance protein RGA2 OS=Solanum bulbocastanum GN=RGA2 PE=1 SV=1//4.45971e-87	--	0.959902	7.63133e-07
chr11	LNC_001753	XLOC_010020	--	lncRNA	6765371	6766484	+	MELO3C021840T1	MELO3C021840	sp|Q9SY69|PPR29_ARATH Pentatricopeptide repeat-containing protein At1g10270 OS=Arabidopsis thaliana GN=GRP23 PE=1 SV=1//0	--	6705739	6708121	-	57249	upstream	LNC_001753	XLOC_010020	--	lncRNA	MELO3C021840T1	MELO3C021840	sp|Q9SY69|PPR29_ARATH Pentatricopeptide repeat-containing protein At1g10270 OS=Arabidopsis thaliana GN=GRP23 PE=1 SV=1//0	--	-0.969115	2.10121e-07
