# Supplementary material for: Genome-wide identification and characterization of long non-coding RNAs involved in fruit ripening and the climacteric in Cucumis melo
Source: BMC Plant Biol. 2019 Aug 22;19:369. doi: 10.1186/s12870-019-1942-4 (PMC6704668; doi:10.1186/s12870-019-1942-4)
Supplement: Supplementary file 10 — Details of the co-expression networks. (XLSX 551 kb) [file 12870_2019_1942_MOESM10_ESM.xlsx]

## Sheet: Network interaction
transcript ID	mRNA_ID	interaction
LNC_000640	MELO3C009097	co-ex
LNC_000452	MELO3C001996	co-ex
LNC_001403	MELO3C001996	co-ex
LNC_001761	MELO3C001996	co-ex
LNC_003066	MELO3C001996	co-ex
LNC_003248	MELO3C001996	co-ex
LNC_001198	MELO3C002407	co-ex
LNC_000690	MELO3C002407	co-ex
LNC_003160	MELO3C002407	co-ex
LNC_002380	MELO3C002407	co-ex
LNC_002303	MELO3C002507	co-ex
LNC_002702	MELO3C002507	co-ex
LNC_000961	MELO3C002507	co-ex
LNC_002120	MELO3C002507	co-ex
LNC_002217	MELO3C002507	co-ex
LNC_002337	MELO3C002507	co-ex
LNC_002540	MELO3C002507	co-ex
LNC_003153	MELO3C002507	co-ex
LNC_003178	MELO3C002507	co-ex
LNC_003447	MELO3C002507	co-ex
LNC_003505	MELO3C002507	co-ex
LNC_003571	MELO3C002507	co-ex
LNC_003671	MELO3C002507	co-ex
LNC_003825	MELO3C002507	co-ex
LNC_002116	MELO3C002507	co-ex
LNC_000369	MELO3C002507	co-ex
LNC_001294	MELO3C002507	co-ex
LNC_002314	MELO3C002507	co-ex
LNC_001707	MELO3C002507	co-ex
LNC_003002	MELO3C002507	co-ex
LNC_003790	MELO3C002507	co-ex
LNC_000148	MELO3C002507	co-ex
LNC_001925	MELO3C002507	co-ex
LNC_001929	MELO3C002507	co-ex
LNC_002063	MELO3C002507	co-ex
LNC_000701	MELO3C002507	co-ex
LNC_002513	MELO3C002507	co-ex
LNC_002915	MELO3C002507	co-ex
LNC_003672	MELO3C002507	co-ex
LNC_001736	MELO3C002507	co-ex
LNC_000059	MELO3C002507	co-ex
LNC_000503	MELO3C002507	co-ex
LNC_001729	MELO3C002628	co-ex
LNC_002327	MELO3C002628	co-ex
LNC_002371	MELO3C002628	co-ex
LNC_003062	MELO3C002628	co-ex
LNC_003103	MELO3C002628	co-ex
LNC_003677	MELO3C002628	co-ex
LNC_000258	MELO3C002628	co-ex
LNC_002303	MELO3C003421	co-ex
LNC_002702	MELO3C003421	co-ex
LNC_000154	MELO3C003421	co-ex
LNC_000188	MELO3C003421	co-ex
LNC_000400	MELO3C003421	co-ex
LNC_000961	MELO3C003421	co-ex
LNC_001093	MELO3C003421	co-ex
LNC_001355	MELO3C003421	co-ex
LNC_002015	MELO3C003421	co-ex
LNC_002121	MELO3C003421	co-ex
LNC_002125	MELO3C003421	co-ex
LNC_002203	MELO3C003421	co-ex
LNC_002337	MELO3C003421	co-ex
LNC_002345	MELO3C003421	co-ex
LNC_002540	MELO3C003421	co-ex
LNC_002681	MELO3C003421	co-ex
LNC_002827	MELO3C003421	co-ex
LNC_003023	MELO3C003421	co-ex
LNC_003178	MELO3C003421	co-ex
LNC_003447	MELO3C003421	co-ex
LNC_003452	MELO3C003421	co-ex
LNC_003505	MELO3C003421	co-ex
LNC_003571	MELO3C003421	co-ex
LNC_003656	MELO3C003421	co-ex
LNC_003671	MELO3C003421	co-ex
LNC_002116	MELO3C003421	co-ex
LNC_000369	MELO3C003421	co-ex
LNC_000173	MELO3C003421	co-ex
LNC_001294	MELO3C003421	co-ex
LNC_000314	MELO3C003421	co-ex
LNC_002314	MELO3C003421	co-ex
LNC_001707	MELO3C003421	co-ex
LNC_003790	MELO3C003421	co-ex
LNC_000148	MELO3C003421	co-ex
LNC_001929	MELO3C003421	co-ex
LNC_002915	MELO3C003421	co-ex
LNC_001246	MELO3C003421	co-ex
LNC_000503	MELO3C003421	co-ex
LNC_000146	MELO3C003696	co-ex
LNC_000452	MELO3C003696	co-ex
LNC_002202	MELO3C003696	co-ex
LNC_002283	MELO3C003696	co-ex
LNC_002350	MELO3C003696	co-ex
LNC_002801	MELO3C003696	co-ex
LNC_003066	MELO3C003696	co-ex
LNC_003108	MELO3C003696	co-ex
LNC_003220	MELO3C003696	co-ex
LNC_001791	MELO3C004287	co-ex
LNC_002303	MELO3C004287	co-ex
LNC_002646	MELO3C004287	co-ex
LNC_002961	MELO3C004287	co-ex
LNC_003404	MELO3C004287	co-ex
LNC_000079	MELO3C004287	co-ex
LNC_000082	MELO3C004287	co-ex
LNC_000126	MELO3C004287	co-ex
LNC_000154	MELO3C004287	co-ex
LNC_000400	MELO3C004287	co-ex
LNC_000401	MELO3C004287	co-ex
LNC_000541	MELO3C004287	co-ex
LNC_000651	MELO3C004287	co-ex
LNC_000705	MELO3C004287	co-ex
LNC_000961	MELO3C004287	co-ex
LNC_001093	MELO3C004287	co-ex
LNC_001151	MELO3C004287	co-ex
LNC_001341	MELO3C004287	co-ex
LNC_001355	MELO3C004287	co-ex
LNC_001433	MELO3C004287	co-ex
LNC_002015	MELO3C004287	co-ex
LNC_002020	MELO3C004287	co-ex
LNC_002135	MELO3C004287	co-ex
LNC_002345	MELO3C004287	co-ex
LNC_002827	MELO3C004287	co-ex
LNC_002962	MELO3C004287	co-ex
LNC_003023	MELO3C004287	co-ex
LNC_003158	MELO3C004287	co-ex
LNC_003695	MELO3C004287	co-ex
LNC_003726	MELO3C004287	co-ex
LNC_003749	MELO3C004287	co-ex
LNC_002116	MELO3C004287	co-ex
LNC_000369	MELO3C004287	co-ex
LNC_000173	MELO3C004287	co-ex
LNC_003745	MELO3C004287	co-ex
LNC_002314	MELO3C004287	co-ex
LNC_001066	MELO3C004287	co-ex
LNC_001707	MELO3C004287	co-ex
LNC_003002	MELO3C004287	co-ex
LNC_000148	MELO3C004287	co-ex
LNC_001929	MELO3C004287	co-ex
LNC_003423	MELO3C004287	co-ex
LNC_002503	MELO3C004287	co-ex
LNC_000059	MELO3C004287	co-ex
LNC_001263	MELO3C004381	co-ex
LNC_002303	MELO3C004381	co-ex
LNC_002646	MELO3C004381	co-ex
LNC_002702	MELO3C004381	co-ex
LNC_002961	MELO3C004381	co-ex
LNC_000082	MELO3C004381	co-ex
LNC_000126	MELO3C004381	co-ex
LNC_000400	MELO3C004381	co-ex
LNC_000401	MELO3C004381	co-ex
LNC_000651	MELO3C004381	co-ex
LNC_000705	MELO3C004381	co-ex
LNC_000961	MELO3C004381	co-ex
LNC_001093	MELO3C004381	co-ex
LNC_001355	MELO3C004381	co-ex
LNC_001433	MELO3C004381	co-ex
LNC_002015	MELO3C004381	co-ex
LNC_002118	MELO3C004381	co-ex
LNC_002120	MELO3C004381	co-ex
LNC_002121	MELO3C004381	co-ex
LNC_002125	MELO3C004381	co-ex
LNC_002217	MELO3C004381	co-ex
LNC_002337	MELO3C004381	co-ex
LNC_002345	MELO3C004381	co-ex
LNC_002540	MELO3C004381	co-ex
LNC_002827	MELO3C004381	co-ex
LNC_002962	MELO3C004381	co-ex
LNC_003023	MELO3C004381	co-ex
LNC_003153	MELO3C004381	co-ex
LNC_003178	MELO3C004381	co-ex
LNC_003447	MELO3C004381	co-ex
LNC_003505	MELO3C004381	co-ex
LNC_003571	MELO3C004381	co-ex
LNC_003671	MELO3C004381	co-ex
LNC_003695	MELO3C004381	co-ex
LNC_003726	MELO3C004381	co-ex
LNC_003749	MELO3C004381	co-ex
LNC_003825	MELO3C004381	co-ex
LNC_002116	MELO3C004381	co-ex
LNC_000369	MELO3C004381	co-ex
LNC_000173	MELO3C004381	co-ex
LNC_003745	MELO3C004381	co-ex
LNC_002314	MELO3C004381	co-ex
LNC_001707	MELO3C004381	co-ex
LNC_003002	MELO3C004381	co-ex
LNC_000148	MELO3C004381	co-ex
LNC_001925	MELO3C004381	co-ex
LNC_001929	MELO3C004381	co-ex
LNC_002063	MELO3C004381	co-ex
LNC_000701	MELO3C004381	co-ex
LNC_002915	MELO3C004381	co-ex
LNC_003672	MELO3C004381	co-ex
LNC_000059	MELO3C004381	co-ex
LNC_001263	MELO3C005129	co-ex
LNC_002303	MELO3C005129	co-ex
LNC_002646	MELO3C005129	co-ex
LNC_002702	MELO3C005129	co-ex
LNC_003122	MELO3C005129	co-ex
LNC_003404	MELO3C005129	co-ex
LNC_003473	MELO3C005129	co-ex
LNC_000082	MELO3C005129	co-ex
LNC_000400	MELO3C005129	co-ex
LNC_000401	MELO3C005129	co-ex
LNC_000961	MELO3C005129	co-ex
LNC_001093	MELO3C005129	co-ex
LNC_001355	MELO3C005129	co-ex
LNC_002015	MELO3C005129	co-ex
LNC_002118	MELO3C005129	co-ex
LNC_002120	MELO3C005129	co-ex
LNC_002125	MELO3C005129	co-ex
LNC_002203	MELO3C005129	co-ex
LNC_002217	MELO3C005129	co-ex
LNC_002337	MELO3C005129	co-ex
LNC_002345	MELO3C005129	co-ex
LNC_002540	MELO3C005129	co-ex
LNC_002681	MELO3C005129	co-ex
LNC_002738	MELO3C005129	co-ex
LNC_002827	MELO3C005129	co-ex
LNC_002962	MELO3C005129	co-ex
LNC_003023	MELO3C005129	co-ex
LNC_003178	MELO3C005129	co-ex
LNC_003447	MELO3C005129	co-ex
LNC_003452	MELO3C005129	co-ex
LNC_003505	MELO3C005129	co-ex
LNC_003571	MELO3C005129	co-ex
LNC_003671	MELO3C005129	co-ex
LNC_003702	MELO3C005129	co-ex
LNC_003825	MELO3C005129	co-ex
LNC_002116	MELO3C005129	co-ex
LNC_000369	MELO3C005129	co-ex
LNC_000173	MELO3C005129	co-ex
LNC_001294	MELO3C005129	co-ex
LNC_003745	MELO3C005129	co-ex
LNC_002314	MELO3C005129	co-ex
LNC_001707	MELO3C005129	co-ex
LNC_003002	MELO3C005129	co-ex
LNC_003790	MELO3C005129	co-ex
LNC_000148	MELO3C005129	co-ex
LNC_001929	MELO3C005129	co-ex
LNC_001158	MELO3C005129	co-ex
LNC_002915	MELO3C005129	co-ex
LNC_001736	MELO3C005129	co-ex
LNC_001246	MELO3C005129	co-ex
LNC_000503	MELO3C005129	co-ex
LNC_001263	MELO3C005298	co-ex
LNC_002303	MELO3C005298	co-ex
LNC_002646	MELO3C005298	co-ex
LNC_001433	MELO3C005298	co-ex
LNC_001966	MELO3C005298	co-ex
LNC_002118	MELO3C005298	co-ex
LNC_002120	MELO3C005298	co-ex
LNC_002217	MELO3C005298	co-ex
LNC_002337	MELO3C005298	co-ex
LNC_002738	MELO3C005298	co-ex
LNC_002962	MELO3C005298	co-ex
LNC_002963	MELO3C005298	co-ex
LNC_003433	MELO3C005298	co-ex
LNC_003773	MELO3C005298	co-ex
LNC_003825	MELO3C005298	co-ex
LNC_002116	MELO3C005298	co-ex
LNC_003688	MELO3C005298	co-ex
LNC_003745	MELO3C005298	co-ex
LNC_001263	MELO3C005476	co-ex
LNC_002303	MELO3C005476	co-ex
LNC_002646	MELO3C005476	co-ex
LNC_002961	MELO3C005476	co-ex
LNC_003120	MELO3C005476	co-ex
LNC_003122	MELO3C005476	co-ex
LNC_003404	MELO3C005476	co-ex
LNC_003473	MELO3C005476	co-ex
LNC_000082	MELO3C005476	co-ex
LNC_000126	MELO3C005476	co-ex
LNC_000154	MELO3C005476	co-ex
LNC_000400	MELO3C005476	co-ex
LNC_000401	MELO3C005476	co-ex
LNC_000651	MELO3C005476	co-ex
LNC_000705	MELO3C005476	co-ex
LNC_000961	MELO3C005476	co-ex
LNC_001093	MELO3C005476	co-ex
LNC_001151	MELO3C005476	co-ex
LNC_001355	MELO3C005476	co-ex
LNC_001414	MELO3C005476	co-ex
LNC_001433	MELO3C005476	co-ex
LNC_001740	MELO3C005476	co-ex
LNC_001882	MELO3C005476	co-ex
LNC_002015	MELO3C005476	co-ex
LNC_002020	MELO3C005476	co-ex
LNC_002118	MELO3C005476	co-ex
LNC_002120	MELO3C005476	co-ex
LNC_002125	MELO3C005476	co-ex
LNC_002135	MELO3C005476	co-ex
LNC_002139	MELO3C005476	co-ex
LNC_002203	MELO3C005476	co-ex
LNC_002217	MELO3C005476	co-ex
LNC_002337	MELO3C005476	co-ex
LNC_002345	MELO3C005476	co-ex
LNC_002394	MELO3C005476	co-ex
LNC_002540	MELO3C005476	co-ex
LNC_002681	MELO3C005476	co-ex
LNC_002738	MELO3C005476	co-ex
LNC_002827	MELO3C005476	co-ex
LNC_002962	MELO3C005476	co-ex
LNC_003023	MELO3C005476	co-ex
LNC_003158	MELO3C005476	co-ex
LNC_003178	MELO3C005476	co-ex
LNC_003201	MELO3C005476	co-ex
LNC_003447	MELO3C005476	co-ex
LNC_003452	MELO3C005476	co-ex
LNC_003671	MELO3C005476	co-ex
LNC_003695	MELO3C005476	co-ex
LNC_003702	MELO3C005476	co-ex
LNC_003707	MELO3C005476	co-ex
LNC_003726	MELO3C005476	co-ex
LNC_003815	MELO3C005476	co-ex
LNC_003825	MELO3C005476	co-ex
LNC_002116	MELO3C005476	co-ex
LNC_000369	MELO3C005476	co-ex
LNC_000173	MELO3C005476	co-ex
LNC_001975	MELO3C005476	co-ex
LNC_001294	MELO3C005476	co-ex
LNC_003745	MELO3C005476	co-ex
LNC_002314	MELO3C005476	co-ex
LNC_001066	MELO3C005476	co-ex
LNC_001707	MELO3C005476	co-ex
LNC_000148	MELO3C005476	co-ex
LNC_001929	MELO3C005476	co-ex
LNC_002915	MELO3C005476	co-ex
LNC_001246	MELO3C005476	co-ex
LNC_002566	MELO3C005639	co-ex
LNC_003120	MELO3C005672	co-ex
LNC_003404	MELO3C005672	co-ex
LNC_000154	MELO3C005672	co-ex
LNC_000541	MELO3C005672	co-ex
LNC_000705	MELO3C005672	co-ex
LNC_001151	MELO3C005672	co-ex
LNC_001355	MELO3C005672	co-ex
LNC_001882	MELO3C005672	co-ex
LNC_002135	MELO3C005672	co-ex
LNC_003023	MELO3C005672	co-ex
LNC_003158	MELO3C005672	co-ex
LNC_003707	MELO3C005672	co-ex
LNC_003726	MELO3C005672	co-ex
LNC_003815	MELO3C005672	co-ex
LNC_003218	MELO3C005672	co-ex
LNC_001975	MELO3C005672	co-ex
LNC_001066	MELO3C005672	co-ex
LNC_001246	MELO3C005672	co-ex
LNC_001263	MELO3C005747	co-ex
LNC_002303	MELO3C005747	co-ex
LNC_002646	MELO3C005747	co-ex
LNC_002702	MELO3C005747	co-ex
LNC_002961	MELO3C005747	co-ex
LNC_003404	MELO3C005747	co-ex
LNC_000400	MELO3C005747	co-ex
LNC_000401	MELO3C005747	co-ex
LNC_000651	MELO3C005747	co-ex
LNC_000961	MELO3C005747	co-ex
LNC_001093	MELO3C005747	co-ex
LNC_001355	MELO3C005747	co-ex
LNC_001714	MELO3C005747	co-ex
LNC_002015	MELO3C005747	co-ex
LNC_002118	MELO3C005747	co-ex
LNC_002337	MELO3C005747	co-ex
LNC_002345	MELO3C005747	co-ex
LNC_002738	MELO3C005747	co-ex
LNC_002827	MELO3C005747	co-ex
LNC_002962	MELO3C005747	co-ex
LNC_003023	MELO3C005747	co-ex
LNC_003153	MELO3C005747	co-ex
LNC_003178	MELO3C005747	co-ex
LNC_003447	MELO3C005747	co-ex
LNC_003571	MELO3C005747	co-ex
LNC_003671	MELO3C005747	co-ex
LNC_003695	MELO3C005747	co-ex
LNC_003702	MELO3C005747	co-ex
LNC_003749	MELO3C005747	co-ex
LNC_003825	MELO3C005747	co-ex
LNC_002116	MELO3C005747	co-ex
LNC_000369	MELO3C005747	co-ex
LNC_000173	MELO3C005747	co-ex
LNC_003745	MELO3C005747	co-ex
LNC_002314	MELO3C005747	co-ex
LNC_001707	MELO3C005747	co-ex
LNC_003002	MELO3C005747	co-ex
LNC_000148	MELO3C005747	co-ex
LNC_001929	MELO3C005747	co-ex
LNC_003423	MELO3C005747	co-ex
LNC_002915	MELO3C005747	co-ex
LNC_000059	MELO3C005747	co-ex
LNC_003125	MELO3C005869	co-ex
LNC_003390	MELO3C005869	co-ex
LNC_001627	MELO3C005869	co-ex
LNC_001594	MELO3C005913	co-ex
LNC_001711	MELO3C005913	co-ex
LNC_001712	MELO3C005913	co-ex
LNC_001763	MELO3C005913	co-ex
LNC_003794	MELO3C005913	co-ex
LNC_001339	MELO3C006016	co-ex
LNC_000146	MELO3C006261	co-ex
LNC_000943	MELO3C006261	co-ex
LNC_001528	MELO3C006261	co-ex
LNC_001588	MELO3C006261	co-ex
LNC_002346	MELO3C006261	co-ex
LNC_002350	MELO3C006261	co-ex
LNC_002801	MELO3C006261	co-ex
LNC_003220	MELO3C006261	co-ex
LNC_003757	MELO3C006261	co-ex
LNC_001868	MELO3C006261	co-ex
LNC_001791	MELO3C006435	co-ex
LNC_002303	MELO3C006435	co-ex
LNC_002646	MELO3C006435	co-ex
LNC_002961	MELO3C006435	co-ex
LNC_003404	MELO3C006435	co-ex
LNC_000082	MELO3C006435	co-ex
LNC_000126	MELO3C006435	co-ex
LNC_000400	MELO3C006435	co-ex
LNC_000401	MELO3C006435	co-ex
LNC_000651	MELO3C006435	co-ex
LNC_001355	MELO3C006435	co-ex
LNC_002015	MELO3C006435	co-ex
LNC_002118	MELO3C006435	co-ex
LNC_002120	MELO3C006435	co-ex
LNC_002135	MELO3C006435	co-ex
LNC_002139	MELO3C006435	co-ex
LNC_002962	MELO3C006435	co-ex
LNC_003023	MELO3C006435	co-ex
LNC_002116	MELO3C006435	co-ex
LNC_000173	MELO3C006435	co-ex
LNC_003745	MELO3C006435	co-ex
LNC_002915	MELO3C006435	co-ex
LNC_001246	MELO3C006435	co-ex
LNC_002202	MELO3C006451	co-ex
LNC_002283	MELO3C006451	co-ex
LNC_003066	MELO3C006451	co-ex
LNC_003108	MELO3C006451	co-ex
LNC_002303	MELO3C006476	co-ex
LNC_002646	MELO3C006476	co-ex
LNC_002702	MELO3C006476	co-ex
LNC_000188	MELO3C006476	co-ex
LNC_000400	MELO3C006476	co-ex
LNC_000401	MELO3C006476	co-ex
LNC_000961	MELO3C006476	co-ex
LNC_001093	MELO3C006476	co-ex
LNC_001355	MELO3C006476	co-ex
LNC_002015	MELO3C006476	co-ex
LNC_002121	MELO3C006476	co-ex
LNC_002125	MELO3C006476	co-ex
LNC_002203	MELO3C006476	co-ex
LNC_002337	MELO3C006476	co-ex
LNC_002345	MELO3C006476	co-ex
LNC_002540	MELO3C006476	co-ex
LNC_002827	MELO3C006476	co-ex
LNC_003023	MELO3C006476	co-ex
LNC_003153	MELO3C006476	co-ex
LNC_003178	MELO3C006476	co-ex
LNC_003447	MELO3C006476	co-ex
LNC_003452	MELO3C006476	co-ex
LNC_003505	MELO3C006476	co-ex
LNC_003571	MELO3C006476	co-ex
LNC_003671	MELO3C006476	co-ex
LNC_003825	MELO3C006476	co-ex
LNC_002116	MELO3C006476	co-ex
LNC_000369	MELO3C006476	co-ex
LNC_000173	MELO3C006476	co-ex
LNC_003745	MELO3C006476	co-ex
LNC_002314	MELO3C006476	co-ex
LNC_001707	MELO3C006476	co-ex
LNC_003002	MELO3C006476	co-ex
LNC_003790	MELO3C006476	co-ex
LNC_000148	MELO3C006476	co-ex
LNC_001925	MELO3C006476	co-ex
LNC_001929	MELO3C006476	co-ex
LNC_000701	MELO3C006476	co-ex
LNC_002915	MELO3C006476	co-ex
LNC_003672	MELO3C006476	co-ex
LNC_000059	MELO3C006476	co-ex
LNC_000503	MELO3C006476	co-ex
LNC_000146	MELO3C006696	co-ex
LNC_001761	MELO3C006696	co-ex
LNC_001763	MELO3C006696	co-ex
LNC_003066	MELO3C006696	co-ex
LNC_003220	MELO3C006696	co-ex
LNC_002283	MELO3C006727	co-ex
LNC_003108	MELO3C006727	co-ex
LNC_001602	MELO3C006727	co-ex
LNC_003473	MELO3C006789	co-ex
LNC_002118	MELO3C006789	co-ex
LNC_002120	MELO3C006789	co-ex
LNC_002217	MELO3C006789	co-ex
LNC_002963	MELO3C006789	co-ex
LNC_003298	MELO3C006789	co-ex
LNC_001158	MELO3C006789	co-ex
LNC_001130	MELO3C006789	co-ex
LNC_000169	MELO3C007177	co-ex
LNC_000775	MELO3C007177	co-ex
LNC_000776	MELO3C007177	co-ex
LNC_000826	MELO3C007177	co-ex
LNC_001204	MELO3C007177	co-ex
LNC_002353	MELO3C007177	co-ex
LNC_003103	MELO3C007177	co-ex
LNC_001263	MELO3C007207	co-ex
LNC_002303	MELO3C007207	co-ex
LNC_002646	MELO3C007207	co-ex
LNC_003122	MELO3C007207	co-ex
LNC_003404	MELO3C007207	co-ex
LNC_003473	MELO3C007207	co-ex
LNC_000082	MELO3C007207	co-ex
LNC_000400	MELO3C007207	co-ex
LNC_001093	MELO3C007207	co-ex
LNC_001355	MELO3C007207	co-ex
LNC_001470	MELO3C007207	co-ex
LNC_002015	MELO3C007207	co-ex
LNC_002020	MELO3C007207	co-ex
LNC_002118	MELO3C007207	co-ex
LNC_002120	MELO3C007207	co-ex
LNC_002125	MELO3C007207	co-ex
LNC_002135	MELO3C007207	co-ex
LNC_002217	MELO3C007207	co-ex
LNC_002337	MELO3C007207	co-ex
LNC_002738	MELO3C007207	co-ex
LNC_002962	MELO3C007207	co-ex
LNC_002963	MELO3C007207	co-ex
LNC_003023	MELO3C007207	co-ex
LNC_003086	MELO3C007207	co-ex
LNC_003178	MELO3C007207	co-ex
LNC_003201	MELO3C007207	co-ex
LNC_003671	MELO3C007207	co-ex
LNC_003726	MELO3C007207	co-ex
LNC_003825	MELO3C007207	co-ex
LNC_002116	MELO3C007207	co-ex
LNC_000173	MELO3C007207	co-ex
LNC_001294	MELO3C007207	co-ex
LNC_003745	MELO3C007207	co-ex
LNC_000148	MELO3C007207	co-ex
LNC_001929	MELO3C007207	co-ex
LNC_002915	MELO3C007207	co-ex
LNC_000690	MELO3C007267	co-ex
LNC_001753	MELO3C007267	co-ex
LNC_002963	MELO3C007267	co-ex
LNC_003757	MELO3C007267	co-ex
LNC_003773	MELO3C007267	co-ex
LNC_002380	MELO3C007267	co-ex
LNC_002876	MELO3C007267	co-ex
LNC_001638	MELO3C007674	co-ex
LNC_002963	MELO3C007674	co-ex
LNC_002979	MELO3C007674	co-ex
LNC_003220	MELO3C007674	co-ex
LNC_002380	MELO3C007674	co-ex
LNC_001263	MELO3C007694	co-ex
LNC_002303	MELO3C007694	co-ex
LNC_002646	MELO3C007694	co-ex
LNC_002961	MELO3C007694	co-ex
LNC_003120	MELO3C007694	co-ex
LNC_003122	MELO3C007694	co-ex
LNC_003404	MELO3C007694	co-ex
LNC_000082	MELO3C007694	co-ex
LNC_000083	MELO3C007694	co-ex
LNC_000126	MELO3C007694	co-ex
LNC_000154	MELO3C007694	co-ex
LNC_000188	MELO3C007694	co-ex
LNC_000400	MELO3C007694	co-ex
LNC_000401	MELO3C007694	co-ex
LNC_000651	MELO3C007694	co-ex
LNC_000705	MELO3C007694	co-ex
LNC_000961	MELO3C007694	co-ex
LNC_001093	MELO3C007694	co-ex
LNC_001151	MELO3C007694	co-ex
LNC_001355	MELO3C007694	co-ex
LNC_001414	MELO3C007694	co-ex
LNC_001882	MELO3C007694	co-ex
LNC_002015	MELO3C007694	co-ex
LNC_002020	MELO3C007694	co-ex
LNC_002118	MELO3C007694	co-ex
LNC_002125	MELO3C007694	co-ex
LNC_002135	MELO3C007694	co-ex
LNC_002139	MELO3C007694	co-ex
LNC_002203	MELO3C007694	co-ex
LNC_002345	MELO3C007694	co-ex
LNC_002540	MELO3C007694	co-ex
LNC_002681	MELO3C007694	co-ex
LNC_002738	MELO3C007694	co-ex
LNC_002827	MELO3C007694	co-ex
LNC_002962	MELO3C007694	co-ex
LNC_003023	MELO3C007694	co-ex
LNC_003158	MELO3C007694	co-ex
LNC_003178	MELO3C007694	co-ex
LNC_003447	MELO3C007694	co-ex
LNC_003452	MELO3C007694	co-ex
LNC_003656	MELO3C007694	co-ex
LNC_003671	MELO3C007694	co-ex
LNC_003695	MELO3C007694	co-ex
LNC_003702	MELO3C007694	co-ex
LNC_003707	MELO3C007694	co-ex
LNC_003726	MELO3C007694	co-ex
LNC_003752	MELO3C007694	co-ex
LNC_003815	MELO3C007694	co-ex
LNC_002116	MELO3C007694	co-ex
LNC_003218	MELO3C007694	co-ex
LNC_000173	MELO3C007694	co-ex
LNC_001975	MELO3C007694	co-ex
LNC_003745	MELO3C007694	co-ex
LNC_002314	MELO3C007694	co-ex
LNC_001066	MELO3C007694	co-ex
LNC_000148	MELO3C007694	co-ex
LNC_001929	MELO3C007694	co-ex
LNC_002915	MELO3C007694	co-ex
LNC_001246	MELO3C007694	co-ex
LNC_001263	MELO3C007739	co-ex
LNC_003473	MELO3C007739	co-ex
LNC_000690	MELO3C007739	co-ex
LNC_000934	MELO3C007739	co-ex
LNC_001588	MELO3C007739	co-ex
LNC_001729	MELO3C007739	co-ex
LNC_001753	MELO3C007739	co-ex
LNC_001966	MELO3C007739	co-ex
LNC_002118	MELO3C007739	co-ex
LNC_002120	MELO3C007739	co-ex
LNC_002217	MELO3C007739	co-ex
LNC_002963	MELO3C007739	co-ex
LNC_003773	MELO3C007739	co-ex
LNC_001158	MELO3C007739	co-ex
LNC_000814	MELO3C008175	co-ex
LNC_001601	MELO3C008175	co-ex
LNC_002148	MELO3C008175	co-ex
LNC_002351	MELO3C008175	co-ex
LNC_002551	MELO3C008175	co-ex
LNC_002799	MELO3C008175	co-ex
LNC_003601	MELO3C008175	co-ex
LNC_001386	MELO3C008307	co-ex
LNC_003757	MELO3C008307	co-ex
LNC_000152	MELO3C008356	co-ex
LNC_000194	MELO3C008356	co-ex
LNC_000280	MELO3C008356	co-ex
LNC_000680	MELO3C008356	co-ex
LNC_000943	MELO3C008356	co-ex
LNC_000958	MELO3C008356	co-ex
LNC_001528	MELO3C008356	co-ex
LNC_002002	MELO3C008356	co-ex
LNC_002346	MELO3C008356	co-ex
LNC_003677	MELO3C008356	co-ex
LNC_000166	MELO3C008885	co-ex
LNC_000267	MELO3C008885	co-ex
LNC_000334	MELO3C008885	co-ex
LNC_000415	MELO3C008885	co-ex
LNC_000475	MELO3C008885	co-ex
LNC_000485	MELO3C008885	co-ex
LNC_000509	MELO3C008885	co-ex
LNC_000643	MELO3C008885	co-ex
LNC_001176	MELO3C008885	co-ex
LNC_001195	MELO3C008885	co-ex
LNC_001206	MELO3C008885	co-ex
LNC_001268	MELO3C008885	co-ex
LNC_001276	MELO3C008885	co-ex
LNC_001571	MELO3C008885	co-ex
LNC_001926	MELO3C008885	co-ex
LNC_002691	MELO3C008885	co-ex
LNC_002895	MELO3C008885	co-ex
LNC_003049	MELO3C008885	co-ex
LNC_003380	MELO3C008885	co-ex
LNC_003508	MELO3C008885	co-ex
LNC_003526	MELO3C008885	co-ex
LNC_003591	MELO3C008885	co-ex
LNC_003616	MELO3C008885	co-ex
LNC_003691	MELO3C008885	co-ex
LNC_001889	MELO3C008885	co-ex
LNC_001263	MELO3C009097	co-ex
LNC_003122	MELO3C009097	co-ex
LNC_000174	MELO3C009097	co-ex
LNC_000690	MELO3C009097	co-ex
LNC_000925	MELO3C009097	co-ex
LNC_001346	MELO3C009097	co-ex
LNC_001386	MELO3C009097	co-ex
LNC_001503	MELO3C009097	co-ex
LNC_001753	MELO3C009097	co-ex
LNC_002037	MELO3C009097	co-ex
LNC_002526	MELO3C009097	co-ex
LNC_002621	MELO3C009097	co-ex
LNC_003050	MELO3C009097	co-ex
LNC_003119	MELO3C009097	co-ex
LNC_003227	MELO3C009097	co-ex
LNC_003256	MELO3C009097	co-ex
LNC_003467	MELO3C009097	co-ex
LNC_003719	MELO3C009097	co-ex
LNC_003752	MELO3C009097	co-ex
LNC_003757	MELO3C009097	co-ex
LNC_003160	MELO3C009097	co-ex
LNC_003746	MELO3C009097	co-ex
LNC_001940	MELO3C009097	co-ex
LNC_002380	MELO3C009097	co-ex
LNC_001263	MELO3C009653	co-ex
LNC_002303	MELO3C009653	co-ex
LNC_002646	MELO3C009653	co-ex
LNC_003122	MELO3C009653	co-ex
LNC_003473	MELO3C009653	co-ex
LNC_000082	MELO3C009653	co-ex
LNC_000154	MELO3C009653	co-ex
LNC_000188	MELO3C009653	co-ex
LNC_000400	MELO3C009653	co-ex
LNC_000961	MELO3C009653	co-ex
LNC_001093	MELO3C009653	co-ex
LNC_001355	MELO3C009653	co-ex
LNC_002015	MELO3C009653	co-ex
LNC_002118	MELO3C009653	co-ex
LNC_002120	MELO3C009653	co-ex
LNC_002121	MELO3C009653	co-ex
LNC_002125	MELO3C009653	co-ex
LNC_002203	MELO3C009653	co-ex
LNC_002217	MELO3C009653	co-ex
LNC_002337	MELO3C009653	co-ex
LNC_002345	MELO3C009653	co-ex
LNC_002540	MELO3C009653	co-ex
LNC_002681	MELO3C009653	co-ex
LNC_002738	MELO3C009653	co-ex
LNC_002962	MELO3C009653	co-ex
LNC_003023	MELO3C009653	co-ex
LNC_003178	MELO3C009653	co-ex
LNC_003447	MELO3C009653	co-ex
LNC_003452	MELO3C009653	co-ex
LNC_003505	MELO3C009653	co-ex
LNC_003571	MELO3C009653	co-ex
LNC_003656	MELO3C009653	co-ex
LNC_003671	MELO3C009653	co-ex
LNC_003707	MELO3C009653	co-ex
LNC_002116	MELO3C009653	co-ex
LNC_000173	MELO3C009653	co-ex
LNC_001294	MELO3C009653	co-ex
LNC_000314	MELO3C009653	co-ex
LNC_002314	MELO3C009653	co-ex
LNC_001707	MELO3C009653	co-ex
LNC_003790	MELO3C009653	co-ex
LNC_000148	MELO3C009653	co-ex
LNC_001929	MELO3C009653	co-ex
LNC_002915	MELO3C009653	co-ex
LNC_001246	MELO3C009653	co-ex
LNC_000870	MELO3C009653	co-ex
LNC_000503	MELO3C009653	co-ex
LNC_003433	MELO3C009770	co-ex
LNC_001263	MELO3C010466	co-ex
LNC_002646	MELO3C010466	co-ex
LNC_001966	MELO3C010466	co-ex
LNC_002118	MELO3C010466	co-ex
LNC_002120	MELO3C010466	co-ex
LNC_002217	MELO3C010466	co-ex
LNC_002462	MELO3C010466	co-ex
LNC_002962	MELO3C010466	co-ex
LNC_002963	MELO3C010466	co-ex
LNC_003773	MELO3C010466	co-ex
LNC_003688	MELO3C010466	co-ex
LNC_001158	MELO3C010466	co-ex
LNC_001130	MELO3C010466	co-ex
LNC_001263	MELO3C010675	co-ex
LNC_002303	MELO3C010675	co-ex
LNC_002646	MELO3C010675	co-ex
LNC_003120	MELO3C010675	co-ex
LNC_003122	MELO3C010675	co-ex
LNC_003404	MELO3C010675	co-ex
LNC_003473	MELO3C010675	co-ex
LNC_000082	MELO3C010675	co-ex
LNC_000154	MELO3C010675	co-ex
LNC_000172	MELO3C010675	co-ex
LNC_000400	MELO3C010675	co-ex
LNC_000651	MELO3C010675	co-ex
LNC_000705	MELO3C010675	co-ex
LNC_001093	MELO3C010675	co-ex
LNC_001151	MELO3C010675	co-ex
LNC_001355	MELO3C010675	co-ex
LNC_001414	MELO3C010675	co-ex
LNC_001470	MELO3C010675	co-ex
LNC_001740	MELO3C010675	co-ex
LNC_001882	MELO3C010675	co-ex
LNC_002015	MELO3C010675	co-ex
LNC_002020	MELO3C010675	co-ex
LNC_002118	MELO3C010675	co-ex
LNC_002120	MELO3C010675	co-ex
LNC_002125	MELO3C010675	co-ex
LNC_002135	MELO3C010675	co-ex
LNC_002139	MELO3C010675	co-ex
LNC_002203	MELO3C010675	co-ex
LNC_002217	MELO3C010675	co-ex
LNC_002345	MELO3C010675	co-ex
LNC_002540	MELO3C010675	co-ex
LNC_002681	MELO3C010675	co-ex
LNC_002738	MELO3C010675	co-ex
LNC_002962	MELO3C010675	co-ex
LNC_003023	MELO3C010675	co-ex
LNC_003178	MELO3C010675	co-ex
LNC_003201	MELO3C010675	co-ex
LNC_003447	MELO3C010675	co-ex
LNC_003656	MELO3C010675	co-ex
LNC_003671	MELO3C010675	co-ex
LNC_003702	MELO3C010675	co-ex
LNC_003707	MELO3C010675	co-ex
LNC_003726	MELO3C010675	co-ex
LNC_003752	MELO3C010675	co-ex
LNC_003815	MELO3C010675	co-ex
LNC_002116	MELO3C010675	co-ex
LNC_000173	MELO3C010675	co-ex
LNC_001975	MELO3C010675	co-ex
LNC_001294	MELO3C010675	co-ex
LNC_001066	MELO3C010675	co-ex
LNC_001485	MELO3C010675	co-ex
LNC_000148	MELO3C010675	co-ex
LNC_000039	MELO3C010675	co-ex
LNC_002915	MELO3C010675	co-ex
LNC_001246	MELO3C010675	co-ex
LNC_003161	MELO3C010779	co-ex
LNC_001263	MELO3C010946	co-ex
LNC_000690	MELO3C010946	co-ex
LNC_001346	MELO3C010946	co-ex
LNC_001753	MELO3C010946	co-ex
LNC_001966	MELO3C010946	co-ex
LNC_002118	MELO3C010946	co-ex
LNC_002277	MELO3C010946	co-ex
LNC_002738	MELO3C010946	co-ex
LNC_002962	MELO3C010946	co-ex
LNC_002963	MELO3C010946	co-ex
LNC_003220	MELO3C010946	co-ex
LNC_003433	MELO3C010946	co-ex
LNC_003467	MELO3C010946	co-ex
LNC_003757	MELO3C010946	co-ex
LNC_003688	MELO3C010946	co-ex
LNC_001927	MELO3C010946	co-ex
LNC_001263	MELO3C011052	co-ex
LNC_002303	MELO3C011052	co-ex
LNC_002646	MELO3C011052	co-ex
LNC_003122	MELO3C011052	co-ex
LNC_003404	MELO3C011052	co-ex
LNC_000400	MELO3C011052	co-ex
LNC_000401	MELO3C011052	co-ex
LNC_000651	MELO3C011052	co-ex
LNC_000705	MELO3C011052	co-ex
LNC_001241	MELO3C011052	co-ex
LNC_001355	MELO3C011052	co-ex
LNC_001753	MELO3C011052	co-ex
LNC_002015	MELO3C011052	co-ex
LNC_002118	MELO3C011052	co-ex
LNC_002120	MELO3C011052	co-ex
LNC_002217	MELO3C011052	co-ex
LNC_002526	MELO3C011052	co-ex
LNC_002962	MELO3C011052	co-ex
LNC_003119	MELO3C011052	co-ex
LNC_003256	MELO3C011052	co-ex
LNC_003726	MELO3C011052	co-ex
LNC_003825	MELO3C011052	co-ex
LNC_002116	MELO3C011052	co-ex
LNC_003160	MELO3C011052	co-ex
LNC_000173	MELO3C011052	co-ex
LNC_003688	MELO3C011052	co-ex
LNC_003745	MELO3C011052	co-ex
LNC_002380	MELO3C011052	co-ex
LNC_001929	MELO3C011052	co-ex
LNC_003423	MELO3C011052	co-ex
LNC_001736	MELO3C011052	co-ex
LNC_001263	MELO3C011067	co-ex
LNC_002217	MELO3C011067	co-ex
LNC_002337	MELO3C011067	co-ex
LNC_003571	MELO3C011067	co-ex
LNC_003671	MELO3C011067	co-ex
LNC_003825	MELO3C011067	co-ex
LNC_002116	MELO3C011067	co-ex
LNC_003160	MELO3C011067	co-ex
LNC_002380	MELO3C011067	co-ex
LNC_002513	MELO3C011067	co-ex
LNC_001158	MELO3C011067	co-ex
LNC_001736	MELO3C011067	co-ex
LNC_002303	MELO3C011110	co-ex
LNC_002646	MELO3C011110	co-ex
LNC_002702	MELO3C011110	co-ex
LNC_000400	MELO3C011110	co-ex
LNC_000961	MELO3C011110	co-ex
LNC_001093	MELO3C011110	co-ex
LNC_001355	MELO3C011110	co-ex
LNC_002015	MELO3C011110	co-ex
LNC_002118	MELO3C011110	co-ex
LNC_002120	MELO3C011110	co-ex
LNC_002121	MELO3C011110	co-ex
LNC_002125	MELO3C011110	co-ex
LNC_002203	MELO3C011110	co-ex
LNC_002217	MELO3C011110	co-ex
LNC_002337	MELO3C011110	co-ex
LNC_002540	MELO3C011110	co-ex
LNC_003023	MELO3C011110	co-ex
LNC_003178	MELO3C011110	co-ex
LNC_003447	MELO3C011110	co-ex
LNC_003505	MELO3C011110	co-ex
LNC_003571	MELO3C011110	co-ex
LNC_003671	MELO3C011110	co-ex
LNC_003825	MELO3C011110	co-ex
LNC_002116	MELO3C011110	co-ex
LNC_000369	MELO3C011110	co-ex
LNC_000173	MELO3C011110	co-ex
LNC_001294	MELO3C011110	co-ex
LNC_000314	MELO3C011110	co-ex
LNC_002314	MELO3C011110	co-ex
LNC_001707	MELO3C011110	co-ex
LNC_003002	MELO3C011110	co-ex
LNC_003790	MELO3C011110	co-ex
LNC_000148	MELO3C011110	co-ex
LNC_001925	MELO3C011110	co-ex
LNC_001929	MELO3C011110	co-ex
LNC_000701	MELO3C011110	co-ex
LNC_002915	MELO3C011110	co-ex
LNC_003672	MELO3C011110	co-ex
LNC_000059	MELO3C011110	co-ex
LNC_000503	MELO3C011110	co-ex
LNC_001263	MELO3C011111	co-ex
LNC_002303	MELO3C011111	co-ex
LNC_002702	MELO3C011111	co-ex
LNC_000961	MELO3C011111	co-ex
LNC_001093	MELO3C011111	co-ex
LNC_002217	MELO3C011111	co-ex
LNC_002337	MELO3C011111	co-ex
LNC_002345	MELO3C011111	co-ex
LNC_002540	MELO3C011111	co-ex
LNC_002827	MELO3C011111	co-ex
LNC_003178	MELO3C011111	co-ex
LNC_003447	MELO3C011111	co-ex
LNC_003505	MELO3C011111	co-ex
LNC_003571	MELO3C011111	co-ex
LNC_003671	MELO3C011111	co-ex
LNC_003825	MELO3C011111	co-ex
LNC_002116	MELO3C011111	co-ex
LNC_000173	MELO3C011111	co-ex
LNC_003745	MELO3C011111	co-ex
LNC_001707	MELO3C011111	co-ex
LNC_003002	MELO3C011111	co-ex
LNC_000148	MELO3C011111	co-ex
LNC_001929	MELO3C011111	co-ex
LNC_002513	MELO3C011111	co-ex
LNC_001158	MELO3C011111	co-ex
LNC_002915	MELO3C011111	co-ex
LNC_001736	MELO3C011111	co-ex
LNC_000059	MELO3C011111	co-ex
LNC_000503	MELO3C011111	co-ex
LNC_000152	MELO3C011260	co-ex
LNC_000194	MELO3C011260	co-ex
LNC_000198	MELO3C011260	co-ex
LNC_000943	MELO3C011260	co-ex
LNC_001215	MELO3C011260	co-ex
LNC_001785	MELO3C011260	co-ex
LNC_002002	MELO3C011260	co-ex
LNC_003290	MELO3C011260	co-ex
LNC_003677	MELO3C011260	co-ex
LNC_001263	MELO3C011572	co-ex
LNC_002303	MELO3C011572	co-ex
LNC_002646	MELO3C011572	co-ex
LNC_003473	MELO3C011572	co-ex
LNC_000400	MELO3C011572	co-ex
LNC_000690	MELO3C011572	co-ex
LNC_001470	MELO3C011572	co-ex
LNC_001729	MELO3C011572	co-ex
LNC_001753	MELO3C011572	co-ex
LNC_001966	MELO3C011572	co-ex
LNC_002015	MELO3C011572	co-ex
LNC_002118	MELO3C011572	co-ex
LNC_002120	MELO3C011572	co-ex
LNC_002217	MELO3C011572	co-ex
LNC_002337	MELO3C011572	co-ex
LNC_002962	MELO3C011572	co-ex
LNC_002963	MELO3C011572	co-ex
LNC_003086	MELO3C011572	co-ex
LNC_003201	MELO3C011572	co-ex
LNC_003671	MELO3C011572	co-ex
LNC_003773	MELO3C011572	co-ex
LNC_002116	MELO3C011572	co-ex
LNC_003160	MELO3C011572	co-ex
LNC_003688	MELO3C011572	co-ex
LNC_001158	MELO3C011572	co-ex
LNC_001736	MELO3C011572	co-ex
LNC_001130	MELO3C011572	co-ex
LNC_002431	MELO3C011754	co-ex
LNC_002380	MELO3C011754	co-ex
LNC_002513	MELO3C011754	co-ex
LNC_001158	MELO3C011754	co-ex
LNC_000956	MELO3C012071	co-ex
LNC_003248	MELO3C012071	co-ex
LNC_001992	MELO3C012071	co-ex
LNC_001948	MELO3C012071	co-ex
LNC_002303	MELO3C012426	co-ex
LNC_002646	MELO3C012426	co-ex
LNC_003120	MELO3C012426	co-ex
LNC_003122	MELO3C012426	co-ex
LNC_003404	MELO3C012426	co-ex
LNC_000082	MELO3C012426	co-ex
LNC_000154	MELO3C012426	co-ex
LNC_000172	MELO3C012426	co-ex
LNC_000188	MELO3C012426	co-ex
LNC_000400	MELO3C012426	co-ex
LNC_000651	MELO3C012426	co-ex
LNC_000961	MELO3C012426	co-ex
LNC_001093	MELO3C012426	co-ex
LNC_001151	MELO3C012426	co-ex
LNC_001355	MELO3C012426	co-ex
LNC_001882	MELO3C012426	co-ex
LNC_002015	MELO3C012426	co-ex
LNC_002121	MELO3C012426	co-ex
LNC_002125	MELO3C012426	co-ex
LNC_002135	MELO3C012426	co-ex
LNC_002139	MELO3C012426	co-ex
LNC_002203	MELO3C012426	co-ex
LNC_002345	MELO3C012426	co-ex
LNC_002540	MELO3C012426	co-ex
LNC_002681	MELO3C012426	co-ex
LNC_002738	MELO3C012426	co-ex
LNC_002962	MELO3C012426	co-ex
LNC_003023	MELO3C012426	co-ex
LNC_003158	MELO3C012426	co-ex
LNC_003178	MELO3C012426	co-ex
LNC_003447	MELO3C012426	co-ex
LNC_003452	MELO3C012426	co-ex
LNC_003656	MELO3C012426	co-ex
LNC_003671	MELO3C012426	co-ex
LNC_003702	MELO3C012426	co-ex
LNC_003707	MELO3C012426	co-ex
LNC_003726	MELO3C012426	co-ex
LNC_003815	MELO3C012426	co-ex
LNC_002817	MELO3C012426	co-ex
LNC_002116	MELO3C012426	co-ex
LNC_003218	MELO3C012426	co-ex
LNC_000173	MELO3C012426	co-ex
LNC_001975	MELO3C012426	co-ex
LNC_000314	MELO3C012426	co-ex
LNC_002314	MELO3C012426	co-ex
LNC_001066	MELO3C012426	co-ex
LNC_003790	MELO3C012426	co-ex
LNC_000148	MELO3C012426	co-ex
LNC_000039	MELO3C012426	co-ex
LNC_002915	MELO3C012426	co-ex
LNC_001246	MELO3C012426	co-ex
LNC_000956	MELO3C012478	co-ex
LNC_001198	MELO3C012478	co-ex
LNC_001393	MELO3C012478	co-ex
LNC_000115	MELO3C012480	co-ex
LNC_000987	MELO3C012480	co-ex
LNC_001323	MELO3C012480	co-ex
LNC_001625	MELO3C012480	co-ex
LNC_002205	MELO3C012480	co-ex
LNC_002459	MELO3C012480	co-ex
LNC_002609	MELO3C012480	co-ex
LNC_003181	MELO3C012480	co-ex
LNC_003475	MELO3C012480	co-ex
LNC_003610	MELO3C012480	co-ex
LNC_003685	MELO3C012480	co-ex
LNC_002303	MELO3C012952	co-ex
LNC_002702	MELO3C012952	co-ex
LNC_000961	MELO3C012952	co-ex
LNC_001093	MELO3C012952	co-ex
LNC_002015	MELO3C012952	co-ex
LNC_002121	MELO3C012952	co-ex
LNC_002337	MELO3C012952	co-ex
LNC_002540	MELO3C012952	co-ex
LNC_002827	MELO3C012952	co-ex
LNC_003023	MELO3C012952	co-ex
LNC_003153	MELO3C012952	co-ex
LNC_003178	MELO3C012952	co-ex
LNC_003447	MELO3C012952	co-ex
LNC_003505	MELO3C012952	co-ex
LNC_003571	MELO3C012952	co-ex
LNC_003671	MELO3C012952	co-ex
LNC_003749	MELO3C012952	co-ex
LNC_003825	MELO3C012952	co-ex
LNC_002116	MELO3C012952	co-ex
LNC_000369	MELO3C012952	co-ex
LNC_002038	MELO3C012952	co-ex
LNC_003745	MELO3C012952	co-ex
LNC_002314	MELO3C012952	co-ex
LNC_001706	MELO3C012952	co-ex
LNC_001707	MELO3C012952	co-ex
LNC_003002	MELO3C012952	co-ex
LNC_003790	MELO3C012952	co-ex
LNC_000148	MELO3C012952	co-ex
LNC_001925	MELO3C012952	co-ex
LNC_001929	MELO3C012952	co-ex
LNC_000701	MELO3C012952	co-ex
LNC_002915	MELO3C012952	co-ex
LNC_003672	MELO3C012952	co-ex
LNC_000059	MELO3C012952	co-ex
LNC_001638	MELO3C013082	co-ex
LNC_002169	MELO3C013082	co-ex
LNC_002963	MELO3C013082	co-ex
LNC_003220	MELO3C013082	co-ex
LNC_003597	MELO3C013082	co-ex
LNC_003773	MELO3C013082	co-ex
LNC_000640	MELO3C013287	co-ex
LNC_000174	MELO3C013287	co-ex
LNC_000925	MELO3C013287	co-ex
LNC_001346	MELO3C013287	co-ex
LNC_001503	MELO3C013287	co-ex
LNC_001753	MELO3C013287	co-ex
LNC_002526	MELO3C013287	co-ex
LNC_003050	MELO3C013287	co-ex
LNC_003119	MELO3C013287	co-ex
LNC_003227	MELO3C013287	co-ex
LNC_003256	MELO3C013287	co-ex
LNC_003719	MELO3C013287	co-ex
LNC_003132	MELO3C013287	co-ex
LNC_003746	MELO3C013287	co-ex
LNC_001940	MELO3C013287	co-ex
LNC_000650	MELO3C013407	co-ex
LNC_001813	MELO3C013408	co-ex
LNC_002202	MELO3C013408	co-ex
LNC_002691	MELO3C013408	co-ex
LNC_002859	MELO3C013408	co-ex
LNC_002303	MELO3C013581	co-ex
LNC_002646	MELO3C013581	co-ex
LNC_002961	MELO3C013581	co-ex
LNC_003404	MELO3C013581	co-ex
LNC_000126	MELO3C013581	co-ex
LNC_000400	MELO3C013581	co-ex
LNC_000401	MELO3C013581	co-ex
LNC_000651	MELO3C013581	co-ex
LNC_001241	MELO3C013581	co-ex
LNC_001355	MELO3C013581	co-ex
LNC_002015	MELO3C013581	co-ex
LNC_002139	MELO3C013581	co-ex
LNC_002962	MELO3C013581	co-ex
LNC_003023	MELO3C013581	co-ex
LNC_002116	MELO3C013581	co-ex
LNC_000173	MELO3C013581	co-ex
LNC_003581	MELO3C013916	co-ex
LNC_002303	MELO3C013926	co-ex
LNC_002646	MELO3C013926	co-ex
LNC_002961	MELO3C013926	co-ex
LNC_003120	MELO3C013926	co-ex
LNC_003122	MELO3C013926	co-ex
LNC_003404	MELO3C013926	co-ex
LNC_000082	MELO3C013926	co-ex
LNC_000126	MELO3C013926	co-ex
LNC_000154	MELO3C013926	co-ex
LNC_000188	MELO3C013926	co-ex
LNC_000400	MELO3C013926	co-ex
LNC_000401	MELO3C013926	co-ex
LNC_000651	MELO3C013926	co-ex
LNC_000705	MELO3C013926	co-ex
LNC_000961	MELO3C013926	co-ex
LNC_001093	MELO3C013926	co-ex
LNC_001151	MELO3C013926	co-ex
LNC_001355	MELO3C013926	co-ex
LNC_001882	MELO3C013926	co-ex
LNC_002015	MELO3C013926	co-ex
LNC_002125	MELO3C013926	co-ex
LNC_002135	MELO3C013926	co-ex
LNC_002139	MELO3C013926	co-ex
LNC_002203	MELO3C013926	co-ex
LNC_002345	MELO3C013926	co-ex
LNC_002540	MELO3C013926	co-ex
LNC_002681	MELO3C013926	co-ex
LNC_002738	MELO3C013926	co-ex
LNC_002827	MELO3C013926	co-ex
LNC_003023	MELO3C013926	co-ex
LNC_003158	MELO3C013926	co-ex
LNC_003178	MELO3C013926	co-ex
LNC_003494	MELO3C013926	co-ex
LNC_003656	MELO3C013926	co-ex
LNC_003695	MELO3C013926	co-ex
LNC_003702	MELO3C013926	co-ex
LNC_003707	MELO3C013926	co-ex
LNC_003726	MELO3C013926	co-ex
LNC_003815	MELO3C013926	co-ex
LNC_002116	MELO3C013926	co-ex
LNC_003218	MELO3C013926	co-ex
LNC_000173	MELO3C013926	co-ex
LNC_001975	MELO3C013926	co-ex
LNC_003745	MELO3C013926	co-ex
LNC_002314	MELO3C013926	co-ex
LNC_001066	MELO3C013926	co-ex
LNC_001707	MELO3C013926	co-ex
LNC_000148	MELO3C013926	co-ex
LNC_002915	MELO3C013926	co-ex
LNC_001246	MELO3C013926	co-ex
LNC_000636	MELO3C014042	co-ex
LNC_000981	MELO3C014042	co-ex
LNC_001594	MELO3C014042	co-ex
LNC_003794	MELO3C014042	co-ex
LNC_001263	MELO3C014266	co-ex
LNC_001879	MELO3C014266	co-ex
LNC_002303	MELO3C014266	co-ex
LNC_003122	MELO3C014266	co-ex
LNC_003473	MELO3C014266	co-ex
LNC_000924	MELO3C014266	co-ex
LNC_001355	MELO3C014266	co-ex
LNC_001407	MELO3C014266	co-ex
LNC_002125	MELO3C014266	co-ex
LNC_002217	MELO3C014266	co-ex
LNC_002337	MELO3C014266	co-ex
LNC_002345	MELO3C014266	co-ex
LNC_002681	MELO3C014266	co-ex
LNC_002827	MELO3C014266	co-ex
LNC_002890	MELO3C014266	co-ex
LNC_003447	MELO3C014266	co-ex
LNC_003671	MELO3C014266	co-ex
LNC_003825	MELO3C014266	co-ex
LNC_002116	MELO3C014266	co-ex
LNC_003160	MELO3C014266	co-ex
LNC_000173	MELO3C014266	co-ex
LNC_003745	MELO3C014266	co-ex
LNC_003849	MELO3C014266	co-ex
LNC_003002	MELO3C014266	co-ex
LNC_000148	MELO3C014266	co-ex
LNC_001929	MELO3C014266	co-ex
LNC_003423	MELO3C014266	co-ex
LNC_002063	MELO3C014266	co-ex
LNC_002513	MELO3C014266	co-ex
LNC_001158	MELO3C014266	co-ex
LNC_002915	MELO3C014266	co-ex
LNC_001736	MELO3C014266	co-ex
LNC_000059	MELO3C014266	co-ex
LNC_000870	MELO3C014266	co-ex
LNC_000503	MELO3C014266	co-ex
LNC_001263	MELO3C014384	co-ex
LNC_001879	MELO3C014384	co-ex
LNC_000119	MELO3C014384	co-ex
LNC_000261	MELO3C014384	co-ex
LNC_000543	MELO3C014384	co-ex
LNC_002015	MELO3C014384	co-ex
LNC_002276	MELO3C014384	co-ex
LNC_002526	MELO3C014384	co-ex
LNC_003726	MELO3C014384	co-ex
LNC_002841	MELO3C014437	co-ex
LNC_003125	MELO3C014437	co-ex
LNC_003126	MELO3C014437	co-ex
LNC_000678	MELO3C014441	co-ex
LNC_000679	MELO3C014441	co-ex
LNC_002148	MELO3C014441	co-ex
LNC_002507	MELO3C014441	co-ex
LNC_002781	MELO3C014441	co-ex
LNC_002799	MELO3C014441	co-ex
LNC_003597	MELO3C014441	co-ex
LNC_001263	MELO3C014584	co-ex
LNC_002303	MELO3C014584	co-ex
LNC_002646	MELO3C014584	co-ex
LNC_000934	MELO3C014584	co-ex
LNC_001414	MELO3C014584	co-ex
LNC_001433	MELO3C014584	co-ex
LNC_001470	MELO3C014584	co-ex
LNC_001729	MELO3C014584	co-ex
LNC_001753	MELO3C014584	co-ex
LNC_001882	MELO3C014584	co-ex
LNC_001966	MELO3C014584	co-ex
LNC_002015	MELO3C014584	co-ex
LNC_002020	MELO3C014584	co-ex
LNC_002118	MELO3C014584	co-ex
LNC_002120	MELO3C014584	co-ex
LNC_002135	MELO3C014584	co-ex
LNC_002462	MELO3C014584	co-ex
LNC_002526	MELO3C014584	co-ex
LNC_002621	MELO3C014584	co-ex
LNC_002962	MELO3C014584	co-ex
LNC_002963	MELO3C014584	co-ex
LNC_003119	MELO3C014584	co-ex
LNC_003201	MELO3C014584	co-ex
LNC_003256	MELO3C014584	co-ex
LNC_003719	MELO3C014584	co-ex
LNC_003773	MELO3C014584	co-ex
LNC_003688	MELO3C014584	co-ex
LNC_002395	MELO3C014584	co-ex
LNC_001263	MELO3C015196	co-ex
LNC_002303	MELO3C015196	co-ex
LNC_002646	MELO3C015196	co-ex
LNC_001355	MELO3C015196	co-ex
LNC_002020	MELO3C015196	co-ex
LNC_002118	MELO3C015196	co-ex
LNC_002120	MELO3C015196	co-ex
LNC_002217	MELO3C015196	co-ex
LNC_002738	MELO3C015196	co-ex
LNC_002962	MELO3C015196	co-ex
LNC_003671	MELO3C015196	co-ex
LNC_002116	MELO3C015196	co-ex
LNC_000173	MELO3C015196	co-ex
LNC_001263	MELO3C015245	co-ex
LNC_000690	MELO3C015245	co-ex
LNC_000934	MELO3C015245	co-ex
LNC_001470	MELO3C015245	co-ex
LNC_001729	MELO3C015245	co-ex
LNC_001753	MELO3C015245	co-ex
LNC_001966	MELO3C015245	co-ex
LNC_002118	MELO3C015245	co-ex
LNC_002621	MELO3C015245	co-ex
LNC_002962	MELO3C015245	co-ex
LNC_002963	MELO3C015245	co-ex
LNC_003220	MELO3C015245	co-ex
LNC_003256	MELO3C015245	co-ex
LNC_003719	MELO3C015245	co-ex
LNC_003773	MELO3C015245	co-ex
LNC_003688	MELO3C015245	co-ex
LNC_003112	MELO3C015245	co-ex
LNC_001263	MELO3C015379	co-ex
LNC_002303	MELO3C015379	co-ex
LNC_002646	MELO3C015379	co-ex
LNC_002961	MELO3C015379	co-ex
LNC_003122	MELO3C015379	co-ex
LNC_003404	MELO3C015379	co-ex
LNC_003473	MELO3C015379	co-ex
LNC_000082	MELO3C015379	co-ex
LNC_000400	MELO3C015379	co-ex
LNC_000401	MELO3C015379	co-ex
LNC_000705	MELO3C015379	co-ex
LNC_000961	MELO3C015379	co-ex
LNC_001093	MELO3C015379	co-ex
LNC_001355	MELO3C015379	co-ex
LNC_002015	MELO3C015379	co-ex
LNC_002118	MELO3C015379	co-ex
LNC_002120	MELO3C015379	co-ex
LNC_002125	MELO3C015379	co-ex
LNC_002217	MELO3C015379	co-ex
LNC_002337	MELO3C015379	co-ex
LNC_002345	MELO3C015379	co-ex
LNC_002540	MELO3C015379	co-ex
LNC_002738	MELO3C015379	co-ex
LNC_002827	MELO3C015379	co-ex
LNC_002962	MELO3C015379	co-ex
LNC_003023	MELO3C015379	co-ex
LNC_003153	MELO3C015379	co-ex
LNC_003178	MELO3C015379	co-ex
LNC_003447	MELO3C015379	co-ex
LNC_003452	MELO3C015379	co-ex
LNC_003505	MELO3C015379	co-ex
LNC_003571	MELO3C015379	co-ex
LNC_003671	MELO3C015379	co-ex
LNC_003702	MELO3C015379	co-ex
LNC_003726	MELO3C015379	co-ex
LNC_003749	MELO3C015379	co-ex
LNC_003825	MELO3C015379	co-ex
LNC_002116	MELO3C015379	co-ex
LNC_000369	MELO3C015379	co-ex
LNC_000173	MELO3C015379	co-ex
LNC_001294	MELO3C015379	co-ex
LNC_003745	MELO3C015379	co-ex
LNC_002314	MELO3C015379	co-ex
LNC_001707	MELO3C015379	co-ex
LNC_003002	MELO3C015379	co-ex
LNC_000148	MELO3C015379	co-ex
LNC_001929	MELO3C015379	co-ex
LNC_002915	MELO3C015379	co-ex
LNC_001736	MELO3C015379	co-ex
LNC_000059	MELO3C015379	co-ex
LNC_000152	MELO3C015611	co-ex
LNC_000194	MELO3C015611	co-ex
LNC_000198	MELO3C015611	co-ex
LNC_000280	MELO3C015611	co-ex
LNC_000943	MELO3C015611	co-ex
LNC_000956	MELO3C015611	co-ex
LNC_001597	MELO3C015611	co-ex
LNC_001729	MELO3C015611	co-ex
LNC_002002	MELO3C015611	co-ex
LNC_002958	MELO3C015611	co-ex
LNC_003248	MELO3C015611	co-ex
LNC_002702	MELO3C015762	co-ex
LNC_000961	MELO3C015762	co-ex
LNC_001093	MELO3C015762	co-ex
LNC_002337	MELO3C015762	co-ex
LNC_002540	MELO3C015762	co-ex
LNC_003153	MELO3C015762	co-ex
LNC_003178	MELO3C015762	co-ex
LNC_003447	MELO3C015762	co-ex
LNC_003505	MELO3C015762	co-ex
LNC_003571	MELO3C015762	co-ex
LNC_003671	MELO3C015762	co-ex
LNC_002116	MELO3C015762	co-ex
LNC_000369	MELO3C015762	co-ex
LNC_002038	MELO3C015762	co-ex
LNC_002314	MELO3C015762	co-ex
LNC_001706	MELO3C015762	co-ex
LNC_001707	MELO3C015762	co-ex
LNC_003002	MELO3C015762	co-ex
LNC_003790	MELO3C015762	co-ex
LNC_000148	MELO3C015762	co-ex
LNC_001925	MELO3C015762	co-ex
LNC_001929	MELO3C015762	co-ex
LNC_000701	MELO3C015762	co-ex
LNC_003672	MELO3C015762	co-ex
LNC_000059	MELO3C015762	co-ex
LNC_000503	MELO3C015762	co-ex
LNC_003120	MELO3C015910	co-ex
LNC_001066	MELO3C015910	co-ex
LNC_002503	MELO3C015910	co-ex
LNC_001791	MELO3C016186	co-ex
LNC_002646	MELO3C016186	co-ex
LNC_002118	MELO3C016186	co-ex
LNC_002962	MELO3C016186	co-ex
LNC_002963	MELO3C016186	co-ex
LNC_003745	MELO3C016186	co-ex
LNC_001729	MELO3C016344	co-ex
LNC_001711	MELO3C016536	co-ex
LNC_003125	MELO3C016536	co-ex
LNC_001263	MELO3C016540	co-ex
LNC_002021	MELO3C016540	co-ex
LNC_002303	MELO3C016540	co-ex
LNC_002646	MELO3C016540	co-ex
LNC_002961	MELO3C016540	co-ex
LNC_003404	MELO3C016540	co-ex
LNC_000154	MELO3C016540	co-ex
LNC_000400	MELO3C016540	co-ex
LNC_000401	MELO3C016540	co-ex
LNC_000961	MELO3C016540	co-ex
LNC_001093	MELO3C016540	co-ex
LNC_001355	MELO3C016540	co-ex
LNC_001714	MELO3C016540	co-ex
LNC_001882	MELO3C016540	co-ex
LNC_002015	MELO3C016540	co-ex
LNC_002020	MELO3C016540	co-ex
LNC_002118	MELO3C016540	co-ex
LNC_002120	MELO3C016540	co-ex
LNC_002125	MELO3C016540	co-ex
LNC_002135	MELO3C016540	co-ex
LNC_002394	MELO3C016540	co-ex
LNC_002681	MELO3C016540	co-ex
LNC_002738	MELO3C016540	co-ex
LNC_002962	MELO3C016540	co-ex
LNC_003023	MELO3C016540	co-ex
LNC_003178	MELO3C016540	co-ex
LNC_003571	MELO3C016540	co-ex
LNC_003671	MELO3C016540	co-ex
LNC_003695	MELO3C016540	co-ex
LNC_003707	MELO3C016540	co-ex
LNC_003726	MELO3C016540	co-ex
LNC_003825	MELO3C016540	co-ex
LNC_002116	MELO3C016540	co-ex
LNC_000173	MELO3C016540	co-ex
LNC_000148	MELO3C016540	co-ex
LNC_001929	MELO3C016540	co-ex
LNC_002915	MELO3C016540	co-ex
LNC_001246	MELO3C016540	co-ex
LNC_003218	MELO3C017175	co-ex
LNC_002927	MELO3C017175	co-ex
LNC_002469	MELO3C017175	co-ex
LNC_000281	MELO3C017940	co-ex
LNC_000836	MELO3C017940	co-ex
LNC_001785	MELO3C017940	co-ex
LNC_002189	MELO3C017940	co-ex
LNC_002223	MELO3C017940	co-ex
LNC_003607	MELO3C017940	co-ex
LNC_003639	MELO3C017940	co-ex
LNC_003677	MELO3C017940	co-ex
LNC_000757	MELO3C017942	co-ex
LNC_000871	MELO3C017942	co-ex
LNC_001050	MELO3C017942	co-ex
LNC_002327	MELO3C017942	co-ex
LNC_002845	MELO3C017942	co-ex
LNC_002958	MELO3C017942	co-ex
LNC_003062	MELO3C017942	co-ex
LNC_003065	MELO3C017942	co-ex
LNC_003677	MELO3C017942	co-ex
LNC_003064	MELO3C017942	co-ex
LNC_000202	MELO3C017942	co-ex
LNC_000334	MELO3C018043	co-ex
LNC_000509	MELO3C018043	co-ex
LNC_003508	MELO3C018043	co-ex
LNC_003691	MELO3C018043	co-ex
LNC_000868	MELO3C018429	co-ex
LNC_001729	MELO3C018429	co-ex
LNC_002388	MELO3C018458	co-ex
LNC_000146	MELO3C018560	co-ex
LNC_000934	MELO3C018560	co-ex
LNC_001738	MELO3C018560	co-ex
LNC_002801	MELO3C018560	co-ex
LNC_002963	MELO3C018560	co-ex
LNC_001050	MELO3C018689	co-ex
LNC_001729	MELO3C018689	co-ex
LNC_002277	MELO3C018689	co-ex
LNC_002327	MELO3C018689	co-ex
LNC_002371	MELO3C018689	co-ex
LNC_003103	MELO3C018689	co-ex
LNC_003677	MELO3C018689	co-ex
LNC_000956	MELO3C019711	co-ex
LNC_002979	MELO3C019711	co-ex
LNC_000115	MELO3C019904	co-ex
LNC_001502	MELO3C019904	co-ex
LNC_001625	MELO3C019904	co-ex
LNC_002205	MELO3C019904	co-ex
LNC_002609	MELO3C019904	co-ex
LNC_003475	MELO3C019904	co-ex
LNC_001263	MELO3C020055	co-ex
LNC_002303	MELO3C020055	co-ex
LNC_002646	MELO3C020055	co-ex
LNC_003473	MELO3C020055	co-ex
LNC_000400	MELO3C020055	co-ex
LNC_000961	MELO3C020055	co-ex
LNC_001093	MELO3C020055	co-ex
LNC_001355	MELO3C020055	co-ex
LNC_002015	MELO3C020055	co-ex
LNC_002020	MELO3C020055	co-ex
LNC_002118	MELO3C020055	co-ex
LNC_002120	MELO3C020055	co-ex
LNC_002125	MELO3C020055	co-ex
LNC_002135	MELO3C020055	co-ex
LNC_002203	MELO3C020055	co-ex
LNC_002217	MELO3C020055	co-ex
LNC_002337	MELO3C020055	co-ex
LNC_002540	MELO3C020055	co-ex
LNC_002738	MELO3C020055	co-ex
LNC_002962	MELO3C020055	co-ex
LNC_002963	MELO3C020055	co-ex
LNC_003023	MELO3C020055	co-ex
LNC_003153	MELO3C020055	co-ex
LNC_003178	MELO3C020055	co-ex
LNC_003571	MELO3C020055	co-ex
LNC_003671	MELO3C020055	co-ex
LNC_003726	MELO3C020055	co-ex
LNC_003825	MELO3C020055	co-ex
LNC_002116	MELO3C020055	co-ex
LNC_000173	MELO3C020055	co-ex
LNC_001294	MELO3C020055	co-ex
LNC_003745	MELO3C020055	co-ex
LNC_000148	MELO3C020055	co-ex
LNC_001929	MELO3C020055	co-ex
LNC_001158	MELO3C020055	co-ex
LNC_002915	MELO3C020055	co-ex
LNC_001736	MELO3C020055	co-ex
LNC_001263	MELO3C020206	co-ex
LNC_002303	MELO3C020206	co-ex
LNC_002646	MELO3C020206	co-ex
LNC_003122	MELO3C020206	co-ex
LNC_003473	MELO3C020206	co-ex
LNC_000400	MELO3C020206	co-ex
LNC_000961	MELO3C020206	co-ex
LNC_001093	MELO3C020206	co-ex
LNC_001355	MELO3C020206	co-ex
LNC_002015	MELO3C020206	co-ex
LNC_002118	MELO3C020206	co-ex
LNC_002120	MELO3C020206	co-ex
LNC_002125	MELO3C020206	co-ex
LNC_002203	MELO3C020206	co-ex
LNC_002217	MELO3C020206	co-ex
LNC_002337	MELO3C020206	co-ex
LNC_002540	MELO3C020206	co-ex
LNC_002681	MELO3C020206	co-ex
LNC_002738	MELO3C020206	co-ex
LNC_002890	MELO3C020206	co-ex
LNC_003178	MELO3C020206	co-ex
LNC_003447	MELO3C020206	co-ex
LNC_003571	MELO3C020206	co-ex
LNC_003671	MELO3C020206	co-ex
LNC_002116	MELO3C020206	co-ex
LNC_000173	MELO3C020206	co-ex
LNC_001294	MELO3C020206	co-ex
LNC_000314	MELO3C020206	co-ex
LNC_003790	MELO3C020206	co-ex
LNC_000148	MELO3C020206	co-ex
LNC_002513	MELO3C020206	co-ex
LNC_001158	MELO3C020206	co-ex
LNC_002915	MELO3C020206	co-ex
LNC_001736	MELO3C020206	co-ex
LNC_000870	MELO3C020206	co-ex
LNC_000503	MELO3C020206	co-ex
LNC_000152	MELO3C020474	co-ex
LNC_000198	MELO3C020474	co-ex
LNC_000757	MELO3C020474	co-ex
LNC_000943	MELO3C020474	co-ex
LNC_001050	MELO3C020474	co-ex
LNC_001729	MELO3C020474	co-ex
LNC_002277	MELO3C020474	co-ex
LNC_002327	MELO3C020474	co-ex
LNC_002371	MELO3C020474	co-ex
LNC_002845	MELO3C020474	co-ex
LNC_002958	MELO3C020474	co-ex
LNC_003062	MELO3C020474	co-ex
LNC_003065	MELO3C020474	co-ex
LNC_003384	MELO3C020474	co-ex
LNC_003677	MELO3C020474	co-ex
LNC_001308	MELO3C020489	co-ex
LNC_002303	MELO3C020752	co-ex
LNC_002702	MELO3C020752	co-ex
LNC_000154	MELO3C020752	co-ex
LNC_000188	MELO3C020752	co-ex
LNC_000400	MELO3C020752	co-ex
LNC_000961	MELO3C020752	co-ex
LNC_001093	MELO3C020752	co-ex
LNC_001355	MELO3C020752	co-ex
LNC_002015	MELO3C020752	co-ex
LNC_002121	MELO3C020752	co-ex
LNC_002125	MELO3C020752	co-ex
LNC_002203	MELO3C020752	co-ex
LNC_002337	MELO3C020752	co-ex
LNC_002345	MELO3C020752	co-ex
LNC_002540	MELO3C020752	co-ex
LNC_002681	MELO3C020752	co-ex
LNC_002827	MELO3C020752	co-ex
LNC_003023	MELO3C020752	co-ex
LNC_003178	MELO3C020752	co-ex
LNC_003447	MELO3C020752	co-ex
LNC_003452	MELO3C020752	co-ex
LNC_003505	MELO3C020752	co-ex
LNC_003571	MELO3C020752	co-ex
LNC_003656	MELO3C020752	co-ex
LNC_003671	MELO3C020752	co-ex
LNC_003707	MELO3C020752	co-ex
LNC_002116	MELO3C020752	co-ex
LNC_000369	MELO3C020752	co-ex
LNC_000173	MELO3C020752	co-ex
LNC_001294	MELO3C020752	co-ex
LNC_000314	MELO3C020752	co-ex
LNC_002314	MELO3C020752	co-ex
LNC_001707	MELO3C020752	co-ex
LNC_003790	MELO3C020752	co-ex
LNC_000148	MELO3C020752	co-ex
LNC_001929	MELO3C020752	co-ex
LNC_002915	MELO3C020752	co-ex
LNC_001246	MELO3C020752	co-ex
LNC_000503	MELO3C020752	co-ex
LNC_002702	MELO3C020756	co-ex
LNC_000961	MELO3C020756	co-ex
LNC_002827	MELO3C020756	co-ex
LNC_003749	MELO3C020756	co-ex
LNC_000369	MELO3C020756	co-ex
LNC_002038	MELO3C020756	co-ex
LNC_002314	MELO3C020756	co-ex
LNC_001706	MELO3C020756	co-ex
LNC_001707	MELO3C020756	co-ex
LNC_003002	MELO3C020756	co-ex
LNC_000148	MELO3C020756	co-ex
LNC_001925	MELO3C020756	co-ex
LNC_001929	MELO3C020756	co-ex
LNC_000701	MELO3C020756	co-ex
LNC_000059	MELO3C020756	co-ex
LNC_003473	MELO3C021101	co-ex
LNC_000146	MELO3C021101	co-ex
LNC_001966	MELO3C021101	co-ex
LNC_002118	MELO3C021101	co-ex
LNC_002120	MELO3C021101	co-ex
LNC_002217	MELO3C021101	co-ex
LNC_002962	MELO3C021101	co-ex
LNC_002963	MELO3C021101	co-ex
LNC_002979	MELO3C021101	co-ex
LNC_003220	MELO3C021101	co-ex
LNC_003433	MELO3C021101	co-ex
LNC_003773	MELO3C021101	co-ex
LNC_001130	MELO3C021101	co-ex
LNC_000146	MELO3C022014	co-ex
LNC_000956	MELO3C022014	co-ex
LNC_001571	MELO3C022014	co-ex
LNC_001594	MELO3C022014	co-ex
LNC_001711	MELO3C022014	co-ex
LNC_001712	MELO3C022014	co-ex
LNC_003248	MELO3C022014	co-ex
LNC_003597	MELO3C022014	co-ex
LNC_003794	MELO3C022014	co-ex
LNC_001263	MELO3C022181	co-ex
LNC_002303	MELO3C022181	co-ex
LNC_003122	MELO3C022181	co-ex
LNC_003473	MELO3C022181	co-ex
LNC_000690	MELO3C022181	co-ex
LNC_001753	MELO3C022181	co-ex
LNC_002118	MELO3C022181	co-ex
LNC_002120	MELO3C022181	co-ex
LNC_002217	MELO3C022181	co-ex
LNC_002337	MELO3C022181	co-ex
LNC_002962	MELO3C022181	co-ex
LNC_002963	MELO3C022181	co-ex
LNC_003671	MELO3C022181	co-ex
LNC_003757	MELO3C022181	co-ex
LNC_002116	MELO3C022181	co-ex
LNC_003160	MELO3C022181	co-ex
LNC_002380	MELO3C022181	co-ex
LNC_002513	MELO3C022181	co-ex
LNC_001158	MELO3C022181	co-ex
LNC_001736	MELO3C022181	co-ex
LNC_001263	MELO3C023076	co-ex
LNC_000690	MELO3C023076	co-ex
LNC_002217	MELO3C023076	co-ex
LNC_002963	MELO3C023076	co-ex
LNC_003160	MELO3C023076	co-ex
LNC_002380	MELO3C023076	co-ex
LNC_002876	MELO3C023076	co-ex
LNC_002513	MELO3C023076	co-ex
LNC_001158	MELO3C023076	co-ex
LNC_001736	MELO3C023076	co-ex
LNC_002745	MELO3C023370	co-ex
LNC_003153	MELO3C023370	co-ex
LNC_001427	MELO3C023370	co-ex
LNC_002038	MELO3C023370	co-ex
LNC_001706	MELO3C023370	co-ex
LNC_003002	MELO3C023370	co-ex
LNC_002417	MELO3C023370	co-ex
LNC_001925	MELO3C023370	co-ex
LNC_002063	MELO3C023370	co-ex
LNC_000701	MELO3C023370	co-ex
LNC_003672	MELO3C023370	co-ex
LNC_002557	MELO3C023370	co-ex
LNC_000059	MELO3C023370	co-ex
LNC_001636	MELO3C023370	co-ex
LNC_001403	MELO3C023532	co-ex
LNC_002202	MELO3C023532	co-ex
LNC_003066	MELO3C023532	co-ex
LNC_003163	MELO3C023532	co-ex
LNC_003245	MELO3C023532	co-ex
LNC_000680	MELO3C023724	co-ex
LNC_000940	MELO3C023724	co-ex
LNC_000981	MELO3C023724	co-ex
LNC_001594	MELO3C023724	co-ex
LNC_001711	MELO3C023724	co-ex
LNC_001712	MELO3C023724	co-ex
LNC_002147	MELO3C023724	co-ex
LNC_002148	MELO3C023724	co-ex
LNC_003220	MELO3C023724	co-ex
LNC_003597	MELO3C023724	co-ex
LNC_003794	MELO3C023724	co-ex
LNC_001263	MELO3C023747	co-ex
LNC_002303	MELO3C023747	co-ex
LNC_002646	MELO3C023747	co-ex
LNC_002961	MELO3C023747	co-ex
LNC_003122	MELO3C023747	co-ex
LNC_003404	MELO3C023747	co-ex
LNC_000082	MELO3C023747	co-ex
LNC_000083	MELO3C023747	co-ex
LNC_000126	MELO3C023747	co-ex
LNC_000154	MELO3C023747	co-ex
LNC_000188	MELO3C023747	co-ex
LNC_000400	MELO3C023747	co-ex
LNC_000401	MELO3C023747	co-ex
LNC_000651	MELO3C023747	co-ex
LNC_000705	MELO3C023747	co-ex
LNC_000961	MELO3C023747	co-ex
LNC_001093	MELO3C023747	co-ex
LNC_001151	MELO3C023747	co-ex
LNC_001241	MELO3C023747	co-ex
LNC_001355	MELO3C023747	co-ex
LNC_002015	MELO3C023747	co-ex
LNC_002118	MELO3C023747	co-ex
LNC_002125	MELO3C023747	co-ex
LNC_002135	MELO3C023747	co-ex
LNC_002139	MELO3C023747	co-ex
LNC_002203	MELO3C023747	co-ex
LNC_002345	MELO3C023747	co-ex
LNC_002540	MELO3C023747	co-ex
LNC_002681	MELO3C023747	co-ex
LNC_002738	MELO3C023747	co-ex
LNC_002827	MELO3C023747	co-ex
LNC_002962	MELO3C023747	co-ex
LNC_003023	MELO3C023747	co-ex
LNC_003178	MELO3C023747	co-ex
LNC_003447	MELO3C023747	co-ex
LNC_003671	MELO3C023747	co-ex
LNC_003702	MELO3C023747	co-ex
LNC_003707	MELO3C023747	co-ex
LNC_003726	MELO3C023747	co-ex
LNC_003815	MELO3C023747	co-ex
LNC_002116	MELO3C023747	co-ex
LNC_000369	MELO3C023747	co-ex
LNC_000173	MELO3C023747	co-ex
LNC_001975	MELO3C023747	co-ex
LNC_003745	MELO3C023747	co-ex
LNC_002314	MELO3C023747	co-ex
LNC_001066	MELO3C023747	co-ex
LNC_001707	MELO3C023747	co-ex
LNC_000148	MELO3C023747	co-ex
LNC_001929	MELO3C023747	co-ex
LNC_002915	MELO3C023747	co-ex
LNC_001246	MELO3C023747	co-ex
LNC_000188	MELO3C024083	co-ex
LNC_000651	MELO3C024083	co-ex
LNC_001241	MELO3C024083	co-ex
LNC_001283	MELO3C024083	co-ex
LNC_001263	MELO3C024260	co-ex
LNC_002303	MELO3C024260	co-ex
LNC_002646	MELO3C024260	co-ex
LNC_002702	MELO3C024260	co-ex
LNC_002961	MELO3C024260	co-ex
LNC_003404	MELO3C024260	co-ex
LNC_000082	MELO3C024260	co-ex
LNC_000154	MELO3C024260	co-ex
LNC_000400	MELO3C024260	co-ex
LNC_000401	MELO3C024260	co-ex
LNC_000651	MELO3C024260	co-ex
LNC_000705	MELO3C024260	co-ex
LNC_000961	MELO3C024260	co-ex
LNC_001093	MELO3C024260	co-ex
LNC_001355	MELO3C024260	co-ex
LNC_002015	MELO3C024260	co-ex
LNC_002118	MELO3C024260	co-ex
LNC_002120	MELO3C024260	co-ex
LNC_002121	MELO3C024260	co-ex
LNC_002125	MELO3C024260	co-ex
LNC_002135	MELO3C024260	co-ex
LNC_002203	MELO3C024260	co-ex
LNC_002217	MELO3C024260	co-ex
LNC_002337	MELO3C024260	co-ex
LNC_002345	MELO3C024260	co-ex
LNC_002540	MELO3C024260	co-ex
LNC_002681	MELO3C024260	co-ex
LNC_002738	MELO3C024260	co-ex
LNC_002827	MELO3C024260	co-ex
LNC_002962	MELO3C024260	co-ex
LNC_003023	MELO3C024260	co-ex
LNC_003153	MELO3C024260	co-ex
LNC_003178	MELO3C024260	co-ex
LNC_003447	MELO3C024260	co-ex
LNC_003452	MELO3C024260	co-ex
LNC_003505	MELO3C024260	co-ex
LNC_003571	MELO3C024260	co-ex
LNC_003671	MELO3C024260	co-ex
LNC_003695	MELO3C024260	co-ex
LNC_003702	MELO3C024260	co-ex
LNC_003726	MELO3C024260	co-ex
LNC_003749	MELO3C024260	co-ex
LNC_003825	MELO3C024260	co-ex
LNC_002116	MELO3C024260	co-ex
LNC_000369	MELO3C024260	co-ex
LNC_000173	MELO3C024260	co-ex
LNC_001294	MELO3C024260	co-ex
LNC_003745	MELO3C024260	co-ex
LNC_002314	MELO3C024260	co-ex
LNC_001707	MELO3C024260	co-ex
LNC_003002	MELO3C024260	co-ex
LNC_003790	MELO3C024260	co-ex
LNC_000148	MELO3C024260	co-ex
LNC_001929	MELO3C024260	co-ex
LNC_002915	MELO3C024260	co-ex
LNC_001246	MELO3C024260	co-ex
LNC_000059	MELO3C024260	co-ex
LNC_000934	MELO3C024315	co-ex
LNC_001753	MELO3C024315	co-ex
LNC_000961	MELO3C024327	co-ex
LNC_001093	MELO3C024327	co-ex
LNC_002827	MELO3C024327	co-ex
LNC_001504	MELO3C024674	co-ex
LNC_001263	MELO3C024689	co-ex
LNC_002303	MELO3C024689	co-ex
LNC_002646	MELO3C024689	co-ex
LNC_003122	MELO3C024689	co-ex
LNC_003404	MELO3C024689	co-ex
LNC_003473	MELO3C024689	co-ex
LNC_000400	MELO3C024689	co-ex
LNC_001355	MELO3C024689	co-ex
LNC_001414	MELO3C024689	co-ex
LNC_001470	MELO3C024689	co-ex
LNC_001882	MELO3C024689	co-ex
LNC_002015	MELO3C024689	co-ex
LNC_002020	MELO3C024689	co-ex
LNC_002118	MELO3C024689	co-ex
LNC_002120	MELO3C024689	co-ex
LNC_002125	MELO3C024689	co-ex
LNC_002135	MELO3C024689	co-ex
LNC_002217	MELO3C024689	co-ex
LNC_002681	MELO3C024689	co-ex
LNC_002738	MELO3C024689	co-ex
LNC_002962	MELO3C024689	co-ex
LNC_002963	MELO3C024689	co-ex
LNC_003023	MELO3C024689	co-ex
LNC_003086	MELO3C024689	co-ex
LNC_003201	MELO3C024689	co-ex
LNC_003671	MELO3C024689	co-ex
LNC_003702	MELO3C024689	co-ex
LNC_003719	MELO3C024689	co-ex
LNC_003726	MELO3C024689	co-ex
LNC_003752	MELO3C024689	co-ex
LNC_003815	MELO3C024689	co-ex
LNC_002116	MELO3C024689	co-ex
LNC_000173	MELO3C024689	co-ex
LNC_001294	MELO3C024689	co-ex
LNC_002395	MELO3C024689	co-ex
LNC_001158	MELO3C024689	co-ex
LNC_002915	MELO3C024689	co-ex
LNC_001263	MELO3C024699	co-ex
LNC_002303	MELO3C024699	co-ex
LNC_002646	MELO3C024699	co-ex
LNC_003122	MELO3C024699	co-ex
LNC_003473	MELO3C024699	co-ex
LNC_000400	MELO3C024699	co-ex
LNC_000690	MELO3C024699	co-ex
LNC_001753	MELO3C024699	co-ex
LNC_002015	MELO3C024699	co-ex
LNC_002118	MELO3C024699	co-ex
LNC_002120	MELO3C024699	co-ex
LNC_002217	MELO3C024699	co-ex
LNC_002337	MELO3C024699	co-ex
LNC_002526	MELO3C024699	co-ex
LNC_002738	MELO3C024699	co-ex
LNC_002962	MELO3C024699	co-ex
LNC_002963	MELO3C024699	co-ex
LNC_003671	MELO3C024699	co-ex
LNC_003702	MELO3C024699	co-ex
LNC_003825	MELO3C024699	co-ex
LNC_002116	MELO3C024699	co-ex
LNC_003160	MELO3C024699	co-ex
LNC_000173	MELO3C024699	co-ex
LNC_003688	MELO3C024699	co-ex
LNC_003745	MELO3C024699	co-ex
LNC_002380	MELO3C024699	co-ex
LNC_002876	MELO3C024699	co-ex
LNC_001929	MELO3C024699	co-ex
LNC_002513	MELO3C024699	co-ex
LNC_001158	MELO3C024699	co-ex
LNC_001736	MELO3C024699	co-ex
LNC_001263	MELO3C026547	co-ex
LNC_002303	MELO3C026547	co-ex
LNC_002646	MELO3C026547	co-ex
LNC_002961	MELO3C026547	co-ex
LNC_003122	MELO3C026547	co-ex
LNC_003404	MELO3C026547	co-ex
LNC_000083	MELO3C026547	co-ex
LNC_000126	MELO3C026547	co-ex
LNC_000154	MELO3C026547	co-ex
LNC_000188	MELO3C026547	co-ex
LNC_000400	MELO3C026547	co-ex
LNC_000401	MELO3C026547	co-ex
LNC_000651	MELO3C026547	co-ex
LNC_000961	MELO3C026547	co-ex
LNC_001093	MELO3C026547	co-ex
LNC_001355	MELO3C026547	co-ex
LNC_002015	MELO3C026547	co-ex
LNC_002118	MELO3C026547	co-ex
LNC_002125	MELO3C026547	co-ex
LNC_002203	MELO3C026547	co-ex
LNC_002345	MELO3C026547	co-ex
LNC_002540	MELO3C026547	co-ex
LNC_002681	MELO3C026547	co-ex
LNC_002738	MELO3C026547	co-ex
LNC_002827	MELO3C026547	co-ex
LNC_002962	MELO3C026547	co-ex
LNC_003023	MELO3C026547	co-ex
LNC_003178	MELO3C026547	co-ex
LNC_003447	MELO3C026547	co-ex
LNC_003452	MELO3C026547	co-ex
LNC_003656	MELO3C026547	co-ex
LNC_003671	MELO3C026547	co-ex
LNC_003702	MELO3C026547	co-ex
LNC_003707	MELO3C026547	co-ex
LNC_003726	MELO3C026547	co-ex
LNC_003815	MELO3C026547	co-ex
LNC_002116	MELO3C026547	co-ex
LNC_000369	MELO3C026547	co-ex
LNC_000173	MELO3C026547	co-ex
LNC_001975	MELO3C026547	co-ex
LNC_003745	MELO3C026547	co-ex
LNC_002314	MELO3C026547	co-ex
LNC_001707	MELO3C026547	co-ex
LNC_003790	MELO3C026547	co-ex
LNC_000148	MELO3C026547	co-ex
LNC_001929	MELO3C026547	co-ex
LNC_002915	MELO3C026547	co-ex
LNC_001246	MELO3C026547	co-ex
LNC_000503	MELO3C026547	co-ex
LNC_000925	MELO3C026740	co-ex
LNC_001527	MELO3C026740	co-ex
LNC_002037	MELO3C026740	co-ex
LNC_003558	MELO3C026740	co-ex
LNC_001638	MELO3C017166	co-ex
LNC_001851	MELO3C022978	co-ex
LNC_002702	MELO3C007586	co-ex
LNC_000146	MELO3C007804	co-ex
LNC_000207	MELO3C019694	co-ex
LNC_000249	MELO3C013893	co-ex
LNC_000305	MELO3C019694	co-ex
LNC_000331	MELO3C019694	co-ex
LNC_000693	MELO3C013893	co-ex
LNC_000866	MELO3C003906	co-ex
LNC_000871	MELO3C005727	co-ex
LNC_000934	MELO3C003412	co-ex
LNC_000956	MELO3C012070	co-ex
LNC_000956	MELO3C019694	co-ex
LNC_000960	MELO3C013854	co-ex
LNC_001296	MELO3C022316	co-ex
LNC_001320	MELO3C017761	co-ex
LNC_001347	MELO3C005727	co-ex
LNC_001443	MELO3C019694	co-ex
LNC_001504	MELO3C003906	co-ex
LNC_001504	MELO3C017772	co-ex
LNC_001527	MELO3C002624	co-ex
LNC_001527	MELO3C005502	co-ex
LNC_001571	MELO3C019694	co-ex
LNC_001588	MELO3C012839	co-ex
LNC_001597	MELO3C019694	co-ex
LNC_001624	MELO3C017772	co-ex
LNC_001784	MELO3C008314	co-ex
LNC_002173	MELO3C008314	co-ex
LNC_002223	MELO3C025102	co-ex
LNC_002399	MELO3C005727	co-ex
LNC_002783	MELO3C013893	co-ex
LNC_002846	MELO3C006154	co-ex
LNC_002958	MELO3C019694	co-ex
LNC_002963	MELO3C007804	co-ex
LNC_002963	MELO3C017166	co-ex
LNC_003220	MELO3C017166	co-ex
LNC_003248	MELO3C012070	co-ex
LNC_003468	MELO3C019694	co-ex
LNC_003475	MELO3C017772	co-ex
LNC_003558	MELO3C005502	co-ex
LNC_003558	MELO3C023554	co-ex
LNC_003773	MELO3C012839	co-ex
LNC_003773	MELO3C003412	co-ex
LNC_001992	MELO3C012070	co-ex
LNC_001948	MELO3C012070	co-ex
LNC_000211	MELO3C012839	co-ex
LNC_002635	MELO3C015552	co-ex
LNC_003293	MELO3C003412	co-ex
LNC_002380	MELO3C017166	co-ex
MELO3C015898	MELO3C004381	pp
MELO3C027057	MELO3C005129	pp
MELO3C002722	MELO3C005129	pp
MELO3C007127	MELO3C005129	pp
MELO3C016224	MELO3C005129	pp
MELO3C020466	MELO3C005129	pp
MELO3C006334	MELO3C005129	pp
MELO3C015362	MELO3C005298	pp
MELO3C022045	MELO3C005298	pp
MELO3C016791	MELO3C005298	pp
MELO3C010925	MELO3C005298	pp
MELO3C007457	MELO3C005672	pp
MELO3C024441	MELO3C006261	pp
[truncated: 446 more rows]

## Sheet: attribute
transcript ID	Gene name	type1	type2
LNC_000039	LNC_000039	lncRNA	down
LNC_000059	LNC_000059	lncRNA	down
LNC_000079	LNC_000079	lncRNA	down
LNC_000082	LNC_000082	lncRNA	down
LNC_000083	LNC_000083	lncRNA	down
LNC_000119	LNC_000119	lncRNA	down
LNC_000126	LNC_000126	lncRNA	down
LNC_000146	LNC_000146	lncRNA	down
LNC_000148	LNC_000148	lncRNA	down
LNC_000154	LNC_000154	lncRNA	down
LNC_000172	LNC_000172	lncRNA	down
LNC_000173	LNC_000173	lncRNA	down
LNC_000174	LNC_000174	lncRNA	down
LNC_000188	LNC_000188	lncRNA	down
LNC_000211	LNC_000211	lncRNA	down
LNC_000261	LNC_000261	lncRNA	down
LNC_000314	LNC_000314	lncRNA	down
LNC_000369	LNC_000369	lncRNA	down
LNC_000400	LNC_000400	lncRNA	down
LNC_000401	LNC_000401	lncRNA	down
LNC_000503	LNC_000503	lncRNA	down
LNC_000541	LNC_000541	lncRNA	down
LNC_000640	LNC_000640	lncRNA	down
LNC_000650	LNC_000650	lncRNA	down
LNC_000651	LNC_000651	lncRNA	down
LNC_000690	LNC_000690	lncRNA	down
LNC_000701	LNC_000701	lncRNA	down
LNC_000705	LNC_000705	lncRNA	down
LNC_000870	LNC_000870	lncRNA	down
LNC_000924	LNC_000924	lncRNA	down
LNC_000925	LNC_000925	lncRNA	down
LNC_000960	LNC_000960	lncRNA	down
LNC_000961	LNC_000961	lncRNA	down
LNC_001066	LNC_001066	lncRNA	down
LNC_001093	LNC_001093	lncRNA	down
LNC_001130	LNC_001130	lncRNA	down
LNC_001151	LNC_001151	lncRNA	down
LNC_001158	LNC_001158	lncRNA	down
LNC_001241	LNC_001241	lncRNA	down
LNC_001246	LNC_001246	lncRNA	down
LNC_001263	LNC_001263	lncRNA	down
LNC_001283	LNC_001283	lncRNA	down
LNC_001294	LNC_001294	lncRNA	down
LNC_001308	LNC_001308	lncRNA	down
LNC_001339	LNC_001339	lncRNA	down
LNC_001341	LNC_001341	lncRNA	down
LNC_001346	LNC_001346	lncRNA	down
LNC_001355	LNC_001355	lncRNA	down
LNC_001386	LNC_001386	lncRNA	down
LNC_001414	LNC_001414	lncRNA	down
LNC_001427	LNC_001427	lncRNA	down
LNC_001433	LNC_001433	lncRNA	down
LNC_001470	LNC_001470	lncRNA	down
LNC_001485	LNC_001485	lncRNA	down
LNC_001503	LNC_001503	lncRNA	down
LNC_001527	LNC_001527	lncRNA	down
LNC_001528	LNC_001528	lncRNA	down
LNC_001636	LNC_001636	lncRNA	down
LNC_001638	LNC_001638	lncRNA	down
LNC_001706	LNC_001706	lncRNA	down
LNC_001707	LNC_001707	lncRNA	down
LNC_001714	LNC_001714	lncRNA	down
LNC_001736	LNC_001736	lncRNA	down
LNC_001740	LNC_001740	lncRNA	down
LNC_001753	LNC_001753	lncRNA	down
LNC_001791	LNC_001791	lncRNA	down
LNC_001813	LNC_001813	lncRNA	down
LNC_001851	LNC_001851	lncRNA	down
LNC_001868	LNC_001868	lncRNA	down
LNC_001879	LNC_001879	lncRNA	down
LNC_001882	LNC_001882	lncRNA	down
LNC_001925	LNC_001925	lncRNA	down
LNC_001929	LNC_001929	lncRNA	down
LNC_001940	LNC_001940	lncRNA	down
LNC_001966	LNC_001966	lncRNA	down
LNC_001975	LNC_001975	lncRNA	down
LNC_002015	LNC_002015	lncRNA	down
LNC_002020	LNC_002020	lncRNA	down
LNC_002021	LNC_002021	lncRNA	down
LNC_002037	LNC_002037	lncRNA	down
LNC_002038	LNC_002038	lncRNA	down
LNC_002063	LNC_002063	lncRNA	down
LNC_002116	LNC_002116	lncRNA	down
LNC_002118	LNC_002118	lncRNA	down
LNC_002120	LNC_002120	lncRNA	down
LNC_002121	LNC_002121	lncRNA	down
LNC_002125	LNC_002125	lncRNA	down
LNC_002135	LNC_002135	lncRNA	down
LNC_002139	LNC_002139	lncRNA	down
LNC_002203	LNC_002203	lncRNA	down
LNC_002217	LNC_002217	lncRNA	down
LNC_002276	LNC_002276	lncRNA	down
LNC_002303	LNC_002303	lncRNA	down
LNC_002314	LNC_002314	lncRNA	down
LNC_002337	LNC_002337	lncRNA	down
LNC_002345	LNC_002345	lncRNA	down
LNC_002380	LNC_002380	lncRNA	down
LNC_002388	LNC_002388	lncRNA	down
LNC_002394	LNC_002394	lncRNA	down
LNC_002395	LNC_002395	lncRNA	down
LNC_002417	LNC_002417	lncRNA	down
LNC_002462	LNC_002462	lncRNA	down
LNC_002469	LNC_002469	lncRNA	down
LNC_002503	LNC_002503	lncRNA	down
LNC_002513	LNC_002513	lncRNA	down
LNC_002526	LNC_002526	lncRNA	down
LNC_002540	LNC_002540	lncRNA	down
LNC_002557	LNC_002557	lncRNA	down
LNC_002621	LNC_002621	lncRNA	down
LNC_002635	LNC_002635	lncRNA	down
LNC_002646	LNC_002646	lncRNA	down
LNC_002681	LNC_002681	lncRNA	down
LNC_002702	LNC_002702	lncRNA	down
LNC_002738	LNC_002738	lncRNA	down
LNC_002745	LNC_002745	lncRNA	down
LNC_002817	LNC_002817	lncRNA	down
LNC_002827	LNC_002827	lncRNA	down
LNC_002876	LNC_002876	lncRNA	down
LNC_002890	LNC_002890	lncRNA	down
LNC_002915	LNC_002915	lncRNA	down
LNC_002927	LNC_002927	lncRNA	down
LNC_002961	LNC_002961	lncRNA	down
LNC_002962	LNC_002962	lncRNA	down
LNC_002963	LNC_002963	lncRNA	down
LNC_003002	LNC_003002	lncRNA	down
LNC_003023	LNC_003023	lncRNA	down
LNC_003050	LNC_003050	lncRNA	down
LNC_003119	LNC_003119	lncRNA	down
LNC_003120	LNC_003120	lncRNA	down
LNC_003122	LNC_003122	lncRNA	down
LNC_003132	LNC_003132	lncRNA	down
LNC_003153	LNC_003153	lncRNA	down
LNC_003158	LNC_003158	lncRNA	down
LNC_003160	LNC_003160	lncRNA	down
LNC_003178	LNC_003178	lncRNA	down
LNC_003201	LNC_003201	lncRNA	down
LNC_003218	LNC_003218	lncRNA	down
LNC_003227	LNC_003227	lncRNA	down
LNC_003256	LNC_003256	lncRNA	down
LNC_003293	LNC_003293	lncRNA	down
LNC_003298	LNC_003298	lncRNA	down
LNC_003404	LNC_003404	lncRNA	down
LNC_003423	LNC_003423	lncRNA	down
LNC_003433	LNC_003433	lncRNA	down
LNC_003447	LNC_003447	lncRNA	down
LNC_003452	LNC_003452	lncRNA	down
LNC_003473	LNC_003473	lncRNA	down
LNC_003505	LNC_003505	lncRNA	down
LNC_003558	LNC_003558	lncRNA	down
LNC_003571	LNC_003571	lncRNA	down
LNC_003581	LNC_003581	lncRNA	down
LNC_003656	LNC_003656	lncRNA	down
LNC_003671	LNC_003671	lncRNA	down
LNC_003672	LNC_003672	lncRNA	down
LNC_003688	LNC_003688	lncRNA	down
LNC_003695	LNC_003695	lncRNA	down
LNC_003702	LNC_003702	lncRNA	down
LNC_003707	LNC_003707	lncRNA	down
LNC_003719	LNC_003719	lncRNA	down
LNC_003726	LNC_003726	lncRNA	down
LNC_003745	LNC_003745	lncRNA	down
LNC_003746	LNC_003746	lncRNA	down
LNC_003749	LNC_003749	lncRNA	down
LNC_003752	LNC_003752	lncRNA	down
LNC_003757	LNC_003757	lncRNA	down
LNC_003773	LNC_003773	lncRNA	down
LNC_003790	LNC_003790	lncRNA	down
LNC_003815	LNC_003815	lncRNA	down
LNC_003825	LNC_003825	lncRNA	down
LNC_003849	LNC_003849	lncRNA	down
MELO3C002507	ILR3	target nodes	down
MELO3C002624	ERF80	target nodes	down
MELO3C002694	TPS1	mRNA	down
MELO3C003290	MELO3C003290	mRNA	down
MELO3C003412	MYC2	target nodes	down
MELO3C003421	BHLH94	target nodes	down
MELO3C003812	MELO3C003812	mRNA	down
MELO3C004287	BHLH96	target nodes	down
MELO3C004381	IAA3	target nodes	down
MELO3C005129	ABA2	target nodes	down
MELO3C005298	GBF4	target nodes	down
MELO3C005476	AX22D	target nodes	down
MELO3C005502	ERF100	target nodes	down
MELO3C005672	Y5126	target nodes	down
MELO3C005747	ERF61	target nodes	down
MELO3C006016	BHLH13	target nodes	down
MELO3C006261	MAO1	target nodes	down
MELO3C006435	BHLH104	target nodes	down
MELO3C006476	IAA14	target nodes	down
MELO3C006696	GATA15	target nodes	down
MELO3C006727	INVC	target nodes	down
MELO3C006789	bHLH49	target nodes	down
MELO3C007207	KSG7	target nodes	down
MELO3C007267	ERF76	target nodes	down
MELO3C007457	BRI1	mRNA	down
MELO3C007586	MYB44	target nodes	down
MELO3C007694	BHLH93	target nodes	down
MELO3C007739	SAPK1	target nodes	down
MELO3C007804	BEH2	target nodes	down
MELO3C008175	WRKY75	target nodes	down
MELO3C008307	BHLH51	target nodes	down
MELO3C008887	MELO3C008887	mRNA	down
MELO3C009097	WRKY70	target nodes	down
MELO3C009653	BHLH48	target nodes	down
MELO3C009770	ARR9	target nodes	down
MELO3C009776	RPE5A	mRNA	down
MELO3C010425	RAP24	target nodes	down
MELO3C010466	ERF12	target nodes	down
MELO3C010675	ACLA1	target nodes	down
MELO3C010946	ERDL6	target nodes	down
MELO3C011052	BHLH96	target nodes	down
MELO3C011067	BHLH143	target nodes	down
MELO3C011110	BHLH93	target nodes	down
MELO3C011111	IAA9	target nodes	down
MELO3C011572	ERF118	target nodes	down
MELO3C011754	TCP7	target nodes	down
MELO3C012426	GATA11	target nodes	down
MELO3C012839	IAA11	target nodes	down
MELO3C012952	AX22A	target nodes	down
MELO3C013287	NAC94	target nodes	down
MELO3C013407	RF2A	target nodes	down
MELO3C013408	RF2A	target nodes	down
MELO3C013581	KSG6	target nodes	down
MELO3C013785	MELO3C013785	mRNA	down
MELO3C013916	ERF1A	target nodes	down
MELO3C013926	ERF39	target nodes	down
MELO3C014266	IAA4	target nodes	down
MELO3C014584	CCR1	target nodes	down
MELO3C015245	ACLA2	target nodes	down
MELO3C015362	GID1C	mRNA	down
MELO3C015379	UNE12	target nodes	down
MELO3C015712	RPB5A	mRNA	down
MELO3C015762	AX22D	target nodes	down
MELO3C015910	WRKY23	target nodes	down
MELO3C016186	NPR4	target nodes	down
MELO3C016791	MELO3C016791	mRNA	down
MELO3C017166	BHLH47	target nodes	down
MELO3C017175	MDHP	target nodes	down
MELO3C017228	RFA1B	mRNA	down
MELO3C017761	BHLH113	target nodes	down
MELO3C018043	GTE7	target nodes	down
MELO3C018458	AI5L6	target nodes	down
MELO3C018560	GTE3	target nodes	down
MELO3C018596	FKB12	mRNA	down
MELO3C020055	AHK4	target nodes	down
MELO3C020206	GAI	target nodes	down
MELO3C020489	WRKY33	target nodes	down
MELO3C020752	AX15A	target nodes	down
MELO3C020756	SAU24	target nodes	down
MELO3C020888	SRK2I	mRNA	down
MELO3C021101	BHLH78	target nodes	down
MELO3C021782	AGLU	mRNA	down
MELO3C022181	ERF021	target nodes	down
MELO3C022721	AFP3	mRNA	down
MELO3C022978	CmACO8	target nodes	down
MELO3C023076	GATA1	target nodes	down
MELO3C023310	GLGL1	mRNA	down
MELO3C023370	AUX22	target nodes	down
MELO3C023554	NFYA9	target nodes	down
MELO3C023747	PLST4	target nodes	down
MELO3C024083	CINV2	target nodes	down
MELO3C024260	IAA8	target nodes	down
MELO3C024315	RA212	target nodes	down
MELO3C024327	ASIL2	target nodes	down
MELO3C024685	CD27B	mRNA	down
MELO3C024689	PLST2	target nodes	down
MELO3C024699	IAA27	target nodes	down
MELO3C024883	RD23B	mRNA	down
MELO3C026547	Y4523	target nodes	down
MELO3C026740	WRKY40	target nodes	down
MELO3C000260	AG2	mRNA	unknown
MELO3C000311	ARR16	mRNA	unknown
MELO3C000601	RPOC1	mRNA	unknown
MELO3C000701	RPOC2	mRNA	unknown
MELO3C000912	BGAL15	mRNA	unknown
MELO3C001268	RPOC2	mRNA	unknown
MELO3C001851	IMS1	mRNA	unknown
MELO3C002027	ATPC	mRNA	unknown
MELO3C002050	AGL8	mRNA	unknown
MELO3C002124	MPK9	mRNA	unknown
MELO3C002350	MASY	mRNA	unknown
MELO3C002456	ATPC1	mRNA	unknown
MELO3C002691	AG1	mRNA	unknown
MELO3C002722	KAS1	mRNA	unknown
MELO3C002910	CYCD1-1	mRNA	unknown
MELO3C002943	BAMS2	mRNA	unknown
MELO3C003100	DAPF	mRNA	unknown
MELO3C003165	UPP	mRNA	unknown
MELO3C003481	ERG28	mRNA	unknown
MELO3C003491	PCKA	mRNA	unknown
MELO3C003523	ARLY	mRNA	unknown
MELO3C003577	ASP3	mRNA	unknown
MELO3C003768	ARF5	mRNA	unknown
MELO3C003778	DEFA	mRNA	unknown
MELO3C003792	BGAL3	mRNA	unknown
MELO3C003938	ARF5	mRNA	unknown
MELO3C004327	IMS1	mRNA	unknown
MELO3C004343	DHX8	mRNA	unknown
MELO3C004424	BCCP	mRNA	unknown
MELO3C004565	AIM1	mRNA	unknown
MELO3C004619	ACO1	mRNA	unknown
MELO3C004980	ASP1	mRNA	unknown
MELO3C005054	BGAL8	mRNA	unknown
MELO3C005250	AHK4	mRNA	unknown
MELO3C005348	PPC4	mRNA	unknown
MELO3C005363	INVB	mRNA	unknown
MELO3C005396	PGMP	mRNA	unknown
MELO3C005539	LDHA	mRNA	unknown
MELO3C005597	ACS10	mRNA	unknown
MELO3C005694	XPB1	mRNA	unknown
MELO3C005704	BCH1	mRNA	unknown
MELO3C005705	MPK4	mRNA	unknown
MELO3C005718	RBOHA	mRNA	unknown
MELO3C005850	SLAH3	mRNA	unknown
MELO3C005929	DCL1	mRNA	unknown
MELO3C005930	DCL1	mRNA	unknown
MELO3C005963	CNOT1	mRNA	unknown
MELO3C006101	BRM	mRNA	unknown
MELO3C006301	BGAL9	mRNA	unknown
MELO3C006334	PED1	mRNA	unknown
MELO3C006601	SYD	mRNA	unknown
MELO3C006840	ACS12	mRNA	unknown
MELO3C006938	CA2	mRNA	unknown
MELO3C007077	NFYA7	mRNA	unknown
MELO3C007127	NCED1	mRNA	unknown
MELO3C007181	AG2	mRNA	unknown
MELO3C007211	PEX7	mRNA	unknown
MELO3C007390	ATPC	mRNA	unknown
MELO3C007425	CmACO3	mRNA	unknown
MELO3C007560	HSF24	mRNA	unknown
MELO3C007572	AP2	mRNA	unknown
MELO3C007621	FMDA	mRNA	unknown
MELO3C007627	BT4	mRNA	unknown
MELO3C007687	PCKA	mRNA	unknown
MELO3C007827	PYRD2	mRNA	unknown
MELO3C007872	BGAL3	mRNA	unknown
MELO3C007942	ACO1	mRNA	unknown
MELO3C008101	SPS4	mRNA	unknown
MELO3C008115	EX53	mRNA	unknown
MELO3C008481	GLSN	mRNA	unknown
MELO3C008482	GLUT1	mRNA	unknown
MELO3C008802	GDH1	mRNA	unknown
MELO3C008879	TPIS	mRNA	unknown
MELO3C009433	CTR1	mRNA	unknown
MELO3C009445	SBEI	mRNA	unknown
MELO3C009488	INV1	mRNA	unknown
MELO3C009753	TGA21	mRNA	unknown
MELO3C009759	GLTB	mRNA	unknown
MELO3C010300	SPS1	mRNA	unknown
MELO3C010461	YBDL	mRNA	unknown
MELO3C010636	BGA16	mRNA	unknown
MELO3C010925	BZR1	mRNA	unknown
MELO3C010966	NTF3	mRNA	unknown
MELO3C011085	ARLY	mRNA	unknown
MELO3C011284	ASP5	mRNA	unknown
MELO3C011469	P2C16	mRNA	unknown
MELO3C011482	ACLB1	mRNA	unknown
MELO3C011484	ACL5	mRNA	unknown
MELO3C011769	KPYC	mRNA	unknown
MELO3C012010	TPS9	mRNA	unknown
MELO3C012023	CYCD1-1	mRNA	unknown
MELO3C012031	ARR3	mRNA	unknown
MELO3C012142	STP-1	mRNA	unknown
MELO3C012143	STP-1	mRNA	unknown
MELO3C012235	ODP24	mRNA	unknown
MELO3C012389	MDH1	mRNA	unknown
MELO3C012527	GBB2	mRNA	unknown
MELO3C012788	RAP74	mRNA	unknown
MELO3C012911	METK2	mRNA	unknown
MELO3C013055	BGAL1	mRNA	unknown
MELO3C013153	ODO2A	mRNA	unknown
MELO3C013202	UKL3	mRNA	unknown
MELO3C013320	GGR	mRNA	unknown
MELO3C013360	BGA11	mRNA	unknown
MELO3C013382	MTN1	mRNA	unknown
MELO3C013583	TAT	mRNA	unknown
MELO3C013698	HAC1	mRNA	unknown
MELO3C013758	AHK1	mRNA	unknown
MELO3C013786	AGL2	mRNA	unknown
MELO3C013991	SMO1-2	mRNA	unknown
MELO3C014017	HMCS	mRNA	unknown
MELO3C014028	PEX5	mRNA	unknown
MELO3C014318	D27	mRNA	unknown
MELO3C014472	MPK20	mRNA	unknown
MELO3C014547	HMGCL	mRNA	unknown
MELO3C014824	SDH2-2	mRNA	unknown
MELO3C014960	CYCL	mRNA	unknown
MELO3C015038	ILVH2	mRNA	unknown
MELO3C015469	BGAL	mRNA	unknown
MELO3C015470	BGAL	mRNA	unknown
MELO3C015471	BGAL	mRNA	unknown
MELO3C015804	HFA6B	mRNA	unknown
MELO3C015898	TIR1	mRNA	unknown
MELO3C016050	MDHP	mRNA	unknown
MELO3C016068	UGD1	mRNA	unknown
MELO3C016140	SPS1	mRNA	unknown
MELO3C016185	PSY	mRNA	unknown
MELO3C016224	CCD4	mRNA	unknown
MELO3C016340	ACS1	mRNA	unknown
MELO3C016373	PYRD2	mRNA	unknown
MELO3C016399	MPK7	mRNA	unknown
MELO3C016409	BGAL3	mRNA	unknown
MELO3C016483	PUR2	mRNA	unknown
MELO3C016495	CRTISO	mRNA	unknown
MELO3C016765	HSFB4	mRNA	unknown
MELO3C016845	ERG1	mRNA	unknown
MELO3C016866	RTE1	mRNA	unknown
MELO3C016902	NILP3	mRNA	unknown
MELO3C017057	D42E1	mRNA	unknown
MELO3C017104	TPS10	mRNA	unknown
MELO3C017135	ATPK2	mRNA	unknown
MELO3C017176	CHLP	mRNA	unknown
MELO3C017213	UGD1	mRNA	unknown
MELO3C017350	MPK9	mRNA	unknown
MELO3C017560	SDH1-1	mRNA	unknown
MELO3C017568	NFYB3	mRNA	unknown
MELO3C017709	ZCIS	mRNA	unknown
MELO3C017720	FTA	mRNA	unknown
MELO3C017729	GPX4	mRNA	unknown
MELO3C017735	GWD3	mRNA	unknown
MELO3C017938	FUM1	mRNA	unknown
MELO3C017992	HDAC6	mRNA	unknown
MELO3C017998	PAT	mRNA	unknown
MELO3C018306	MPK12	mRNA	unknown
MELO3C018345	UCKC	mRNA	unknown
MELO3C018365	ALG11	mRNA	unknown
MELO3C018615	DDPS6	mRNA	unknown
MELO3C018715	TPS7	mRNA	unknown
MELO3C018724	PPCC	mRNA	unknown
MELO3C018816	ACOC	mRNA	unknown
MELO3C018994	PCKA	mRNA	unknown
MELO3C019622	SSDH	mRNA	unknown
MELO3C019687	MPK20	mRNA	unknown
MELO3C019735	ACO1	mRNA	unknown
MELO3C020244	UGPA	mRNA	unknown
MELO3C020357	SPS2	mRNA	unknown
MELO3C020466	PED1	mRNA	unknown
MELO3C020718	MPK3	mRNA	unknown
MELO3C020744	LCYB	mRNA	unknown
MELO3C020872	ABA2	mRNA	unknown
MELO3C020952	GGPS	mRNA	unknown
MELO3C021187	MMK2	mRNA	unknown
MELO3C021247	DLDH	mRNA	unknown
MELO3C021268	ACLB1	mRNA	unknown
MELO3C021318	MFPA	mRNA	unknown
MELO3C021326	MFPA	mRNA	unknown
MELO3C021386	DCAM4	mRNA	unknown
MELO3C021394	MPK16	mRNA	unknown
MELO3C021545	NADB	mRNA	unknown
MELO3C021563	ICDHP	mRNA	unknown
MELO3C021708	AOX4	mRNA	unknown
MELO3C021713	AOX4	mRNA	unknown
MELO3C021786	CYCT1-5	mRNA	unknown
MELO3C022209	AGL11	mRNA	unknown
MELO3C022310	AHK3	mRNA	unknown
MELO3C022382	SUCB	mRNA	unknown
MELO3C022699	ALAT2	mRNA	unknown
MELO3C022793	ACC1	mRNA	unknown
MELO3C022998	MDH	mRNA	unknown
MELO3C023188	BGA10	mRNA	unknown
MELO3C023373	AAT	mRNA	unknown
MELO3C023606	SAMS1	mRNA	unknown
MELO3C023784	UKL1	mRNA	unknown
MELO3C023787	DCAM	mRNA	unknown
MELO3C024190	AAT1	mRNA	unknown
MELO3C024270	CAS1	mRNA	unknown
MELO3C024441	NADP-ME4	mRNA	unknown
MELO3C024495	LUT1	mRNA	unknown
MELO3C024508	KPYC	mRNA	unknown
MELO3C024518	CTR1	mRNA	unknown
MELO3C024635	P2C19	mRNA	unknown
MELO3C024982	FPS1	mRNA	unknown
MELO3C025148	PUR8	mRNA	unknown
MELO3C025274	CDC2C	mRNA	unknown
MELO3C025338	HSFC1	mRNA	unknown
MELO3C025376	ATPC1	mRNA	unknown
MELO3C025454	ODO1	mRNA	unknown
MELO3C025555	MO25N	mRNA	unknown
MELO3C025575	HDA8	mRNA	unknown
MELO3C025613	TAT2	mRNA	unknown
MELO3C025673	TPS1	mRNA	unknown
MELO3C025758	ARF4	mRNA	unknown
MELO3C025876	PHSH	mRNA	unknown
MELO3C025916	TPIS	mRNA	unknown
MELO3C025951	NFYB3	mRNA	unknown
MELO3C026051	ASP1	mRNA	unknown
MELO3C026065	THIC2	mRNA	unknown
MELO3C026292	DXR	mRNA	unknown
MELO3C026300	SPE2	mRNA	unknown
MELO3C026748	ENO3	mRNA	unknown
MELO3C026848	NTF6	mRNA	unknown
MELO3C027057	NCED1	mRNA	unknown
MELO3C027101	RPOB	mRNA	unknown
MELO3C027102	RPOC1	mRNA	unknown
LNC_000115	LNC_000115	lncRNA	up
LNC_000152	LNC_000152	lncRNA	up
LNC_000166	LNC_000166	lncRNA	up
LNC_000169	LNC_000169	lncRNA	up
LNC_000194	LNC_000194	lncRNA	up
LNC_000198	LNC_000198	lncRNA	up
LNC_000202	LNC_000202	lncRNA	up
LNC_000207	LNC_000207	lncRNA	up
LNC_000249	LNC_000249	lncRNA	up
LNC_000258	LNC_000258	lncRNA	up
LNC_000267	LNC_000267	lncRNA	up
LNC_000280	LNC_000280	lncRNA	up
LNC_000281	LNC_000281	lncRNA	up
LNC_000305	LNC_000305	lncRNA	up
LNC_000331	LNC_000331	lncRNA	up
LNC_000334	LNC_000334	lncRNA	up
LNC_000343	LNC_000343	lncRNA	up
LNC_000415	LNC_000415	lncRNA	up
LNC_000452	LNC_000452	lncRNA	up
LNC_000475	LNC_000475	lncRNA	up
LNC_000485	LNC_000485	lncRNA	up
LNC_000509	LNC_000509	lncRNA	up
LNC_000537	LNC_000537	lncRNA	up
LNC_000543	LNC_000543	lncRNA	up
LNC_000636	LNC_000636	lncRNA	up
LNC_000643	LNC_000643	lncRNA	up
LNC_000678	LNC_000678	lncRNA	up
LNC_000679	LNC_000679	lncRNA	up
LNC_000680	LNC_000680	lncRNA	up
LNC_000687	LNC_000687	lncRNA	up
LNC_000693	LNC_000693	lncRNA	up
LNC_000757	LNC_000757	lncRNA	up
LNC_000775	LNC_000775	lncRNA	up
LNC_000776	LNC_000776	lncRNA	up
LNC_000814	LNC_000814	lncRNA	up
LNC_000826	LNC_000826	lncRNA	up
LNC_000836	LNC_000836	lncRNA	up
LNC_000866	LNC_000866	lncRNA	up
LNC_000868	LNC_000868	lncRNA	up
LNC_000871	LNC_000871	lncRNA	up
LNC_000934	LNC_000934	lncRNA	up
LNC_000940	LNC_000940	lncRNA	up
LNC_000943	LNC_000943	lncRNA	up
LNC_000956	LNC_000956	lncRNA	up
LNC_000958	LNC_000958	lncRNA	up
LNC_000981	LNC_000981	lncRNA	up
LNC_000987	LNC_000987	lncRNA	up
LNC_001050	LNC_001050	lncRNA	up
LNC_001176	LNC_001176	lncRNA	up
LNC_001195	LNC_001195	lncRNA	up
LNC_001198	LNC_001198	lncRNA	up
LNC_001204	LNC_001204	lncRNA	up
LNC_001206	LNC_001206	lncRNA	up
LNC_001215	LNC_001215	lncRNA	up
LNC_001268	LNC_001268	lncRNA	up
LNC_001276	LNC_001276	lncRNA	up
LNC_001296	LNC_001296	lncRNA	up
LNC_001320	LNC_001320	lncRNA	up
LNC_001323	LNC_001323	lncRNA	up
LNC_001347	LNC_001347	lncRNA	up
LNC_001393	LNC_001393	lncRNA	up
LNC_001403	LNC_001403	lncRNA	up
LNC_001407	LNC_001407	lncRNA	up
LNC_001416	LNC_001416	lncRNA	up
LNC_001443	LNC_001443	lncRNA	up
LNC_001502	LNC_001502	lncRNA	up
LNC_001504	LNC_001504	lncRNA	up
LNC_001571	LNC_001571	lncRNA	up
LNC_001588	LNC_001588	lncRNA	up
LNC_001594	LNC_001594	lncRNA	up
LNC_001597	LNC_001597	lncRNA	up
LNC_001601	LNC_001601	lncRNA	up
LNC_001602	LNC_001602	lncRNA	up
LNC_001624	LNC_001624	lncRNA	up
LNC_001625	LNC_001625	lncRNA	up
LNC_001627	LNC_001627	lncRNA	up
LNC_001711	LNC_001711	lncRNA	up
LNC_001712	LNC_001712	lncRNA	up
LNC_001729	LNC_001729	lncRNA	up
LNC_001738	LNC_001738	lncRNA	up
LNC_001761	LNC_001761	lncRNA	up
LNC_001763	LNC_001763	lncRNA	up
LNC_001784	LNC_001784	lncRNA	up
LNC_001785	LNC_001785	lncRNA	up
LNC_001889	LNC_001889	lncRNA	up
LNC_001926	LNC_001926	lncRNA	up
LNC_001927	LNC_001927	lncRNA	up
LNC_001948	LNC_001948	lncRNA	up
LNC_001992	LNC_001992	lncRNA	up
LNC_002002	LNC_002002	lncRNA	up
LNC_002147	LNC_002147	lncRNA	up
LNC_002148	LNC_002148	lncRNA	up
LNC_002150	LNC_002150	lncRNA	up
LNC_002169	LNC_002169	lncRNA	up
LNC_002173	LNC_002173	lncRNA	up
LNC_002189	LNC_002189	lncRNA	up
LNC_002202	LNC_002202	lncRNA	up
LNC_002205	LNC_002205	lncRNA	up
LNC_002223	LNC_002223	lncRNA	up
LNC_002277	LNC_002277	lncRNA	up
LNC_002283	LNC_002283	lncRNA	up
LNC_002327	LNC_002327	lncRNA	up
LNC_002346	LNC_002346	lncRNA	up
LNC_002350	LNC_002350	lncRNA	up
LNC_002351	LNC_002351	lncRNA	up
LNC_002353	LNC_002353	lncRNA	up
LNC_002371	LNC_002371	lncRNA	up
LNC_002399	LNC_002399	lncRNA	up
LNC_002431	LNC_002431	lncRNA	up
LNC_002459	LNC_002459	lncRNA	up
LNC_002507	LNC_002507	lncRNA	up
LNC_002551	LNC_002551	lncRNA	up
LNC_002566	LNC_002566	lncRNA	up
LNC_002609	LNC_002609	lncRNA	up
LNC_002691	LNC_002691	lncRNA	up
LNC_002781	LNC_002781	lncRNA	up
LNC_002783	LNC_002783	lncRNA	up
LNC_002799	LNC_002799	lncRNA	up
LNC_002801	LNC_002801	lncRNA	up
LNC_002841	LNC_002841	lncRNA	up
LNC_002845	LNC_002845	lncRNA	up
LNC_002846	LNC_002846	lncRNA	up
LNC_002859	LNC_002859	lncRNA	up
LNC_002895	LNC_002895	lncRNA	up
LNC_002958	LNC_002958	lncRNA	up
LNC_002979	LNC_002979	lncRNA	up
LNC_003049	LNC_003049	lncRNA	up
LNC_003062	LNC_003062	lncRNA	up
LNC_003064	LNC_003064	lncRNA	up
LNC_003065	LNC_003065	lncRNA	up
LNC_003066	LNC_003066	lncRNA	up
LNC_003086	LNC_003086	lncRNA	up
LNC_003103	LNC_003103	lncRNA	up
LNC_003108	LNC_003108	lncRNA	up
LNC_003112	LNC_003112	lncRNA	up
LNC_003125	LNC_003125	lncRNA	up
LNC_003126	LNC_003126	lncRNA	up
LNC_003161	LNC_003161	lncRNA	up
LNC_003163	LNC_003163	lncRNA	up
LNC_003181	LNC_003181	lncRNA	up
LNC_003220	LNC_003220	lncRNA	up
LNC_003245	LNC_003245	lncRNA	up
LNC_003248	LNC_003248	lncRNA	up
LNC_003290	LNC_003290	lncRNA	up
LNC_003366	LNC_003366	lncRNA	up
LNC_003380	LNC_003380	lncRNA	up
LNC_003384	LNC_003384	lncRNA	up
LNC_003390	LNC_003390	lncRNA	up
LNC_003396	LNC_003396	lncRNA	up
LNC_003467	LNC_003467	lncRNA	up
LNC_003468	LNC_003468	lncRNA	up
LNC_003475	LNC_003475	lncRNA	up
LNC_003494	LNC_003494	lncRNA	up
LNC_003508	LNC_003508	lncRNA	up
LNC_003526	LNC_003526	lncRNA	up
LNC_003591	LNC_003591	lncRNA	up
LNC_003597	LNC_003597	lncRNA	up
LNC_003601	LNC_003601	lncRNA	up
LNC_003603	LNC_003603	lncRNA	up
LNC_003607	LNC_003607	lncRNA	up
LNC_003610	LNC_003610	lncRNA	up
LNC_003616	LNC_003616	lncRNA	up
LNC_003639	LNC_003639	lncRNA	up
LNC_003677	LNC_003677	lncRNA	up
LNC_003685	LNC_003685	lncRNA	up
LNC_003691	LNC_003691	lncRNA	up
LNC_003794	LNC_003794	lncRNA	up
MELO3C001996	NAC100	target nodes	up
MELO3C002034	MELO3C002034	mRNA	up
MELO3C002407	CTR1	target nodes	up
MELO3C002628	NAC73	target nodes	up
MELO3C003696	EBF1	target nodes	up
MELO3C003906	ETR1	target nodes	up
MELO3C004643	RFA1A	mRNA	up
MELO3C005154	NRPE1	mRNA	up
MELO3C005639	HSFB2B	target nodes	up
MELO3C005727	WRKY19	target nodes	up
MELO3C005869	SWT3B	target nodes	up
MELO3C005913	SAU32	target nodes	up
MELO3C006154	DMTF1	target nodes	up
MELO3C006451	ETR2	target nodes	up
MELO3C006593	AHP1	target nodes	up
MELO3C006706	RPB9B	mRNA	up
MELO3C007085	SPT16	mRNA	up
MELO3C007177	GTE12	target nodes	up
MELO3C007197	TPS7	mRNA	up
MELO3C007284	RPB2_	mRNA	up
MELO3C007674	MDHG	target nodes	up
MELO3C008314	PYL4	target nodes	up
MELO3C008356	VIP1	target nodes	up
MELO3C008885	SAPK4	target nodes	up
MELO3C009939	UVH3	mRNA	up
MELO3C010779	ACS2	target nodes	up
MELO3C011129	MAOX	target nodes	up
MELO3C011260	EBF1	target nodes	up
MELO3C012070	AMY3	target nodes	up
MELO3C012071	AMY3	target nodes	up
MELO3C012237	RD23D	mRNA	up
MELO3C012238	RD23C	mRNA	up
MELO3C012478	ASIL2	target nodes	up
MELO3C012480	Gtf3a	target nodes	up
MELO3C013082	P2C16	target nodes	up
MELO3C013741	NRPB1	mRNA	up
MELO3C013854	PYR1	target nodes	up
MELO3C013893	SAPK3	target nodes	up
MELO3C014011	TAF11	mRNA	up
MELO3C014042	APL	target nodes	up
MELO3C014384	GAIPB	target nodes	up
MELO3C014437	CmACO1	target nodes	up
MELO3C014441	ERF3	target nodes	up
MELO3C015196	NFYA1	target nodes	up
MELO3C015322	CCL11	mRNA	up
MELO3C015552	SUSY	target nodes	up
MELO3C015611	AI5L3	target nodes	up
MELO3C016344	T2EB	target nodes	up
MELO3C016536	NAC72	target nodes	up
MELO3C016540	NAC56	target nodes	up
MELO3C017285	MELO3C017285	mRNA	up
MELO3C017772	PDS	target nodes	up
MELO3C017940	RAP23	target nodes	up
MELO3C017942	SUS2	target nodes	up
MELO3C018429	SRK2E	target nodes	up
MELO3C018689	NFYC2	target nodes	up
MELO3C019694	AGL1	target nodes	up
MELO3C019711	CYSZ	target nodes	up
MELO3C019904	DIVARICATA	target nodes	up
MELO3C020474	TFB1A	target nodes	up
MELO3C022014	WRKY3	target nodes	up
MELO3C022045	C85A	mRNA	up
MELO3C022316	AGL9	target nodes	up
MELO3C023532	BHLH130	target nodes	up
MELO3C023724	PYL8	target nodes	up
MELO3C024674	ZDS	target nodes	up
MELO3C025102	PSY	target nodes	up
